# Supplementary material for: Crosstalk between codon optimality and cis-regulatory elements dictates mRNA stability
Source: Genome Biol. 2021 Jan 5;22:14. doi: 10.1186/s13059-020-02251-5 (PMC7783504; doi:10.1186/s13059-020-02251-5)
Supplement: Supplementary file 2 — Additional file 2: Table S1. [file 13059_2020_2251_MOESM2_ESM.csv]

Table 1: zebrafish RNA-seq time course during MZT. See the file README.docx for a detailed description of this table.
Gene_ID	Treatment_wt-0_hrs-RNAseq_ribo	Treatment_wt-1_hrs-RNAseq_ribo	Treatment_wt-2_hrs-RNAseq_ribo	Treatment_wt-3_hrs-RNAseq_ribo	Treatment_wt-4_hrs-RNAseq_ribo	Treatment_wt-5_hrs-RNAseq_ribo	Treatment_wt-6_hrs-RNAseq_ribo	Treatment_wt-7_hrs-RNAseq_ribo	Treatment_wt-8_hrs-RNAseq_ribo	Treatment_wt-0_hrs-RNAseq_polya	Treatment_wt-1_hrs-RNAseq_polya	Treatment_wt-2_hrs-RNAseq_polya	Treatment_wt-3_hrs-RNAseq_polya	Treatment_wt-4_hrs-RNAseq_polya	Treatment_wt-5_hrs-RNAseq_polya	Treatment_wt-6_hrs-RNAseq_polya	Treatment_wt-7_hrs-RNAseq_polya	Treatment_wt-8_hrs-RNAseq_polya	Treatment_aamanitin-2.5_hrs-RNAseq_polya	Treatment_aamanitin-2_hrs-RNAseq_polya	Treatment_aamanitin-3.5_hrs-RNAseq_polya	Treatment_aamanitin-3_hrs-RNAseq_polya	Treatment_aamanitin-4.5_hrs-RNAseq_polya	Treatment_aamanitin-4_hrs-RNAseq_polya	Treatment_aamanitin-5.5_hrs-RNAseq_polya	Treatment_aamanitin-5_hrs-RNAseq_polya	Treatment_aamanitin-6.5_hrs-RNAseq_polya	Treatment_aamanitin-6_hrs-RNAseq_polya	Treatment_aamanitin-7.5_hrs-RNAseq_polya	Treatment_aamanitin-7_hrs-RNAseq_polya
ENSDARG00000000001	12.02	12.47	12.06	11.44	7.45	4.39	1.16	1.41	1.65	2.54	2.59	8.41	10.84	10.05	3.96	1.6	2.02	2.57	9.19	7.04	9.95	11.13	7.89	9.31	2.58	4.64	2.35	2.25	0.99	1.32
ENSDARG00000000002	2.71	2.2	1.32	1.49	0.74	0.27	0.08	0.04	0.15	0.46	0.23	0.3	0.89	0.83	0.3	0.14	0.06	0.32	0.49	0.77	0.92	0.52	0.49	0.53	0.31	0.11	0.16	0.09	0.13	0.06
ENSDARG00000000018	105.91	87.21	91.52	92.97	84.53	66.9	38.95	52.29	51.07	14.29	10.72	37.98	75.58	89.25	72.79	49.49	58	57.37	61.5	38.06	101.91	105.11	119.73	127.57	113.36	119.87	119.27	131.26	99.57	128.66
ENSDARG00000000019	49.06	39.72	42.18	43.67	42.87	40.36	27.05	25.82	32.64	72.59	130.89	187.23	140.88	123.28	125.58	59.09	41.87	38.94	151.37	149.36	130.62	168.33	164.28	137.54	174.92	166.95	193.9	205.17	176.67	228.82
ENSDARG00000000068	52.57	48.97	47.76	45.65	39.68	28.3	27.81	24.52	18	10.32	28.96	64.85	62.52	67.65	51.65	42.4	35.15	21.16	72.98	63.49	68.38	80.85	66.79	71.12	59.66	61.5	82.77	71.22	62.74	83.32
ENSDARG00000000069	219.59	163.14	177.64	180.34	139.03	116.63	73.2	84.22	83.28	1639.2	1730.03	1216.01	668.43	466.09	566.19	414.84	307.18	338.31	1285.89	1732.69	920.6	874.34	502.66	812.88	312.07	446.8	307.19	323.67	284	313.2
ENSDARG00000000086	49.04	38.02	46.66	48.11	51.39	45.14	34.13	26.39	29.99	11.53	4.6	13.74	28.12	37.76	29.3	10.38	8.64	10.92	14.3	10.02	18.96	26.78	39.64	26.98	50.79	49.45	61.58	55.52	54.34	57.35
ENSDARG00000000103	20.68	16.44	19.01	21.47	23.76	20.75	17.44	14.58	22.23	10.23	9.34	20.94	27.16	43.18	40.19	29.64	22.61	24.26	28.57	22.79	40.63	35.41	48.28	45.15	46.99	44.98	54.76	50.32	47.51	57.09
ENSDARG00000000142	7.54	5.72	5.04	5.3	4.87	4.1	3.36	6.34	4.75	1.18	2.35	6.99	8.05	9.6	7.7	5.2	6.93	4.11	9.84	7.95	11.38	10	10.97	8.77	8.42	8.31	8.87	9.54	7.22	9.46
ENSDARG00000000151	30.92	24.46	24.39	25.67	26.81	9.37	2.41	1.22	3.78	3.74	4	15.43	27.23	24.28	6.24	0.68	0.92	1.91	27.41	20.08	49.37	42.93	43.71	49.81	20.82	30.53	15.63	15.98	9.71	13.4
ENSDARG00000000161	2.2	1.37	1.54	1.91	1.89	1.15	0.78	0.33	0.47	0.43	0.08	0.44	0.81	1.01	0.82	0.31	0.13	0.33	0.47	0.44	0.63	1.3	1.09	1.21	1.16	1.03	0.81	0.9	0.64	0.87
ENSDARG00000000175	9.58	8.9	8.53	7.76	5.29	2.5	0.39	0.09	0.12	1.27	3.02	6.4	10.59	10.18	2.68	0.77	0.13	0.23	12.87	8.74	18.59	13.95	11.79	17.33	7.19	8.51	4.45	5.61	3.44	3.02
ENSDARG00000000183	54.25	48.63	53.58	45.8	45.08	24.81	5.54	2.21	1.8	41.98	50.64	74.5	67.4	51.88	19.39	2.09	1.48	3.01	58.65	63.94	65.29	70.27	71.85	65.15	64.97	71.7	73.39	67.71	51.79	64.23
ENSDARG00000000189	23.34	17.71	22.82	22.42	13.65	6.23	1.08	0.81	2.11	7.65	8.36	23.16	14.15	9.68	3.08	0.88	0.91	1.43	13.39	15.44	9.86	15.92	6.77	9.47	3.07	5.27	1.43	2.17	1.02	0.71
ENSDARG00000000212	0.1	0.11	0.25	0.05	1.23	21.2	218.86	492.13	558.1	0	0	0	0	2.18	47.74	452.7	838.23	869.69	0.43	0	0.63	0.49	0.38	0.71	0	0.14	0	0	0	0.15
ENSDARG00000000229	7.32	5.58	5.97	6.31	5.42	3.59	2.86	5.08	7.21	0.86	0.32	2.32	5.55	8.35	4.29	6.33	9.08	12.25	4.17	3.36	7.39	5.69	11.02	11.71	6.27	8.1	5.52	5.56	3.36	4.75
ENSDARG00000000241	0.57	0.37	0.25	0.26	0.62	0.26	0.38	0.23	0.34	0.38	1.21	0.71	0.67	0.89	0.62	0.57	0.49	0.47	0.33	0.71	0.79	0.62	0.92	0.85	1.14	0.91	1.18	1.1	1.15	1.49
ENSDARG00000000324	33.1	25.31	27.31	32.07	24.59	13.62	5.81	5.2	6.34	10.64	13.53	28.21	30.03	26.99	18.05	7.5	7.88	7.57	23.95	24.6	21.32	32.08	33.08	26.68	28.94	30.34	28.5	25.95	22.89	28.58
ENSDARG00000000349	0.11	0	0.04	0	0	0	0	0	0	0	0	0	0	0.07	0	0	0.07	0.18	0.06	0	0	0.08	0	0	0	0	0	0	0.07	0
ENSDARG00000000369	0.21	0.09	0.04	0.12	0	0	0.07	0.56	0.15	0	0.28	0	0	0.13	0	0.13	0.26	0.69	0.35	0	0.12	0.3	0	0.18	0	0	0	0	0	0
ENSDARG00000000370	0.53	0.58	0.35	0.6	0.59	0.47	0.41	0.7	3.48	0.06	0.23	0.67	0.33	0.45	0.41	0.16	0.35	1.02	0.26	0.29	0.27	0.41	0.47	0.46	0.57	0.53	0.74	0.37	0.66	0.4
ENSDARG00000000380	0.21	0.4	0.21	0.11	0.23	0.25	0.22	0.27	0.81	0.28	0.03	0.53	0.25	0.3	0.46	0.78	0.51	1.16	0.76	1.05	0.49	0.48	0.48	0.52	0.26	0.12	0.6	0.4	0.14	0.51
ENSDARG00000000394	92.19	79.28	85.63	85.1	90.21	101.61	123.39	148.37	160.35	25.51	73.93	148.83	115.37	139.51	171.8	208.8	205.55	174.8	101.62	137.92	88.76	117.29	136.44	90.56	157.01	151.12	200.63	173.96	165.48	218.35
ENSDARG00000000423	34.18	27.68	26.72	27	24.27	11.88	4.07	3.5	4	4.36	2.32	16.04	32.95	41.39	13.89	4.35	4.81	4.34	29.71	16.96	44.36	48.31	37.65	38.72	13.71	24.84	15.17	12.96	9.64	13.49
ENSDARG00000000442	108.99	90.21	91.43	89.51	67.38	41.91	20.14	13.13	11.76	17.87	15.43	34.86	51.97	59.58	46.75	22.44	14.93	14.14	30.14	24.46	38.4	51.23	62.57	47	48.85	56.02	55.6	57.78	43.44	50.88
ENSDARG00000000460	0	0	0	0	0	0	0	0	0	0	0	0	0	0	0	0	0	0	0	0	0	0	0	0	0	0	0	0	0	0
ENSDARG00000000472	3.11	2.61	2.11	1.98	2.11	1.51	1.69	1.07	0.92	1.89	3.41	1.74	1.55	1.64	1.52	1.94	0.98	0.57	1.37	1.5	1.49	1.5	2.07	0.65	1.62	2.04	2.7	1.92	1.93	2.69
ENSDARG00000000474	0	0	0	0	0	0	0	0	0	0	0	0	0	0	0	0	0	0	0	0	0	0	0	0	0	0	0	0	0	0
ENSDARG00000000476	20.23	16.68	19.01	18.34	16.16	13.3	9.08	5.56	4.16	7.38	7.62	16.85	21.15	23.71	17.99	8.88	5.99	3.99	18.57	18.82	24.44	22.89	25.65	21.15	18.28	22.19	22.36	20.18	17.35	20.41
ENSDARG00000000489	41.13	37.22	36.47	40.87	33.06	27.91	17.74	22.5	23.39	8.89	2.68	10	29.28	57.47	55.94	42.55	35.53	40.27	31.15	11.54	71.83	47.36	63.75	66.12	46.19	54.69	66.84	53.15	45.79	67.63
ENSDARG00000000503	0.02	0	0	0	0.01	0.17	0	0.07	0.07	0	0	0.02	0	0	0.16	0.21	0.38	0	0	0	0	0	0	0	0	0	0	0	0	0
ENSDARG00000000516	0	0	0.02	0	0.08	0.08	0.04	0.19	0.15	0	0.04	0.05	0	0.02	0.12	0.12	0.12	0.13	0	0.02	0.03	0	0.02	0	0	0.13	0	0.03	0.02	0
ENSDARG00000000529	60.56	53.37	50.84	55.16	51.97	40.68	16.29	6.9	7.74	136.85	130.8	105.81	75.25	73.79	66	17.47	11.18	11.92	83.84	91.09	91.39	83.97	93.94	90.59	74.39	94.67	61.98	56.58	45.5	47.69
ENSDARG00000000540	24.89	21.21	20.67	23.19	25.34	22.53	17.49	18.1	19.04	9.51	12.63	36.83	38.25	48.47	50.68	33.73	28.19	31.82	47.79	41.04	52.21	47.38	45.03	48.73	35.68	44.65	38.5	36.95	28.73	40.04
ENSDARG00000000542	49.57	44.56	48.19	51.29	47.24	44.64	30.73	31.98	34.74	5.91	19.79	54.02	62.71	75.83	67.96	40.85	42.4	45.03	61	55.27	51.7	70.88	83.87	60.57	84.07	81.04	108.03	108.97	102.08	120.68
ENSDARG00000000551	1.15	1.21	1.48	1.1	0.6	0.38	0.37	0.69	0.61	0.36	0.47	1.89	1.25	0.49	0.55	1.39	0.58	0.92	1.82	1.84	2.55	3	1.4	2.41	1.8	1.92	1.6	0.97	2.64	2.76
ENSDARG00000000563	0.04	0.03	0.05	0.05	0.18	0.6	0.81	0.91	1.62	0.02	0.01	0.03	0.04	0.05	0.1	0.23	0.41	0.55	0.02	0.02	0.02	0.02	0.03	0.03	0.03	0.03	0.02	0.03	0.02	0.03
ENSDARG00000000567	10.41	8.14	9.77	8.86	10.35	21.42	38.28	48.9	54.77	4.06	0.68	1.09	1.1	3.21	24.62	43.84	44.08	42.53	0.9	0.78	0.79	0.54	0.99	0.74	0.74	0.64	0.41	0.5	0.27	0.39
ENSDARG00000000568	70.05	53.71	62.73	69.26	67.17	34.76	6.75	5.39	8.17	44.04	96.78	173.86	172.34	136.09	39.71	9.87	8.17	10.8	180.09	168.75	167.65	207.65	196.7	184.46	110.09	161.73	82.48	92.25	61.06	68.27
ENSDARG00000000588	72.83	64.13	56.76	54.23	36	20.14	6.49	2.86	2.51	14.12	8.19	12.57	20.8	21.33	22.71	7.96	3.25	3.05	18.68	11.35	19.81	26.44	11.35	17.86	4.73	7.54	2.2	2.91	1.21	1.47
ENSDARG00000000606	0.05	0.04	0.03	0.02	0.07	0.05	0.05	0.07	0.16	0.04	0.05	0.02	0.01	0.01	0.01	0.01	0.05	0.04	0.03	0	0.02	0	0.02	0.01	0.01	0	0.02	0	0	0.01
ENSDARG00000000631	71.99	52.6	59.81	72.68	47.27	17.66	4.37	14.56	13.97	11.74	8.79	25.88	44.68	24.58	8.31	5.01	6.1	11.73	39.36	26.25	37.95	45.47	47.41	39.72	33.46	34.97	25.23	35.16	27.35	24.87
ENSDARG00000000638	0	0	0	0	0	0	0.23	0.08	0	0	0	0	0	0	0	0.22	0.17	0	0	0	0	0	0	0	0	0	0	0	0	0
ENSDARG00000000651	0.24	0.43	0.18	0.41	0.22	0.62	0.91	1.85	0.97	0	0.06	0.06	0.17	0.23	1.33	2.92	3.06	3.18	0.1	0.05	0.22	0.27	0	0.16	0.06	0	0	0	0	0.06
ENSDARG00000000656	0.52	0.48	0.27	0.31	0.18	0.3	0.4	0.2	0	0	0.38	1.29	0.28	0.42	1.13	0.26	0.56	0.12	1.72	1.32	2.1	0.9	1.14	0.46	0.29	0.73	1.23	0.81	0.53	1.09
ENSDARG00000000666	1.47	1.44	0.75	0.9	0.64	0.6	0.25	0.36	0.56	0.29	0.8	1.78	0.77	1.47	0.88	1.07	0.37	0.45	1.37	0.98	0.68	1.22	1.46	1.53	1.22	1.47	1.62	1.3	1.6	1.51
ENSDARG00000000690	1.91	1.25	1.76	1.46	1.34	1.08	1.38	2.11	3.35	3.05	4.1	3.99	3.13	2.11	2.85	3.98	3.97	6.07	2.57	3.17	3.4	3.54	4.11	2.31	3.19	4.64	3.75	3.05	3.41	3.86
ENSDARG00000000729	120.85	104.99	106.1	115.17	111.71	107.45	64.15	55.05	56.75	105.2	173.42	230.69	199.97	207.88	168.13	74.38	78.02	73.01	195.28	184.62	153.24	206.08	208.53	146	164.71	213.23	156.41	158.54	99	122.76
ENSDARG00000000730	21.12	21.1	19.54	19.95	16.56	10.48	2.56	1.76	3.08	31.01	36.11	33.43	28.6	26.23	9.47	2.35	2.78	5.73	34.38	38.98	29	35.61	30.96	32.48	20.9	26.26	20.16	19.58	10.18	16.41
ENSDARG00000000747	17.97	14.33	14.94	13.91	12.24	5.28	2.76	3.5	3.03	12.57	10.83	15.3	17.34	15.73	6.06	4.39	5.38	6.16	16.83	18.14	17.51	22.1	12.6	17.09	3.45	6.7	2.42	2.89	2.25	2.95
ENSDARG00000000760	21.77	18.62	20.3	20.91	16.28	8.28	3.22	4.61	5.49	10.17	4.2	16.18	21.32	29.26	14.06	9.15	7.96	10.42	29.56	28.28	48.81	32.21	26.15	39.17	5.73	15.75	5.07	6.92	2.52	4.96
ENSDARG00000000767	0.05	0	0	0	0	0	0.14	0	0	0	0	0	0	0	0.03	0	0.13	0.22	0.06	0	0	0	0	0	0	0.03	0	0	0	0
ENSDARG00000000779	44.32	37.43	40.02	41	35.31	27.34	18.57	13.44	11.73	14.37	12.12	33.08	54.87	65.95	52.91	27.33	15.91	13.47	56.26	42.1	80.65	71.6	77.05	79.96	57.34	67.96	63.65	59.56	56.37	62.72
ENSDARG00000000796	2.22	1.51	4.16	3.34	3.35	1.76	0.65	0.23	0.15	1.24	2.59	12.34	4.63	4.91	1.83	0.4	0.32	0.71	9.16	5.73	7.97	5.29	9.77	6.04	4.82	8.46	5.22	5.71	2.51	5.17
ENSDARG00000000804	0.04	0.07	0	0.11	0.03	0	0	0	0.66	0.11	0	0.2	0	0.3	0	0	0.16	0.81	0.69	0	0.49	0.13	0.11	0.12	0	0.29	0	0	0.17	0
ENSDARG00000000830	11.28	9.84	11.24	11.78	8.65	6.17	4.59	6.41	7.54	4.34	5	11.35	12.88	12.36	8.43	7.52	10.28	12.78	12.82	10.81	15.34	16.41	12.34	15.85	7.77	9.12	6.69	6.43	3.88	5.68
ENSDARG00000000837	52.26	45.81	50.4	42.01	28.25	13.62	7.44	3.06	1.01	10.22	8.46	25.72	28.15	26.39	18.39	8.51	1.82	0.68	30.55	28.65	29.65	33.68	36.73	30.44	32.75	37.97	43.01	39.36	35.19	46.06
ENSDARG00000000853	81.42	66.09	71.93	71.26	71.16	62.49	51.36	33.35	28.36	263.09	252.16	234.66	140.21	171.96	141.46	62.99	34.91	40.3	238.72	287.43	219.71	193.24	191.86	220.83	156.91	181.53	167.74	172.87	129.79	153.9
ENSDARG00000000857	75.27	67.09	65.48	66.79	60.33	45.72	36.95	44.92	47.37	24.62	47.19	90.42	105.5	97.47	74.29	57.89	65.02	70.7	98.66	86.31	95.87	116.9	96.69	104.3	73.32	85.26	80.5	81.07	53.07	72.99
ENSDARG00000000861	136.55	100.45	115.86	124.59	107.64	92.52	92.12	96.47	112.17	169.64	222.05	270.78	193.5	193.32	176.08	104.2	103.08	83.38	162.66	192.25	135.57	197.87	216.89	166.96	239.94	230.14	286.26	264.34	254.1	272.01
ENSDARG00000000887	398.77	358.05	370.15	381.39	390.95	360.05	297.45	261.82	160.33	1154.38	1406	1123.39	688.76	805.31	986.82	768.12	470.69	257.04	832.22	1012.3	680.75	823.31	972.52	708.83	893.56	1025.22	1191.18	1093.53	1054.28	1242.91
ENSDARG00000000906	13.15	10.46	10.83	10.89	8.71	3.44	1.84	1.42	0.6	1.17	1.21	2.73	4.01	6.14	5.17	1.33	1.07	0.81	4.85	3.7	11.08	6.93	7.36	10.55	2.07	4.38	3.46	2.39	4.2	3.96
ENSDARG00000000935	33.59	23.3	30.72	28.98	25.8	19.63	8.48	4.3	5.22	5.51	10.73	20.86	26.1	22.7	11.62	3.12	2.5	2.78	13.09	8.6	11.76	22.66	25.83	16.24	13.89	23.15	12.46	14.98	8.89	11.27
ENSDARG00000000943	0.12	0.03	0.05	0.06	0.55	3.75	19.49	36.05	36.33	0.05	0.03	0.37	0.05	0.81	7.06	33.6	52.37	48.18	0.09	0.35	0.07	0.14	0.17	0.07	0.1	0.28	0.05	0.05	0.1	0.02
ENSDARG00000000966	41.75	31.15	41.11	43.55	38.88	25.71	6.03	4.6	9.7	10.86	14.12	29.31	43.06	34.58	11	1.63	3.11	5.52	22.82	17.35	30.37	40.8	54.41	36.77	68.6	70.81	66.52	82.67	67.1	75.16
ENSDARG00000001014	25.65	18.03	21.8	26.68	27.93	29.99	23.98	18.13	22.58	24.11	45.4	40.18	30.35	39.13	31.45	16.27	11.59	7.15	20.41	17.78	16.56	29.21	36.55	18.92	38.92	41.92	68.85	51.83	48.02	69.85
ENSDARG00000001015	7.56	7.29	7.37	6.05	5.83	5.49	3.85	7.6	11.12	1.6	1.95	12.45	9.05	11.36	8.01	3.62	6.66	10.83	10.15	8.23	8.51	12.82	11.68	10.84	11.4	13.04	9.95	9.64	6.82	8.89
ENSDARG00000001057	65.42	60.17	58.4	56.46	38.55	28.28	33.22	42.09	52.79	3.46	3.89	7.71	17.69	37.87	49.86	70.72	92.34	106.98	20.13	12.42	47.16	26.1	44.36	57.08	29.14	38.77	47.75	35.8	31.44	44.94
ENSDARG00000001127	0.2	0.18	0.27	0.1	0.06	0.13	0.08	0.06	0.04	0.2	0.03	0.21	0.15	0.21	0.09	0.11	0.06	0	0.35	0.1	0.17	0.24	0.32	0.33	0.22	0.23	0.26	0.2	0.16	0.49
ENSDARG00000001129	29.76	19.41	26.11	27.74	29.49	20.62	7.46	5.59	11.11	9.87	5.94	24.24	36.97	35.88	18	5.52	5.42	9.35	25.09	18.24	27.05	35.67	48.1	33.68	59.62	57.29	72.06	65.65	66.4	70.07
ENSDARG00000001154	0.13	0.04	0.04	0.08	0.03	0.02	0.04	0.05	0.02	0.07	0	0.02	0.07	0.07	0.02	0.04	0	0.02	0	0.11	0	0.05	0.1	0	0.07	0.08	0.1	0.08	0.09	0.09
ENSDARG00000001162	66.05	55.61	63.43	61.62	58.91	58.76	61.88	62.35	61.07	11.39	4.62	47.74	72.19	96.1	105.71	90.23	86.27	76.48	78.4	64.16	97.14	98.68	108.3	95.05	109.35	107.73	128.59	113.17	101.97	131.55
ENSDARG00000001169	12.13	11.7	10.49	8.26	8.31	2.63	1.39	0.34	0.29	3.06	6.28	5.5	3.87	11.35	5.98	1.71	0.48	0.24	8.09	7.12	10.77	10.1	5.67	11.25	1.91	4.35	1.62	2.51	0.96	1.6
ENSDARG00000001210	95.41	94.02	85.53	82.85	48.56	26.89	31.31	40.25	48.89	469.02	491.98	239.95	66.76	56.67	49.24	87.13	86.2	134.43	180.66	301.79	118.41	105.12	55.3	100.89	25.84	38.23	32.47	31.73	19.91	32.95
ENSDARG00000001220	22.61	16.12	20.5	18.7	19.21	16.12	13.48	8.57	7.65	4.34	1.56	4.7	11.53	15.9	12.92	5.47	2.34	2.64	6.44	3.91	9.08	11.68	15.13	12.19	17.47	17.54	21.37	18.97	19.08	21.11
ENSDARG00000001234	0.24	0.37	0.24	0.16	0.33	0.08	0.03	0.07	0.08	0.08	0.16	0.08	0.24	0.12	0.12	0.07	0.12	0.07	0.09	0.51	0.02	0.16	0.09	0.16	0.1	0.05	0	0.05	0	0.12
ENSDARG00000001241	174.07	133.47	126.62	133.25	135.62	131.99	142.55	167.3	156.2	68.04	156.22	243.75	187.69	224.27	273.04	275.67	292.36	285.47	226.36	237.01	231.52	261.81	267.52	267.37	212.7	231.98	241.65	224.53	185.52	236.85
ENSDARG00000001244	34.87	28.58	74.05	80.05	118.33	139.77	206.36	185.95	300.5	39.25	164.82	308.17	251.94	241.92	348.9	326.15	371.69	309.72	206.26	242.01	140.97	222.62	246.59	153.21	310.41	298.51	382.28	333.89	354.51	345.63
ENSDARG00000001249	63.7	59.01	55.28	53.79	36.97	15.18	6.02	6.9	8.1	67.33	49.19	66.98	64.07	61.46	23.46	11.32	15.69	20.83	119.85	116.66	136.53	103.5	48.92	98.81	10.42	24.77	6.96	11.69	4.54	7.98
ENSDARG00000001259	1.1	1.09	0.86	0.81	1.14	0.47	0.49	0.14	0.61	0.66	0.07	2.32	1.46	2.2	1.08	1.01	1.21	1.01	3.28	2.69	2.65	1.87	3.02	3.36	1.6	2.23	2.06	2.84	1.45	1.5
ENSDARG00000001303	0.11	0	0	0	0.46	0.46	0.27	0.1	0	0	0	0.07	0.07	0.63	0.69	0.88	0.33	0.12	0	0	0	0	0	0	0	0	0	0.06	0	0.13
ENSDARG00000001313	101.76	77.92	82.88	83.36	56.38	28.21	31.42	48.75	42.4	22.73	17.7	46.88	71.92	57.15	35.18	51.2	69.1	46.76	54.2	42.66	62.23	82.13	60.01	61.67	32.52	44.73	27.01	27.37	22.23	27.69
ENSDARG00000001354	0	0	0	0	0.02	0	0.04	0.14	0.35	0	0	0	0.03	0.03	0.13	0.13	0.44	0.39	0	0	0	0	0	0.03	0	0	0	0	0	0
ENSDARG00000001414	0.27	0	0.02	0.13	0.12	0.65	7.36	14.79	19.24	0	0	0.06	0.06	0.1	0.1	9.51	20.1	15.91	0	0.16	0	0.29	0.04	0.06	0.08	0.05	0	0	0	0
ENSDARG00000001431	1.15	1.23	1.33	1.28	0.94	1.19	1.32	1.32	2.77	0.26	0.52	1.8	1.67	1.47	2.15	1.91	2.14	3.18	1.54	1.3	1.21	2.49	2	1.61	1.8	2.02	2.22	1.95	1.56	1.78
ENSDARG00000001437	0	0	0	0	0	0	0	0.03	0	0	0	0	0	0.22	0	0	0	0	0	0	0	0	0	0	0	0	0	0	0.1	0
ENSDARG00000001442	10.22	8.35	9.83	9.08	9.28	6.5	2.71	0.7	0.28	21.02	18.97	18.36	16.17	16.21	10.16	3.03	0.93	0.42	17.8	17.71	16.51	18.91	20.78	17.87	12.25	18.71	11.32	12.08	7.46	9.21
ENSDARG00000001447	43.49	37.63	35.95	36.32	26.01	10.33	3.34	3.48	4.25	11.76	11	27.6	25.82	18.59	7.11	4.9	5.32	7.48	26.63	26.34	23.31	28.53	18.97	24.12	10.18	13.74	5.82	7.14	3.59	4.29
ENSDARG00000001452	22.27	18.1	19.58	18.72	21.55	9.62	2.3	2.89	4.24	90.13	88.02	56.4	36.55	28.68	9	2.64	3.72	5.73	31.1	37.6	26.53	41.56	27.86	26.19	20.22	23.75	18.75	17.79	14.07	14.38
ENSDARG00000001463	0	0	0	0.11	0.06	0.26	0.05	0.07	0.06	0	0	0.76	0.03	0	0.06	0.27	0.09	0.16	0.19	0	0	0.04	0.03	0.09	0	0	0.17	0.09	0	0.09
ENSDARG00000001470	9.49	8.64	8.53	7.64	7.06	5.91	3.19	0.88	1.17	18.78	20.94	16.01	15.5	18.2	18.13	5.27	2.58	1.6	22.99	27.36	20.13	25.43	21.9	17.64	19.52	18.92	21.75	21.15	15.93	23.8
ENSDARG00000001498	0.28	0.22	0.42	0.06	0.31	0.04	0.02	0.02	0.43	0.17	0	0.12	0.13	0.13	0.12	0.03	0.13	0.49	0.33	0.14	0.49	0.12	0.19	0.27	0.03	0.18	0.02	0.13	0	0.05
ENSDARG00000001549	88.88	66.77	73.78	74.57	68.99	76.28	77.94	77.03	78.42	12.77	29.55	74.57	79.04	80.93	90.95	34.86	25.25	12.76	64.72	57	56.8	78.61	91.7	58.87	104.54	94.23	117.33	112.72	95.54	104.57
ENSDARG00000001557	55.75	49.97	54.52	50.35	46.03	31.81	20.33	16.97	22.66	22.14	45.51	69.89	77.36	72.28	48.61	26.76	29.15	37.22	77.62	80.44	85.08	84.96	86.87	89.87	79.53	84.18	94.4	86.19	80.97	99.01
ENSDARG00000001558	188	174.38	171.17	174.65	158.77	142.54	122.87	157.89	138.86	231.3	272.07	270.02	223.46	223	189.02	171.01	248.64	174.86	188.01	198.54	164.5	230.12	237.94	174.83	185.48	224.22	173.58	169.14	134.01	153.03
ENSDARG00000001559	0.2	0.22	0.12	0.13	0.53	0.11	0.1	0.06	0.08	0.11	0.01	0.05	0.07	0.13	0.07	0.01	0.02	0	0.1	0.04	0.04	0.07	0.09	0.06	0.1	0.11	0.09	0.09	0.05	0.12
ENSDARG00000001572	0	0	0	0	0	0	0	0	0	0	0	0	0	0	0	0	0	0	0	0	0	0	0	0	0	0	0	0	0	0
ENSDARG00000001578	31.44	35.86	30.84	31.89	32.99	29.08	28.72	31.05	29.36	7.05	8.86	38.35	45.97	60.42	75.02	75.61	56.54	59.16	72.88	47.12	76.24	71.47	76.07	70.37	68.64	83.43	106.95	84.05	77.98	110.03
ENSDARG00000001621	53.88	49.07	48.1	50.49	48.91	42.55	20.02	7.92	2.9	45.12	89.19	140.43	101.63	104.9	113.88	37.95	8.9	4.45	111.74	124.29	84.82	110.31	131.5	87.23	90.03	123.94	95.67	94.36	70.94	86.63
ENSDARG00000001634	0.3	0.22	0.06	0.11	0.16	0.23	0.3	0.25	0.53	0.07	0.1	0.19	0.34	0.27	0.2	0.27	0.21	0.26	0.45	0.19	0.14	0.13	0.23	0.17	0.13	0.21	0.14	0.26	0.02	0.06
ENSDARG00000001656	0	0.05	0	0	0	0.12	0.13	0	0	0	0	0	0	0.15	0.3	0.07	0	0	0.34	0	0.22	0	0	0.07	0	0	0	0.14	0	0.07
ENSDARG00000001676	13.2	8.88	11.57	12.18	11.58	9.02	6.91	5.5	4.81	10.09	10.4	18.45	20.2	22.03	25.29	15.92	8.51	5.47	23.16	19.38	26.89	26.81	31.22	32.23	30.37	30.23	31.99	31.61	34.87	30.77
ENSDARG00000001686	0.25	0.34	0.44	0.47	0.22	0.5	0.17	0.22	0.13	0.04	0.12	0.35	0.46	0.69	1.08	0.25	0.19	0.2	0.17	0.26	0.37	0.72	0.31	0.14	0.56	0.18	0.67	0.67	0.37	0.49
ENSDARG00000001710	21.2	17.58	17.18	18.24	14	9.92	7.75	7.45	5.59	48.05	59.11	45.33	24.37	17.13	17.92	12.23	7.58	5.5	28.88	29.53	18.28	26.91	19.91	18.52	23.26	23.57	33	29.76	26.71	35.75
ENSDARG00000001712	0	0	0	0	0.06	0	0	0	0	0	0	0	0	0	0	0	0	0	0.22	0	0.09	0.17	0	0	0	0	0	0	0	0.05
ENSDARG00000001721	0.65	0.39	0.82	0.47	0.33	0.37	0.1	0.32	0.47	0.44	0.33	0.61	0.92	0.85	0.7	0.36	0.24	0.63	1.95	0.91	1.68	1.29	1.25	1.9	0.82	1.11	1.15	1.02	1.23	1.21
ENSDARG00000001729	55.39	46.07	49.46	47.1	34.87	28.94	32.04	36.84	47.28	20.62	28.73	48.22	47.62	50.3	50.49	49.83	55.46	63.47	53.58	54.73	56.34	58.61	58.74	63.97	55.03	56.71	54.39	54.07	47.55	57.64
ENSDARG00000001733	53.94	50.86	51.89	51.89	48.14	25.66	6.26	2.47	1.94	37.61	59.79	125.54	95.86	89.37	33.61	8.99	3.55	2.47	128.28	136.5	103.08	132.06	138.49	114.99	134.62	130.71	147.32	143.1	136.63	166.04
ENSDARG00000001734	34.08	30.62	31.04	31.41	29.73	15.48	6.17	5.93	5.54	11.59	33.66	38.94	43.06	38.2	21.33	8.93	7.43	6.78	48.08	42.3	40.75	56.21	48.58	42.29	38.18	42.09	43.21	42.9	31.04	44.48
ENSDARG00000001754	52.07	48.83	50.35	50.73	47.02	46.29	50.43	53.77	62.18	13.46	8.11	44.37	67.37	76.91	83.57	74.23	78.57	74.98	62.56	43.62	61.82	78.22	86.15	56.59	81.92	88.85	93.26	88.89	87.24	95.37
ENSDARG00000001760	0.01	0	0.02	0	0.04	0.04	0.07	0.09	0.1	0	0	0	0.03	0.04	0.13	0.15	0.46	0.32	0	0.02	0	0	0.01	0	0	0	0	0.04	0	0
ENSDARG00000001767	83.81	74.55	63.98	63.47	29.26	11.64	4.06	3.95	3.9	381.62	366.51	80.74	33.94	12	6.08	6.43	7.33	6.93	40.5	55.59	12.17	29.54	11.82	12.99	8.52	12.49	9.11	6.84	6.87	7.81
ENSDARG00000001769	79.27	62.01	69.47	69.86	59.75	42.86	32.01	32.23	36.04	130.2	198.15	140.6	80.22	76.36	70.51	38.54	30.3	19.6	60.49	73.35	55.43	79.8	86.54	60.99	93.81	88.63	108.32	94.03	97.56	109.16
ENSDARG00000001771	0	0	0	0	0	0.02	0	0	0	0	0	0	0	0	0	0	0	0	0	0	0	0	0	0	0	0	0.09	0	0	0
ENSDARG00000001776	2.17	1.98	1.76	1.62	1.19	0.72	0.42	0.95	1.39	0.53	0.5	0.99	1.03	1.12	0.91	0.41	0.87	1.2	1.57	1.02	1.3	1.41	1.73	1.43	0.65	0.99	0.5	0.6	0.62	0.52
ENSDARG00000001777	51.65	41.13	50.45	49.7	49.54	47.83	42.68	36.56	41.5	146.63	135.87	86.71	55.67	63.32	56.78	34.33	25.97	24.25	32.58	34.59	32.48	54.2	79.53	46.52	89.32	90.46	109.11	98.83	103.86	107.6
ENSDARG00000001781	2.64	1.83	1.72	1.72	2.68	1.93	1.14	0.48	0.21	0.33	1.13	2.58	3.11	3.56	5.4	1.68	0.67	0.26	3.11	2.48	3.82	4.43	5.92	5.62	3.71	6.45	6.21	4.32	5.72	5.81
ENSDARG00000001782	0	0	0	0	0	0	0	0.69	2.25	0.07	0	0	0	0	0	0.18	1.19	3.89	0	0	0	0	0.03	0	0	0	0	0	0.07	0
ENSDARG00000001785	0.34	0.3	0.39	0.28	0.45	0.13	0.05	0.06	0.05	0.43	0.37	0.28	0.34	0.84	0.31	0.1	0.21	0.21	0.46	1.16	0.37	0.79	0.38	0.55	0.43	0.26	0.23	0.08	0.09	0.17
ENSDARG00000001788	108.69	119.29	104.66	91.23	72.55	29.82	17.89	20.83	30.79	260.79	266.16	84.11	24.37	31.9	42.15	58.53	54.32	90.18	114.2	228.62	58.45	49.48	31.55	45	15.75	23.08	23.65	19.26	19.57	27.94
ENSDARG00000001803	0.3	0.3	0.11	0.15	0.15	0.12	0.1	0.08	0.12	0.18	0.11	0.15	0.09	0.18	0.05	0.09	0.13	0.16	0.15	0.12	0.19	0.16	0.09	0.17	0.03	0.06	0.08	0.09	0.02	0.06
ENSDARG00000001804	16.76	17.53	14.7	16.6	7.72	3.99	1.84	1.62	0.97	17.77	14.29	13.28	10.38	10.11	7.94	4.08	1.39	1.75	13.95	15.33	14.79	13.81	13.44	12.76	10.96	10.88	13.16	13.43	9.06	12.88
ENSDARG00000001807	0.05	0.04	0.03	0.05	0.52	1.18	0.69	0.41	0.35	0.02	0	0.05	0.09	0.71	3.63	1.44	0.43	0.48	0.01	0.07	0.09	0.02	0.03	0.03	0.02	0.06	0.04	0.05	0.02	0.06
ENSDARG00000001817	7.95	9.45	9.29	9.3	8.75	9.4	5.01	3.2	2.59	5.91	8.71	18.86	11.14	14.98	12.23	3.6	2.12	0.7	14.97	12.41	8.18	14.34	11.2	9.59	7.95	12.94	14.49	15.18	9	10.94
ENSDARG00000001818	0.19	0.21	0.22	0.2	0.36	0.86	1.28	0.75	0.64	0.03	0.11	0.4	0.31	0.37	0.91	1.17	1.14	0.79	0.29	0.45	0.26	0.21	0.37	0.21	0.36	0.25	0.57	0.29	0.32	0.54
ENSDARG00000001825	0.47	0.28	0.32	0.32	0.27	0.17	0.08	0.14	0.21	0.15	0.09	0.31	0.19	0.38	0.29	0.2	0.12	0.32	0.24	0.26	0.42	0.45	0.41	0.58	0.21	0.43	0.25	0.3	0.24	0.27
ENSDARG00000001829	107.26	87.2	90.31	82.22	73.12	79.18	87.74	84.32	89.18	14.99	9.94	50.12	90.77	118	114.22	143.47	129.01	130.99	80.02	48.45	127.55	127.82	154.24	131.05	108.3	136.36	142.51	147.27	103.42	137.63
ENSDARG00000001835	1.03	1.2	0.87	0.94	0.27	0.19	0.41	0.4	0.52	0.23	0.59	0.2	0.09	0.23	0.22	0.02	0.22	0.66	0.14	1.07	1.54	0.5	0.51	0.12	0.63	0.07	0.51	0.12	0.77	0.23
ENSDARG00000001857	145.01	108.64	135.83	139.87	145.44	120.48	67.51	56.45	88.2	46.12	63.81	101.02	127.62	106.49	42.31	24.55	35.76	21.73	37.13	36.06	34.5	90.1	99.46	50.37	101.55	89.35	94.08	97.1	83.24	86.14
ENSDARG00000001859	0.23	0.31	0.26	0.15	0.43	0.46	0.42	0.53	0.6	0	0.06	0	0	0.4	1.09	0.7	0.8	0.76	0.05	0	0	0	0	0	0	0.05	0	0	0	0
ENSDARG00000001870	0.48	0.26	0.18	0.08	0.42	0.18	0.12	0	0.36	0.52	0.3	0.15	0.26	0.55	0.41	0.11	0.14	0	0.24	0.51	1.01	0.31	0.37	0.42	0.37	0.5	0.19	0.28	0.18	0.44
ENSDARG00000001873	43.13	42.73	38.82	41.23	34.27	28.46	22.34	17.29	12.89	5.45	2.74	13.87	36.83	60.71	61.39	38.93	23.97	15.04	35.7	17.91	74.71	58.87	74.72	76.25	64.92	74.48	89.38	69.97	66.47	95.78
ENSDARG00000001879	1.64	0.97	1.11	1.04	2.86	19.31	20.85	18	18.18	0.64	0.12	0.2	0.28	1.46	37.69	21.38	18.73	17	0.17	0.22	0.1	0.3	0.45	0.25	0.18	0.43	0.2	0.22	0.26	0.26
ENSDARG00000001880	57.44	49.48	46.8	41.19	21.81	7.2	2.59	1.5	2.14	36.13	13.07	20.43	22.69	17.69	7.24	3.12	2.37	3.09	22.9	22.7	25.5	23.2	18.26	25.45	7.5	14	8.5	7.46	6.12	6.67
ENSDARG00000001881	0.09	0.05	0	0	0.02	0.02	0	0	0	0	0	0	0.04	0	0	0	0	0	0.13	0	0	0.17	0.03	0.03	0.07	0	0	0	0	0
ENSDARG00000001882	0	0	0.04	0.06	0.02	0.02	0	0	0	0	0.14	0	0	0.03	0	0	0	0	0.03	0	0	0	0.03	0.03	0.03	0	0	0.06	0	0
ENSDARG00000001888	27.23	26.21	24.87	24.27	20.9	17.56	25.43	40.24	44.91	4.75	2.36	6.98	16.25	33.7	27.62	19.63	23.76	24.32	25.34	14.72	51.52	34.22	38.95	57.2	22.29	38.62	28.75	26.39	13.43	21.91
ENSDARG00000001889	0.67	0	0.76	0.77	1	0.28	6.57	26.5	39.95	3.47	1.53	0	0.94	1.38	2.53	18.25	60.79	93.39	0.39	0	1.57	0.65	2.08	0.54	1.71	0.79	0.67	0	0.43	1.52
ENSDARG00000001890	88.02	76.99	82.54	85.59	84.29	73.78	51.5	27.36	22.65	43.64	78.76	122.88	123.77	158.7	131.04	47.65	22.51	21.72	126.2	121.42	140.47	152.03	188.68	166.67	186.7	198.53	223.93	211.16	190.43	225.11
ENSDARG00000001891	0.22	0.31	0.28	0.32	0.06	0.17	0.03	0.02	0.04	0	0.29	0.35	0.48	0.5	0.55	0	0	0.03	0.62	0.66	1.45	0.85	0.89	1.51	0.24	0.34	0.2	0.44	0.15	0.26
ENSDARG00000001897	31.38	24.46	32.6	31.15	25.11	20.05	15.84	12.15	8.58	7.21	14.99	24.87	27.33	34.17	27.58	16.13	9.48	8.88	33.23	30.67	32.63	38.18	43.2	38.77	33.55	40.64	39.82	38.26	36.24	45.34
ENSDARG00000001898	20.2	21.12	18.22	17.17	15.98	6.57	1.29	1.6	1.5	53.86	61.61	48.14	37.39	26.84	7.24	2.06	2.79	3.02	36.86	39.91	35.5	40.48	26.15	35.62	9.44	15.96	4.1	5.32	3.29	3.09
ENSDARG00000001906	0	0	0	0	0	0	0	0	0	0	0	0	0.02	0	0	0	0.02	0	0	0	0	0	0	0	0.02	0	0.15	0	0	0
ENSDARG00000001909	0.08	0.03	0	0.05	0.05	0	0.04	0	0	0	0.06	0	0	0.03	0.03	0.02	0.03	0	0	0	0.02	0	0	0	0	0.07	0.04	0.05	0.03	0.02
ENSDARG00000001910	1.02	0.71	0.96	1.08	0.87	0.51	0.3	0.8	0.86	0.12	0.23	0.62	1.16	0.95	0.32	0.48	0.8	0.74	1.16	1.03	1.05	1.45	1.33	1.37	1.44	1.42	1.53	1.27	0.96	1.33
ENSDARG00000001912	0.94	0.88	0.86	0.52	0.61	0.84	0.31	0.1	0	0.15	0.75	1.14	1.14	2.06	0.78	0.04	0.09	0.01	1.27	0.77	0.9	1.47	1.65	0.89	0.62	0.89	0.47	0.53	0.35	0.5
ENSDARG00000001913	0	0	0.01	0.02	0	0.14	0.07	0	0.01	0	0	0	0	0.07	0.18	0.13	0.02	0.02	0	0	0	0	0	0	0	0	0	0	0	0
ENSDARG00000001929	10.95	8.84	12.38	9.95	7.05	3.73	2.08	1.78	1.95	1.28	2.42	9.07	8.99	5.98	2.19	1.68	1.89	1.7	9.04	7.46	11.65	11.48	12.22	11.3	11.76	12.69	14.53	13.99	12.36	15.6
ENSDARG00000001930	42.81	36.9	35.77	37.07	28.36	14.27	4.51	5.85	6	8.59	10.71	24.18	29.53	22.86	8.44	5.27	7.51	7.01	22.81	20.22	24.7	31.45	22.49	24.49	6.66	11.81	4.95	5.19	2.47	2.54
ENSDARG00000001933	0.06	0.07	0.12	0.07	0.35	0.12	0.02	0.1	0.1	0	0	0	0.04	0.04	0.07	0.07	0.04	0	0	0	0.04	0.04	0	0.14	0	0.03	0	0.07	0.08	0
ENSDARG00000001937	0	0	0	0	0	0.01	0	0	0.05	0	0	0	0	0	0	0.01	0	0	0	0.01	0.04	0	0.04	0	0	0.01	0.01	0.01	0	0
ENSDARG00000001939	34.6	27.94	34.46	35.23	29.7	20.65	16.09	17.76	19.34	7.39	6.69	31.38	43.16	50.78	43.61	27.67	29.86	31.08	55.73	44.55	70.22	61.81	60.29	66.59	30.79	38.58	27.89	25.76	21.37	26.34
ENSDARG00000001940	280.89	258.72	252.36	266.51	266.53	233.68	155.09	85.3	65.44	107.66	227.96	486.01	407.43	547.13	482.33	220.31	90.59	82.76	673.63	696.62	714.02	584.01	616.93	652.38	395.9	528.16	417.92	410.81	283.4	398.36
ENSDARG00000001950	0	0.07	0	0	0	0	0.06	0.36	0.5	0	0	0	0	0	0.41	0.19	0.61	0.27	0	0	0	0	0.18	0	0	0	0	0	0	0
ENSDARG00000001953	1.66	2.8	2.03	3.06	2.2	2.06	4.26	4.68	2	0.24	0.32	0.31	1.17	2.56	4.07	7.74	9.93	3.79	1.2	1.31	4.05	3.04	2.95	2.66	0.75	3.06	0.71	1.52	0.58	0.78
ENSDARG00000001968	18.81	14.13	16.68	19.39	18.81	16.59	13.51	7.38	5.72	5.08	2.45	10.48	15.82	16.66	12.8	4.82	3.23	1.14	7.09	5.2	6.97	12.55	15.39	9.1	18.7	18.12	19.13	17.39	16.36	16.3
ENSDARG00000001969	103.39	92.17	91	91.6	85.68	60.54	28.64	28.75	33.67	56.44	118.18	117.55	80.85	76.41	32.96	22.29	26.27	25.23	74.23	77.49	60.77	98.7	107.05	64.76	92.66	109.35	110.28	110.36	81.02	119.9
ENSDARG00000001971	0.08	0	0	0	0.06	0.05	0	0	0	0	0	0	0.09	0	0.19	0.09	0	0.08	0.42	0	0.18	0.43	0.08	0	0.1	0	0.33	0.09	0	0
ENSDARG00000001975	0.12	0.16	0.04	0.04	0.06	0.02	0.05	0.3	1.01	0.2	0.19	0.18	0.09	0.12	0.18	0	0.12	0.72	0.11	0.38	0.03	0.11	0.22	0.08	0	0.03	0.03	0	0	0
ENSDARG00000001976	0.26	0.47	0.37	0.34	0.5	0.54	0.72	0.34	0.48	0	0	0.11	0.26	0.1	0.32	1.68	1.43	1.4	0.05	0.13	0.51	0.18	0.29	0.29	0.22	0.05	0.18	0	0.06	0.36
ENSDARG00000001993	0	0.04	0.02	0.01	0.28	1.24	1.16	0.61	0.52	0.03	0.04	0.05	0.05	0.23	2.59	3.36	0.9	0.91	0.15	0.06	0.1	0.03	0.05	0.08	0.03	0.02	0.1	0	0.01	0.05
ENSDARG00000001994	0	0	0.05	0	0.05	0	0.06	0.19	0.04	0	0	0	0	0.08	0.04	0.08	0.05	0.08	0.04	0	0	0.08	0	0.04	0.04	0.02	0	0.04	0	0.04
ENSDARG00000001999	0.14	0.26	0.21	0.17	0.44	1.53	9	19.53	27.16	0.04	0.01	0.12	0.2	0.22	2.53	15.79	42.45	40.81	0.12	0.12	0.22	0.17	0.2	0.15	0.03	0.1	0.04	0.13	0.04	0.01
ENSDARG00000002002	18.59	20.18	16.91	20.79	15.88	10.09	4.71	1.27	0.65	3.97	1.47	4.92	10.55	24.34	16.54	4.54	1.32	1.71	12.54	9.25	27.46	16.16	27.95	39.01	13.03	31.4	19.25	16.05	11.55	14.34
ENSDARG00000002006	13.78	9.64	11.52	10.14	9.84	11.41	9.9	15.76	13.06	2.83	5.9	14.81	14.02	10.37	6.09	6.27	12.57	8.49	7.45	7.37	6.34	12.59	12.1	10.67	14.46	15.48	13.21	12.74	10.51	12.28
ENSDARG00000002013	55.97	45.62	48.07	50.85	37.98	18.1	9.68	10.04	14.66	19.1	12.83	13.16	14.85	10.71	4.79	5.9	8.23	7.98	6.78	7.77	6.54	9.48	12.54	8.36	12.15	12.38	9.3	10.13	8.75	7.7
ENSDARG00000002016	114.82	106.88	107.43	112.76	98.2	82.35	51.53	31.5	25.97	91.43	134.38	149.99	141.11	163.95	150.55	68.56	41.2	33.8	120.19	111.87	133.35	144.39	168.51	131.1	144.21	173.79	181.88	164.01	135.73	166.7
ENSDARG00000002020	22.46	16.2	18.84	18.22	13.93	6.43	1.94	3.65	7.44	4.48	2.08	5.23	7.14	5.45	3.58	1.69	3.73	4.52	4.55	3.2	4.9	6.44	6.2	5.95	4.65	5.3	4.86	4.51	3.26	4.1
ENSDARG00000002021	21.19	19.23	18.95	20.62	17	13.65	9.84	8.63	6.11	4.24	4.93	11.67	16.05	20.21	19.58	11.75	7.18	3.38	14.61	12.19	13.59	19.09	24.72	17.93	22.44	22.73	27.05	25.87	23.02	30.33
ENSDARG00000002026	0.03	0	0	0.29	0.05	0	0	0.03	0.34	0	0	0.17	0	0.16	0	0.31	0	0.18	0.21	0.39	0	0.19	0	0.37	0.68	0	0.04	0	0	0.08
ENSDARG00000002031	53.54	38.84	48.51	47.88	39.15	34.81	27.3	29.35	30.97	14.16	22.04	64.52	96.96	86.45	74.36	57.06	61.41	50.7	75.45	53.78	69.96	91.97	93.25	77.65	70.98	86.07	77.41	75.78	76.07	73.65
ENSDARG00000002037	6.04	7.25	5.78	6.89	5	1.87	0.33	0.19	0.27	1.36	2.41	8.82	8.13	3.92	1.58	0.61	0.95	0.45	8.65	7.04	8.58	10.21	10.68	11.15	9.36	10.11	9.18	10.6	6.79	8.34
ENSDARG00000002060	42.84	39.21	39.76	36.27	31.62	13.05	6.26	6.86	4.83	12.59	51.37	57.08	54.18	45.16	18.35	7.94	10.74	9.95	76.96	76.51	70.6	69.07	46.48	63.26	13.14	25.52	10.08	11.96	6.22	6.87
ENSDARG00000002071	0.74	0.66	0.46	0.37	0.36	0.31	0.38	1.63	1.48	1.45	0.7	1.42	0.46	0.36	0.54	0.6	0.86	0.67	0.36	0.55	0.66	1.17	0.81	0.83	0.41	0.71	1.57	0.86	0.81	0.8
ENSDARG00000002077	46.79	44.05	42.37	41.47	31.68	21.24	11.5	8.2	7.73	31.08	38.11	70.25	53.17	55.4	47	19.81	12.01	12.01	87.97	92.53	86.17	79.49	54.28	77.9	20.88	35.86	15.5	17	11.75	15.83
ENSDARG00000002082	176.17	133.93	140.93	144.74	120.38	102.1	124.89	148.82	171.96	192.92	231.39	257.16	251.78	239.28	226.96	260.54	310.12	255.22	252.07	210.88	282.13	316.39	252.64	272.59	197.09	224.34	234.07	217.32	197.71	242.06
ENSDARG00000002084	0.62	0.5	0.25	0.39	0.35	0.29	0.1	0.24	0.21	0.06	0.02	0.07	0.19	0.22	0.18	0.28	0.1	0.11	0.05	0.05	0.39	0.13	0.15	0.44	0.28	0.24	0.2	0.11	0.26	0.25
ENSDARG00000002097	0.16	0.07	0	0.06	0	0	0.08	0.12	0	0	0	0	0	0	0	0.24	0.57	1.16	0	0	0	0.23	0	0.27	0	0	0	0	0	0
ENSDARG00000002127	83.26	76.82	77.3	77.76	75.66	38.75	11.54	10.98	14.32	265.98	329.72	231.91	147.62	106.8	40.38	14.05	16.3	22.84	137.37	157.55	116.88	159.23	173.59	129.37	186.91	178.94	204.99	194.17	197.02	213.64
ENSDARG00000002128	65.44	63.21	63.97	64.92	63.38	62.33	58.9	43.31	33.65	137.51	201.06	148.07	102.21	117.13	130.51	89.99	58.68	47.33	82.61	88.1	64.44	106.33	121.23	70.76	134.08	127.85	152	133.68	138.32	160.74
ENSDARG00000002131	5.42	4.72	4.44	5.04	3.43	1.77	0.42	0.44	0.11	0.7	0.64	1.44	2.94	4.17	2.34	1.06	0.16	0.2	1.3	1.39	5.53	4.56	5.04	5.07	5.54	4.72	7.2	4.38	4.35	4.85
ENSDARG00000002165	3.5	2.38	2.6	2.91	1.57	1.96	2.15	3.71	4.61	9.42	9.72	3.62	6.31	4.32	5.18	4.68	8.88	15.09	7.52	9.66	8.27	7.51	10.52	5.03	5.9	7.69	4.5	4.54	7.16	10.53
ENSDARG00000002167	16.39	12.39	14.07	13.64	13.31	11.99	7.04	4.5	3.85	23	30.83	33.85	25.75	27.3	26.78	9.93	5.03	3.4	23.6	28.72	20.67	26.74	31.38	22.43	27.08	29.42	33.82	30.23	26.8	30.4
ENSDARG00000002168	72.2	58.44	63.94	61.97	69.04	81.77	88.25	88.55	78.63	127.61	227.7	193.21	137.49	147.44	210.81	197.61	152.67	150.36	127.62	125.57	100.68	139.23	167.21	101.95	160.1	175.13	201.23	182.13	146.25	176.06
ENSDARG00000002172	0.04	0	0.12	0	3.68	38.61	50.36	63.15	52.53	0.05	0	0.05	0	7.92	77.9	94.83	104.48	93.58	0.13	0	0.04	0	0	0	0	0	0.12	0	0	0
ENSDARG00000002174	17.27	15.76	17.21	15.67	15.42	7.15	3.01	2.1	3.04	2.11	1.86	6.52	13.65	20.08	7.19	3.43	2.05	3.91	17.38	11.97	37.14	20.99	25	33.53	10.26	16.44	9.24	8.77	3.48	6.65
ENSDARG00000002184	88.44	78.42	77.94	85.28	76.77	57.62	27.74	18.77	19.5	9.53	13.23	72.23	96.26	128.34	97.85	38.05	25.63	33.58	110.2	85.23	121.05	134.63	165.66	124.25	142.91	162.63	186.1	174.4	152.26	201.64
ENSDARG00000002190	69.89	64.54	61.22	69.59	68.83	66.78	55.16	51.91	35.8	260.44	308.26	225.05	152.86	174.15	222.79	184.98	98.32	75.75	233.57	303.36	229.21	200.89	220.73	231.3	198.96	236.46	228.3	216.21	222.9	249.66
ENSDARG00000002192	0.12	0.06	0	0.08	0	0	0.05	0	0.13	0	0	0.07	0	0	0	0	0.06	0.06	0	0	0.19	0	0	0	0	0	0	0	0	0
ENSDARG00000002193	0	0	0	0	0.13	0	0	0	0	0	0	0	0	0	0	0	0.1	0	0	0	0	0	0	0	0	0	0	0	0	0
ENSDARG00000002194	0.01	0.04	0.01	0	0.03	0.07	0.04	0.02	0.12	0	0	0.04	0.03	0.03	0.05	0.03	0.04	0.04	0.08	0.03	0.02	0.02	0.11	0.17	0.02	0.08	0.2	0.13	0.09	0.08
ENSDARG00000002196	0.19	0.09	0.49	0.13	0.3	0.59	1.53	4.16	7.25	0.22	0	0.06	0.29	0.11	0.33	1.94	5.6	6.33	0	0	0.19	0	0.06	0	0.3	0.07	0.09	0.05	0	0.04
ENSDARG00000002197	80.88	79.79	76.7	77.55	58.3	37.12	16.97	9.64	7.07	15.63	10.04	23.77	41.78	67.83	55.6	26.92	11.57	10.17	40.5	28.88	66.71	58.41	72.05	81.54	48.13	60.8	42.23	42.45	31.05	40.09
ENSDARG00000002204	0	0	0	0	0.05	0.13	0	0	0	0	0	0	0	0.08	0.16	0.07	0	0	0.14	0	0	0	0	0	0	0	0	0	0	0
ENSDARG00000002210	9.46	12.01	12.32	8.96	4.85	2.21	1.25	1.98	2.21	1.03	0.95	1.65	4.13	5.45	6.08	2.34	2.87	5.67	2.96	2.36	9.76	5.36	6.27	9.86	4.04	3.73	3.1	3.84	1.02	3.12
ENSDARG00000002213	8.58	7.45	7.35	6.3	5.57	2.56	1.68	3	4.85	1.17	1.18	3.86	5.06	4.93	2.25	1.99	3.42	4.37	4.84	3.73	6.31	6.96	4.71	5.4	3.47	3.54	2.95	2.28	1.76	1.91
ENSDARG00000002215	67.56	62.42	61.67	62.99	49.64	45.03	66.19	105.46	125.04	11.28	41.81	79.59	80.52	84.68	80.16	141.68	201.02	195.76	87.3	80.84	87.13	100.52	96.91	94.1	85.03	92.77	123.46	111.47	102.18	125.93
ENSDARG00000002216	0	0.03	0.02	0	0.12	0.1	0.51	4.83	7.79	0	0	0	0	0.21	0.03	0.59	3.87	5.29	0.05	0	0	0	0	0	0	0.03	0	0	0	0
ENSDARG00000002217	3.03	2.74	2.74	2.79	2.37	1.89	3.51	8.67	13.22	0.45	0.37	1.42	3.21	4.36	6.85	9.89	16.53	27.07	4.4	2.38	4.29	3.69	4.86	5.54	4.27	3.91	5.18	3.64	5.19	5.23
ENSDARG00000002219	0	0	0	0	0	0	0	0	0	0	0	0	0	0	0	0	0	0	0	0	0	0	0	0	0	0	0	0	0	0
ENSDARG00000002220	109.22	96.45	101.95	93.93	67.34	50.44	54.93	70.36	62.41	23.02	12.76	40.57	94.32	111.44	87.57	134.67	130.86	124.79	114.63	69.68	225.04	135.66	109.95	186.49	36.7	69.78	32.38	37.68	23.63	29.19
ENSDARG00000002230	0.2	0.22	0.05	0.15	0.04	0.24	0.2	1.11	0.71	0.72	0.04	0.08	0.06	0.08	0.29	0.81	1.35	1.24	0.16	0	0.11	0	0.11	0.27	0	0.06	0.1	0.17	0	0.28
ENSDARG00000002231	6.23	6.77	7.19	6.19	5.37	5.29	1.96	0.62	0.82	0.71	1.17	6.33	9.13	9.97	6.46	1.35	0.17	0.12	9.32	6.37	9.11	10.28	10.96	13.09	12.57	10.9	12.83	10.4	10.84	13.03
ENSDARG00000002235	0.16	0.25	0.27	0.23	0.44	1.03	1.12	0.55	0.48	1.44	1.36	1.28	0.85	1.23	3.9	2	0.64	0.35	0.86	0.43	0.53	0.49	0.81	0.53	0.43	0.86	0.83	0.53	0.78	0.69
ENSDARG00000002240	17.36	16.69	15.37	16.39	8.78	12.23	34.74	67.22	86.53	2.11	0.64	2.69	2.36	5.34	34.57	119.03	160.99	243.13	4.32	3.28	5.51	3.68	4.56	4.9	2.54	5.31	6.34	3.85	3.67	4.31
ENSDARG00000002241	0.58	0.11	0.24	0.21	0.34	0.26	1.52	4.36	3.79	0.06	0	0.11	0.43	0.11	0.16	3.13	5.06	1.67	0	0	0.1	0.44	0.15	0.25	0.06	0.15	0.19	0.05	0.12	0
ENSDARG00000002249	2.41	2.21	2.19	2.12	1.8	1.39	0.59	0.26	0.13	0.93	1.95	3.84	3.3	3.01	2.79	1.08	0.07	0.07	4.15	2.46	3.64	3.88	3.83	4.54	3.21	3.71	4.41	4.07	3.39	4.24
ENSDARG00000002255	3.02	2.57	6.12	3.43	2.25	1.91	1.69	2.18	2.1	0.17	0.22	1.78	1.51	1.79	2.85	2.7	3.56	4.44	1.2	1.3	5.42	5.15	4.11	3.93	4.2	4.6	5.93	4.29	3.37	5.76
ENSDARG00000002259	0	0	0.18	0	0	0	0	0	0.03	0	0	0	0	0	0	0	0.1	0	0	0	0	0	0	0	0.05	0	0	0	0	0
ENSDARG00000002264	17.87	17.03	14.54	11.81	9.28	5.48	6.58	11.33	19.82	2.19	1.59	1.5	4.78	7.98	11.04	15.07	25.62	35.06	7.64	5.71	16.43	11.86	11.7	12.82	0.42	4.45	4.69	3.88	2.46	5.21
ENSDARG00000002267	135.96	125.27	128.16	133.03	132.12	129.24	117.63	99.86	82.3	60.72	127.12	193.81	199.44	224.55	258.27	179.55	147.92	139.08	263.13	241.19	260.02	262.79	258.91	235.04	207.93	261.34	253.58	224.11	188.05	236.39
ENSDARG00000002271	324.87	286.4	299.52	318.49	312.74	259.81	174.6	124.42	84.77	77.82	102.22	254.63	385.76	407.68	299.24	229.49	164.01	121.32	415.09	308.63	484.08	474.85	380.4	482.73	266.04	284.38	243.85	252.35	174.86	214.7
ENSDARG00000002285	42.46	35.38	36.56	36.41	31.76	21.98	15.82	12.03	9.66	11.46	14.12	43.68	37.34	23.81	26.48	12.15	7.05	4.84	29.48	25.29	18.51	35.79	26.03	20.7	29.89	27.55	32.3	32.3	28.12	33.19
ENSDARG00000002293	0	0	0.07	0	0	0	0.22	1.06	1.43	0	0	0	0	0	0.1	0.88	2.25	1.62	0	0	0	0	0	0	0	0.1	0	0	0.11	0
ENSDARG00000002295	0	0	0	0	0.03	0.11	0.01	0.03	0.03	0	0	0.05	0	0	0.07	0	0	0.14	0	0	0.02	0	0	0	0	0	0	0	0	0
ENSDARG00000002298	41.59	41.12	35.43	32.82	27.62	11.73	1.58	1.04	0.92	11.92	10.22	42.82	48.16	46.29	18.36	2.75	1.62	1.37	64.31	50.19	68.62	70.38	44.76	59.41	12.48	25.58	14.02	13.17	7.37	12.14
ENSDARG00000002299	0.31	0.25	0.27	0.21	0.68	0.31	0.38	0.56	1.36	0.14	0	0.17	0	0.08	0.25	0.43	1.17	1.33	0.11	0.04	0.08	0	0.22	0.12	0.17	0.12	0.07	0.28	0.09	0.28
ENSDARG00000002300	0	0	0	0.16	0	0	0	0.04	0.09	0	0	0	0	0	0.19	0	0.25	0.11	0	0.11	0	0.07	0	0	0	0	0	0	0	0
ENSDARG00000002304	73.22	71.16	57.89	55.67	41.38	21.68	9.89	4.36	3.12	397.84	301.38	72.09	23.91	46.66	36.85	14.96	12.18	11.13	54.32	100.93	52.42	42.16	30.67	52.6	16.13	24.66	14.49	18.01	9.97	14.86
ENSDARG00000002305	81.99	75.16	76.13	73	75.71	52.11	16.52	6.58	4.22	256.38	352.71	249.01	154.22	141.91	90.26	20.95	6.69	4.51	140.93	170.49	122.26	183.55	174.6	128.2	179.29	181.71	202.86	188.93	179.91	227.52
ENSDARG00000002311	0	0.18	0.34	0.26	0.34	0.24	0.15	0.1	0	0.44	2.11	1.32	0.43	0	0.54	0	0	0	0.73	1.96	0.72	0.47	0.73	1.13	0.14	0	0.35	0.33	0	0.79
ENSDARG00000002330	49	44.09	45.6	34.41	21.82	9.86	2.34	0.56	0.44	12.92	6.3	11.45	19.07	13.86	6.11	1.25	0.21	0.14	18.9	15.66	32.95	22.2	26.55	33.1	13.03	19.05	11.07	11.3	9.92	8.52
ENSDARG00000002332	29.99	23.83	26.78	25.33	22.22	16.6	12.03	9.65	10.29	7.12	3.47	9.72	20.48	19.15	18.25	14.53	13.63	11.02	17.34	8.37	24.48	20.35	24.24	25.48	12.84	19.61	11.65	14.92	8.28	9.01
ENSDARG00000002333	15.11	10.23	12.41	11.06	9.48	3.82	1.65	2	2.99	4.07	5.26	12.18	12.18	9.03	2.5	0.71	1.79	1.3	8.04	7.43	10.82	13.5	15.6	11.47	11.95	14.75	14.47	11.33	10.69	15.12
ENSDARG00000002336	0.09	0.1	0.3	0.1	3.81	1.02	31.53	57.47	59.03	0	0.02	0	0.11	4.93	0.13	63.52	88.08	104.72	0	0	0	0.08	0	0.08	0	0	0	0	0	0
ENSDARG00000002339	68.59	55.45	57.43	56.51	40.66	20.62	9.8	15.62	16.27	13.13	15.11	27.52	49.61	47.96	26.74	26.13	30.14	35.68	73.5	48.21	109.76	77.37	54.6	102.07	14.2	32.3	13.25	14.83	7.69	11.51
ENSDARG00000002344	772.01	840.77	773.46	707.47	582.32	423.36	294.78	303.76	323.25	458.56	612.02	430.28	312.97	433.24	472.45	331.17	379.62	400.29	583.05	644.47	567.88	525.12	426.89	562.45	280.67	378.4	353.49	343.98	281.04	347.38
ENSDARG00000002347	161.35	156.94	153.08	122.96	70.42	35.38	25.11	27.06	28.1	469.11	344.58	148.28	90.89	88.71	53.63	32.74	29.64	26.6	117.73	151.86	109.81	114.26	87.79	95.91	64.17	68.3	71.4	65.68	53.82	73.31
ENSDARG00000002353	0.03	0.04	0	0.06	13.93	16.05	12.92	8.94	4.76	0.04	0.18	0.07	0.03	22.05	14.2	12	6.36	3.73	0.18	0.08	0	0.04	0.03	0	0	0	0.03	0	0	0
ENSDARG00000002355	2.96	3.47	2.43	2.17	1.6	1.53	1.58	2.59	3.76	0.83	0.61	1.68	2.53	3.38	2.56	2.7	3.71	3.18	2.63	2.48	2.77	3.26	3.52	3.82	2.41	2.76	1.98	2.56	1.43	1.42
ENSDARG00000002362	22.75	18.91	18.63	16.11	7.87	5.41	8.2	14.64	17.2	74.57	35.31	18.26	12.38	10.12	13.97	19.24	32.9	30.96	12.26	15.8	12.57	10.85	10.9	10.75	10.56	10.26	11.12	10.35	10.38	9.41
ENSDARG00000002365	39.65	37.14	35.76	32.85	23.08	13.17	8.75	8.48	8.88	226.63	189	67.27	30.53	34.06	30.47	18.86	18.17	19.42	46.12	65.11	37.51	40.17	34.49	41.7	24.27	27.79	19.69	21.67	15.78	19.54
ENSDARG00000002369	413.25	338.85	388.26	362.54	319.53	340.19	412.74	501.46	377.19	330.59	396.11	535.97	523.97	590.31	680.97	829.44	755.63	511.5	653.65	604.95	757.61	717.84	651.97	757.52	468.95	586.58	528.79	486.61	399.24	481.6
ENSDARG00000002377	82.79	72.44	72.75	73.73	68.44	50.09	23.13	21.37	19.24	21.64	38.44	83.9	78.45	69.61	40.34	14.5	16.32	14.71	70.32	61.55	55.34	87.5	66.26	62.52	24.04	46.49	23.52	24.67	13.4	19.59
ENSDARG00000002385	9.06	6.89	7.74	7.92	7.37	2.65	0.64	0.74	1.55	2.3	0.86	2.75	4.99	4.34	1.05	0.52	0.62	1.14	4.23	3.04	8.81	6.24	8.51	9.43	8.69	9.26	8.39	8.92	8.31	8.02
ENSDARG00000002391	0.06	0	0.1	0	0	0	0	0.05	0.05	0.08	0	0	0	0.15	0.23	0.07	0	0.2	0.14	0.06	0	0.26	0	0.14	0	0.14	0.13	0.22	0	0
ENSDARG00000002394	0	0	0	0	0	0	0	0	0	0	0	0	0	0	0	0	0	0	0	0	0	0	0	0	0	0	0	0	0	0
ENSDARG00000002396	80.86	70.6	73.56	78.54	63.06	45.99	13.09	9.48	10.32	17	24.33	79.47	97.08	100.45	50.49	13.51	17.74	15.71	97.95	92.66	99.35	112.12	108.69	94.84	80.3	98.55	70.38	75.54	48.51	68
ENSDARG00000002401	64.28	66.87	61.06	63	55.97	39.74	28.8	11.77	7.68	6.93	4.95	36.98	63.71	95.34	79.74	42.42	17.76	10.45	81.77	55.89	110.43	94.84	108.71	98.47	82.88	99.64	125.78	107.4	101.63	141.67
ENSDARG00000002402	18.3	15.55	17.37	16.62	13.18	13.45	13.46	15.73	12.91	2.7	3.04	13.18	20.96	23.33	23.43	21.31	19.68	17.96	19.96	14.47	19.31	25.03	23.01	18.39	21.62	23.05	28.98	24.91	24.44	29.42
ENSDARG00000002403	183.84	135.98	145.77	136.01	103.35	66.94	76.1	155.97	133.01	32.41	43.54	150.53	198.35	138.72	102.72	156.38	276.2	203.48	200.53	161.22	185.11	226.05	143.38	170.19	100.04	116.02	131.41	119.4	108.58	124.61
ENSDARG00000002405	0.2	0.04	0.11	0.14	0.84	0.45	0.05	0.14	0.16	0	0	0.08	0.09	0.79	0.75	0.1	0.04	0.1	0.1	0.02	0.06	0.06	0.12	0.02	0.25	0.12	0.38	0.21	0.09	0.25
ENSDARG00000002406	1.28	1.23	1.56	1.33	1.08	0.78	0.23	0.48	0.07	0.68	0.39	2.11	2.21	1.49	1.15	0.44	0.1	0.14	2.25	2.79	1.1	2.24	2.62	2.31	1.45	2.61	2.36	1.5	1.62	1.67
ENSDARG00000002411	0.07	0.02	0.04	0.02	0.1	0.24	0.05	0.23	0.27	0	0	0.09	0	0.09	0	0.11	0.23	0.46	0.1	0.05	0.14	0	0	0.15	0.03	0	0	0	0.03	0.03
ENSDARG00000002445	0.19	0.04	0.13	0.04	0.01	0.02	1.75	17.51	39.25	0.09	0	0.06	0.04	0.06	0.02	2.24	16.48	34.86	0.08	0	0.04	0.07	0	0.08	0	0.02	0	0	0.02	0
ENSDARG00000002463	29.55	20.14	22.16	23.27	24.28	18.39	16.74	16.62	14.17	12.66	22.54	55.9	48.56	43.6	17.82	16.39	18.25	11.15	45.82	40.04	37.2	48.88	52.24	43.46	43.14	44.08	44.62	41.53	36.07	42.75
ENSDARG00000002467	21.9	21.93	20.68	19.86	20.1	17.5	5.84	3.96	5.04	3.06	8.84	34.92	38.14	46.54	25.51	8.35	6.69	9.41	55.72	44.85	58.98	47.64	48.71	51.61	30.65	46.69	33.99	32.43	21.3	26.83
ENSDARG00000002479	61.11	51.14	54.88	55.42	51.67	51.86	60.2	56.31	51.91	15.39	7.88	33.06	54.41	64.49	64.87	57.81	55.07	42.85	54.39	35.4	61.73	61.14	67.92	59.84	72.88	71.29	88.31	82.22	72.97	93.53
ENSDARG00000002483	0.09	0	0	0.13	0.11	0.21	0.16	0.02	0.12	0	0	0	0.03	0.21	0.21	0.13	0.07	0.19	0	0	0	0.04	0	0.06	0.04	0	0	0	0	0.07
ENSDARG00000002487	12.74	13.78	14.74	15.25	10.15	13.25	27.62	44.43	48.55	1.19	0.88	2.53	5.08	9.19	20.13	42.83	58.86	59.03	5.33	2.95	9.67	6.58	6.89	11.81	2.8	6.77	3.14	3.72	2.06	3.25
ENSDARG00000002494	20.2	18.85	22.43	16.81	8.37	2.99	0.57	0.2	0	5.86	2.21	7.65	7.8	5.27	1.93	0.53	0.03	0.14	9.24	7.15	9.94	15.87	6.9	8.21	3.02	3.77	3.31	3.76	2.07	3.11
ENSDARG00000002506	59.54	55.01	42.24	41.32	18.81	21.5	44.91	44.08	39.26	21.12	15.45	19.54	22.35	26.67	58.6	154.06	123.27	114.16	27.46	31.53	39.3	34.33	16.92	33.97	9.16	10.19	8.04	7.98	6.1	9.54
ENSDARG00000002507	0.08	0.12	0.07	0.1	0.1	0.07	0.15	0.35	0.34	0.05	0.07	0.05	0.07	0.1	0.17	0.39	0.55	1.13	0.12	0.1	0.13	0.2	0.25	0.1	0.01	0.13	0.03	0.03	0	0
ENSDARG00000002508	0	0	0	0	0	0.05	0.12	0.03	0	0	0	0	0	0	0	0.24	0.07	0	0	0	0	0	0	0	0	0	0	0	0	0
ENSDARG00000002509	7.48	5.38	6.54	5.67	6.38	24.47	33.2	21.36	5.63	2.15	5.43	8.71	7.56	8.04	51.1	52.07	21.57	4.08	7.5	7.19	7.95	11.57	8.39	8.05	2.72	4.95	2.89	2.86	2.03	2.34
ENSDARG00000002510	0.28	0	0.09	0.03	0.06	0.05	0	0	0	0	0	0	0	0.05	0.1	0	0	0	0	0	0.37	0.06	0.09	0.04	0.15	0.23	0.04	0.09	0	0.14
ENSDARG00000002523	77.45	76.81	63.78	72.59	64.16	54.76	44.72	45.1	41.01	189.91	259.7	119.39	84.04	85.98	68.63	46.76	56.96	41.7	58.1	58.17	78.74	81.16	79.93	82.41	57.65	67.14	67.8	59.85	52.66	68.87
ENSDARG00000002533	0.1	0.21	0.08	0.44	1.25	0.9	0.28	0.04	0.22	0.14	0.07	0.19	0.18	1.23	1.25	0.06	0.12	0	0	0.64	0.3	0.51	0.06	0.12	0.13	0.18	0.49	0.18	0.34	0.42
ENSDARG00000002536	98.22	89.37	84.13	85.92	89.91	82.79	78.99	73.15	61	109.96	228.71	194.04	137.54	138.93	161.03	123.54	89.95	56.98	120.54	127.49	107.72	139.78	162.09	108.23	179.34	171.8	242.11	201.11	218.65	265.89
ENSDARG00000002538	83.11	76.83	74.83	71.88	79.16	79.61	95.13	105.87	106.75	336.61	422.54	293.28	179.93	221.57	248.45	264.23	254.12	213.66	224.77	265.04	181.62	213.55	220.46	186.09	230.99	235.53	263.84	253.66	224.35	274.78
ENSDARG00000002546	22.43	18.53	24.02	20.18	14.75	15.53	6.01	3.05	0.77	40.07	43.33	53.37	32.9	27.36	30.98	8.61	2.56	0.89	35.25	41.12	24.84	36.7	37.66	33.73	30.69	34.27	34.6	30.62	26.48	37.11
ENSDARG00000002549	15.24	13.39	16.46	16.27	13.76	11.9	9.3	4.76	2.79	1.21	6.56	24.14	28.5	26.69	25.34	14.55	7.51	2.61	26.8	27.09	18.94	30.97	25.5	24.95	22.49	28.34	28.23	27.58	21.18	33.81
ENSDARG00000002552	166.7	145.89	141.58	144.33	140.09	121.79	82.71	64.72	55.78	35.24	101.64	192.98	186.35	182.63	182.85	92.07	70.45	64.61	161.5	149.59	138.83	185.86	205.93	152.24	183.69	195.1	195.92	193.53	164.7	195.38
ENSDARG00000002564	3.33	1.99	2.81	2.28	1.7	1.77	0.86	0.63	0.41	2.17	2.4	2.98	2.9	3.26	2.41	1.1	0.12	0.47	2.23	2.1	2.6	4.51	2.85	2.4	3.77	3.51	3.08	2.09	1.83	2.68
ENSDARG00000002571	64.1	51.97	54.77	56.1	48.13	30.3	20.97	16.93	18.51	12.42	11.54	17.71	24.57	23.66	22.25	9.47	8.66	6.81	10.17	7.6	12.62	16.68	23.16	13.05	29.05	25.95	38.67	32.92	38.48	39.95
ENSDARG00000002576	0.51	0.07	0.43	0.16	0.06	0.08	0	0	0.14	0	0	0.16	0.15	0.15	0	0	0	0.46	0	0	0.35	0.06	0.19	0.29	0	0	0.05	0.25	0.06	0
ENSDARG00000002582	0.06	0.05	0.2	0.1	0.11	0.11	0.17	0.27	0.13	0	0.03	0.18	0.18	0.2	0.08	0.14	0.33	0.36	0.21	0.2	0.45	0.15	0.12	0.14	0.11	0.59	0.14	0.07	0.08	0.2
ENSDARG00000002587	0.08	0.2	0.14	0.09	0.24	0.28	0.66	1.03	0.42	0	0.05	0.14	0.09	0.33	0.46	0.6	0.49	0.75	0.07	0.05	0.28	0.12	0.56	0.45	0.31	0.24	0.26	0.13	0.4	0.19
ENSDARG00000002589	0.95	1.09	0.67	0.71	0.79	0.09	0.58	0.24	0	0.69	0.45	0.86	1.09	1.8	1.27	0.97	1.37	0.65	0.8	2.53	3.37	2.49	1.33	1.48	0.87	0.8	1.36	1.3	0.93	1.17
ENSDARG00000002591	213.69	216.75	203.46	214.88	170.56	112.55	103.23	126.99	133.35	432.92	560.34	392.09	262.79	224.29	147.55	148.86	192.44	179.65	284.29	322.23	263.03	298.29	234.61	237.38	198.18	221.48	274.76	233.54	203.87	312.83
ENSDARG00000002593	0	0.25	0.06	0.14	0.2	0.02	0.23	0.23	0.25	0.1	0	0	0	0.05	0.05	0.25	0.27	0	0	0.27	0.09	0	0	0.04	0	0	0.08	0.04	0	0.04
ENSDARG00000002597	203.04	186.49	173.03	147.57	102.6	52.52	24.06	8.8	3.55	42.27	63.12	50.91	62.08	120.45	83.14	26.51	6.89	4.23	62.3	55.33	125.64	94.09	124.05	136.57	83.91	96.23	100.74	92.77	85.36	107.03
ENSDARG00000002600	0.03	0.05	0.14	0.04	0.04	0.1	0.12	0.29	0.36	0	0	0.04	0.06	0.1	0.14	0.1	0.28	0.18	0	0	0	0.04	0.16	0.03	0.11	0.07	0.03	0.17	0.03	0.07
ENSDARG00000002601	0.06	0.09	0.09	0.43	57.34	51.8	25.5	62.79	124.55	0	0.37	0.14	0.81	92.05	46.98	40.53	104.01	194.48	0.06	0.17	0	0	0	0	0	0	0.06	0	0	0.2
ENSDARG00000002607	0.34	0.24	0.44	0.24	0.17	0.2	0.1	0.2	0.18	0.24	0.4	0.5	0.52	0.21	0.38	0.16	0.19	0.09	0.8	0.65	0.32	0.74	0.7	0.43	0.59	0.7	0.66	0.25	0.63	0.37
ENSDARG00000002609	2.43	1.76	2.27	2.19	1.83	1.76	1.38	2.67	5.8	0.51	0.64	2.95	2.85	3.63	3.85	2.13	3.62	7.04	2.66	2.51	3.93	3.61	4.97	3.76	3.48	3.49	4.86	3.85	3.28	4.1
ENSDARG00000002613	45.86	49.19	43.13	43.49	41.73	38.01	31.09	22.45	13.95	193.89	209.2	135.1	87.67	106.39	95.85	89.58	50.44	32.39	139.9	147.67	131.51	131.02	116.41	117.61	75.53	96.77	117.9	93.03	75.07	128.11
ENSDARG00000002632	19.23	16.09	17.45	15.41	15.3	13.25	9.08	11.08	12.46	8.36	10.39	19.11	26.2	28.59	29.1	21.78	18.29	18.33	22.75	19.51	20.18	31.23	34.96	28.07	36.32	37.16	40.63	40.49	43.02	40.97
ENSDARG00000002634	0.66	0.15	0.03	0	0.03	0.79	11.72	19.93	17.33	0	0	0.05	0.05	0.16	2.34	17	23.63	16.58	0	0.09	0	0.25	0	0.12	0.17	0	0.37	0.05	0	0.16
ENSDARG00000002635	0.12	0.11	0.16	0.27	0.22	0.11	0.11	0.06	0	0	0.06	0.06	0.14	0.26	0.06	0.02	0	0	0.11	0.1	0.14	0.05	0.05	0.06	0.13	0.25	0.07	0.09	0	0.04
ENSDARG00000002642	25.44	22.68	24.06	21.34	14.83	11.09	7.55	12.04	14.53	10.23	20.54	27.71	23.44	23.76	14.57	9.47	14.93	13.86	22.05	26.65	21.1	30.98	28.44	18.89	24.94	27.46	36.84	32.96	27.9	38.22
ENSDARG00000002644	0	0	0	0	0.67	0.58	2.17	1.15	1.48	0	0	0	0	0.45	2.08	4.81	2.74	4.58	0.33	0.07	0.03	0	0	0	0	0	0	0.11	0	0
ENSDARG00000002656	11.44	8.45	16.47	13.44	7.43	5.7	0.6	0.42	0.34	5.17	2.41	2.78	3.55	5.78	2.13	0.43	0.11	0.11	3.34	3.11	4.32	6.66	4.62	5.01	3.16	5.33	2.36	2.58	1.41	2.03
ENSDARG00000002659	120.58	106.64	103.51	104.75	107.53	104.85	106.94	118.87	107.51	60.51	189.26	342.5	284.97	277.06	363.1	337.17	263.23	249.04	274.37	295.08	238.01	320.72	337.81	269.31	366.74	350.17	399.62	396.34	427.15	433.22
ENSDARG00000002663	5.89	6.75	7.74	5.92	4.32	0.96	0.05	0.38	0.71	3.23	2.71	7.19	7.54	3.98	0.48	0.24	0.41	0.86	9.79	8.27	9.89	10.19	8.51	8.75	7.67	9.18	9.75	10.14	8.65	10.8
ENSDARG00000002666	8.03	7.02	6.76	6.06	8.11	8.22	4.54	3.78	4	5.57	10.97	21.7	16.94	20.19	18.54	10.8	4.54	6.84	20.33	20.97	22.05	21.74	20.42	23.54	14.58	14.6	16.49	13.47	11.19	14.1
ENSDARG00000002670	40.87	39.71	39.4	41.47	42.16	33.21	14.47	11.19	12.87	86.63	109.35	106.01	72.81	77.53	39.28	17.33	16.81	19.96	85.95	91.92	77.8	89.55	87.15	80.16	61.4	77.42	60.96	57.5	44.05	56.16
ENSDARG00000002682	28.95	24.27	24.32	22.99	21.34	11.61	3.49	3.49	3.6	3.26	3.62	7.91	17.46	24.56	10.36	2.71	1.91	2.35	14.52	9.26	16.45	18.37	21.95	22.14	14.04	15.82	11.5	11.56	9.22	13.28
ENSDARG00000002685	80.41	79.3	72.72	79.79	67.92	55.84	22.08	5.54	2.17	200.52	252.58	178.69	125.46	117.73	67.73	16.54	4.06	1.55	132.97	125.81	133.92	129.32	130.03	132.38	53.88	103.27	57.46	59.55	29.3	49.87
ENSDARG00000002690	18.26	15.4	10.99	17.52	10.41	6.7	5.2	6.93	6.35	5.79	8.5	13.11	16.89	23.52	9.54	11.94	17.05	16.5	27.65	22.93	32.58	27.76	28.03	29.54	18.52	24.59	23.92	25.95	24.32	36.64
ENSDARG00000002696	0.86	0.33	0.37	0.58	0.22	0.19	0.21	0.58	0.09	0	0.12	1.22	0.83	1.64	1.05	1.21	0.38	0.59	1.82	2.41	1.21	1.95	1.07	0.95	1.57	0.9	1.86	1.46	2.43	1.95
ENSDARG00000002701	0	0	0	0	0.03	0.07	0.05	0.1	0.07	0	0	0	0	0	0.14	0.18	0.12	1.04	0	0.08	0	0	0.01	0.01	0	0	0.2	0.04	0	0.12
ENSDARG00000002707	1.66	0.42	0.35	0.53	25.27	35.77	9.09	4.49	10.55	0.32	0.2	0.78	1.58	94.45	84.61	14.84	12.45	46.76	0.94	0.18	1.48	1.45	1.78	1.48	0.56	0.74	0.24	0.2	0	0
ENSDARG00000002710	887.82	834.26	924.95	863.41	808.46	951.25	1286.41	1608.24	2025.68	156.1	206.24	991.36	1062.34	1505.27	1966.2	2338.16	2799.83	2619.85	1345.27	1084.94	1283.78	1421	1600.25	1150.4	1673.93	1662.25	2422.59	2084.52	1834.95	2438.96
ENSDARG00000002720	86.56	82.03	74.25	70.26	43.04	40.02	50.93	65.83	62.93	14.9	16.97	29.27	48.88	56.28	64.66	89.57	103.55	85.81	41.6	31.29	59.25	55.13	53.24	56.71	36.59	46.2	47.39	41.76	31.97	42.07
ENSDARG00000002722	0.3	0	0.31	0.06	0.08	0	0.14	0.08	0	0	0	0	0	0	0	0	0	0	0	0	0	0	0	0	0	0	0	0	0	0
ENSDARG00000002728	0	0	0	0	0	0	0	0	0	0	0	0	0	0	0	0	0	0	0	0	0	0	0	0	0	0	0	0	0	0
ENSDARG00000002731	38.88	31.94	31.04	29.64	27.51	22.47	22.17	23.96	23.69	7.23	14.89	37.63	42.58	48.39	49.66	31.83	29.15	21.28	29.14	23.53	26.26	47.88	57.21	43.43	64.73	61.96	76.3	67.2	73.32	79.09
ENSDARG00000002732	0.08	0.18	0.09	0.09	0	0.13	0.72	0.03	0.08	0.21	0.58	0.1	0.05	0.05	0.15	0.17	0.27	0.17	0.07	0	0	0.3	1.88	0.29	0	0	0.04	0.09	0	1.04
ENSDARG00000002745	56.42	45.16	39.23	39.16	37.72	23.64	16.51	38.03	62.84	7.43	5.59	27.29	52.26	67.86	35.49	31.23	67.04	123.49	51.02	38.99	83.26	70.96	61.79	81.08	38.59	49.39	35.86	37.92	27.78	32.03
ENSDARG00000002748	19.46	14.4	18.44	20.04	18.46	15.07	6.72	4.47	5.59	8.7	8.98	29.25	38.28	38.36	24.96	11.27	10.86	19.2	48.91	41.02	58.4	43.28	40.68	52.55	24.04	31.43	14.22	17.5	9.55	8.05
ENSDARG00000002750	23.81	21.09	21.13	22.56	18.89	13.77	7.11	8.52	8.99	4.5	2.13	14.24	21.78	22.39	12.76	8.49	8.23	8.01	19.81	14.45	19.06	22.69	25.23	21.66	15.63	20.08	13.12	12.63	8.86	11.79
ENSDARG00000002754	3.49	2.79	2.44	2.66	2.98	1.5	1.45	2.52	3.49	7.12	10.8	5.09	4.55	3.86	3.98	3.58	5.15	7.4	8.81	8.18	6.11	5.83	5.13	6.84	2.52	3.23	1.95	2.08	1.5	2.91
ENSDARG00000002758	22.96	23.21	21.62	21.91	15.81	9.89	9.39	14.96	18.07	8.2	6.72	11.08	17.41	17.4	19.74	22.27	25.64	31.39	19.74	13.73	28.89	26.28	18.76	22.44	11.17	15.26	10.21	10.61	5.49	9.29
ENSDARG00000002760	8.33	5.22	5.58	6.62	4.35	1.65	0.34	0.15	0	0.7	0.77	6.38	6.13	5.04	2.27	0.44	0.13	0.22	8.49	6.59	9.23	8.25	4.96	8.25	1.28	2.72	0.89	0.99	0.41	0.79
ENSDARG00000002764	0.05	0.08	0	0	0	0	0	0	0	0	0	0	0	0	0.06	0.06	0	0	0	0	0.06	0	0	0	0	0	0	0.06	0	0
ENSDARG00000002768	0	0	0.38	0	0	0	0	0	0	0	0	0	0.12	0	0	0	0	0	0	0	0	0	0	0.09	0	0	0	0	0	0
ENSDARG00000002771	0	0.03	0.05	0.07	0.13	0.04	0.02	0.05	0.12	0	0.09	0.14	0.03	0.05	0.06	0.07	0	0.07	0.02	0.09	0.17	0.16	0.07	0.03	0.08	0.05	0	0.07	0.03	0.05
ENSDARG00000002773	0	0	0	0	0	0	0	0.06	0.05	0	0	0	0	0	0	0	0	0	0	0	0	0	0	0	0	0	0	0	0	0
ENSDARG00000002779	6.76	6.96	6.59	5.57	5.68	3.64	3.28	3.05	4.26	2.38	1.88	6.36	7.41	7.36	6.35	7.9	5.09	4.12	9.99	7.8	17.32	11.76	10.99	14.78	6.62	7.31	5.09	6.58	4.86	6.08
ENSDARG00000002787	70.56	48.33	57.35	59.27	59.27	44.8	14.14	16.4	37.36	153.15	201.39	200.16	163.95	133.83	42.51	13.24	38.79	51.81	139.54	147.74	131.86	160.7	142.36	149.67	67.34	109.99	41.69	47.96	22.58	26.9
ENSDARG00000002790	46.75	47.85	46.3	39.41	28.48	22.37	14.98	14.24	16.9	5.61	3.84	15.55	35.43	44.03	36.24	30.67	31.54	34.1	29.74	21.22	57.96	49.39	50.9	59.9	41.27	50.89	57.56	49.76	44.64	55.14
ENSDARG00000002791	161.44	136.53	158.03	156.27	152.35	151.57	155.08	153.48	161.41	205.51	202.23	268.91	258.41	276.64	256.38	221.4	212.41	172.62	251.98	252.45	258.72	311.11	303.22	287.97	296.9	303.48	380.39	312.3	322.74	379.01
ENSDARG00000002792	95.05	87.51	83.89	87.53	78.88	68.62	49.24	29.65	23.21	17.99	34.37	81.02	101.58	118.43	108.12	55.3	29.39	29.96	97.24	80.33	104.78	119.54	138.75	109.1	134.96	144.38	162.71	154.25	137.5	176.68
ENSDARG00000002794	0.02	0	0.08	0.04	0.15	0.16	0	0	0.17	0	0	0.03	0.19	0.03	0.31	0.03	0	0.13	0	0	0.03	0	0	0	0	0.09	0.06	0	0	0
ENSDARG00000002795	0.56	0.27	0.41	0.31	0.25	0.42	0.32	2.03	17.19	0.18	0.23	0.62	0.72	0.49	0.69	2.06	6.19	31.32	0.37	1.21	0.71	0.73	0.59	0.94	0.51	0.65	0.84	0.46	0.36	0.54
ENSDARG00000002797	0	0	0	0	0	0	0	0	0.07	0	0	0	0	0	0	0	0.39	0	0	0	0	0	0	0.18	0	0	0	0	0	0
ENSDARG00000002798	23.35	22.59	22.06	23.99	18.02	10.78	4.69	5.75	6.08	3.05	3.89	15.25	20.12	22.56	13.75	5.28	8.87	10.22	22.37	18.5	29.71	26.35	26.39	35.09	10.66	18.41	8.89	9.72	5.59	6.34
ENSDARG00000002816	0.13	0.03	0.12	0.06	0.12	0.04	0.02	0.03	0.07	0.06	0	0.1	0.17	0.12	0.06	0.08	0.04	0.02	0.21	0.15	0.14	0.31	0.16	0.11	0.08	0.02	0.08	0.15	0.15	0.17
ENSDARG00000002826	183.89	173.12	165.15	170.03	84.67	26.3	9.01	13.96	19.86	265.04	220.27	184.74	126.82	79.5	29.14	14.74	22.25	38.81	213.24	220.27	199.35	180.46	71.83	138.77	23.77	36.81	14.17	19.94	10.78	8.45
ENSDARG00000002830	55.81	50.69	53.92	50.92	46.06	40.45	21.53	4.95	1.73	28.34	45.4	61.03	52.28	60.35	45.81	12.58	1.43	1.4	46.87	38.36	42.95	59.63	66.18	41.15	54.32	61.29	65.68	59.4	46.18	65.88
ENSDARG00000002831	1.59	1.16	0.98	0.81	1.03	0.83	0.3	0.08	0.47	0.12	0.59	0.48	0.4	0.52	0.32	0.4	0.08	0.01	1.31	0.66	0.42	1.09	0.52	0.76	1.85	0.59	1.29	0.65	1.25	0.67
ENSDARG00000002840	2.7	1.96	1.41	1.44	1.31	1.44	1.1	1.18	0.88	0.72	1.4	1.69	1.67	1.54	1.47	1.05	0.82	0.99	2.1	1.71	1.94	1.61	1.91	1.7	2.47	2.93	3.3	2.59	3.07	2.69
ENSDARG00000002847	0.55	0.32	0.34	0.44	0.21	0.26	0.35	0.11	0.17	0.44	0.17	0.88	0.65	0.53	0.65	0.38	0.13	0.18	1.12	0.93	0.42	0.44	1.22	0.77	0.91	0.65	0.41	1.35	0.21	1.11
ENSDARG00000002872	6.49	6.12	5.37	5.49	4.5	4.76	8.03	11.23	10.96	1.7	0.87	3.93	6.39	4.21	5.86	9.09	12.8	12.42	6.49	4.65	4.79	6.94	4.44	4.81	0.81	1.95	0.22	0.63	0.37	0.94
ENSDARG00000002877	46.17	38.59	45.93	48.24	43.13	31.74	12.25	10.68	14.06	89.03	128.41	150.75	132.42	98.97	45.65	17.24	19.44	15.55	75.45	65.21	61.01	120.04	147.22	75.64	190.91	168.12	190.2	182.25	188.88	194.28
ENSDARG00000002880	19.65	17.79	17.91	19.12	17.96	9.57	1.92	0.69	0.33	3	3.36	7.56	11.24	10.83	5.68	0.9	0.14	0.18	7.69	8.02	10.7	11.27	17.41	14.61	15.74	19.08	15.25	16.31	14.08	14.76
ENSDARG00000002894	58.51	51.39	51.81	49.41	43.9	36.14	18.3	15.53	15.4	4.98	6.26	17.93	43.86	64.84	52.36	25.13	23.45	26.82	38.96	23.16	58.29	59.34	89.2	62.58	63.39	78.34	67.35	61.98	44.93	64.4
ENSDARG00000002897	3.17	4.29	2.19	1.34	1.86	1.13	1.16	0.38	1.16	0.96	0.73	1.78	3.4	3.07	2.52	2.19	1.49	0.64	4	2.98	5.61	2.78	2.29	3.97	2.53	3.32	3.66	1.18	1.89	1.91
ENSDARG00000002909	245.29	201.27	212.69	215.56	188.18	169.89	129.85	102.92	74.57	360.3	367.92	421.64	336.65	311.24	250.38	179.21	115.6	65.22	333.09	357.14	325.08	368.46	317.36	327.63	236.97	271.99	246.59	235.06	186.52	210.5
ENSDARG00000002912	65.63	66.89	63.68	57.2	41.71	13.88	8.1	9.61	10.28	14.52	24.26	56.35	72.13	48.84	9.68	10.06	12.1	17.78	75.39	58.8	109.21	99.14	107.86	108.64	96.53	98.75	114.77	110.44	103.94	120.04
ENSDARG00000002916	39.78	25.57	30.02	26.51	26.38	20.93	18.5	17.07	16.35	10.47	7.4	29.93	50.07	48.11	44.85	22.42	18.91	11.23	31.59	26.01	36.66	49.38	57.79	38.37	70.13	61.4	74.46	67.99	79.63	76.46
ENSDARG00000002917	0.06	0	0.04	0	0.05	0	0	0	0	0	0	0.04	0	0	0	0	0	0	0.07	0	0	0.04	0	0	0	0	0	0	0	0
ENSDARG00000002933	2.93	2.5	1.48	2.23	1.46	0.69	0.21	0.29	0.44	0.61	0.4	0.69	3.16	2.38	0.53	0.46	0.11	0.43	1.56	0.86	1.81	2.71	2.06	2.89	0.82	1.92	0.82	0.69	0.65	0.88
ENSDARG00000002937	1.02	1.2	0.73	1.01	1.02	0.78	0.44	1.71	2.83	1.4	0.74	2.08	1.88	2.86	1.9	1.17	2.38	5.4	1.69	3.21	2.22	1.92	2.33	2.27	1.82	2.66	1.38	2.35	1.78	2.34
ENSDARG00000002945	2.34	2.36	2.7	2.57	2.12	1.47	1.09	0.78	0.69	1.15	0.88	2.28	2.87	2.88	2.81	1.87	1.15	0.72	3.25	2.26	4.02	3.72	3.91	3.18	5.68	5.32	4.01	5.96	3.18	4.68
ENSDARG00000002947	10.7	10.33	9.33	10.11	7.87	4.81	2.62	2.63	2.94	2	2.74	7.06	7.88	10.13	6.32	3.62	3.14	4.82	7.28	6.13	8.18	8.99	9.37	8.36	8.44	9.32	10.57	8.52	8.3	11.07
ENSDARG00000002949	101.34	97.82	94.51	99.42	89	71.03	48.13	46.59	45.91	157.41	210.64	234.83	169.34	167.47	134.07	88.96	93.04	85.92	194.53	213.54	177.48	189.61	172.91	176.11	148.65	152.08	172.36	159.78	142.87	177.34
ENSDARG00000002952	0.47	0.46	0.86	0.63	0.7	4.05	13.41	26.53	29.83	0.03	0.24	0.79	0.83	1.1	8.91	25.63	35.26	37.32	0.84	0.95	1.07	1.29	1.27	1.19	0.46	0.66	0.19	0.42	0.31	0.42
ENSDARG00000002956	4.29	3.83	3.13	2.06	0.68	0.34	0.24	0.16	0.25	3.49	2.33	3.39	2.22	1.17	0.67	0.25	0.14	0.17	2.59	2.67	1.05	2.6	1.37	1.6	0.69	1.1	0.47	0.7	0.5	0.66
ENSDARG00000002959	0	0	0	0	0.04	1.24	0.84	0.93	0.17	0	0	0	0	0.12	1.61	1.33	1.19	0.05	0	0	0	0	0	0	0	0	0	0	0	0
ENSDARG00000002967	56.81	54.4	47.53	40.65	34.01	17.07	8.58	7.91	9.3	14.83	8.68	50.09	64.41	90.57	49.43	22.62	18.64	26.24	110.64	70.9	174.25	128.07	108.53	141.68	64.56	94.32	96.55	81.28	63.11	104.34
ENSDARG00000002968	0	0.04	0	0	0.04	0.03	5.69	22.15	33.96	0	0	0	0	0.06	0	3.82	13.87	13.35	0	0	0	0	0	0.03	0	0	0	0.03	0	0
ENSDARG00000002970	173.41	132.76	138.55	142.35	132.47	134.08	145.43	210.09	219.19	39.27	72.39	215.84	249.4	301.2	410.31	443.24	479.27	497.7	259.97	233.48	297.55	296.11	378.69	320.6	410.38	403.24	453.78	434.34	444.08	459.91
ENSDARG00000002971	13.3	6.52	9.76	9.66	9.98	10.41	10.12	9.08	11.18	9.61	8.23	21.81	29.42	32.46	40.32	32.79	30.36	28.28	19.67	16.31	24.24	29.75	37.58	28.19	39.2	39.86	43.5	40.65	36.86	40.44
ENSDARG00000002986	0	0	0	0.08	0.03	0	0	0	0.03	0	0.04	0.25	0.04	0	0.04	0.11	0	0.11	0	0.07	0	0.05	0.07	0	0.04	0.12	0.07	0.2	0.13	0.16
ENSDARG00000002988	0.15	0.19	0	0	0.06	0	0.05	0.26	0	0	0	0.09	0	0.18	0.18	0.17	0.27	0.08	0.08	0	0	0	0	0	0	0	0	0	0	0
ENSDARG00000002991	27.07	26.35	27.18	28.29	21.18	11.52	6.94	11.35	17.4	51.61	45.94	30.64	20.54	21.31	10.79	9.22	15.95	20.98	26.73	29.39	32.35	27.06	22.07	29.73	14.45	17.35	15.13	13.41	10.7	13.29
ENSDARG00000002994	63.37	51.01	53.92	56.77	54.66	37.74	10.81	7.32	7.88	16.65	51.47	101.25	107.25	96.9	38.16	10.94	7.77	7.42	101.11	89.33	91.07	116.47	117.11	99.43	90.64	102.26	104.51	101.45	73.93	90.52
ENSDARG00000003008	2.19	1.83	1.86	1.74	1.74	0.92	0.75	1.48	2.9	0.75	1.04	3.08	2.47	2.37	1.78	0.8	1.82	3.06	2.47	2.8	3.02	2.45	3.12	2.78	2.44	2.65	1.92	2.4	1.74	2.11
ENSDARG00000003017	169.51	178.57	166.73	169.66	167.09	109.47	57.54	51.04	32.05	81.68	185.61	311.99	364.41	405.82	219.06	110.93	83.61	70.74	389.02	320.95	363.26	470.41	516.7	362.42	405.4	488.97	425.91	440.99	243.84	387.47
ENSDARG00000003020	0	0	0	0	0	0	0	0	0	0	0	0	0	0	0	0	0	0	0	0	0	0	0	0	0	0	0	0	0	0
ENSDARG00000003021	12.6	12.33	11.05	13.87	12.83	9.35	9.21	11.55	8.3	43.35	52.54	41.36	23.05	27.66	36.42	29.3	18.46	14.91	31.05	39.47	25.8	28.14	30.86	20.43	25.45	27.72	39.78	37.86	29.98	43.44
ENSDARG00000003022	0.24	0.22	0.41	0.23	0.61	1.08	0.57	0.79	0.93	0.24	0.11	0.26	0.21	0.46	1.87	0.57	1.08	1.49	0.52	0.21	0.17	0.5	0.46	0.33	0.3	0.29	0.69	0.31	0	0
ENSDARG00000003027	86.61	82.27	74.62	74.17	63.46	31.63	11.54	6.98	5.18	21.46	7.78	16.71	32.21	48.44	28.08	11.24	9	10.44	24.81	20.2	63.19	43.33	53.97	67.73	20.91	35.9	12.83	14.69	7.34	8.76
ENSDARG00000003032	46.38	40.8	39.23	40.76	43.43	34.66	23.36	14.91	13.3	29.52	39.03	46.85	50.27	68.74	72.66	38.79	18.24	20.43	66	65.98	73.56	68.23	92.38	86.13	91.7	93.71	119.59	104.12	109.06	131.52
ENSDARG00000003035	174.76	159.84	161.27	152.72	118.73	81.37	70.69	60.69	63.2	34.12	24.48	58.13	105.42	120.45	103.95	80.24	65.29	52.54	88.62	66.06	121.69	145.98	137.48	129.47	114.99	118.89	146.91	130.21	123.19	163.21
ENSDARG00000003041	7.18	7.15	9.19	7.24	6.11	4.41	4.96	6.85	9.37	3.75	4.44	12.33	9.31	10.1	5.84	2.5	4.27	3.65	12.37	16.48	13.71	12.31	15.06	13.24	7.88	11.18	8.66	10.28	7.06	10.09
ENSDARG00000003046	1.23	1.02	1.25	1.25	1.89	1.5	1.11	1.2	1	1.15	1.28	4.2	2.64	4.33	2.59	0.71	1.01	1.06	3.21	4.05	3.91	3.97	4.26	3.91	3.31	4.21	4.23	3.73	2.24	3.44
ENSDARG00000003054	0.02	0.03	0	0.01	0.08	0.03	0	0.1	0.08	0	0	0	0	0.02	0.02	0.04	0.04	0.18	0	0	0	0.05	0	0.02	0.04	0	0	0.02	0	0
ENSDARG00000003058	29.06	29.01	25.79	26.72	14.3	7.71	6.69	13.89	14.53	9.31	3.77	3.98	5.42	4.11	5.44	12.9	24.22	26.09	5.25	4.97	5.7	3.54	3.97	3.9	1.24	2.69	2.04	1.76	2.13	1.87
ENSDARG00000003061	4.62	4.31	6.24	6.29	5.62	4.61	4.08	6.26	8.9	2.09	3.31	7.88	7.9	8.67	8.81	7.02	10.38	17.72	13.16	13.1	11.46	11.61	11.97	15.55	8.6	11.85	11.64	11.19	9.72	11.35
ENSDARG00000003068	25.56	25.21	23.35	26.06	23.7	24.09	22.06	24.92	24.08	11.96	31.38	59.15	46.94	45.13	52.94	34.4	25.69	18.5	36.22	39.9	26.62	42.52	54.31	28.86	53.95	53.21	80.8	67.59	62.96	81.03
ENSDARG00000003069	64.14	49.25	55.85	56.33	54.28	38.53	10.54	8.69	11.21	8.18	5.48	15.22	23.51	22.74	8.28	2.26	3.36	2.84	9.28	7.29	10.82	19.73	24.24	14.1	21.13	20.86	17.47	15.47	12.83	13.17
ENSDARG00000003077	0.04	0	0	0	0	0.03	0.13	0.19	0.43	0	0	0	0	0	0.35	0.27	0.28	1.17	0	0	0	0	0	0	0	0	0	0	0	0
ENSDARG00000003081	0.08	0.21	0.16	0.16	0.06	0.15	0.23	0.61	0.63	0	0	0	0	0	0.2	0.17	0.85	0.82	0	0	0.05	0.18	0	0.08	0	0	0.09	0	0.05	0
ENSDARG00000003084	25.25	21.77	17.7	19.72	17.16	11.48	4	1.29	0.47	3.95	5.36	12.02	17.05	22.51	9.67	2.37	0.43	0.31	17.83	16.77	18.47	20.41	21.25	25.77	13.99	18.58	22.2	14.37	13.03	13.55
ENSDARG00000003085	6.07	6.43	7.45	7.63	7.55	9.82	8.35	5.92	6.89	2.3	5.37	13.44	7.74	7.58	6.7	6.33	5.02	4.69	8.12	7.95	6.94	9.71	5.6	8.96	2.81	3.8	1.37	1.63	1.73	0.64
ENSDARG00000003087	21.72	18.09	17.33	17.71	17.37	9.63	5.16	5.29	7.08	3.78	5.74	18.92	25.29	17.73	7.82	6.69	6.29	8.28	25.16	20.64	35.04	31.04	38.34	32.28	37.88	37.63	49.01	45.58	40.07	49.11
ENSDARG00000003090	0	0	0	0	0	0	0	0	0	0	0	0	0	0	0	0	0	0	0	0	0	0	0	0	0	0	0	0	0	0
ENSDARG00000003091	124.41	111.21	120.93	124.77	114.59	88.61	49.78	37.93	27.87	263.49	335.6	249.13	157.35	164.73	121.79	61.29	47.36	41.94	186.85	212.9	189.01	206.38	202.65	188.79	106.18	152.84	86.52	90.48	55.36	68.11
ENSDARG00000003098	39.47	35.76	33.74	33.3	37.46	35.43	41.22	47.21	55.01	5.87	5.54	12.93	24.51	37.78	49.43	44.95	46.51	54.86	22.06	15.67	35.65	34.58	45.7	38	44.3	40.58	53.59	48.43	44.36	57.02
ENSDARG00000003109	21.69	18.63	20.83	20.8	21.19	18.84	11.44	9.28	13.21	24.8	71.9	78.42	58	54.01	61.11	25.34	13.42	17.54	51.44	60.62	52.96	65.74	79.31	50.22	71.29	66.86	83.07	71.99	82.03	94.01
ENSDARG00000003113	0.03	0.02	0.02	0.02	0.04	0.02	0.1	0.17	0.21	0	0	0.03	0	0	0	0.13	0.3	0.69	0	0	0.03	0.04	0.09	0.09	0	0	0	0.06	0	0
ENSDARG00000003127	79.71	62.83	67.19	62.89	52.5	39.92	30.83	44.32	52.24	92.73	74.88	93.19	84.15	82.03	77.45	70.35	94.24	101.54	83.33	90.32	68.23	83.22	59.24	71.01	43.67	47.71	35.65	35.07	24.07	29.73
ENSDARG00000003132	2.5	3.93	3.75	3.29	2.93	3.44	5.17	9.66	10.93	0.24	0.41	4.88	2.3	4.75	8.19	15.59	22.23	30.75	3.5	3.72	3.6	4.1	6.03	6.43	3.7	4.41	4.61	4.84	2.74	5.7
ENSDARG00000003142	3.27	2.94	3.31	2.21	1.43	0.53	0.19	0.44	0.68	1.59	2.58	2.84	3.27	2.24	1.75	1.19	0.35	0.75	5.12	4.51	7.5	8.38	3.2	3.28	1.44	2.15	1.87	1.67	1.51	2.12
ENSDARG00000003144	12.86	10.69	9.05	10.48	12.13	10.47	7.94	7.84	4.24	18.48	22.97	27.89	20.44	26.69	32.96	22.8	13.59	8.55	23.78	22.07	22.73	24.56	32.21	20.92	27.88	31.53	39.45	31.05	34.15	39.66
ENSDARG00000003145	0.47	0.3	0.25	0.45	0.24	0.34	0.11	0.09	0.04	0.14	0	0.26	0.19	0.83	0.26	0	0	0	0.06	0.71	0.25	0.3	0.17	0.24	0.53	0.67	0.11	0.56	0.35	0.06
ENSDARG00000003146	0	0	0	0	0	0.08	0.05	0.02	0.04	0	0	0	0	0.09	0.09	0.14	0.12	0.14	0.07	0	0	0	0	0	0	0	0	0	0	0
ENSDARG00000003151	170.9	154.07	156.25	162.44	170.57	173.12	174.16	167.64	153.3	669.24	845.89	478.17	301.67	360.49	472.45	401.6	326.09	339.48	367	462.53	310.12	348.59	407.35	341.03	420.78	442.1	521	500.58	530.06	572.34
ENSDARG00000003153	57.67	53.69	54.76	53.19	44.3	48.48	56.32	71.14	76.89	21.98	43.08	93.67	107.17	135.76	164.3	177.48	187.74	173.63	135.11	106.7	147.93	157.47	127.62	127.58	78.91	105.16	97.81	99.89	70	93.07
ENSDARG00000003157	4.97	4.65	4.92	4.26	3.59	2.38	1.11	2.09	3.19	0.61	0.94	4.06	3.81	3.49	1.71	2.34	2.88	5.44	6.61	5.58	8.78	6.29	3.9	6.75	0.72	2.39	0.66	0.67	0.21	0.46
ENSDARG00000003165	0	0	0	0.18	0.06	0.62	6.43	8.83	13.86	0	0	0	0	0	0.23	6.92	6.75	13.14	0	0	0	0	0	0	0.59	0	0	0.14	0	0
ENSDARG00000003167	19	19.05	18.09	18.95	16.57	15.34	12.58	7.31	4.88	2.99	5.42	25.85	37.27	37.61	34.63	17.08	9.36	8.29	37.58	26.69	35.03	36.73	50.43	32.68	49.39	46.33	55.06	57.64	53.41	60.75
ENSDARG00000003169	43.55	34.16	46.13	46.26	40.6	46.05	77.37	119.47	146.31	11.66	30.39	111.5	105.78	98.32	148.87	138.24	185.89	162.98	122.52	107.5	109.79	118.95	104.45	114.72	124.18	121.97	123.19	140.44	121.24	114.17
ENSDARG00000003175	17.4	16.67	13	15.16	13.57	7.15	3.29	3.22	2.68	13.33	7.3	9.59	13.15	14.41	12.66	5.8	4.06	4.29	10.82	9.15	12.52	17.16	17.45	16.22	12.64	15.3	19.06	14.14	13.26	14.23
ENSDARG00000003181	0	0	0	0	0	0	0	0	0	0	0	0	0	0	0	0.11	0	0	0	0	0	0	0	0.17	0	0	0	0	0	0
ENSDARG00000003189	135.55	115.34	122.06	106.18	96.07	91.09	84.13	90.29	103.6	25.74	35.59	88.45	103.53	161.55	175.56	165.2	135.57	174.49	152.81	129.29	196.3	157.56	197.08	171.57	208.9	207.97	256.7	225.42	232.37	267
ENSDARG00000003193	0.26	0	0	0.12	7.96	35.08	35.65	25.19	14.02	0	0.1	0.21	0	16.66	74.49	62.13	35.93	18.16	0	0	0.09	0.12	0	0.1	0.1	0	0	0	0	0
ENSDARG00000003197	72.02	66.89	62.16	59.43	61.02	51.15	24.35	13.33	14.23	10.5	6.96	44.13	66.14	91.9	63.08	26.94	16.88	21.97	65.54	46.78	79.57	89.88	97.76	89.1	73.53	94.55	67.06	71.49	48.73	65.61
ENSDARG00000003200	68.59	55.05	63.06	63.65	54.72	31.6	14.27	18.78	22.51	27.31	9.18	29.99	70.45	55.36	30.54	24.56	36.48	46.43	36.8	18.31	55.11	75.6	93.74	75.27	98.46	99.08	88.11	88.84	78.11	80.13
ENSDARG00000003203	0	0.11	0	0.16	0	0	0.36	0.11	0.64	0	0	0	0	0	0	0	0.16	0.22	0	0	0	0	0	0	0.04	0.03	0	0	0	0
ENSDARG00000003205	17.22	14.12	14	14.26	13.1	9.13	10.64	16.03	18.11	28.78	41.75	33.62	26	19.22	15.42	22.91	30.4	29.43	26.89	24.35	24.36	27.16	23.51	22.36	18.96	23.59	23.92	22.8	17.91	25.04
ENSDARG00000003206	114.03	116.41	113.28	125.9	103.32	65.17	29.13	11.58	3.91	8.57	3.93	19.61	51.41	113.91	86.98	32.65	6.87	2.85	52.69	30.67	169.77	98.44	157.05	160.91	81.49	134.2	93.03	85.26	51.42	82.83
ENSDARG00000003207	24.45	16.71	21.52	17.92	14.89	7.31	5.96	3.93	4.51	9.4	5.48	13.29	17.31	20.03	14.89	6.07	12.19	8.85	21.93	14.8	33.59	23.28	28.31	31.97	14.47	23.54	8.96	10.47	6.41	7.63
ENSDARG00000003208	1.47	1.35	1.77	1.79	1.35	1.2	0.85	1.35	1.5	0.44	0.34	1.2	2.08	1.83	1.82	1.67	2.34	2.78	2.54	1.62	2.35	2.05	2.1	2.64	1.15	1.96	1.54	1.38	1.14	1.08
ENSDARG00000003209	0	0	0	0	0	0	0	0	0	0	0	0	0	0	0	0	0	0	0	0	0	0	0	0	0	0	0	0	0	0
ENSDARG00000003210	0.02	0	0	0	0	0.05	0	0.04	0.02	0	0	0.05	0	0	0	0.05	0	0	0	0	0	0.06	0	0	0	0	0	0	0	0
ENSDARG00000003213	118.36	97.29	104.97	110.18	105.85	106.43	100.92	79.39	64.21	131.93	220.7	260.45	207.89	228.69	235.26	161.98	91.18	53.83	193.43	201.66	178.36	220.86	251.47	182.97	277.27	272.66	359.33	317.6	302.76	359.12
ENSDARG00000003216	0.08	0	0	0	0.06	0.03	0.22	0.38	4.09	0.05	0.05	0	0.1	0.05	0.1	0.09	1.16	8.59	0.04	0.21	0.05	0	0.04	0	0	0	0.04	0.09	0.31	0
ENSDARG00000003217	64.81	51.5	58.18	54.22	42.63	29.99	13.63	10.1	15.14	24.42	26.19	69.66	73.42	79.18	41.54	20.82	21.34	28.74	94.78	98.44	101.13	88.59	79.88	93.19	63.79	67.96	47.87	61.51	51.48	50.13
ENSDARG00000003219	1.05	1.4	0.55	0.45	3.22	19.51	18.16	5.61	2.98	0	0.67	0.5	0.88	3.77	36.19	38.74	12.87	9.11	1.75	1.41	1.05	1.35	0.85	1.19	1.15	2.35	1.7	1.83	1.26	1.97
ENSDARG00000003229	35.13	24.48	23.9	25.7	22.48	13.34	4.08	1.14	0.65	13.08	14.77	26.87	26.72	24.1	8.72	1.61	0.56	0.1	22.54	21.42	25.17	26.66	31.49	30.23	20.61	25.35	15.63	17.89	15.38	14.55
ENSDARG00000003235	51.14	46.76	47.58	45.88	43.16	40.96	36.13	33.45	34.43	24.55	36.55	70.55	60.93	73.55	80.99	63.67	54.05	58.95	84.93	87.65	84.23	81.56	79.35	79.02	59.65	68.59	52.08	56.2	37.5	43.59
ENSDARG00000003244	44.5	38.7	51.4	45.15	33.65	16.41	3.11	2.25	2.08	8.23	5.72	30.87	41.04	42.82	15.56	3.8	2.49	4.48	49.16	35.08	66.24	63.89	45.14	50.59	15.36	30.66	7.91	13.74	4.41	6.5
ENSDARG00000003250	39.25	34.68	32.97	31.68	19.89	5.97	0.61	0.15	0.24	6.9	14.97	38.87	40.41	21.07	3.19	0.29	0.07	0.08	31.33	29.6	23.29	40.2	22.04	19.43	8.42	12.97	6.23	7.52	3.42	4.87
ENSDARG00000003251	22.17	21.63	20.74	22.33	14.77	11.35	4.42	3.16	4.39	3.62	8.93	15.9	22.81	23.76	16.94	4.36	3.69	1.93	14.82	13.34	22.9	23.09	25.53	21.7	19.91	21.11	23.24	17.1	18.19	23.17
ENSDARG00000003257	2.11	1.98	2.23	1.9	1.86	1.94	2.16	3.39	3.43	0.45	1.8	4.09	4.01	3.75	3.63	3.45	4.9	5.18	6.07	4.6	4.84	4.91	3.93	4.73	2.51	3.52	1.93	2.27	1.1	2.14
ENSDARG00000003259	0	0	0.06	0.03	0	0	0	0	0	0	0	0	0	0	0	0	0	0	0	0	0	0	0.12	0	0	0.17	0	0.08	0.09	0.04
ENSDARG00000003269	95.55	88.84	84.2	89.01	76.13	68.06	35.67	32.96	33.32	25.81	26.91	65.37	76.79	82.94	67.2	36.04	29.72	36.45	63.16	69.92	74.76	73.43	95.79	90.03	124.12	96.93	109.92	109.91	117.71	112.66
ENSDARG00000003270	40.99	39.33	37.27	42.02	40.32	30.61	25.5	13.13	9.84	10.67	16.54	48.35	62.53	82.28	73.9	38.82	17.64	10.14	69.76	60.79	90.11	84.98	77.76	94.59	73.95	75.94	97.69	90.5	82.37	103.75
ENSDARG00000003281	2.13	2.88	2.35	2.32	1.89	3.01	9.43	15.85	13.34	0.29	0.4	1.14	1.89	2.68	8.36	20.32	32.77	23.01	2.07	1.21	3.62	1.97	2.06	2.68	2.41	2.21	2.86	2.28	1.98	2.92
ENSDARG00000003287	56.81	52.36	55.79	52.38	40.99	32.89	22.34	18.26	19.47	8.95	9.27	28.97	38.89	55.5	50	30.23	25.62	34.24	44.29	36.42	62.56	54.4	65.88	64.66	44.19	53.89	52.91	49.56	34.92	50.96
ENSDARG00000003290	0	0.1	0.08	0.06	0.05	0.04	0.2	0	0.08	0.12	0	0.15	0	0.11	0	0	0	0	0.14	0	0	0.19	0	0.05	0.16	0.16	0.06	0	0.08	0
ENSDARG00000003293	0.62	0.3	0.08	0.4	1.14	2.38	1.98	2.71	5.97	0.31	0.1	0.41	0.18	1.5	2.45	1.49	2.71	3.77	0	0.11	0.09	0.67	0	0.16	0	0.17	0.08	0.34	0	0
ENSDARG00000003303	0	0	0	0.05	0.05	0.04	0.09	0	0.06	0	0	0	0	0	0.08	0.08	0	0	0	0	0	0	0	0	0	0	0	0	0	0
ENSDARG00000003307	15.86	13.4	13.73	11.76	11.99	9.95	13.08	17.04	21.97	3.43	4.28	8.15	10.55	10.16	10.76	13.72	18.47	19.99	12.39	11.82	14.77	17.37	15.35	14.06	7.95	11.83	7.14	7.29	5.62	5.54
ENSDARG00000003308	58.27	52.12	51.43	55.49	51.98	48.24	34.33	26.21	26.52	22.1	28.18	86.79	96.8	115.9	120.96	61.84	39.58	46.42	133.58	126.51	132.13	116.26	137.31	128.03	145.31	144.47	174.15	154.21	163.65	179.33
ENSDARG00000003311	4.62	3.84	3.66	4.33	3.25	1.54	2.69	4.23	6.13	6.19	4.59	6.56	5.23	3.46	2.26	4.8	7.57	10.45	8.14	7.68	6.51	6.64	4.64	4.97	3.61	4.2	4.08	4.04	2.36	4.08
ENSDARG00000003313	0.17	0.28	0.07	0	0.11	10.24	39.08	43.91	20.33	0	0	0.05	0.24	0.39	23.16	71.84	58.6	20.88	0.35	0	0.04	0	0.53	0	0.37	0.19	0.54	0	0.25	0.15
ENSDARG00000003320	19.59	15.07	16.53	15.78	11.51	6.4	2.83	2.63	2.92	7.17	4.1	10.51	14.65	17.62	12.57	5.29	5.22	6.77	12.88	13.24	18.97	16.63	16.23	21.91	10.35	12.92	9.71	9.22	8.01	8.67
ENSDARG00000003326	0.35	0.41	0.3	0.11	0.11	0.09	0	0.05	0	0	0	0.35	0.5	0.21	0	0.07	0.14	0.06	0.26	0.43	0.97	0.5	0.75	0.32	0.81	0.41	0.69	0.43	0.28	0.08
ENSDARG00000003328	76.77	59.88	66.82	64.34	56.55	23.3	3.78	4.63	5.52	25.98	20.31	59.91	84.04	70.65	21.13	5.04	5	6.46	51.4	39.66	55.47	84.25	107.26	64.07	99.46	101.02	78.59	89.24	65.4	67.62
ENSDARG00000003344	0	0.04	0.1	0.01	0.01	0.09	0.16	0.36	0.5	0	0	0	0.11	0.09	0.09	0.27	0.68	0.73	0.12	0.04	0.06	0.05	0.18	0.04	0.05	0.04	0	0	0.07	0.06
ENSDARG00000003373	11.59	10.3	8.29	9.68	7.73	9.9	12.64	18.59	17.44	1.47	0.97	2.11	5.1	10.66	20.57	39.67	46.16	52.26	7.43	4.23	13.07	7.88	14.46	19.78	7.76	14.9	6.48	5.57	3.8	6.58
ENSDARG00000003375	0.77	0.18	0.19	0.06	0.46	0.29	1.26	2.24	3.1	0.39	0.87	1.5	0.53	0.62	0.81	2.1	3.18	7.95	0.49	0.61	1.17	0.78	0.56	0.67	1.11	0.34	1.13	0.73	0.53	0.61
ENSDARG00000003380	0.86	1.1	0.86	1.12	1.01	1.36	0.81	1.13	0.61	0.43	0.94	1.78	1.67	1.71	2.38	2.48	1.07	1.02	1.43	1.78	1.52	1.74	1.6	2.22	2.16	1.58	2.15	1.85	2.01	2.01
ENSDARG00000003381	26.38	22.36	24.18	22.76	21.91	10.68	1.94	1	0.43	6.11	3.86	8.62	13.23	18.99	6.72	2.09	0.55	0.18	11.53	7.65	21.63	23.37	13.85	23.22	5.63	8	3.74	5.41	2.92	3.58
ENSDARG00000003382	79.86	74.92	73.73	75.23	62.06	46.88	35.87	23.55	23.6	16.22	17.37	75.18	95.62	109.99	106.46	67.27	39.36	47.45	135.27	106.17	163.92	137.8	132.27	143.73	113.01	125.6	141.87	121.39	104.58	133.18
ENSDARG00000003383	56.87	48.9	50.39	49.88	40.11	13.18	3.1	0.8	1.08	60.02	69.05	96.67	80.06	38.69	9.65	2.45	1.41	1.11	85.6	88.3	82.85	100.88	93.75	88.6	88.31	91.53	112.94	97.7	88.45	103.66
ENSDARG00000003395	3.05	2.22	2.75	2.03	1.2	0.51	0.08	0.02	0.04	0.59	0.49	0.97	1.35	0.68	0.28	0.07	0.1	0.08	1.59	1.74	1.47	1.34	1.6	1.41	1.07	1.16	1.26	1.34	0.85	1.66
ENSDARG00000003398	68.04	55.35	58.56	58.44	58.7	48.08	24.78	23.16	19.57	12.98	42.35	99.38	87.13	82.43	59.37	33.16	25.58	22.8	88.66	84.72	77.26	99.75	97.66	86.44	95.39	90.96	103.92	101.55	88.88	106.49
ENSDARG00000003399	2.92	1.5	1.94	1.13	3.08	23.79	47.4	49.32	56.16	1.1	0	0.29	0.57	1.81	40.13	65.07	62.63	88.46	0.39	0.24	1.39	0.83	0.38	0.33	0	0.4	0.12	0.28	0.15	0.14
ENSDARG00000003403	1.81	1.26	1.61	1.68	0.94	0.56	0.26	0.35	0.43	0.64	0.56	1.51	1.28	1.07	0.4	0.15	0.2	0.24	1.06	1.28	1.38	1.17	1.03	1.25	0.65	1.11	0.94	0.72	0.52	0.79
ENSDARG00000003411	0.07	0.27	0.23	0.14	0.31	3.14	5.22	22.13	39.42	0	0	0.36	0.04	0.22	5.24	8.8	37.24	60.32	0.28	0.19	0.13	0.26	0.08	0.16	0.05	0.08	0	0.04	0.05	0
ENSDARG00000003414	0	0	0	0	0	0	0	0	0.05	0	0	0	0	0	0	0	0	0	0	0	0	0	0	0	0	0	0	0	0	0
ENSDARG00000003420	0.11	0	0	0.06	0.2	0.1	0.23	0.51	1.17	0.25	0.49	0.32	0.22	0.18	0.27	0.85	2.67	2.72	0.2	0.15	0	0.05	0.08	0.21	0.09	0.13	0.16	0.04	0.05	0.35
ENSDARG00000003421	6.11	5.61	4.76	4.82	5.19	2.35	2.61	1.96	2.07	3.07	4.14	4.3	4.4	5.11	2.96	1.56	0.7	0.52	4.62	5	4.66	5.88	5.69	4.41	3.5	4.32	4.15	4.17	2.83	3.29
ENSDARG00000003429	185.21	183.46	177.58	189.63	177.99	184.18	226.8	282.67	321.79	103.45	240.5	360.44	268.87	374.74	447.93	528.32	582.21	624.68	356.46	423.59	327.21	354.43	380.24	299.97	393.4	370.68	570.99	467.19	420.68	587.89
ENSDARG00000003444	3.11	2.69	2.57	2.76	1.91	0.87	0.49	0.97	1.29	0.2	0.13	0.69	1.1	1.78	1.93	1.28	1.05	1.87	1.29	0.69	3.52	2.02	3.73	3.04	1.73	4.23	3.09	2.92	2.47	3.13
ENSDARG00000003446	89.09	72.42	79.3	79.51	70.75	34.37	17.88	22.83	14.51	16.94	25.27	44.41	55.52	51.2	18.48	13.63	15.11	8.48	32.18	28.55	35.87	60.18	60.15	44.02	37.18	46.24	27.32	29.79	18.7	23.1
ENSDARG00000003449	8.5	6.68	7.24	6.58	7.62	5.51	2.93	2.24	2.82	1.42	2.47	7.49	8.04	10.93	7.83	2.28	1.86	0.95	7.85	7.37	7.58	9.12	9.74	7.11	8.83	10.33	12.23	11.74	9.37	11.7
ENSDARG00000003462	29.77	27.53	24.5	29.32	24.5	15.1	10.55	7.44	4.27	2.57	6.97	12.53	15.1	19.54	8.7	4.31	4.31	2.16	13.07	13.46	16.61	18.32	21.5	18.88	18.44	20.74	20.51	22.83	17.86	24.3
ENSDARG00000003469	0.16	0.05	0	0.05	0.2	0.09	0	0.06	0.11	0	0	0	0	0	0	0	0.04	0.07	0	0	0	0	0	0	0	0	0	0	0	0
ENSDARG00000003475	0	0.14	0.13	0	0	0	0	0	0	0	0	0	0	0	0.1	0.07	0.08	0.14	0	0	0	0	0	0	0	0.1	0.09	0	0	0
ENSDARG00000003486	68.4	62.47	60.52	65.99	68.49	75.04	86	104.11	100.65	364.43	446.47	247.5	159.28	146.26	192.97	194.32	188.31	162.65	161.45	198.98	138.67	153.87	147.1	149.7	130.2	133.64	152.3	138.79	145.47	160.99
ENSDARG00000003487	43.18	37.67	38.41	36.93	37.41	31.74	31.16	35.72	39.68	21.34	45.78	49.4	43.93	50.9	49.26	41.15	45.23	53.23	46.23	45.12	46.78	53.53	61.67	50.78	47.44	53.23	60.09	51.04	45.1	59.78
ENSDARG00000003495	53.31	42.41	49.09	43.27	37.42	18.51	4.86	3.45	1.29	9.77	3.32	7.78	16.99	24.25	16.29	3.45	1.17	2.23	9.74	7.81	22.83	20.15	18.31	23.35	10.35	12.86	11.34	11.7	10.2	9.15
ENSDARG00000003512	1.18	1.21	1.23	1.29	0.55	0.41	0.33	0.86	1.39	0.2	0.18	0.2	0.34	0.47	0.36	0.12	0.18	0.36	0.07	0.34	0.27	0.21	0.88	1.37	0.06	0.44	0.24	0.14	0.18	0.17
ENSDARG00000003517	8.16	6.85	5.77	6.94	4.59	3.23	2.62	3.08	3.84	1.37	1.19	3.7	6.91	7.25	4.91	5.04	4.59	9.24	6.77	4.85	11.3	12.39	6.13	9.05	5.66	5.05	8.87	6.3	3.69	5.65
ENSDARG00000003519	13.76	13.09	12.24	13.79	7.91	6.81	4.18	4.11	4.37	5.49	4.35	9.46	15.05	18.78	26.85	20.19	9.64	11.05	17.22	13.21	20.27	15.51	24.76	24.65	16.93	21.35	26.74	21.15	20.49	32.88
ENSDARG00000003520	45.84	36.47	39.31	35.31	20.57	8.05	1.36	0.87	1.77	9.96	4.97	18.55	25.38	15.17	6.34	1.54	0.75	1.31	21.27	19.46	22.42	25.41	13.04	19.52	6.27	10.47	3.47	4.84	2.78	2.91
ENSDARG00000003523	0	0	0	0.09	0.12	0.19	0.24	0.57	0.27	0	0.47	0	0	0.29	1.19	1.04	0.38	0.55	0	0.06	0	0	0	0.06	0	0	0	0	0.1	0
ENSDARG00000003526	70.56	76.18	72.19	71.11	64.58	62.71	66.53	81.93	84.88	14.76	34.44	60.08	83.08	125.23	158.25	167.29	156.5	179.16	113.12	77.82	161.4	133.29	149.89	136.53	103.2	151.53	192.81	149.78	142.93	201.1
ENSDARG00000003527	37.88	30.33	36.67	39.21	30.51	31.61	53.87	101.18	104.21	17.43	16.08	28.22	42.41	54.85	85.16	151.06	187.15	208.21	58.11	30.19	78.2	66.34	61.93	78.32	37.26	57.84	39.86	37.31	33.84	36.17
ENSDARG00000003531	137.98	129.39	127.95	129.08	128.22	144.96	173.78	184.48	142.74	94.98	231.66	350.07	252.03	295.34	389.45	426.51	325.91	246.69	321.2	372.85	274.89	309.84	343.57	278.64	350.27	350.24	442.83	401.2	387.01	519.55
ENSDARG00000003533	0	0.02	0	0	0.03	0	0	0	0	0	0	0	0	0	0	0.07	0	0	0	0	0	0	0	0.02	0	0	0	0	0	0
ENSDARG00000003544	27.23	22.01	23.64	24.53	21.87	16.88	9.82	3.82	2.45	22.48	40.56	47.17	35.59	37.3	27.8	8.03	2.97	0.45	31.73	34.01	25.75	34.78	38.89	27.5	39.15	42.67	39.24	39.2	31.43	35.32
ENSDARG00000003553	0.24	0.17	0.06	0.03	0.12	0.05	0.06	0	0	0	0	0	0	0.24	0.1	0	0	0	0.18	0.25	0.33	0.17	0	0.23	0.1	0.05	0.13	0	0	0.05
ENSDARG00000003564	34.21	34.42	34.12	33.32	28.45	20.71	22.15	26.4	30.49	2.84	1.59	6.26	18.73	40.4	38.79	44.72	45.49	59.67	26.18	9.34	55.03	38.91	41.63	61.57	14.88	31.77	17.85	17.91	11.53	14.24
ENSDARG00000003570	654.68	648.38	629.4	595.97	348.18	186.21	95.28	53.93	36.03	96.57	54.92	149.36	199.62	250.62	194.33	90.56	52.39	36.91	212.69	176.54	323.46	242.07	310.85	329.98	265.91	282.83	313.47	284.6	262.86	320.56
ENSDARG00000003573	31.13	26.02	25.15	24.25	16.01	9.15	2.92	4.01	2.99	8.57	4.97	17.06	28.41	29.02	12.37	6.03	6.6	11.13	31.84	26.61	54.3	38.77	39.48	56.96	25.59	36.87	25.4	28.11	19.28	21.25
ENSDARG00000003576	0.35	0.51	0.24	0.43	0.33	0.16	0.04	0.04	0.07	0.27	0.3	0.36	0.22	0.62	0.28	0.05	0.03	0.41	0.57	0.24	0.24	0.47	0.14	0.4	0.08	0.69	0.54	0.17	0.03	0.1
ENSDARG00000003584	15.59	13.24	13.28	12.32	9.27	3.25	1.01	1.64	2.81	19.07	17.74	18.43	14.77	17.48	8.22	2.65	3.46	2.6	24.9	18.77	17.62	22.04	17.11	19.75	6.51	11.72	8.99	6.25	5.31	5.41
ENSDARG00000003592	4.46	4.36	3.56	4.52	1.95	2.48	3.47	5.29	4.81	4.62	3.65	3.37	3.63	4.22	4.95	11.14	10.22	11.56	4.84	3.86	5.55	4.27	3.1	4.74	0.82	1.16	0.91	0.83	0.88	1.13
ENSDARG00000003599	162.6	165.18	160.68	154.43	170.02	209.83	271.51	303.76	433.21	196.09	211.79	200.3	165.74	299.93	573.31	832.53	800.96	1222.82	335.3	386.71	437.4	276.08	372.6	417.81	307.94	383.19	415.63	382.02	353.52	478.02
ENSDARG00000003607	12.25	10.62	10.17	9.66	10.85	15.84	28.29	38.11	49.98	3.21	2.37	9.35	9.98	12.23	19.26	43.92	54.03	52.78	10.25	9.44	11.13	11.76	12.7	11.01	7.26	9.15	7.36	6.4	3.72	6
ENSDARG00000003615	0	0	0	0	0	0	0	0	0	0	0	0	0	0.04	0	0	0	0	0	0	0	0	0	0	0	0	0	0	0	0
ENSDARG00000003616	74.86	63.95	66.13	60.93	49.75	35.31	28.2	26.71	27.62	23.77	26.21	40.25	50.97	52.27	40.88	29.51	31.16	22.98	33.69	29.86	41.29	52.81	50.56	48.55	42.42	45.05	40.38	46.01	36.12	41.26
ENSDARG00000003631	54.06	39.21	54.47	53.34	33.93	10.94	12.22	13.97	26.14	22.34	44.94	129.79	122.65	50.81	14.72	11.71	24.84	22.05	91.32	89.06	75	116.22	130.29	89	134.67	132.12	111.92	121.15	88.91	98.66
ENSDARG00000003632	0	0	0	0	0	0	0	0.16	0	0	0	0	0	0	0.06	0	0	0	0	0	0	0	0	0	0	0	0	0	0	0
ENSDARG00000003635	0.41	0.83	0.43	0.6	0.14	0.12	1.42	2.61	5.05	0.18	0.06	0.23	0.22	0.39	0.17	1.78	3.29	4.94	0.35	0.24	0.59	0.58	0.75	0.31	0.4	0.11	0.44	0.11	0.12	0.16
ENSDARG00000003641	77.66	62.61	64.79	67.63	62.05	54.28	42.02	46.76	48.97	245.93	232.77	246.24	205.58	185.3	188.51	131.17	132.51	120.55	205.96	212.33	180.26	214.43	226.22	224.66	261.11	251.41	280.74	264.17	258.53	259.37
ENSDARG00000003642	30.76	28.18	31	30.9	22.77	14.7	9.3	9.56	10.24	5.22	5.3	19.58	31.3	43.53	27.79	16.46	15.85	19.77	49.5	33.73	79.64	59.47	50.76	75.22	25.73	38.71	30.15	30.58	16.89	28.72
ENSDARG00000003655	35.63	30.35	31.09	33.78	31.67	24.78	14.4	10.06	4.93	41.08	53.89	62.93	52.49	56.45	49.62	26.46	12.61	7.55	63.47	66.16	67.49	68.46	70.87	75.66	63.22	72.1	89.48	83.33	71.98	89.83
ENSDARG00000003675	7.82	7.46	6.94	7.08	7.81	6.27	5.04	4.53	3.33	2.23	3.06	7.93	8.57	12.01	10.89	8.8	8.24	5.23	8.03	8.27	8.74	11.54	8.09	9.32	10.71	14.99	17.46	16.67	17.17	17.87
ENSDARG00000003680	5.57	3.67	3.33	4.62	3.07	1.26	0.34	0.34	0.24	2.58	0.67	3.23	6.47	3.56	2.01	0.5	0.1	0.07	3.69	1.19	3.86	7.24	6.56	4.79	4.76	5.28	3.3	3.37	2.04	1.46
ENSDARG00000003681	181.82	186.86	154.94	157.35	138.09	107.33	133.21	205.6	247.11	172.3	225.5	256.38	217.75	263.78	267.36	301.81	377.52	484.24	339.77	351.83	361.66	312.99	251.34	311.49	200.82	208.41	202.34	205.6	211.44	237.91
ENSDARG00000003684	0.33	0.07	0.13	0.19	0.27	0.13	0.03	0.03	0.02	0.03	0.01	0.09	0.1	0.13	0.1	0.02	0.04	0	0.17	0.1	0.07	0.13	0.24	0.12	0.13	0.24	0.24	0.13	0.18	0.14
ENSDARG00000003693	81.27	78.57	83.85	89.91	82.17	83.62	78.08	75.47	74.82	103.95	136.69	162.87	131.19	176.25	183.79	147.79	118.39	124.35	224.46	215.32	249.24	195.6	202.16	218.02	173.62	197.28	236.8	210.59	172.69	242.39
ENSDARG00000003695	75.19	69.12	71.89	68.56	63.96	54.19	51.27	51.22	47.33	48.29	112.22	93.85	125.29	188.42	221.47	211.52	153.72	149.48	157.25	139.27	232.55	175.59	222.61	248.62	220.38	232.46	280.49	254.44	246.1	305.51
ENSDARG00000003697	0	0	0.02	0	0.16	0.04	0.32	0.03	0.05	0	0.04	0.07	0	0.37	0.48	0.2	0.07	0.03	0	0	0	0	0	0	0	0	0	0.03	0	0.03
ENSDARG00000003699	32.65	27.46	33.56	31.46	29.58	17.37	5.93	3.67	5.26	6.88	7.21	16.29	23.61	19.68	9.29	3.2	2.41	4.24	11.94	10.39	16.57	24.76	28.53	18.06	25.7	24.87	26.82	26.34	24.43	28.13
ENSDARG00000003701	732.76	699.67	647.32	537.45	271.77	89.75	13.6	4.2	2.38	2502.12	2529.58	1184.82	693.63	444.72	138.63	20.44	3.88	2.69	1173.77	1350.59	1134.23	1059.08	398.01	825.37	70.58	165.17	54.9	62.04	26.19	39.4
ENSDARG00000003705	3.71	4.12	3.96	4.47	3.26	1.76	1.33	2.39	3.04	0.35	1.3	2.62	3.79	1.89	1.18	1.31	2.84	2.46	2.8	2.13	2.91	3.33	3.87	3.69	4.43	3.59	4.63	4.04	4.26	4.83
ENSDARG00000003706	0.41	0.34	0.41	0.41	0.45	0.28	0.09	0.07	0.07	0.76	0.69	0.46	0.44	0.42	0.35	0.1	0.04	0.02	0.69	0.43	0.68	0.5	0.5	0.48	0.34	0.5	0.53	0.38	0.3	0.33
ENSDARG00000003732	0.23	0.03	0.09	0.09	0	0.21	0.05	0.17	0.1	0	0	0.27	0.49	0.15	0.29	0.68	0.24	0.04	0.13	0.16	0.23	0.05	0.17	0.38	0.1	0	0	0.05	0.15	0.13
ENSDARG00000003749	73.13	66.83	65.68	53.36	41.58	32.31	42.58	49.67	51.37	15.27	6.55	40.11	64.12	67.61	59.48	82.53	90.66	79.76	92.6	63.48	114.1	97.64	60.74	91.92	29.26	46.83	38.6	33.01	31.01	43.46
ENSDARG00000003750	9.4	8.16	10.04	9.46	10.01	10.71	12.7	22.21	33.34	2.97	3.62	15.65	14.27	18.27	16.25	18.59	22.33	27.4	12.83	11.53	11.04	15.74	17.91	14.14	16.32	18.22	22.95	20.83	19.09	23.51
ENSDARG00000003751	45.03	30.04	37.28	38.42	34.64	20.76	8.02	6.15	10.14	31.95	42.13	61.05	48.97	31.56	18.97	5.74	7.17	6.37	25.16	25.64	19.08	42.11	38.89	24.46	42.92	43	43.7	39.32	40.93	36.33
ENSDARG00000003754	10.76	8.24	7.68	10.08	6.61	5.4	2.54	1.81	0.61	8	8.18	12.64	13.24	14.2	11.53	4	2.09	0.92	14.92	13.77	12.45	15.28	19.99	15.03	12.52	14.87	17.1	17.5	13.36	19.05
ENSDARG00000003757	64.81	64.53	68.61	59.65	43.02	21.14	8.25	7.79	6.2	93.24	101.66	114.5	83.76	86.58	39.13	15.03	17.03	19.47	123.63	123.44	128.35	126.26	95.92	106.05	63.1	85.11	80.3	70.62	54.31	80.5
ENSDARG00000003769	13.51	13.13	14.12	14.12	14.25	8.97	3.21	3.67	4.84	5.08	8.65	27.46	36.23	31.09	11.89	7.23	7.54	9.03	34.79	23.43	40.96	44.83	37.44	42.13	15.31	25.82	11.33	13.92	6.48	8.38
ENSDARG00000003776	33.29	25.8	28.37	29.75	29.22	14.32	3.48	2.81	2.97	35.59	59.07	67.34	47.94	39.53	15.84	3.36	2.27	3.2	53.72	57.97	46.33	54.06	59.52	50.99	59.52	59.38	76.53	69.7	66.29	80.07
ENSDARG00000003779	0.15	0.23	0.21	0.14	0.23	0.21	1.48	2.81	3.01	0.09	0.43	0.42	0.33	0.49	0.38	1.2	2.06	2.18	0.68	0.39	0.5	0.65	1.08	0.64	0.41	0.6	0.5	0.6	0.38	0.45
ENSDARG00000003789	110.69	93.77	100.8	90.05	88.66	85.77	75.4	56.37	51.41	23.55	20.51	69.67	103.53	118.37	88.75	34.03	50.29	24.95	46.3	31.06	40.25	90.09	117.11	58.98	153.54	135.7	194.53	157.61	157.58	195.06
ENSDARG00000003795	68.33	69.26	65.36	68.56	62	51.74	45.22	44.11	46.08	14.19	5.79	14.27	43.2	104.29	107.02	102.83	89.59	117.39	41.12	19.69	122.09	74.72	123.06	150.42	112.18	120.35	157.08	132.36	113.97	152.42
ENSDARG00000003797	0	0	0	0	0.01	0	0.02	0	0	0	0	0.04	0	0	0	0	0	0	0	0	0.02	0	0	0	0	0.02	0.12	0	0	0
ENSDARG00000003803	0	0	0	0	0	0.03	0	0	0	0	0	0	0	0	0	0	0	0	0	0	0	0	0	0	0	0	0	0	0	0
ENSDARG00000003808	0.07	0.03	0	0.08	0.25	1.76	5.85	7.86	6.44	0.48	0.09	0	0.22	0.52	3.6	13.04	13.66	10.39	0.36	0.07	0	0.31	0.08	0.32	0	0.04	0.19	0.25	0.05	0.17
ENSDARG00000003811	89.23	70.68	82.68	83.52	78.69	69.83	51.26	26.61	26.47	14.9	13.36	58.39	72.55	80.03	57.74	16.22	12.96	13.39	65.93	55.11	72.58	81.8	89.46	73.29	106.66	99.45	120.53	115.23	107.67	125.64
ENSDARG00000003818	3.41	3.01	2.84	2.7	2.42	1.81	1.34	4.04	5.41	2.33	3.73	3.73	3.6	4.2	4.32	3.26	5.6	9.7	4.53	4.79	5.57	5.16	3.64	4.84	2.78	3.15	4.06	2.43	2.75	3.76
ENSDARG00000003820	3.4	3.77	2.69	3.03	2.2	0.7	0.32	0.14	0.15	0.47	1.21	1.51	2.62	1.62	0.49	0.6	0.22	0.21	1.21	1.95	1.95	2.25	2.07	2.3	2.66	1.08	1.68	1.66	1.68	1.08
ENSDARG00000003822	3.62	3.73	3.88	2.99	4.78	3.75	4.24	3.11	7.07	1.61	0.33	0.97	1.81	4.06	6.48	6.89	7.63	6.34	2.75	1.94	5.35	3.87	3.6	4.65	3.41	3.73	2.09	2.01	1.5	1.85
ENSDARG00000003827	35.61	27.42	31.82	26.93	28.76	20.21	12.22	17.09	14.65	6.91	13.45	64.92	62.12	69.69	56.34	23.9	37.5	26.05	75.22	74.12	53.69	66.33	71.09	61.96	48.19	72.74	37.52	37.19	28.28	35.5
ENSDARG00000003829	39.35	34.92	32.57	31.22	26.36	18.22	11.51	9.41	9.65	11.43	19.01	25.49	20.98	24.23	18.25	9.86	6.98	10.07	29.97	30.88	27.21	24.16	26.61	26.55	28.46	26.39	35.05	33.42	30.96	37.42
ENSDARG00000003835	10.67	8.09	7.15	9.83	7.43	7.19	18.24	41.27	55.8	3.3	4.1	8.51	7.02	8.64	11.57	21.51	35.55	35.66	5.75	6.57	5.92	6.63	8.66	6.92	8.8	10.66	12.02	10.29	10.15	11.23
ENSDARG00000003841	1.73	1.1	0.75	1.03	1.17	1.04	0.41	0.46	1.07	0.04	0.22	1.68	2.12	2	1.78	1.78	0.65	2	3.43	3.13	2.3	2.91	2.14	2.77	0.88	1.26	1.24	1.09	1.3	1.14
ENSDARG00000003845	58.78	53.92	56.36	56.24	49.98	42.69	36.26	20.47	8.04	15.04	36.36	74.84	66.88	71.01	64.25	35.4	14.04	4.08	55.98	64.24	51.58	74.79	79.78	52.48	81.58	71.19	90.81	86.12	82.77	106.23
ENSDARG00000003846	48.98	42.49	45.01	34.48	16.88	15.14	23.76	31.36	28.62	29.31	27.56	23.04	28.5	28.45	32.23	56.56	62.07	65.57	38.34	40.8	43.81	33.02	17.95	33.95	8.28	11.14	7.09	10.81	3.7	6.14
ENSDARG00000003854	20.21	16.44	18.3	18.91	15.53	10.46	7.26	7.99	21.67	1.57	1.44	6.19	8.69	12.59	10.94	7	6.33	13.51	10.39	7.18	19.45	12.85	14.6	17.78	11.9	15.39	13.57	14.41	11.84	13.12
ENSDARG00000003860	110.18	112.48	107.19	110.63	103.28	114.32	134.98	165.93	152.56	117.66	208.96	237.28	154.5	186.47	266.08	320.54	309.81	277.42	175.62	184.36	145.96	203.86	160.21	130.99	158.1	159.04	207.62	185.31	139.54	227.8
ENSDARG00000003865	5.76	3.65	4.87	4.06	5.3	3.27	4.11	8.44	7	1.31	1.91	5.83	6.02	6.18	1.42	2.85	4.46	2.13	3.84	4.94	4.44	5.52	6.11	4.27	5.93	7.04	6.56	8.04	3.89	5.91
ENSDARG00000003866	34.93	37.16	28.42	34.01	35.38	33.63	44.63	64.4	71.94	12.25	28.54	27.11	33.87	41.92	56.9	68.51	86.97	80.07	25.94	23.61	29.57	33.78	39.26	30.88	44.75	40.63	59.11	53.54	50.91	64.79
ENSDARG00000003867	1.73	1.45	2.15	2	1.56	1.27	0.76	0.73	0.93	0.35	0.77	1.37	1.86	1.82	1.38	1.28	0.5	1.03	2.63	1.19	2.26	1.88	1.24	2.2	1.67	2.14	1.79	1.29	1.16	1.95
ENSDARG00000003869	21.98	24.59	20.54	21.89	17.69	9.4	6.23	6.01	5.88	43.19	58.03	38.34	25.93	30.22	20.34	13.64	9.67	8.94	31.74	36.36	29.63	34	30.18	29.72	24.04	30.51	37.34	30.69	27.54	33.32
ENSDARG00000003872	103	89.41	90.08	82.37	45.05	22.04	9.13	4.39	4.35	66.26	54.02	40.71	29.08	21.52	18.67	4.86	3.42	4.85	25.11	33.03	22.39	31.1	24.78	25.29	22.86	24.98	26.74	24.15	20.42	24.64
ENSDARG00000003877	5.74	4.84	6.52	5.79	5.51	3.19	0.58	0.38	0.39	0.94	0.58	2.91	5.31	4.72	1.84	0.66	0.34	0.44	4.85	3.1	5.46	6.01	6.57	5.89	7.82	8.29	11.46	9.7	8.67	10.19
ENSDARG00000003899	11.6	12.18	10.73	9.36	4.23	3.04	2.06	2.75	2.61	1.42	1.21	4.85	8.97	9.17	4.17	4.73	3.69	5.96	10.77	9.79	14.64	11.42	8.7	14.22	2.95	3.37	2.58	3.15	1.26	1.59
ENSDARG00000003900	1.01	0.78	0.61	1.02	0.66	0.55	0.56	0.21	0.38	0.07	0.14	0.55	0.77	0.45	1.38	0.98	0.89	0.56	1.33	1.06	1.04	0.73	0.59	1.19	0.56	0.51	0.03	0.39	0	0.12
ENSDARG00000003902	0.09	0.19	0.14	0.25	0.18	0.09	0.08	0.28	0.89	0.18	0	0.4	0.12	1.16	0.78	0.68	1.51	2.32	0.3	0.28	1.35	0.32	0.55	0.14	0.35	0.78	0.88	0.58	0.66	1.23
ENSDARG00000003903	0	0	0.05	0.09	0	0.04	0.04	0.05	0	0	0	0	0	0	0	0	0	0	0.13	0	0	0	0	0	0	0	0	0	0	0
ENSDARG00000003904	12.28	10.69	11.53	12.66	12.94	5.99	1.86	1.33	0.71	3.55	1.21	4.9	12.08	12.6	6.49	2.15	0.77	0.38	8.65	4.28	14.36	16.77	10.47	16.57	7.43	11.36	8.55	10.02	6.8	9.37
ENSDARG00000003909	0	0.03	0	0	0	0.02	0	0.23	0.5	0	0	0	0	0.12	0.16	0	0.16	0.53	0	0.07	0	0.05	0.11	0.15	0.04	0.04	0	0	0	0
ENSDARG00000003910	46.01	27.1	37.83	37.97	31.7	18.42	15.22	15.56	22.15	71.27	36.09	62.77	64.51	39	25.54	26.5	29.25	27.89	56.32	57.8	59.24	64.65	39.93	54.35	12.04	23.03	5.38	7.16	3.5	3.48
ENSDARG00000003920	258.98	247.14	238.58	253.97	264.07	327.38	412.69	554.54	617.77	370.56	654.17	738.38	489.49	645.46	966.43	1257.76	1299.23	1427.23	662.16	666.05	579.79	654.85	703.64	566.2	688.99	722.97	1023.23	883.26	787.33	1131.51
ENSDARG00000003925	0	0.14	0	0.13	0.13	0.05	0.11	0	0	0	0	0	0	0	0	0	0.1	0	0	0	0	0.12	0	0	0	0	0	0	0.21	0
ENSDARG00000003927	44.75	37.79	38.37	38.66	32.9	19.62	7.09	7.56	11.15	142.16	169.42	130.4	85.11	61.09	30.19	12.7	14.16	18.75	85.97	88.09	65.4	90.27	89.67	69.93	101.9	101.96	108.24	108.7	102.44	116.99
ENSDARG00000003931	43.76	43.43	37.85	37.93	35.37	31.5	40.25	58.56	53.49	12.89	29.12	68.15	52.35	52.85	57.59	53.91	56.94	39.37	41.69	43.08	33.66	52.87	69.72	34.77	73.49	65.94	99.33	78.43	77.45	113.35
ENSDARG00000003934	40.84	38.28	43.76	38.55	25.88	17.42	7.64	4.96	4.75	10.98	18.77	36.38	24.49	27.53	10.55	4.12	3.02	5.5	29.15	32.52	25.19	32.7	24.04	26.32	13.83	18.15	14.11	11.62	10.5	15
ENSDARG00000003938	112.66	105.87	110.98	101.35	66.39	44.62	38.88	42.95	50.14	161.37	172.56	155.93	90.22	71.73	64.53	66.97	71.11	74.32	136.59	167.38	103.9	109.93	66.25	75.77	54.93	57.73	64.95	59.86	61.63	72.17
ENSDARG00000003940	18.47	17.14	16.92	17.11	16.55	19.17	21.53	30.32	36.67	12.16	19.4	32.27	25.86	32.84	40.68	50.34	62.47	65.08	33.4	36.69	31.91	39.07	37.44	34.15	37.08	32.1	36.69	39.87	37.95	46.14
ENSDARG00000003941	60.26	55.71	56.79	52.53	39.08	38.47	53.78	73.75	87.21	16.87	24.41	55.14	50.46	57.63	71.34	104.24	128.97	137.81	79.24	75.33	80.74	73.06	45.67	66.14	24.93	30.82	31.31	26.51	21.51	28.97
ENSDARG00000003944	0.27	0.05	0.09	0	0.04	0	0	0	0	0	0	0	0	0.26	0	0	0	0	0.06	0.11	0	0	0.12	0	0.14	0	0	0	0	0
ENSDARG00000003952	609.21	577.47	675.09	660.34	638.19	494.72	267.54	129	115.59	122.23	178.93	600.02	737.08	874.21	519.15	172.12	104.4	98.49	637.35	493	671.25	876.1	1229.13	846.4	1332.45	1341.51	1820.74	1610.8	1465.51	1864
ENSDARG00000003961	7.85	5.86	5.38	6.35	4.95	2.58	2.53	2.51	2.6	5.47	9.57	7.31	7.37	2.97	3.77	3.73	2.83	3.24	5.96	5.88	3.04	6.89	7.33	4.28	8.17	9.45	13.81	8.86	11.11	16.7
ENSDARG00000003963	8.13	7.35	8.35	7.5	5.98	2.69	1.23	5.15	9.99	3.5	6.95	9.49	10.19	10.51	4.36	1.54	8.45	16.02	11.22	9.92	12.19	14.06	10.33	11.78	6.93	9.37	5.93	6.5	4.06	5.38
ENSDARG00000003965	0.17	0.1	0.02	0.09	0.11	0	0	0	0	0.04	0.19	0.22	0.14	0	0	0	0	0	0.26	0.18	0.1	0.29	0.44	0.07	0.51	0.54	0.31	0.24	0.23	0.1
ENSDARG00000003968	155.05	139.12	133.27	129.58	95.81	43.75	11.27	3.92	1.25	68.3	102.7	121.92	104.6	128.37	58.68	12.82	2.14	1.88	151.25	178.76	208.13	171.07	148.66	211.65	68.43	101.45	58.48	60.36	35.56	45.84
ENSDARG00000003970	0	0	0	0	0	0	0	0.04	0	0	0.06	0	0	0	0	0.05	0	0	0	0	0	0	0	0	0.05	0.19	0	0	0	0
ENSDARG00000003971	0.1	0.06	0.08	0.19	0	0.02	0.05	0.12	0.65	0.05	0	0.34	0	0.13	0.13	0.04	0.13	0.93	0	0	0.04	0	0.04	0.08	0	0	0.11	0	0	0
ENSDARG00000003973	56.02	47.44	47.47	38.38	26.77	12.94	5.14	5.68	7.2	14.72	11.57	19.11	18.26	20.08	10.95	3.7	4.06	2.93	23.45	26.28	24.62	22.21	24.95	24.28	17.23	15.46	20.51	19.56	13.38	18.44
ENSDARG00000003974	39.3	33.88	35.53	35.94	34.37	24.01	15.99	22.02	26.36	8.7	8.28	28.23	53.53	67.17	44.71	37.14	45.9	56.18	54.89	35.76	80.11	75.49	78.7	79.71	41.08	56.62	41.71	39.39	30.54	36.15
ENSDARG00000003977	2.67	3.53	2.24	1.76	1.6	0.5	0.25	0.34	0.8	1.33	0.8	1.85	2.65	2.61	0.92	0.47	0.78	0.56	2.27	2.76	3.59	2.71	2.18	3	0.45	0.75	0.49	0.55	0.26	0.33
ENSDARG00000003984	34.73	31.32	32.65	32.34	27.3	20.44	17.59	15.94	13.97	3.86	1.44	6.86	14.55	19.08	20.09	14.19	11.67	9.88	8.8	5.95	13.1	15.56	22.25	15.54	22.57	21.96	29.94	23.77	27.55	28.51
ENSDARG00000003989	0.62	0.46	0.53	0.56	0.57	0.38	0.08	0.05	0.05	0.12	0.16	0.87	1.1	0.74	0.44	0.07	0	0.03	1.08	1.12	0.82	1.27	1	1.28	0.76	0.93	0.64	0.47	0.33	0.52
ENSDARG00000003991	0	0	0	0.03	0	0.09	0	0	0	0	0	0	0	0	0	0.04	0	0	0	0.44	0.09	0.1	0.04	0	0	0.04	0.08	0.04	0	0
ENSDARG00000003994	0.1	0.06	0.02	0.08	0.12	0.02	0.05	0.04	0.02	0.13	0	0.16	0.09	0	0.09	0.15	0.09	0.08	0.08	0.26	0.03	0.07	0.03	0	0.03	0	0.03	0	0	0.03
ENSDARG00000003998	2.36	1.42	1.44	1.18	1.68	0.7	0.08	0.12	0	0.44	0.12	0.53	0.57	0.74	0.16	0	0	0	0.13	0.18	0.16	0.59	0.99	0.2	0.85	0.61	0.69	0.5	0.26	0.61
ENSDARG00000004015	0	0.08	0	0.08	0.08	0.03	0.17	0.18	0.04	0	0	0	0	0	0.31	0.64	0.31	0.49	0	0	0	0	0	0	0	0	0.05	0	0	0
ENSDARG00000004017	0	0	0	0	0.68	3.92	15.18	25.3	22.95	0	0.04	0	0	0.34	6.62	40.1	44.98	42.94	0.03	0	0	0	0	0.04	0.04	0	0.13	0.04	0.04	0
ENSDARG00000004018	15.22	11.3	9.79	10.9	9.25	3.22	2	2.43	4.68	3.93	5.35	9.38	10.28	7.61	1.62	0.85	2.45	1.71	10.03	9.72	7.4	11.63	7.72	9.16	2.94	3.91	2.14	2.11	1.32	2.07
ENSDARG00000004023	0	0	0	0	0.21	0.05	0	0.07	0.38	0	0	0	0	0.4	0.07	0.1	0.03	0.78	0	0	0	0	0	0	0	0	0	0	0	0
ENSDARG00000004034	12.34	11.63	11.46	10.67	8.49	7.39	4.93	4.27	4.88	5.85	8.8	11.38	10.35	13.27	15.09	10.31	8.24	10.78	13.52	9.91	16.44	18.94	17.79	17.5	16.46	16.62	21.6	17.96	17.58	21.92
ENSDARG00000004037	44.72	39.51	41.14	40.29	29.54	18.16	6.21	5.17	6.93	8.25	7.22	28.62	45.8	45.66	23.47	6.75	9.01	10.76	47.07	33.77	66.65	58.14	53.82	68.44	30.84	43.45	33.47	34	27.62	32.6
ENSDARG00000004046	142.4	138.59	146.56	140.04	109.45	56.71	24.04	25.39	32.65	23.74	18.93	71.67	112.01	121.53	57.81	27.88	38.03	52.78	126.94	96.86	194.95	159.96	155.29	168.49	89.35	124.93	94.82	96.04	60.4	82.52
ENSDARG00000004049	20.69	17.87	17.44	19.66	27.72	64.57	116.6	157.06	147.77	38.4	72.81	57.04	30.93	49.84	129.28	170.52	181.63	108.43	34.97	47.51	27.55	36.15	41.04	29	36.63	42.22	53.51	48.29	39.46	52.33
ENSDARG00000004051	0	0	0.02	0	0.01	0.02	0.02	0	0	0	0	0	0	0	0	0.02	0.02	0	0	0	0	0	0	0	0	0	0	0	0	0
ENSDARG00000004055	19.29	14.54	16.8	17.51	17.56	13.38	4.78	3.75	4.74	4.84	1.62	5.41	16.59	21.65	8.23	2.63	4.21	3.97	10.04	6	18.07	18.93	26.21	21.81	30.21	27.48	34.94	33.04	34.34	35.47
ENSDARG00000004059	16.94	15.83	18.68	20.82	14.22	11.2	6.37	3.67	2.55	1.92	4.5	9.52	14.17	19.71	19.15	5.87	2.36	2.02	20.28	11.98	34.13	26.89	28.06	32.09	18.33	25.61	20.86	19.18	12.77	18.84
ENSDARG00000004060	0.09	0.02	0.02	0	0.05	0	0	0.04	0.33	0	0	0.03	0	0	0	0	0.03	0.34	0.08	0	0.03	0.03	0	0	0	0.03	0	0.05	0	0
ENSDARG00000004074	2.98	1.49	1.63	1.78	1.59	1.33	1.48	2.89	4.46	0.45	0.69	1.89	2.11	2.52	1.07	1.42	1.57	1.2	1.6	1.55	1.61	1.59	2.03	1.59	0.46	1.16	0.66	0.56	0.46	0.44
ENSDARG00000004078	46.12	38.61	39.97	40.16	29.32	18.06	9.2	11.12	18.2	11.97	15.03	23.46	32.17	33.97	24.74	8.51	8.33	13.3	26.3	22.41	29.18	35.6	37.2	30.66	28.88	32.38	32.51	29.1	26.32	30.5
ENSDARG00000004082	0	0	0	0	0	0	0	0	0	0	0	0	0	0	0	0	0	0	0	0	0	0	0	0	0	0	0	0	0	0
ENSDARG00000004094	26.49	22.94	23.12	19.61	11.85	17.32	32.45	43.62	33.67	5.34	5.81	14.16	14	10.75	33.76	58.72	51.03	33.3	15.04	15.54	12.35	16.08	9.58	10.06	11.04	9.39	12.48	12.92	10.09	15.06
ENSDARG00000004105	0.03	0.01	0.02	0.05	0.01	0.53	0.44	0.31	0.26	0	0	0	0.02	0.07	0.68	0.58	0.21	0.16	0.02	0	0	0.04	0	0	0	0	0	0	0	0
ENSDARG00000004109	0	0	0	0	0	0	0	0	0	0	0	0	0	0	0	0	0	0	0	0	0	0	0	0	0	0	0	0	0	0
ENSDARG00000004111	0.25	0.11	0.07	0.11	0.08	0.55	0.03	0.02	0	0	0	0.05	0.09	0.07	0.11	0.02	0	0.04	0.08	0	0.02	0.05	0.16	0.06	0.07	0.02	0.12	0.06	0.02	0.02
ENSDARG00000004114	2.77	2.45	2.49	3.04	2.35	2.08	3.52	4.78	5.96	0.49	0.51	1.54	2.24	2.09	2.95	4.37	4.97	5.4	1.58	1.18	1.93	1.93	2.49	2.59	2.07	2.4	1.6	1.7	1.56	1.59
ENSDARG00000004115	13.96	13.26	12.41	11.81	11.3	10.3	7.61	3.19	1.13	4.91	11.4	19.34	18.92	22.45	26.12	10.86	2.69	1.1	20.17	17.29	19.35	22.69	28.82	22.4	25.41	30.7	31.77	32.33	25.41	36.02
ENSDARG00000004130	21.96	21.13	18.82	16.09	9.85	3.5	1.18	1.17	1.58	15.72	15.71	16.63	13.32	13	3.35	2.09	2.36	2.61	23.65	24.1	29.28	21.52	11.15	22.13	3.41	6.21	3.63	3.09	1.73	2.86
ENSDARG00000004131	12.85	10.31	10.58	11.64	10.5	8.47	3.63	0.91	0.72	13.33	13.53	16.84	12.01	13.11	6.62	1.86	0.84	0.38	24.42	21.17	23.16	16.98	16.02	25.19	10.59	13.52	8.21	11.47	6.79	8.33
ENSDARG00000004132	63.52	52.67	57.24	54.14	52.05	43.44	37.72	32.57	35.75	42.1	63.88	79.47	62.72	62.23	54.53	33.96	27.5	30.19	58.09	62.96	57.11	62.27	69.02	62.3	57.95	59.22	74.77	70.68	64.12	69.87
ENSDARG00000004141	0	0	0.07	0	0.14	0.03	0.42	1.03	0.99	0	0	0	0	0.05	0.33	0.47	1.53	1.24	0.05	0	0	0	0	0	0	0	0.14	0.05	0	0.05
ENSDARG00000004150	0	0.01	0.04	0	0.05	0.09	1.12	0.63	0.25	0	0.04	0.04	0	0	0.03	1.2	0.56	0.24	0	0	0	0	0	0	0	0.03	0	0	0	0
ENSDARG00000004151	9.65	9.54	9.82	10.26	10.22	7.58	3.7	3.65	3.95	1.94	1.3	7.19	13.85	20.11	13.51	3.39	5.08	5.29	13.79	10.66	21.68	19.88	20.74	23.39	13.34	15.85	14.35	15.85	12.2	11.56
ENSDARG00000004154	16.75	13.24	11.45	13.03	11.87	10.32	8.73	6.95	7.22	17.52	33.9	40.94	30.58	30.67	27.43	13.87	9.72	5.05	35.09	33.74	33.38	31.19	37.04	31.15	24.1	32.11	29.58	26.65	19.69	28.22
ENSDARG00000004158	0.03	0.01	0.02	0.08	0.04	0.1	0	0.09	0.07	0.04	0	0.04	0.24	0.48	0.08	0.03	0	0	0.09	0.21	0.06	0.02	0.2	0.11	0.02	0.21	0.41	0.22	0.3	0.02
ENSDARG00000004160	46.96	44.86	42.52	43.4	39.17	30.32	22.99	26.02	27.64	57.52	63.61	85.9	74.83	72.83	70.54	58.62	59.16	67.83	106.55	96.06	96.89	95.06	68.01	86.15	46.67	52.29	47.72	47.67	34.44	51.69
ENSDARG00000004161	35.83	34.65	34.08	35.61	31.71	36.46	43.5	49.19	57.76	6.21	8.33	35.3	39.51	53.67	69.36	84.06	85.84	84.96	48.42	42.2	45.06	54.14	59.88	41.03	66.03	61.78	93.05	78.85	73.45	97.83
ENSDARG00000004167	8.8	9.4	10.45	8.58	8.42	4.67	2.45	0.83	1.37	25.67	25.53	25.74	12.28	12.96	7.99	3.81	3.4	1.77	30.11	25.14	26.9	21.48	15.12	18.54	7.76	10.69	8.63	8.95	8.43	11.51
ENSDARG00000004169	385.8	340.97	321.69	317.27	229.17	141.13	116.25	133.83	98.66	52.53	42.42	103.67	225.49	309.48	294.44	297.44	254.91	242.75	272.95	159.83	512.54	447.07	468.16	446.33	465.9	459.09	583.54	528.47	495.2	675.98
ENSDARG00000004171	45.53	37.01	35.92	37.77	33.96	30.25	30.91	41.8	38.53	16.74	52.37	80.05	60.06	63.23	94.33	89.64	73.27	70.76	63.78	66.8	57.38	72.62	86.57	73.25	97.09	87.05	113.69	107.52	105.22	115.38
ENSDARG00000004173	102.47	88.37	94.11	89.31	68.03	52.05	42.94	47.75	53.67	20.4	34.69	45.81	58.66	77.57	73.76	55.83	59.52	69.52	64.31	57.2	73.76	72.66	71.56	84.06	55.81	63.6	63.39	65.59	62.65	60.86
ENSDARG00000004174	43.81	30.48	45.04	44.7	51.48	64.35	58.17	63.86	99.96	15.46	34.97	106.19	123.55	154.84	182.08	148.04	167.97	179.72	149.24	135.8	155.42	139.31	181.85	162.08	189.61	193.49	222.54	208	233.19	205.34
ENSDARG00000004176	6.77	4.5	4.43	5.27	4	4	1.54	1.39	2.01	5.15	4.37	4.41	3.48	3.39	2.69	1.13	0.8	0.39	3.81	3.28	4.15	5.65	4.12	6.98	3.03	4.21	3.95	3.59	3.51	1.68
ENSDARG00000004177	84.86	78.55	77.14	77.54	71.54	69.71	60.81	51.58	29.46	41.3	131.52	115.76	83.14	92.71	87.86	53.77	33.04	9.07	41.99	53.96	36.59	76.7	93.51	39.67	108.04	99.25	157.14	123.14	130.14	163.28
ENSDARG00000004184	12.94	8.38	9.64	10.17	10.73	7.87	3.64	3.43	5.1	5.49	5.11	11.23	9.95	9.72	6.2	2.33	1.47	2.46	6.89	6.03	6.54	9.55	9.16	7.45	6.75	8.72	6.12	5.72	4.78	7.03
ENSDARG00000004187	1.62	0.97	1.6	1.1	1.33	1.17	0.42	0.21	0.03	2.36	3.72	5.26	2.98	2.79	2.82	1.11	0.49	0.31	3.97	3.65	2.52	4.02	4.08	2.15	2.76	2.85	4.31	3.04	2.39	3.02
ENSDARG00000004189	217.74	221.44	208.91	235.35	194.98	193.01	259.51	255.14	240.68	166.34	340.66	472.33	260.72	336.52	449.36	466.15	420.97	377.26	350.52	333.71	244.48	360.93	397.72	241.49	384.13	386.36	618.5	500.91	352.76	674.47
ENSDARG00000004196	0	0	0	0	0.01	0.1	0.47	1.02	4.02	0	0.01	0.11	0.01	0.03	0.27	1.62	4.16	8.79	0	0	0	0	0	0	0	0	0	0	0	0
ENSDARG00000004199	0	0.13	0	0.04	0.26	0.01	0.03	0	0	0	0	0	0	0.05	0	0	0	0	0.04	0.01	0	0.06	0	0.05	0.08	0	0.04	0	0	0
ENSDARG00000004204	0.16	0.31	0.37	0.2	0.32	0.03	0.05	0	0.2	0	0	0.1	0.1	0.35	0.1	0.06	0.03	0	0.2	0.03	0.34	0.22	0.4	0.24	0.03	0.21	0.34	0.31	0.1	0.12
ENSDARG00000004211	47.13	39.51	37.8	38	27.09	13.84	4.26	3.31	4.03	55.15	87.21	76.35	56.84	19.48	11.68	4.87	6.33	5.99	43.31	45.36	41.81	55.88	70.66	42.08	63.19	67.72	77.96	63.85	70.48	78.13
ENSDARG00000004218	2.06	0.97	0.81	0.95	8.08	25.01	41.15	55.9	24.51	0.44	0.35	0.61	0.6	10.17	51.11	52.98	69.78	25.79	0.62	0.26	0.25	1.01	0.63	1	1.48	0.78	0.83	0.2	0.43	0.72
ENSDARG00000004219	0.17	0.11	0.22	0.16	0.19	0.2	0	0.11	0.04	0.46	0.27	0.21	0.08	0.54	0.17	0.32	0.21	0.15	0.15	0.43	0.53	0.34	0.53	0.39	0.39	0.24	0.72	0.53	0.32	0.29
ENSDARG00000004227	0.91	0.55	0.56	0.65	0.49	0.17	0.33	0.69	0.62	0.23	1.04	0.58	0.83	0.51	0.27	0.09	0.76	0.38	0.42	0.38	0.28	0.47	0.28	0.6	0.29	0.28	0.15	0.09	0.15	0.13
ENSDARG00000004232	0	0.05	0.03	0	0.28	0.25	1.58	0.78	0.73	0	0.03	0.03	0.05	0.24	0.34	2.45	0.73	1.59	0.19	0	0	0	0	0.02	0	0.1	0.36	0.4	0	0
ENSDARG00000004243	0	0.02	0	0	0.02	0.05	0.08	0.24	0.21	0	0	0	0.03	0	0.03	0.1	0.27	0.21	0	0	0	0	0	0.03	0.11	0.03	0.03	0.03	0.04	0
ENSDARG00000004246	0.16	0.14	0.01	0.08	0.08	0.07	0.08	0.62	1.9	0.01	0.04	0.07	0.22	0.09	0.09	0.12	0.72	2.22	0.09	0.1	0.11	0.05	0.09	0.03	0.06	0.1	0.16	0.13	0.07	0.12
ENSDARG00000004251	62.32	58.06	44.19	52.18	49.73	44.05	38.69	40.86	32.32	17.9	43.17	74.26	91.64	99.12	119.67	99.97	74.7	60.99	109.38	97	94.98	112.46	122.65	101.64	113.22	120.83	146.56	117.95	128.41	154.98
ENSDARG00000004256	1.48	1.05	1.36	1.15	17.92	46.06	88.6	63.73	38.73	0.08	0.08	0.37	0.66	22.51	84.95	164.77	91.71	65.44	0.23	0.35	0.71	1.07	0.53	0.82	0.23	0.1	0.16	0.14	0.08	0.18
ENSDARG00000004260	3.96	3.43	3.65	3.8	2.71	1.25	0.13	0	0.02	0.9	0.85	3.34	3.86	5.75	1.95	0.19	0.07	0.03	5.8	5.64	6.82	5.88	4.54	6.44	1.42	2.96	0.87	1.1	0.46	1.21
ENSDARG00000004261	119.04	96.08	96.07	103.92	103.37	75.87	39.4	39.53	31.39	140.14	288.06	288.23	221.74	205.9	174.64	88.61	64.24	62.53	249.58	274.16	225.12	275.91	294.51	256.45	287.77	304.85	376.69	341.81	355.51	409.5
ENSDARG00000004262	1.26	0.67	0.38	1.1	0.39	0.28	0.16	0.11	0	0.58	0.04	0.05	1.03	1.01	0.97	0.11	0.16	0.25	0.76	0.35	0.66	0.55	0.17	0.41	0.05	0.36	0.55	0.87	0	0
ENSDARG00000004270	59.11	47.85	52.3	49.75	37.04	15.11	7.09	6.85	7.21	15.38	18.05	50.64	72.82	42.81	12.68	6.66	6.78	6.8	69.77	53.39	77.73	88.1	98.41	84.97	83.45	98.77	107.19	98.09	86.48	107.15
ENSDARG00000004274	21.3	16.34	16.56	16.18	10	6.08	3.97	1.95	2.88	1.58	1.15	3.42	6.65	5.23	8.13	8.51	4.2	5.69	9.11	3.77	16.14	7.64	12.23	13.75	3.87	8.91	4.81	4.86	2.72	6.01
ENSDARG00000004280	24.72	23.23	23.24	24.71	24.32	20.05	15.13	19.74	18.89	7.63	17	39.68	40.59	52.17	40.26	26.1	31.07	35.1	51.43	46.83	51.48	57.2	60.59	48.09	56.31	65.55	78.89	68.35	64.54	78.2
ENSDARG00000004282	0.13	0.03	0.1	0.13	0.1	0.3	2.4	4.37	7.33	0	0	0.1	0.15	0.2	0.62	2.26	3.23	4.05	0.09	0	0	0.12	0.09	0.19	0.16	0.34	0.04	0.15	0.06	0.2
ENSDARG00000004291	2.5	2.02	2.15	2.29	1.45	1.32	0.51	0.56	0.36	0.42	0.14	0.74	1.51	1.54	1.14	0.28	0.25	0.25	1.02	0.98	1.57	1.49	2.04	1.83	1.84	1.94	2.05	1.6	1.51	2.11
ENSDARG00000004296	0	0	0.11	0	0	0	0.19	0	1.76	0	0	0	0	0	0.55	0.42	0.32	1.2	0	0	0	0	0	0	0	0	0	0	0	0
ENSDARG00000004297	51.99	41.41	48.77	42.64	39.93	35.48	23.13	24.24	25.14	6.85	2.22	11.84	23.24	22.73	30.01	23.4	22.79	22.23	18.38	12.99	31.83	31.89	23.77	33.75	13.6	21.02	9.6	14.4	7.56	9.31
ENSDARG00000004301	0	0	0	0.05	0	0.17	0.05	0.06	0.53	0	0	0.04	0.04	0.12	0.32	0.6	0.16	0.39	0.15	0	0.08	0.09	0	0.04	0.04	0.11	0.07	0.08	0.22	0.2
ENSDARG00000004302	0.75	1.32	0.68	0.67	0.63	0.45	0.34	0.31	0.22	0.16	0.4	0.84	0.74	0.63	0.78	0.07	0.08	0.12	0.77	0.37	0.53	0.7	1.07	2.01	0.38	0.98	2.37	1.11	1.36	0.38
ENSDARG00000004305	3.35	2.59	3.44	3.23	2.48	1.83	0.75	0.24	0.1	0.95	0.23	1.75	4.59	3.17	1.35	0.63	0.09	0	2.88	1.8	3.17	3.8	5.41	3.37	3.85	3.97	3.3	4.6	3.16	3.43
ENSDARG00000004306	45	40.77	37.82	37.97	37.44	23.6	5.08	1.84	1.86	9.71	25.93	40.61	40.56	38.74	19.09	1.87	1.04	1.71	29.65	25.88	24.99	41.05	42.73	29.95	27.93	35.35	23.45	25.78	18.4	21.48
ENSDARG00000004307	3.16	1.95	1.37	1.12	0.41	0.21	0.81	1.02	0.55	0.43	0.21	0.99	0.58	0.58	0.2	2.08	1.96	0.64	0.35	0.5	1.38	0.83	0.7	0.97	0.13	0.19	0.06	0.13	0	0.44
ENSDARG00000004308	23	16.64	13.25	17.64	13.05	5.82	3.13	5.52	6.9	4.16	2.39	8.67	15.29	12.9	6.24	5.9	6.84	10.27	11.24	7.71	13.96	17.72	13.34	13.72	4.92	7.45	5.44	5.17	2.54	3.93
ENSDARG00000004311	126.07	110.42	102.48	102.11	55.8	18.28	5.74	3.88	3.85	46.41	9.06	8.17	17.28	19.39	16.98	8.18	3.27	4.51	10.21	8.3	17.2	13.02	16.62	23.06	10.36	16.71	11.25	11.81	9.01	12.39
ENSDARG00000004318	2.96	2.84	3.25	2.54	1.84	1.11	0.38	0.48	0.6	0.42	0.62	2.05	2.42	2.81	1.49	0.67	0.91	1.36	3.6	3.19	3.1	3.8	2.33	3.34	1.04	1.27	0.92	0.79	0.67	1.17
ENSDARG00000004322	0	0.12	0.07	0.04	0.04	0.06	0.1	0.04	0.2	0	0	0.11	0.06	0.06	0.4	0.11	0	0	0.26	0.05	0.16	0.07	0.41	0.26	0.12	0.21	0.69	0	0.12	0.11
ENSDARG00000004325	21.11	19.01	19.22	16.35	15.03	11.39	4.77	3.13	2.32	16.61	15.85	22.62	26.72	29.72	18.84	6.33	2.65	2.43	31.09	28.35	30.88	36.3	35.01	33.44	23.54	29.67	25.56	25.96	26.88	32.14
ENSDARG00000004328	0	0	0	0	0.74	10.43	47.56	88.72	110.47	0	0	0	0	0.37	12.62	47.31	87.92	50.13	0	0	0	0	0	0	0	0	0	0	0	0
ENSDARG00000004336	19.84	16.99	17.8	19.63	16.71	15.31	13.24	11.01	8.67	6.38	13.34	15.81	14	16.16	14.5	6.95	5.63	2.56	8.33	6.97	5.8	13.31	20.23	9.16	22.61	22.63	29.3	27.82	28.51	30.76
ENSDARG00000004343	67.9	58.74	69.14	68.43	64.33	67.28	73.62	72.12	55.15	64.73	131.65	147.27	91.15	127.91	152.71	153.27	110.17	106.93	165.75	185.17	155.12	142.58	147.48	141.61	115.22	145.85	179.11	164.6	118.11	199.24
ENSDARG00000004358	0.03	0.03	0	0.08	0	0.09	0.07	0	0.08	0.04	0.22	0	0.04	0.08	0.36	0.08	0.08	0.32	0.15	0	0.19	0	0	0.11	0.08	0.08	0.14	0.12	0.04	0
ENSDARG00000004363	1.07	0.85	0.9	1.28	1.12	1.09	0.75	2.13	3.77	0.64	1.92	2.26	1.58	2.53	1.3	0.9	2.81	5.15	3.45	2.14	2.86	2.54	2.5	3.26	1.88	2.04	1.52	2.1	1.32	1.55
ENSDARG00000004372	0.37	0.13	0.23	0.29	0.24	0.34	0.79	5.19	12.1	0	0.05	0.11	0.29	0.27	0.31	0.87	4.64	8.43	0.15	0.28	0.18	0.44	0.35	0.29	0.3	0.6	0.53	0.25	0.16	0.28
ENSDARG00000004377	4.66	5.35	4.58	4.11	4.22	2.69	0.56	0.3	0.63	2.53	1.74	6.25	7.22	7.23	3.54	0.36	0.24	0.2	5.94	6.25	7.97	8.24	8.94	7.33	9.16	10.76	9.2	6.92	8.19	8.66
ENSDARG00000004378	0.25	0.03	0.21	0.1	0.2	0.19	0.22	0.33	0.2	0.02	0	0.02	0.33	0.34	0.5	0.88	0.62	1.45	0.04	0.05	0	0.37	0.47	0.02	0	0.26	0.09	0.38	0.89	0.14
ENSDARG00000004386	0.03	0	0.05	0.01	0.04	0.04	0.11	0.01	0.15	0.09	0.07	0	0.1	0.04	0.02	0.09	0.16	0.07	0	0	0.04	0	0.02	0.02	0.04	0.04	0.02	0.06	0	0.06
ENSDARG00000004392	30.76	29.23	26.22	25.76	15.08	7.44	2.92	3	1.68	82.23	51.16	38.94	26.79	17.59	7.3	4.95	3.11	3.01	43.36	48.09	30.78	37.8	12.93	22.89	5.99	7.36	5.1	5.25	3.18	4.64
ENSDARG00000004396	40.19	39.33	36.4	38.84	36.75	17.61	3.45	4.96	7.31	9.6	7.77	43.52	61.81	57.4	23.58	5.36	5.07	8.78	77.38	58.46	71.82	77.04	75.44	76.07	36.25	56.11	34.78	36.77	20.95	30.1
ENSDARG00000004402	0.26	0.14	0.18	0.2	0.66	1.2	4.71	12.16	12.72	0	0	0	0.49	1.46	3.12	11.52	21.03	24.33	0.22	0.28	0.38	0.61	0.29	0.22	0.37	0.19	0.1	0.15	0.5	0.31
ENSDARG00000004405	115.85	124.52	115.94	109.35	70.67	23.4	6.48	6.84	4.2	36.2	21.24	32.21	52.77	46.83	19.63	8.36	6.91	5.52	49.35	45.96	68.91	63.82	43.06	62.14	17.02	25.74	13.01	15.6	10.54	11.28
ENSDARG00000004406	2.79	2.45	2.43	1.85	1.49	1.24	0.31	0.88	1.03	2.83	2.09	2.18	1.92	2.25	1.61	1.39	1.12	2.76	3.15	2.91	2.51	3.38	2.78	3.15	3.19	2.64	4.02	3.73	2.81	4.53
ENSDARG00000004415	0.57	0.03	0.02	0.22	0.11	0.5	1.61	4.35	10.4	0	0	0	0.13	0.04	1.36	2.29	5.25	8.85	0	0	0	0	0	0	0.2	0	0	0.03	0.04	0.04
ENSDARG00000004427	41.82	42.1	44.14	43.94	55.74	56.78	86.82	96.18	94.21	220.88	287.08	170.43	98.05	160.4	207.22	285.41	262.49	305.91	200.16	242.58	170.38	165.08	185.76	138.2	129.52	164.85	223.17	206.64	154.17	276.9
ENSDARG00000004433	0.12	0.18	0.21	0.26	0.13	0.29	0.38	0.11	0.39	0.26	0.29	0.33	0.29	0.53	0.39	0.25	0.3	0.58	0.48	0.38	0.49	0.34	0.43	0.41	0.52	0.73	0.62	0.6	0.99	0.35
ENSDARG00000004436	21.04	20.58	17.04	19.96	18.53	17.59	14.4	20.9	25.57	8.04	10.92	33.14	26.63	29.88	35.99	27.33	35.52	39.29	37.28	38.97	40.01	37.1	36.69	32.95	33.88	39.1	39.01	37.17	23.26	40.12
ENSDARG00000004445	0.02	0	0.08	0.12	0.04	0.08	0.1	0.21	0.03	0	0.05	0.15	0.11	0.02	0.3	0.26	0.06	0	0.02	0	0	0.03	0.14	0.08	0.04	0	0.02	0.04	0.05	0.06
ENSDARG00000004447	2.78	1.89	1.53	1.8	1.34	0.97	0.1	0.17	0.12	0.27	0.23	0.74	2.1	2.9	0.59	0.75	0.23	0.09	1.67	1.81	2.65	2.55	2.32	2.78	0.69	1.16	0.46	0.91	0.91	0.17
ENSDARG00000004451	11.37	8.62	9.78	8.97	5.65	2.28	1.38	1.5	2.66	3.33	5.83	4.59	4.24	2.75	1.42	1.85	1.74	1.83	3.23	3.88	4.08	4.49	2.96	3.67	1.31	1.65	0.54	0.91	0.51	0.37
ENSDARG00000004452	52.38	50.04	51.08	50.28	58.3	90.6	128.4	165.67	173.36	109.82	159.42	126.58	91.1	127.54	212.79	302.33	325.28	346.44	117.22	128.62	107.72	119.22	131.07	114.23	126.7	126.82	150.24	136.46	124.3	159.9
ENSDARG00000004455	0	0	0.02	0	0.07	0.04	0.08	0	0.09	0	0	0	0	0.15	0.15	0.03	0	0.03	0	0	0.04	0.04	0	0.03	0.04	0	0	0	0	0
ENSDARG00000004459	0.29	0.48	0.4	0.58	0.58	0.38	0.04	0	0.24	0.08	0.31	0.64	0.41	1.04	0.57	0.47	0.28	0.57	1.35	1.72	1.02	1.14	0.58	0.52	0.58	1.01	0.92	0.41	0.45	0.34
ENSDARG00000004460	96.69	71.94	84.36	77.04	73.42	64.85	40.13	19.41	16.86	413.45	436.58	302.66	178.05	193.89	152.93	35.55	16.78	18.71	223.93	269.85	216.49	258.99	230.7	206.33	211.48	204.07	232.41	237.63	170.23	241.88
ENSDARG00000004470	79.31	81.6	81.63	73.28	65.14	37.28	15.32	9.1	9.36	87.71	112.15	119.87	94.74	105.95	56.39	22.23	16.41	18.53	187.7	202.49	212.75	139.25	112.88	151.55	42.51	72.68	42.42	39.39	26.36	37.97
ENSDARG00000004472	2.09	1.72	2.29	2.09	2.22	1.55	0.78	1.15	1.43	0.75	2.27	2.02	3.54	3.02	2.38	0.82	1.13	0.69	2.27	2.33	2.83	3.28	3.92	2.77	2.37	2.9	3.91	3.9	2.32	2.85
ENSDARG00000004473	0	0	0	0	0	0	0	0.02	0.02	0	0	0	0	0	0	0	0.03	0.06	0	0	0.07	0.04	0.03	0	0	0	0	0	0.04	0
ENSDARG00000004492	38.43	32.21	33.61	33.57	28.73	24.59	12.64	7.74	8.21	10.31	11.96	36.15	47.23	58.77	42.31	15.74	14.03	16.68	52.56	42.62	62.88	62.58	72.09	67.19	68.71	75.23	77.4	68.71	61.26	70.99
ENSDARG00000004497	1.45	1.92	1.81	1.53	1.08	0.41	0.19	0.08	0.09	0	0.82	2.27	2.27	0.66	0.61	0.32	0.22	0.45	2.17	1.58	3.5	2.05	1.96	2.76	0.72	1.15	0.71	0.8	0.66	1.58
ENSDARG00000004498	0	0.08	0	0	0	0	0	0	0	0	0	0	0	0	0	0	0	0	0	0	0	0	0	0	0	0	0	0	0	0
ENSDARG00000004502	56.68	48.99	49.01	46.55	42.36	25.1	10.42	9.23	14.02	23.33	7.99	15.03	22.48	14.09	7.6	2.35	5.48	7.71	10.45	7.6	4.26	12.34	16.84	16.03	20.47	19.95	9.2	14.09	10.53	7.37
ENSDARG00000004517	36.41	33.32	34.55	30.34	27.13	20.9	19	25.49	30.27	5.79	2.44	17.6	38.3	53.25	44.8	32.17	42.34	48.15	39.28	22.97	57.2	50.55	54.19	57.35	37.25	49.64	39.66	45.15	32.08	43.35
ENSDARG00000004525	24.13	21.55	22.43	22.05	22.32	22.58	27.08	33.87	28.31	6.93	14.52	42.2	34.32	40.49	48.23	59.01	54.42	53.61	63.21	57.45	59.99	55.11	48.58	52.79	34.26	40.47	43.23	41.74	26.99	45.98
ENSDARG00000004527	22.38	20.36	15.25	12.6	9.07	7.4	8.43	12.58	17.78	3.25	2.07	8.79	10.77	15.03	11.57	21.79	31.71	48.61	22.09	12.45	36.23	26.95	20.55	32.98	8.62	17.81	12.05	9.77	5.64	12.03
ENSDARG00000004529	199.76	193.41	199.3	191.38	190.95	153.02	62.25	12.86	3.36	604.46	820.31	552.49	311.1	377.14	273.9	65.54	9.59	3.88	426.84	503.12	348.88	377.16	375.81	348.01	334.83	377	446.06	382	361.93	449.01
ENSDARG00000004537	42.86	24.43	35.07	35.64	35.17	15.16	6.94	10.84	19.79	19.13	9.85	24.51	37.62	28.06	12.49	6.77	14.7	16.6	17.48	12.93	21.3	31.5	40.77	27.9	39.68	41.97	25.58	30.4	19.38	20.73
ENSDARG00000004539	0	0	0.02	0	0.09	3.46	16.83	10.71	3.84	0	0	0	0	0.25	9.17	35.75	12.91	3.42	0	0	0	0	0	0	0	0	0	0	0	0
ENSDARG00000004561	0.1	0	0.03	0.08	0.08	0.02	0.11	0.15	0.21	0	0	0.13	0	0	0.09	0.11	0.32	0.46	0	0	0	0.1	0	0.04	0	0	0	0	0	0
ENSDARG00000004574	97.42	92.71	92.6	84.95	54.91	23.27	5.9	4.6	4.67	22.28	26.04	46.56	35.31	28.64	12.16	3.31	3.63	2.59	30.2	33.73	28.42	38.53	35.96	27.84	24.27	27.04	15.21	14.64	11.11	13.49
ENSDARG00000004576	53.09	44.8	49.72	44.57	27.29	21.85	17.19	19.84	22.13	6.89	4.79	11.12	14.06	13.55	21.66	26.1	31.15	29.94	10.99	10.67	10.14	12.94	4.95	9.45	2.65	4.06	1.17	1.59	1.04	0.43
ENSDARG00000004577	0.1	0.12	0.08	0.11	0.08	0.03	0	0	0	0.07	0.06	0	0.35	0.36	0.42	0	0	0	0	0	0	0.56	0.11	0.17	0	0.17	0	0	0.19	0
ENSDARG00000004580	0	0	0	0	0.06	0	0.05	0	0	0	0	0	0	0	0	0.04	0	0	0	0	0	0	0	0.04	0	0	0	0	0	0
ENSDARG00000004581	56.34	47.65	50.62	50.67	52.25	50.69	39.28	22.76	13.36	9.28	26.23	75.19	69.19	81.38	81.58	35.66	13.73	10.5	73.09	73.62	66.76	80.29	92.3	68.89	81.98	89.88	114.57	98.33	95.41	117.46
ENSDARG00000004586	0.05	0	0	0	0	0.09	0.1	0	0	0	0	0	0	0	0.1	0.14	0	0	0	0	0	0	0	0	0	0.06	0.03	0	0.09	0.03
ENSDARG00000004587	20.63	13.49	17.41	16.95	13.38	9.32	11.38	20.05	19.12	3.2	2.07	6.16	16.22	16.9	21.9	29.97	39.99	44.54	14.95	7.03	20.51	15.48	17.74	22.82	6.15	12.4	3.66	3.75	2.26	3.01
ENSDARG00000004588	2.05	1.47	1.33	1.15	0.97	0.75	0.74	0.74	0.61	0.52	0.15	0.89	1.88	1.61	1.46	1.4	0.98	1.03	1.35	0.87	2.16	2.21	1.99	2.25	1.62	1.98	1.02	1.92	0.79	1.54
ENSDARG00000004592	0	0	0	0	0	0.16	0	0.04	0.04	0	0	0	0.03	0	0.05	0	0.06	0.07	0	0	0	0	0	0	0	0.02	0.02	0	0	0
ENSDARG00000004594	26.08	21.75	24.95	23.68	27.29	39.92	44.42	44.68	49.58	19.73	23.86	59.57	56.05	56.35	85.47	64.29	64.59	56.58	52	48.82	44.06	59.41	60.23	49.66	56.89	59.22	51.96	56.9	45.61	49.25
ENSDARG00000004597	0.14	0	0.02	0.01	0.02	0.05	0.04	0.75	2.82	0.02	0	0	0	0.11	0.06	0.02	0.2	1.51	0	0	0.04	0.02	0.02	0	0	0	0.02	0	0	0
ENSDARG00000004598	0	0	0	0	0	0	0	0	0	0.08	0	0	0	0	0	0	0	0	0	0	0	0	0	0	0	0	0	0	0	0
ENSDARG00000004616	13.85	11.58	11.89	10.69	10.04	9.68	6.38	6.17	6.83	2.41	4.68	16.71	16.63	19.26	18.52	11.01	11.72	12.53	17.68	17.82	13.79	18.65	23.69	14.9	21.24	25.32	28.88	24.7	23.07	28.18
ENSDARG00000004618	0.66	0.91	1.02	0.97	0.84	0.85	0.87	1.25	1.13	0.31	1.12	0.85	1.36	1.85	1.73	2.3	2.42	3.01	2.28	1.26	1.35	2.07	2.07	2.63	0.8	1.47	0.59	0.53	0.47	0.56
ENSDARG00000004621	0.02	0	0	0.09	0	0.04	0.3	0.78	1.65	0.06	0	0	0	0.03	0	0.08	1.97	2.17	0.05	0	0.02	0	0	0	0	0	0.1	0	0	0.1
ENSDARG00000004627	0.25	0.22	0.74	0.7	0.37	0.2	0	0.21	0	1.19	0.56	1.97	0.61	0.98	0.35	0.11	0.06	0	1.07	1.61	1.01	1.44	1.15	0.32	0.7	0.13	0.99	0.5	0.87	1.1
ENSDARG00000004632	52.26	54.99	50.17	50.62	50.72	31.45	8.92	5.62	8.95	6.4	11.7	47.59	57.07	86.05	34.68	8.17	7.1	11.59	69.12	56.04	97.96	89.6	100.22	98.8	60.74	83.43	70.19	65.36	41.1	64.1
ENSDARG00000004633	0	0	0	0	0	0	0.06	0	0.03	0	0	0.05	0	0	0	0.17	0	0	0.17	0	0	0	0.04	0	0	0	0	0	0	0
ENSDARG00000004634	109.81	106.99	115.81	123.26	104.86	93.61	53.33	29.06	38.3	12.6	30.5	45.7	56.65	97.79	66.29	30.04	11.08	14.93	34.12	36.44	93.5	57.4	85.47	64.84	100.98	103.31	141.21	145.78	109.1	139.49
ENSDARG00000004635	0.2	0.11	0.07	0.18	0.27	0.21	0.44	1.22	2.77	0.11	0.03	0.11	0.13	0.1	0.13	0.16	0.86	1.26	0.03	0.06	0.06	0.03	0.08	0.15	0.05	0.13	0.16	0.09	0.07	0.06
ENSDARG00000004636	122.36	105.42	109.14	103.3	92.63	81.85	69.02	71.06	57.38	35.23	54.67	122.73	116.59	160.42	183.86	133.06	97.89	55.84	96.64	82.58	89.63	141.19	166.64	95.63	177.99	167.52	247.48	198.61	198.29	257.9
ENSDARG00000004643	0.45	0.2	0.31	0.29	0.31	0.12	0.64	2.24	1.53	0.28	0.19	1.02	0.46	0.26	0.22	1.72	2.38	1.22	0.47	0.53	0.56	0.56	0.36	0.67	0.25	0.42	0.25	0.15	0.11	0.19
ENSDARG00000004647	57.31	49.78	48.29	46.06	35.29	15.9	8.36	6.65	6.49	145.84	77.8	46.84	43.35	39.51	16.19	11.91	8.3	6.49	47.44	56	50.31	56.09	37.35	52.54	19.2	29.87	16.11	16.78	11.03	12.15
ENSDARG00000004648	0	0	0	0	0	0.03	0.03	0	0	0	0	0	0	0.05	0.05	0	0	0	0	0	0	0	0	0	0	0	0	0	0	0
ENSDARG00000004658	0	0	0	0	0	0	0	0.03	0	0	0	0	0	0	0.11	0	0	0	0	0	0	0.04	0	0	0	0	0	0	0	0
ENSDARG00000004672	58.54	48.36	45.99	52.9	47.33	21.42	2.96	3.54	4.5	9.58	9.54	44.68	62.29	71.4	17.52	3.62	4.01	7.77	94.97	82.96	132.84	104.68	93.6	143.31	68.69	78.23	52	63.22	45.6	48.19
ENSDARG00000004680	81.68	75.96	73	69.21	56.72	47.45	37.42	26.28	18.27	96.86	142.11	161.12	115.09	133.2	108.81	81.91	39.87	24.15	134.58	148.24	109.29	142.54	134.61	106.34	141.16	142.27	190.53	169.09	154.84	210.78
ENSDARG00000004687	14.94	13.48	12.58	14.39	13.7	11.44	10.83	9.87	7.37	3.82	4.64	12.19	19.26	25.42	26.07	20.88	13.68	8.89	21.64	15.96	30.25	28.99	31.97	27.37	28.41	30.62	43.76	36.84	32.46	43.73
ENSDARG00000004692	108.21	89.44	90.31	92.5	86.2	60.14	47.18	51.9	60.83	26.45	37.4	140.53	164.47	165.22	98.35	88.14	81.56	103.77	202.04	190.16	215.52	209.19	193.11	228.62	151.76	185.55	173.35	157.84	154.36	160.29
ENSDARG00000004695	0	0	0	0	0.02	0.02	0.92	8.53	13.3	0	0	0	0.04	0.11	0.04	1.3	13.68	20.18	0.03	0	0	0	0.03	0	0	0	0	0	0	0
ENSDARG00000004696	15.26	14.56	12.33	14.8	13.47	8.42	2.56	2.43	3.17	1.64	0.77	5	15.39	20.6	9.61	4.08	2.63	4.33	17.55	7.13	24.19	19.27	20.4	25.26	11	17.87	11.14	10.09	6.76	8.17
ENSDARG00000004697	0.36	0.15	0.08	0.08	0.05	0	0.02	1.05	2.12	0.09	0.09	0.13	0.04	0	0	0.28	3.13	4.89	0	0	0.08	0	0	0.08	0	0.21	0.04	0	0	0
ENSDARG00000004702	29.95	29.67	29.9	26.78	21.58	11.92	8.27	10.34	14.72	5.61	12.26	26.96	37.74	26.87	10.84	9.2	13.18	13.05	32.03	31.08	56.2	57.89	38.43	53.46	17.11	24.36	13.68	14.58	7.23	11.21
ENSDARG00000004706	98.17	89.59	82.57	82.43	81.9	82.73	78.82	77.56	61.35	44.69	55.66	140.89	131	184.84	226.24	204.14	151.84	116.25	198.52	166.51	194.71	209.34	218.17	173.23	201.06	219.08	309.34	254.94	222.99	349.72
ENSDARG00000004712	0.51	0.29	0.47	0.56	0.16	0.12	1	2.59	0.67	0.11	0	0.2	0.14	0.18	0.04	1.31	3.53	1.03	0.09	0.26	0.23	0.12	0.07	0.17	0.08	0.08	0.11	0	0	0.04
ENSDARG00000004713	176.09	186	166.55	153.99	104.84	71.91	69.8	100.84	85.37	278.75	243.88	133.69	77.73	94.49	102.94	149.06	201.13	160.48	132.36	158.43	155.53	126.56	81.42	122.02	30.9	48.05	29.2	29.76	13.53	24.76
ENSDARG00000004714	2.77	2.53	2.43	2.94	2.73	1.73	0.7	2.87	5.86	0.78	0.45	1.01	1.93	2.75	1.38	1.66	4.31	4.55	3.09	2.82	2.38	1.93	2.52	2.07	2.11	2.62	1.87	1.8	1.45	1.51
ENSDARG00000004721	5.39	3.36	3.11	2.96	3.51	1.67	1.18	0.56	0.37	2.82	4.24	1.87	2.49	2.56	1.77	1.33	0.37	0.4	0.58	0.77	1.19	1.57	2.46	1.63	1.86	2.74	3.57	2.13	3.15	2.15
ENSDARG00000004724	3.16	1.78	2.57	2.22	1.94	1.33	0.37	0.31	0.27	0.55	1.34	3.51	3.74	2.71	0.93	1.04	0.08	0.04	4.72	4.99	7.34	6.31	5.45	5.28	5.03	4.69	2.97	4.1	3.25	3.8
ENSDARG00000004726	36.73	32.64	33.79	33.29	31.3	26.25	20.61	11.02	7.05	7.14	2.9	20.22	35.87	43.18	38.26	15.69	7.64	6.11	32.32	22.6	37.18	41.98	48.68	37.01	52.76	53.45	67.11	58.44	58.94	70.21
ENSDARG00000004727	57.42	55.29	58.74	57.47	42.43	27.5	20.14	17.8	22.77	12.22	9.43	29.12	57.92	83.06	69.05	48.42	42.58	53.01	83.68	52.26	145.13	101.77	74.57	96.25	33.17	48.14	29.12	36.53	19.69	34.68
ENSDARG00000004735	358.89	322.95	323.16	300.31	316.91	400.86	483.55	602.94	594.27	68.02	310.07	583.85	460.04	537.77	680.18	672.72	649.88	493.78	517.93	572.06	385.95	515.78	564.22	369.91	542.49	574.39	846.18	669.13	615.32	875.41
ENSDARG00000004745	38.9	31.42	33.54	32.83	33.15	34.89	36.12	35.85	31.2	10.28	5.45	25.64	58.46	70.77	88.23	71.25	67.86	45.95	28.13	17.49	41.26	62.46	81.39	50.91	81.23	84.41	91.05	87.36	87.95	93.19
ENSDARG00000004748	0.08	0	0	0.03	0.4	1.06	9.38	30.29	26.99	0	0	0	0	0.37	1.97	16.67	38.03	26.31	0	0	0	0	0	0.03	0	0	0	0	0	0
ENSDARG00000004753	0	0.02	0	0	0.01	0.04	0.17	0.35	0.26	0	0	0	0	0	0.11	0.48	0.18	0.45	0	0	0	0.03	0	0	0	0	0	0	0	0.08
ENSDARG00000004754	45.99	39.54	48.41	44.44	34.68	17.6	15.49	16.17	19.04	13.16	14.51	25.05	28.22	21.8	13.53	15.07	16.9	17.04	27.6	23.63	34.03	33.58	28.87	34.29	17.14	20.53	21.52	19.26	15.84	21.02
ENSDARG00000004757	354.28	315.89	320.66	333.95	377.3	674.85	1078.88	1677.86	2121.58	1111.77	1364.97	1229.62	728.31	1064	2191.92	3945.54	4678.72	5737.63	1357.43	1622.94	1268.88	1009.58	1045.78	1188.71	954.95	1030.8	1295.31	1149.7	1023.67	1280.83
ENSDARG00000004763	0	0	0	0	0	0.02	0	0	0	0	0	0	0	0	0	0.04	0	0.16	0.04	0	0	0	0	0	0	0	0	0.09	0	0
ENSDARG00000004771	3.65	2.61	2.82	3.06	2.93	3.22	4.46	7.62	12.07	4.66	5.12	7.09	4.65	3.16	2.55	8.15	14.37	18.71	4.06	5.3	3.63	4.21	6.2	4.08	4.5	2.91	4.17	4.77	5.06	7.82
ENSDARG00000004774	53.86	47.45	46.74	49.7	42.57	34.74	21.46	22.56	24.72	42.9	53.77	46.79	55.5	63.31	50.49	29.37	34.35	35.41	40.08	34.55	48.86	56.96	67.04	50.7	47.22	56.81	38.96	43.61	27.33	35.53
ENSDARG00000004782	0.02	0.02	0.03	0	0	0.12	0.24	0.6	1.46	0	0	0	0	0.1	0	0.15	0.41	0.55	0	0.04	0.05	0.03	0	0	0	0.05	0	0.02	0.08	0.02
ENSDARG00000004785	68.49	63.35	63.82	66.97	56.21	50.64	37.71	38.99	38.07	31.2	31.98	76.33	92.48	111.84	116.25	69.83	64.76	74.87	111.17	91.36	110.12	120.4	138.06	106.26	128.58	141.84	161.96	147.22	135.91	175.68
ENSDARG00000004789	1.46	1.39	1.12	1.34	0.84	0.7	0.33	0.13	0.14	0.26	0.21	0.36	0.45	0.45	0.15	0.12	0.01	0.02	0.23	0.32	0.33	0.57	0.48	0.35	0.35	0.33	0.36	0.36	0.28	0.27
ENSDARG00000004794	4.35	3.36	4.02	3.3	3.36	2.89	1.12	0.8	0.31	0.5	0.52	2.22	2.9	3.83	3.59	1.22	0.53	0.23	2.99	3	3.42	3.57	5.66	4.41	3.99	5.42	5.26	5.09	4.35	4.44
ENSDARG00000004796	22.51	19.53	20.39	18.17	17.17	9.82	4.88	3.04	2.61	6.06	9.08	21.59	23.39	20.69	14.96	5.41	2.64	2.17	18.19	16.05	17.74	25.35	29.68	21.39	32.93	31.5	40.85	35.63	35.28	45.59
ENSDARG00000004806	99.49	94.52	97.05	96.74	79.66	58.34	51.96	53.52	59.72	15.49	7.85	41.64	70.99	117.02	113.07	80.59	73.43	74.96	92.22	60.41	137.47	107.53	126.79	120.27	98.5	118.82	140.25	126.78	102.22	150.81
ENSDARG00000004823	97.33	97.61	93.83	88.83	71.65	35.08	8.66	1.76	0.96	13	8.36	26.2	48.77	53.61	21.84	3.44	1.06	0.37	47.2	27.65	83.85	73	75.6	85.49	40.26	55.04	45.25	40.96	35.3	44.1
ENSDARG00000004830	4.58	3.83	3.49	4.62	3.5	9.92	18.99	35.61	49.26	0.81	2.81	4.79	4.46	5.22	16.02	32.7	59.2	65.7	4.86	3.72	3.68	5.62	5.99	4.1	6.95	6.71	12.77	8.48	8.09	11.42
ENSDARG00000004836	43.16	36.73	46.19	41.29	36.53	24.89	14.69	12.73	11.86	10.92	22.16	33.37	30.58	33.56	28.26	9.11	7.4	5.03	13.19	19.06	14.85	22.99	39.82	20.87	44.25	41.88	51.59	44.49	42.15	48.54
ENSDARG00000004840	3.4	2.35	2.46	3.24	3.03	6.24	7.54	9.93	12.5	4.43	5.03	3.31	1.31	4.96	12.6	19.63	23.55	33.03	3.32	5.41	1.78	2.46	0.86	1.31	0.5	1.05	0.53	0.44	0.18	0.61
ENSDARG00000004843	63.52	46.77	53.26	59.48	38.3	17.47	7.27	12.89	25.02	58.29	85.07	103.17	88.17	44.38	13.05	6.89	16.68	18.15	73.91	77.26	60.61	89.12	91.99	71.31	101.71	97.15	97.94	93.48	92.27	95.83
ENSDARG00000004851	69.21	64.06	58.71	63.9	62.05	24.83	5.74	4.55	4.57	10.54	46.83	108.63	103.93	63.75	16.05	4.13	5.55	5.35	107.21	98.8	96.92	125.67	114.61	98.69	61.74	88.3	49.27	55.46	33.65	44.51
ENSDARG00000004861	3.34	3.4	2.09	1.82	1.02	1.04	1.59	2.99	2.91	0.88	0.19	0.33	1.46	1.12	0.48	0.86	2.97	1.6	0.88	1.21	1.94	1.71	1.28	1.67	0.42	1.01	0.67	0.72	0.59	0.6
ENSDARG00000004864	12.58	12.82	11.45	9.68	4.67	0.68	0.26	0.38	0.18	50.98	20.7	1.01	1.31	0.59	0.6	0.12	0.13	0.29	1.02	1.24	0.7	0.62	0.54	0.92	0.34	0.19	0.75	0.38	0.21	0.39
ENSDARG00000004866	32.64	28.54	31.36	32.57	28.28	20.39	8.75	8.48	8.83	5.6	2.05	13.38	32.37	42.99	29.34	13.37	12.07	14.48	30.5	19.48	49.8	41.47	53.23	49.78	29	39.01	24.34	24.16	13.95	21.32
ENSDARG00000004869	0.09	0	0.04	0	0.04	0.24	0.13	0	0	0	0	0	0	0.22	0.39	0.1	0.06	0	0	0	0.11	0	0	0	0	0	0.05	0	0	0
ENSDARG00000004870	21.73	19.13	21.55	18.41	16.86	14.1	12.89	13.27	18.95	62.79	85.14	69.3	45.5	35.32	36.23	35.76	41.07	44.3	59.54	68.97	38.82	51.17	40.08	42.77	42.76	41.35	63.96	55.06	49.8	59.09
ENSDARG00000004871	0.14	0.05	0	0.02	0.02	0.08	0	0.01	0	0	0	0	0	0.02	0.17	0.12	0.02	0.05	0	0	0	0.02	0.05	0.02	0.08	0.04	0.02	0.02	0.02	0.04
ENSDARG00000004874	9.39	6.71	7.42	6.94	7.96	11.64	18.89	23.76	20.06	1.66	2.11	4.09	4.73	17.36	27.49	57.02	64.82	69.6	10.12	6.23	24.32	13.44	17.21	19.18	13.84	14.43	20.27	16.13	11.72	15.44
ENSDARG00000004875	69.01	59.01	62.92	61.23	54.73	40.85	20.46	9.82	4.85	318.67	350.57	180.63	97.5	96.72	58.73	22.12	8.26	6.13	125.95	157.12	110.09	111.24	73.64	98.79	45.05	61.4	49.98	44.91	29.21	38.18
ENSDARG00000004877	88.17	84.86	87.3	82.16	54.02	37.32	24.16	29.44	48.16	27.22	24.27	45.98	56.6	61.76	34.38	29.23	38.56	63.82	64.35	53.25	104.17	73.4	61.49	92.9	57.26	51.22	43.66	54.34	48.14	41.08
ENSDARG00000004880	0.12	0.14	0.09	0.18	1.16	2.38	2.42	2.61	2.1	0.02	0.02	0.21	0.08	1.01	4.52	4.7	3.92	3.54	0.09	0.17	0.1	0.17	0.28	0.19	0.17	0.19	0.07	0.16	0.09	0.04
ENSDARG00000004889	29.8	24.01	24.73	28.51	22.02	24.37	23.71	19.27	12.83	36.04	42.85	50.15	32.89	39.06	47.32	38.67	27.15	27.11	58.4	57.84	55.1	54.24	55.72	47.18	44.23	48.9	59.56	56.98	41.74	77.27
ENSDARG00000004891	48.35	44.09	40.53	33.33	33.19	25.56	14.97	10.16	5.61	12.29	4.41	17.79	36.19	59.98	55.28	31.34	14.79	10.99	32.54	23.95	50.55	57.72	76.09	55.37	66.25	73.35	84.4	77.39	68.23	93.73
ENSDARG00000004898	0.89	0.26	0.94	0.69	0.81	0.65	0.22	0	0.18	0.42	0	0.52	0.25	0.38	0.96	0.24	0.58	0.17	0.64	0.49	0.74	0.37	0.75	0.89	0.26	1.21	1.57	1.42	0.62	0.75
ENSDARG00000004904	6.97	5.81	6.51	7.09	6.17	4.38	2.32	1.25	0.64	1.96	3.11	8.13	10.36	11.8	8.72	2.94	1.22	0.52	11.23	9.37	15.44	11.25	12.57	13.68	7.66	11.94	10.61	10.07	8.03	9.6
ENSDARG00000004906	226.31	208.72	219.43	221.84	215.36	152.63	55.94	36.2	36.89	59.48	56.04	127.01	203.95	284.59	163.32	61.7	47.24	48.08	173.82	131.21	280.5	273.19	381.97	308.5	370.54	391.31	431.55	393.27	343.72	436.7
ENSDARG00000004925	21.52	22.76	23.37	28.53	26.94	25.3	23.39	13.18	5.39	23.25	36.28	66.01	54.79	68.1	81.51	66.82	21.09	9.59	91.48	96.89	85.07	74.48	83.31	71.38	71.34	79.71	92.02	78.45	61.3	100.48
ENSDARG00000004930	0.72	0.91	1.12	0.99	0.46	2.96	9.73	19.05	27.81	0	0.57	1.11	0.56	1.16	2.31	12.49	22.03	14.93	1.09	1.08	1.68	0.79	0.71	1.19	1.32	1.64	1.58	2	1.03	1.64
ENSDARG00000004931	0.5	0.46	0.25	0.27	0.42	0.37	0.42	0.43	0.23	0.03	0	0.03	0.11	0.13	0.05	0.14	0.11	0.04	0.02	0.02	0.02	0.18	0.09	0.05	0	0.02	0.11	0.08	0.06	0.08
ENSDARG00000004932	0.12	0.03	0.09	0.08	0.14	0.01	0.05	0.05	0	0	0	0.08	0.1	0.15	0.02	0.07	0.02	0	0.05	0.16	0.17	0.23	0.02	0.07	0.13	0.05	0.09	0.02	0	0
ENSDARG00000004937	147.41	110.34	103.18	96.43	92.4	84.45	108.23	135.6	93.02	109.41	166.56	213.82	176.29	145.21	150.75	167.07	168.97	125.81	171.17	165.85	135.39	202.45	185.51	148.89	74	114.57	86.13	74.09	34.35	62.73
ENSDARG00000004939	22.63	19.11	20.87	20.94	20.48	20.13	20.91	26.31	29.88	3.03	15.11	35.92	27.14	36.23	38.69	29.33	31.28	32.32	29.81	29.91	25.72	35.79	38.06	24.32	39.52	37.58	49.12	44.14	43.66	50.67
ENSDARG00000004948	31.1	26.7	28.27	25.26	20.48	21.33	35.84	61.72	81.43	5	2.95	4.39	8.34	17.46	38.78	87.65	118.69	181.08	8.05	6.24	17.84	12.44	15.9	20.15	7.16	10.2	7.43	6.67	4.87	5.59
ENSDARG00000004952	0.08	0.13	0	0.03	0.25	0.26	0.06	0	0	0.11	0.05	0	0.05	0.15	0.05	0.05	0	0	0	0	0	0	0	0	0.05	0	0	0	0	0
ENSDARG00000004953	0	0	0	0	0	0	0.05	0	0.15	0	0	0.09	0	0	0.04	0	0	0.34	0	0.52	0	0	0	0	0	0	0	0	0	0
ENSDARG00000004954	1.09	0.43	2.25	0.99	0.87	1.01	1.14	0.77	1.84	0.86	1.01	2.8	1.73	0.8	2.22	2.12	1.78	1.36	1.57	2.83	2.04	1.63	2.62	1.52	2.61	0.69	2.13	1.43	2.12	2.61
ENSDARG00000004956	74.16	75.74	74.92	78.91	78.02	75.76	80.49	90.94	82.93	18.03	27.47	117.87	109.65	161.24	185.99	204.61	184.31	181.84	166.7	158.22	170.69	170.92	188.87	144.27	176.3	184.72	277.52	231.72	195.93	312.46
ENSDARG00000004964	0.18	0.18	0.3	0.23	0.08	0.18	0.15	0.03	0.06	0.67	0.58	0.4	0.26	0.53	0.13	0.59	0.22	0.46	0.08	0.37	0.34	0.31	0.46	0.24	0.32	0.17	0.11	0.29	0.28	0.25
ENSDARG00000004979	15.97	12.64	16.26	15.02	17	10.67	5.35	1.48	6.05	2.71	5.19	16.69	20.15	26.51	21.29	5.3	1.24	4.68	30.16	23.46	20.82	30.92	32.86	27.85	22.5	25.84	23.09	19.51	16.14	20.59
ENSDARG00000004988	0.12	0.37	0.21	0.19	0.2	0.2	0.08	0.08	0.04	0.12	0.16	0.21	0.4	0.4	0.2	0.19	0.11	0.08	0.55	0.1	0.25	0.41	0.23	0.07	0.3	0.38	0.4	0.68	0.31	0.26
ENSDARG00000005002	1.23	1	1.23	1.19	0.47	0.46	1.03	1.91	3.53	0.22	0.67	0.6	0.92	0.79	0.85	0.73	2.56	3.54	0.89	0.99	0.87	1.35	1.02	0.93	0.88	1.05	0.88	1.12	0.33	1
ENSDARG00000005004	0.16	0.4	0.12	0.05	0.04	0.34	0.8	1.27	1.99	0	0.11	0.3	0.03	0.07	0.27	1.24	2.22	3.49	0.06	0	0.32	0.04	0.06	0.06	0	0.06	0.03	0.18	0.04	0
ENSDARG00000005010	6.46	4.84	4.88	4.81	6.12	11.11	19.72	20.84	24.5	3.26	3.68	5.05	4.3	7.38	17.95	19.27	24.92	18.32	8.6	5.63	7.08	6.13	5.39	5.95	4.07	6.18	2.8	3.88	2.79	5.22
ENSDARG00000005015	54.58	49.12	51.8	51.68	41.29	35.48	26.12	16.89	15.51	22.66	50.38	68.83	56.69	62.84	62.62	33.79	16.36	18.14	65.4	58.94	57.71	75.07	72.16	56.49	66.56	68.98	96.2	83.44	69.94	106.66
ENSDARG00000005023	0.38	0.55	0.36	0.47	0.6	0.82	1.56	4.81	15.37	0.46	0.19	0	0.32	0.11	0.96	3.68	10.1	26.82	0.14	0.36	0.72	0.21	0.13	0.23	0.07	0.1	0.23	0.21	0.23	0.26
ENSDARG00000005026	46.66	36.51	40.64	37.51	25.14	6.71	3.78	8.5	10.7	9.64	4.25	11.69	22.43	14.23	2.87	4.18	5.67	4.63	13.92	8.95	16.31	23.24	18.36	18.87	8.44	10.72	5.33	6.4	4.71	4.74
ENSDARG00000005034	8.85	8.04	9.13	7.95	7.66	5.16	2.91	1.69	1.44	3.24	4.77	8.84	11.76	15.34	12.5	6.32	1.7	1.8	14.07	8.31	18.56	19.45	18.8	19.05	15.38	17.38	13.94	14.47	11.33	14.2
ENSDARG00000005049	39.93	35.55	30.51	34.44	23.75	8.48	2.21	2.45	2.73	9.92	28.34	76.6	67.89	43.73	11.08	3.27	2.5	2.54	123.74	118.53	125.38	108.27	76.52	110.98	27.03	55.94	29.27	25.04	12.53	20.1
ENSDARG00000005050	0	0	0	0	0	0	0	0	0	0	0	0	0	0	0	0	0	0.04	0	0	0	0	0.08	0	0	0	0	0	0	0
ENSDARG00000005057	1.22	0.47	0.24	0.44	1.12	4.49	14.15	21.65	22.38	0.15	0.33	0.84	1.09	1.59	10.43	37.06	43.09	41.44	1.43	0.47	1.22	1.48	1.39	0.95	1.96	1.26	1.87	1.6	0.6	1.55
ENSDARG00000005058	294.96	277.18	272.21	284.31	267.78	254.21	167.62	116.12	106.36	764.27	881.62	485.2	277.78	208.19	280.89	156.88	113.47	90.05	191.27	237.41	141.83	237.05	214.48	149.96	247.4	230.97	345.03	292.18	303.98	356.44
ENSDARG00000005078	85.87	77.83	73.09	79.28	70.14	38.15	19.86	15.37	13.04	179.85	219.54	152.18	87.64	86.43	51.72	23.86	15.71	13.29	95.69	106.4	87.07	101.65	118.12	96.35	102.85	114.59	128.25	132.38	120.02	147.04
ENSDARG00000005085	1.32	1.32	0.67	0.62	0.92	0.82	1.11	0.89	2.35	0	0.49	0.8	0.67	0.73	1.68	2.78	3.08	3.98	1.58	0.19	0.9	1.06	0.61	0.71	1.51	1.23	0.86	0.7	0.12	0.88
ENSDARG00000005092	0.17	1.03	0.49	0.47	0.35	0.42	0.38	1.16	3.16	0.03	0.03	0.15	0.78	0.55	0.2	0.42	1.16	2.72	0.45	0.31	0.08	0.56	0.68	0.76	0.57	0.46	0.44	0.43	0.66	0.08
ENSDARG00000005095	3.21	2.41	2.02	2.72	2.7	1.54	0.36	0.14	0.07	2.88	4.62	7.18	5.46	5.7	3.3	0.94	0.29	0.17	5.66	6.67	5.13	6.53	5.43	4.85	3.17	4.04	3.44	3.6	1.74	4.2
ENSDARG00000005098	154.59	139.02	138.72	143.82	116.53	46.61	21.67	30.98	27.65	379.52	303.37	250.35	178.37	147.09	48.21	35.71	41.96	37.96	256.61	271.02	277.05	257.77	141.69	231.2	56.54	89.48	39.59	45.09	26.78	35.24
ENSDARG00000005104	64.89	67.96	72.11	71.14	64.97	70.18	53.29	25.84	16.73	8.36	7.64	29.63	55.89	69.23	82.64	36.45	14.3	10.99	35.15	23.83	36.99	72.51	64.87	41.34	68.64	64.36	85.84	80.17	61.38	92
ENSDARG00000005108	147.33	139.47	134.84	140.56	134.25	118.02	88.09	66.5	37.91	536.93	772.44	465.68	263.28	265.77	255.48	179.88	106.77	54.12	280.45	322.73	230.93	301.94	298.13	251.23	298.65	280.78	383.59	344.15	312.36	426.91
ENSDARG00000005112	0.59	0.57	0.33	0.62	0.57	0.48	0.55	0.36	0.62	0.05	0.15	0.71	0.88	0.81	0.82	0.63	0.9	0.35	1.1	0.71	0.65	0.76	1.26	1.04	1.25	1.06	1.43	0.94	0.83	1.16
ENSDARG00000005115	121.41	116.5	110	113.88	109.34	85.24	47.46	19.61	18.75	126.75	207.04	207.56	159.9	156.45	121.7	44.34	24.6	24.87	202.59	182.92	166.48	188.32	185.38	170.59	134.41	163.44	137.97	145.94	95.82	140.54
ENSDARG00000005122	113.24	95.32	103.95	107.16	105.96	94.66	98.12	108.32	106.57	35.55	64.94	202.16	183.81	187.7	188.56	155.62	127.72	122.54	226.08	229.36	222.98	227.04	236.26	226.59	232.43	240.45	279.43	249.75	267.36	275.4
ENSDARG00000005126	13.78	12.53	14.09	13.58	13.07	7.36	5.93	8.28	13.25	1.43	2.97	12.94	12.15	15.88	12.52	4.69	4.68	6.31	16.18	11.97	10.73	16.31	21.23	21.49	17.95	16.77	15.66	14.87	15.71	13.03
ENSDARG00000005128	29.02	24.16	25.05	26.18	26.14	12.34	7.82	10.65	14.52	21.24	20.41	22.94	32.49	36.72	25.56	17.49	20.92	40.51	36.5	46.6	63.76	52.67	31.33	42.07	9.18	16.71	11.81	5.59	5.81	6.4
ENSDARG00000005134	18.54	17.44	17.06	16.51	17.83	16.58	15.48	19.39	24.87	5.39	7.88	24.95	28.69	32.68	39.91	31.08	38.63	38.32	29.91	23.55	26.36	35.16	40.47	26.31	34.23	41.27	40.15	36.63	34.92	42.46
ENSDARG00000005139	0	0	0	0	0	0.09	0.25	0.51	0.42	0	0	0	0	0	0.34	1.14	1.05	0.37	0.02	0	0.03	0	0	0.05	0	0.03	0	0	0	0
ENSDARG00000005141	0	0	0	0	0	0.06	0.01	0.01	0	0	0	0	0.03	0	0.05	0.04	0	0	0	0	0	0	0	0	0	0	0	0	0	0
ENSDARG00000005150	4.56	3.11	3.77	2.45	2.67	2.18	0.77	0.24	0.23	1.65	0.2	1.31	4.17	3.59	2.11	0.45	0.18	0.07	1.8	1.1	6.59	4.9	6.81	6.31	3.86	4.52	3.23	1.81	0.72	1.62
ENSDARG00000005154	10.4	8	8.68	9.45	6.48	4.55	7.85	12.9	16.1	2.63	5.02	11.11	14.47	12.73	6.4	5.42	10.09	5.24	10.63	14.24	12.47	19.19	11.33	12.08	10.89	9.17	9.98	9.44	5.08	8.9
ENSDARG00000005159	0.06	0.21	0.22	0.02	0.07	0.06	0.23	0.14	0.8	0	0	0.04	0	0	0	0.04	0.18	0.48	0	0	0.04	0	0	0	0	0	0	0	0	0
ENSDARG00000005162	229.47	230.21	213.33	222.25	223.95	218.69	216.13	247.06	240.14	508.49	791.89	544.21	327.36	394.11	497.39	491.79	356.16	338.68	417.67	488.67	373.24	397.44	490.78	391.84	434.18	491.53	637.11	538.69	527.48	713.43
ENSDARG00000005163	26.08	20.93	21.58	22.05	21.88	15.57	6.2	3.98	4.36	29.2	37.15	32.21	23.47	21.48	14.62	3.7	2.96	4	21.59	24.57	18.94	24.27	24.46	22.18	30.68	27.06	39.38	36.3	33.72	43.25
ENSDARG00000005172	30.56	29.66	29.97	26.68	33.88	48.25	64.44	60.78	35.94	136.7	178.73	118.2	66.19	87.38	162.47	225.99	139.68	84.75	118.28	144.29	98.25	97.09	113.52	95.2	90	112.29	129.89	122.94	112.14	120.03
ENSDARG00000005176	0	0	0.04	0	0	0	0	0.04	0.29	0	0	0	0	0	0	0	0	0.16	0	0	0	0.07	0	0	0	0	0	0	0	0
ENSDARG00000005179	1.75	1.97	1.98	1.72	0.49	0.27	0.56	1.14	1.29	0.11	0.43	0.24	0.64	0.58	0.62	1.05	1.16	1.44	0.14	0.29	1.35	0	0.53	0.94	0.49	0.5	0.93	0.47	0.41	0.26
ENSDARG00000005185	0.4	0	0	0	0.03	0.72	10.59	25.06	29.71	0	0	0	0	0.24	1.48	19.84	46.11	51.03	0.42	0	0	0.26	0.1	0	0.23	0	0.12	0.11	0	0
ENSDARG00000005186	30.77	21.03	22.26	24.62	18.72	8.17	4.94	6.53	11.6	6.79	2.35	11.52	14.2	14.62	6.91	3.15	5.63	6.62	10.46	8.78	12.08	14.53	17.22	14.93	11.57	12.53	14.25	12.19	10.89	11.19
ENSDARG00000005191	101.09	101.18	105.17	98.52	88.56	69.3	54.42	43.16	35.92	31.22	32.99	52.56	83.08	154.42	170.28	139.9	95.04	73.43	83.73	65.99	163.85	128.89	201.73	194.89	191.25	205.67	252.44	224.53	208.12	264.85
ENSDARG00000005210	49.53	30.48	37.31	36.01	29.07	14.18	16.02	24.88	23.75	5.67	6.27	26.52	23.21	14	26.53	32.17	32.13	47.11	29.16	31.39	46.33	42.56	36.23	39.76	25.3	30.55	25.98	27.69	23.45	21.64
ENSDARG00000005216	0.02	0.04	0.02	0	0	0.03	0.03	0.15	0.67	0	0	0	0	0	0.13	0	0.12	0.8	0	0	0.02	0	0	0	0	0	0	0.05	0.06	0.04
ENSDARG00000005218	22.92	19.94	21.61	22.05	17.32	11.32	2.98	1.88	1.49	3.89	4.03	10.86	12.76	18.16	10.38	3.95	1.26	2.23	17.01	13.15	22.51	16.79	22.34	26.81	11.52	17.1	9.83	9.37	5.8	7.97
ENSDARG00000005220	11.09	10.44	12.81	9.12	9.36	7.31	5.79	3.76	1.89	1.65	3.67	8.33	12.53	19.55	20.48	13.16	5.54	2.73	13.5	11.32	19.26	21.04	26.12	19.99	24.51	24.07	35.27	32.22	26.48	35.39
ENSDARG00000005221	0.28	0.18	0.25	0.08	0.16	0.23	0.36	0	0	0.05	0	0.63	0.31	0.28	0.26	0.93	0.3	0	0.39	0.11	0.35	1.13	0.89	0.73	1.24	1.77	0.34	0.45	0.09	0.71
ENSDARG00000005230	296.8	290.6	287.54	278.95	196.92	139.92	104.87	95.67	99.26	46.87	38.47	160.66	274.69	357.64	326.14	279.6	219.06	284.73	438.66	308.21	649.88	384.75	457.56	595.14	337.39	406.71	475.92	395.52	372.65	461.21
ENSDARG00000005232	1.19	0.83	1.69	1.08	1.91	4.09	4.1	3.52	4.63	0.71	0.27	0.86	0.46	0.04	1.99	1.69	1.27	2.61	0.7	0.73	0.13	0	0	0.84	0.08	0.78	0.53	0.16	0.19	1.47
ENSDARG00000005236	47.12	27.32	39.1	41.88	46.3	48.16	50.19	48.25	63.14	15.27	9.29	34.69	59.56	62.41	71.14	55.82	57.24	49.96	33.75	22.36	28.55	55.03	66.24	35.94	83.59	77.72	84.05	83.02	74.49	76.15
ENSDARG00000005246	45.08	35.21	37.86	35.82	27.77	15.46	7.56	6.46	6.98	12.04	17.59	29.63	43.68	41.91	19.44	9.42	9.44	11.25	48.95	35.26	63.91	52.81	45.07	60.94	19.27	26.09	13.92	15.72	9.27	10.67
ENSDARG00000005251	32.39	32.28	33.91	30.47	19.63	20.64	17.72	17.73	23.53	12.39	15.58	16.29	21.6	25.53	42.63	33.68	40.34	39.36	22.01	16.4	23.29	27.04	37.38	31.97	31.69	40.2	52.67	27.94	34.02	44.36
ENSDARG00000005254	102.05	86.89	83.95	90	85.97	75.56	69.3	76.21	65.41	49.09	81.08	145.36	136.37	148.27	176.54	119.99	88.11	102.21	153.99	144.43	153.19	162.42	192.6	178.18	194.04	197.04	221.33	217.18	222.65	244.18
ENSDARG00000005257	6.65	5.2	3.31	1.69	0.69	0.06	0.08	0	0	1.23	0.11	1.47	1.39	0.44	0.25	0	0	0	0.24	0.78	0.96	0.59	0.13	0.79	0.23	0.34	0.16	0	0.02	0
ENSDARG00000005271	13.74	10.59	11.41	11.88	9.82	6.52	2.42	2.26	2.78	1.37	1.12	8.04	12.15	13.71	6.97	1.25	3.18	2.23	7.89	5.85	4.92	11.53	12.57	6.52	5.74	10.09	6.4	5.34	2.31	4.17
ENSDARG00000005274	96.83	80.24	80.44	72.79	42.61	26.85	20.67	29.03	24.53	122.2	64.77	62.67	28.7	26.68	29.62	39.8	46.92	37.89	42.33	69.97	32.06	30.65	15.59	29.81	10.88	14.83	11.17	9.78	8.54	8.15
ENSDARG00000005284	0.31	0.45	0.69	0.4	0.39	0.22	0.12	0.44	0.61	0	0.13	0.25	0.7	0.25	0.87	1.01	0.5	1.03	0.49	0.56	0.6	0.68	0.75	0.65	0.09	0.47	0.65	0.44	0.71	0.36
ENSDARG00000005314	0.07	0.18	0.12	0	0.06	0.1	0.31	0	0.06	0	0	0	0.27	0.18	0.36	0.42	0	0	0.08	0.15	0	0.21	0.33	0.25	0.37	0.17	0	0.09	0	0
ENSDARG00000005315	114.02	93.93	92.19	94.86	78.67	62.12	54.6	62.35	75.15	195.79	246.9	131.88	101.24	79.6	81.68	72.56	96.38	95.04	71.87	72.32	46.38	78.03	91.6	55.47	97.12	91.47	124.92	106.7	124.17	128.56
ENSDARG00000005318	39.53	31.44	34.95	36.1	35	33.44	26	20.74	17.89	9.46	13.21	45.85	61.75	59.8	67.35	30.09	27.17	25.58	39.08	28.25	33.44	60.87	75.23	43.33	86.41	85.71	108.17	96.6	93.9	106.91
ENSDARG00000005320	10.88	10.46	11.76	8.89	6.86	3.79	13.07	26.07	30.02	3.78	2.51	4.63	6.28	5.6	6.48	32.36	45.79	59.4	8.14	6.7	12.14	11.05	8.54	11.17	4.88	6.84	6.27	5.49	3.8	6.43
ENSDARG00000005327	0	0	0	0	0.03	0.02	0	0	0	0	0	0	0	0	0.04	0	0	0	0	0	0	0	0	0	0	0	0	0	0	0
ENSDARG00000005332	0.05	0.04	0.45	0.03	0.03	0.05	0.03	0	0.07	0	0.22	0	0.2	0.41	0.26	0.19	0.06	0.18	0.35	0.22	1.04	0.39	0.28	0.38	0.11	0.61	0.22	0.15	0	0.1
ENSDARG00000005335	0	0	0	0.03	0	0.05	0	0	0.06	0	0	0	0	0	0.09	0	0	0.08	0	0	0	0	0	0.19	0	0	0	0	0	0
ENSDARG00000005343	0	0	0	0	0	0.02	0	0	0.02	0	0	0	0	0	0	0	0	0	0	0	0	0	0	0	0	0	0	0	0	0
ENSDARG00000005350	74.34	62.49	71.93	68.89	62.32	35.91	9.75	7.36	9.04	14.61	20.65	58.34	73.9	59.94	19.81	5.82	7.07	8.02	55.16	43.18	55.74	76.41	67.69	59.35	63.68	61.99	77.98	67.9	69.18	75.35
ENSDARG00000005355	206.14	185.65	193.73	179.32	167.5	130.59	88.02	47.35	21.16	10.12	18.68	64.26	70.69	130.7	126.22	54.87	19.68	11.46	84.89	77.29	121.68	114.17	158.9	153.56	147.44	162.3	180.41	167.9	135.05	168.06
ENSDARG00000005356	2.1	1.97	1.75	1.84	2.23	1.69	1.06	2.38	6.26	0.56	1.35	3.25	2.81	4.51	3.68	1.49	2.17	3.87	3.91	3.91	3.38	3.18	3.17	3.45	3.69	3.9	4.06	2.78	2.56	3.29
ENSDARG00000005359	68.75	63.31	58.62	64.91	58.91	52.7	38.81	30.86	25.69	71.92	99.28	108.57	96.36	109.71	103.19	57.76	33.09	33.41	96.73	97.26	97.46	107.96	132.15	103.75	136.21	141.02	168.27	150.88	149.44	181.3
ENSDARG00000005364	0.25	0.12	0.87	0.53	0.2	0.44	0.1	0.13	0.39	0.1	0.02	0.79	0.6	1.03	0.17	0.14	0.17	0.22	0.75	0.84	0.6	0.68	1.14	0.74	0.59	1.31	0.97	0.89	0.73	0.73
ENSDARG00000005368	0.19	0.2	0.4	0.29	0.23	0.4	0.94	0.84	1.15	0.04	0.28	0.44	0.23	0.26	1.19	2.52	1.36	1.45	0.23	0.29	0.25	0.4	0.25	0.28	0.33	0.35	0.47	0.33	0.3	0.38
ENSDARG00000005371	0.05	0	0.02	0.02	0	0.08	0	0	0.06	0	0	0	0	0.11	0.06	0.11	0.14	0.05	0	0	0	0.07	0	0	0	0	0	0	0.06	0
ENSDARG00000005372	1.89	1.49	1.59	1.53	0.99	0.63	0.19	0.07	0.02	1.05	1.83	3.89	2.8	2.78	0.57	0.28	0	0	3.01	4.03	3.21	3.64	2.91	3.28	3	3.7	5.8	3.72	4.31	4.05
ENSDARG00000005374	9.97	9.75	8.99	6.72	5.32	2.85	2.32	4.02	5.02	1.35	1.39	3.33	7.27	7.98	5.7	4.35	8.83	9.9	6.51	3.9	6.35	8.94	7.92	6.89	4.01	5.32	5.39	4.95	4.53	3.95
ENSDARG00000005382	59.54	51.82	54.34	53	42.78	22.31	12.05	13.11	13.51	13.84	25.05	78.92	87.09	67.2	26.65	15.28	18.5	14.24	101.58	91.17	105.3	106.81	82.75	104.2	38.51	65.33	32.86	32.3	20.08	24.97
ENSDARG00000005392	0.16	0.06	0.55	0.32	0.03	0.03	0.05	0.08	0.03	0.61	0.13	1.07	0.42	0.24	0.11	0.09	0	0.03	1.09	1.17	0.26	1.06	0.83	1.07	0.35	0.06	0.04	0.37	0.05	0.19
ENSDARG00000005394	6.03	5.69	6.51	6.5	6.76	5.14	4.04	2.69	2.73	2.95	2.71	7.13	7.01	8.6	10.36	6.1	2.51	1.28	8.7	8.16	8.13	8.85	10.88	11.92	10.21	11.4	15.47	10.69	8.12	14.45
ENSDARG00000005397	27.29	24.49	24.14	24.74	18.52	12.33	6.96	7.83	8.85	3.06	3.52	6.83	12.34	10.11	11.42	9.58	9.5	12.5	12.6	9.9	20.22	10.87	21.38	23.81	17	17.8	18.21	15.87	9.01	12.9
ENSDARG00000005414	0.14	0	0	0	0	0.06	0.16	0.44	0.24	0	0	0	0.06	0.17	0.34	0.11	0.68	0.4	0	0	0	0	0	0	0	0	0.05	0	0	0
ENSDARG00000005416	9.51	7.75	7.87	8.26	4.54	2.38	1.45	2.28	2.63	1.93	1.66	6.44	6.48	1.89	0.79	2.09	2.62	2.82	5.95	5.94	5.63	7.55	5.46	5.67	5.22	4.5	5.21	5.08	4.06	5.21
ENSDARG00000005423	70.62	62.33	53.51	60.21	46.59	25.07	9.09	3.62	4.51	28.97	40.17	68.62	68.53	58.51	22.57	7.66	3.76	7.6	113.37	101.56	123.75	108.78	98.31	132.28	74.96	94.69	104.73	91.12	77.02	114.07
ENSDARG00000005425	55.81	53.17	51	59.83	35.94	27.17	15.51	16.09	25.61	19.21	18.84	25.16	21.06	28.38	17.47	11.81	5.54	7.61	8.75	10.31	21.24	18.45	41.53	16.74	29.64	40.32	28.31	34.29	26.18	37.34
ENSDARG00000005448	28.12	21.3	22.94	22.46	15.76	5.96	2.17	1.36	0.9	4.28	4.65	15.56	31.42	31.49	8.28	3.14	2.25	2.93	34.16	23.77	51.85	41.52	26.53	42.41	4.86	12.64	4.36	4.02	1.29	2.61
ENSDARG00000005451	162.86	146.44	144.65	142.72	109.63	90.57	81.12	87.9	88.75	28.59	14.14	41.66	94.91	150.07	191.01	178.21	149.59	157.52	79.72	47.68	159.98	126.2	184.25	180.83	206.57	203.7	257.8	239.28	242	269.66
ENSDARG00000005453	5.44	4.12	5.21	7.19	4.9	5.95	6.15	7.14	5.9	1.59	0.47	2.96	6.74	5.71	8.47	10.21	8.27	7.01	2.81	1.76	5.57	4.96	8.26	6.13	5.5	6.33	5.25	6.28	4.1	4.56
ENSDARG00000005454	276.73	224.74	234.99	222.88	134.13	62.29	25.98	39.81	47.37	744.02	331.97	69.26	59.51	39.48	38.31	39.42	75.26	58.63	44.57	62.8	23.73	35.46	21.28	34.25	6.64	15.71	4.5	3.67	2.83	3.03
ENSDARG00000005456	31.67	29.9	31.73	35.33	33.14	17.03	6.76	11.02	15.99	54.99	87.41	86.59	70.18	49.41	18.16	6.5	14.27	27.22	82.64	109.34	92.01	68.93	90.89	87.91	74.12	82.58	68.54	64.56	90.44	70.83
ENSDARG00000005458	152.91	133.15	134.24	126.32	126.28	94.69	35.22	32.07	44.08	39.36	135.56	252.05	248.33	247.14	156.65	41.83	61.54	57.62	231.75	241.3	223.15	313.65	276.47	238.81	180.6	229.46	131.92	156.77	83.77	118.31
ENSDARG00000005462	121.71	110.68	114.99	112.38	85.18	45.43	19.88	27.18	37.64	156.74	130.52	50.41	40.07	33.51	15.37	18.27	30.13	33.41	52.28	54.8	49.61	51.87	49.34	51.66	33.25	41.02	38.8	39.72	29.56	35.66
ENSDARG00000005463	7.32	5.43	6.85	5.33	7.64	12.72	25.12	36.76	39.04	1.24	2.1	7.23	6.39	10.65	22.96	43.85	52.23	49.26	7.93	7.2	7.53	8.15	8.14	9.56	8.03	7.48	6.63	6.47	6.1	6.25
ENSDARG00000005464	0.41	0.43	0.23	0.26	0.17	2.05	5.11	4.94	3.49	0.1	0.25	0.46	0.18	0.72	3.33	11.54	8.28	3.75	0.41	0.27	0.18	0.26	0.61	0.21	0.24	0.43	0.4	0.09	0.64	0.27
ENSDARG00000005468	63.49	54.8	65.16	58.17	53.78	26.07	10.42	12.26	17.98	12.58	17.53	75.9	90.2	64.6	28.33	14.27	18.98	23.91	96.58	76.52	113.22	118.04	132.75	120.2	142.3	133.21	161.89	155.33	139.91	164.76
ENSDARG00000005476	2.45	2.43	2.43	2.25	2.81	1.44	0.54	0.24	0.38	1.03	0.32	0.59	1.65	1.93	0.82	0.3	0.14	0.22	0.71	0.6	0.92	1.4	2.06	1.08	2.35	2.72	1.77	1.84	1.62	1.64
ENSDARG00000005479	2.86	1.53	2.93	2.18	2.13	1.52	0.58	0.86	1.04	0.56	0.14	1.64	1.57	1.52	0.64	0.29	0.49	0.72	1.61	1.32	1.94	1.84	2.55	2.02	2.4	1.94	1.63	1.89	1.24	1.74
ENSDARG00000005481	3.14	1.94	3.74	2.16	6.11	17.68	28.53	16.85	7.68	0.72	0.21	0.2	0.2	10.52	31.43	40.46	21.32	9.4	0.4	0.25	0.1	0.28	0.18	0.28	0	0.09	0	0	0.13	0
ENSDARG00000005482	41.35	32.74	37.63	34.42	26.28	16.63	3.35	0.99	1.51	10.28	8.42	13.02	18.7	12.79	4.84	0.86	0.24	1.4	8.78	8.42	10.83	16.47	20.49	14.74	18.82	20.34	17.5	17.16	18.77	15.43
ENSDARG00000005485	0	0	0	0	0.31	0	0	0	0	0	0	0	0	0	0.16	0.15	0	0	0	0	0	0	0	0	0	0	0	0	0	0
ENSDARG00000005500	12.96	12.71	11.5	9.92	4.9	2.32	1.08	4.35	4.78	2.55	1.45	3.86	4.44	4.42	3.42	4.02	8.69	12.72	6.97	5.56	6.2	6.17	4.91	7.86	1.92	4.19	2.32	1.62	1.27	2.05
ENSDARG00000005510	0	0	0	0	0	0	0	0	0	0	0	0	0	0	0	0	0	0	0	0	0	0	0	0	0.05	0	0	0	0	0
ENSDARG00000005513	345.26	367.57	326.06	320.12	306.66	342.68	524.93	748.96	942.86	250.72	304.45	327.95	344.26	648.83	970.2	1682.54	1897.48	2703.4	722.31	636.87	973.87	694.48	745.99	902.65	585.09	703.4	836.34	724.17	605.62	921.3
ENSDARG00000005518	0	0.05	0.07	0.02	0.36	0.29	0.29	0	0	0	0.18	0	0.07	0.53	1.13	0.34	0.18	0.13	0	0.29	0	0.08	0	0	0	0	0	0.17	0	0
ENSDARG00000005522	0.11	0	0	0	0	0	0	0	0	0	0	0	0.04	0	0	0	0	0	0	0	0	0	0.04	0	0	0	0	0	0	0
ENSDARG00000005525	2.47	3.75	1.52	1.65	1.73	2.58	14.9	23.35	28.05	6.16	10.59	4.73	1.92	2.14	4.33	53.65	63.05	71.1	1.8	2.61	1.84	2.22	1.51	2.61	0.94	1.89	0.94	1.24	1.14	1.64
ENSDARG00000005526	0.12	0.09	0.2	0.08	0.04	0.23	0.06	0.09	0.19	0.02	0.15	0.03	0.19	0.28	0.57	0.48	0.29	0.1	0.19	0.25	0.13	0.24	0.07	0.24	0.05	0.01	0.1	0.18	0.05	0.15
ENSDARG00000005536	87.22	80.77	78.71	75.7	72.17	56.73	18.91	19.47	21.65	45.88	76.84	117.04	99.54	113.32	73.83	22.76	25.78	32.67	124.86	115.69	110.52	119.17	130.98	110.15	127.21	132.32	152.33	139.06	130.53	159.63
ENSDARG00000005540	29.3	23.19	24.82	28.57	27.47	21.56	11.57	16.82	27.94	9.54	5.56	12.83	25.96	37.28	27.25	19.69	32.61	41.29	19.3	13.08	27.41	30.43	41.69	33	48.29	43.49	53.13	50.52	51.23	53.23
ENSDARG00000005541	0	0.03	0.08	0.03	0.21	0.23	0.17	0.12	0.23	0	0	0	0	0.17	0.67	0.94	0.08	0.74	0	0.04	0	0	0.19	0.04	0	0.2	0.04	0.08	0.18	0
ENSDARG00000005544	60.13	52.52	50.32	55.51	45.51	42.77	31.99	30.89	28.54	18.24	24.17	87.52	87.06	79.24	49.05	19.76	16.73	16.02	78.85	78.36	82.5	88.55	97.59	86.5	69.93	85.86	59.8	66.97	57.31	61.69
ENSDARG00000005547	34.82	29.93	28.7	29.96	23.53	13.14	3.64	1.51	1.52	4.75	2.48	8.29	17.21	24.6	13.49	2.8	1.26	2.22	14.69	8.47	30.29	23.5	32.36	35.41	16.24	24.68	12.63	13.61	8.21	8.02
ENSDARG00000005549	27.66	21.85	22.71	21.25	13.29	7.66	4.94	4.46	6.26	4.03	5.11	7.09	12.55	12.78	7.2	4.72	5.08	8.23	11.71	9.02	12.86	14.35	14.78	14.95	6.52	10.33	5.99	6.12	5.78	4.32
ENSDARG00000005551	98.02	86.21	89.62	89.42	92.82	127.13	150.13	202.8	226.02	151.39	285.02	279.79	162.46	210.47	331.48	380.86	391.47	425.36	201.38	230.03	160.3	206.91	235.02	164.48	224.96	234.48	370.64	308.62	271.13	394.92
ENSDARG00000005559	0.74	0.47	0.5	0.5	0.51	0.22	0.1	0	0.06	0.19	0.06	0.03	0.06	0.17	0.03	0.03	0	0	0.13	0.1	0	0.3	0.13	0.03	0.06	0	0.03	0.03	0	0.06
ENSDARG00000005560	33.76	27.15	30.21	31.17	29.32	24.45	14	9.74	11.35	6.99	3.29	19.91	50.1	66.76	63.09	29.57	21.07	23.71	33.33	17.88	58.36	62.42	103.2	72.1	109.19	108.66	130.1	123.11	121.89	148.7
ENSDARG00000005561	18.16	16.98	15.57	14.96	8.34	4.35	3.39	2.96	4.58	2.23	0.83	4.07	4.44	4.09	3.51	4.37	4.49	8.89	5.45	4.26	6	6.33	3.89	3.98	1.82	2.56	1.19	1.17	0.61	1.22
ENSDARG00000005565	1.09	0.98	0.99	0.88	0.91	0.41	0.12	0.07	0.04	1.64	2.3	2.31	1.5	0.94	0.43	0.41	0.21	0.08	1.96	1.45	1.41	2.32	1.27	2.43	1.43	1.59	2.01	1.53	1.25	1.54
ENSDARG00000005574	3.07	1.85	0.88	0.94	1.57	0.92	0.31	0.29	0.32	0.45	0.25	1.08	1.6	2.56	1.16	0.78	0.78	0.86	1.21	1.26	1.64	1.98	1.24	1.92	0.81	0.83	1.33	1.02	0.84	1.12
ENSDARG00000005576	79.08	68.98	73.99	69.87	59.58	54.75	46.86	46.17	43.02	20.33	30.93	83.14	87.64	102.23	112.06	83.45	59.69	55.07	79.64	70.05	68.36	101.9	112.91	75.61	116.8	111.2	147.65	124.06	119.79	155.45
ENSDARG00000005578	0.21	0.15	0.14	0.19	0.14	0.09	0.07	0.15	0.18	0.05	0	0	0.09	0	0.09	0.12	0.35	0.39	0.16	0.15	0.08	0.05	0.08	0	0.18	0.25	0.04	0.29	0.09	0.13
ENSDARG00000005586	4.4	3.55	4.31	3.62	4.23	2.57	0.3	0.11	0	0.66	1.12	3.8	7.29	4.73	1.83	0.18	0	0	3.72	2.16	4.08	6.96	8.14	4.49	6.76	8.45	9.68	6.16	7.28	8.18
ENSDARG00000005590	86.6	76.55	85.56	74.2	69.62	33.1	31.74	42.56	46.12	25.22	18.62	40.62	62.37	50.6	32.08	43.63	52.76	53.41	44.75	34.58	55.17	78.58	77.69	59.37	66.56	71.29	59.91	58.35	56.1	59.77
ENSDARG00000005593	0.39	0.35	0.16	0.19	0	0.07	0.24	0.31	4.81	0.05	0.05	0.13	0.21	0.13	0.13	0.28	3.57	1.68	0.16	0.29	0.5	0.45	0.12	0.2	0.13	0.08	0.08	0.04	3.43	0.13
ENSDARG00000005595	1.39	0.83	1.52	1.5	1.21	1.13	0.82	0.82	0.63	0.93	1.65	3.12	1.91	2.06	2.1	1.65	1.04	0.33	2.15	2.47	2.55	2.57	2.53	1.96	3	2.61	2.33	2.97	2.11	2.81
ENSDARG00000005606	132.02	104.98	116.09	115.61	89.76	62.89	35.83	36.76	42.3	55.76	108.17	162.01	160.04	128.63	89.76	48.16	57.48	48.37	127.54	129.08	108.78	160.75	110.82	107.07	78.15	90.99	61.5	64.44	48.39	52.95
ENSDARG00000005612	73.19	61.36	62.43	68.64	64.24	59.71	33.25	30.1	30.97	165.33	216.35	216.07	157.71	170.19	141.12	67.6	60.15	73.36	215.87	218.23	186.09	200.93	211.26	195.78	194.32	205.55	252.95	233.25	200.79	263.73
ENSDARG00000005616	0	0	0	0	0	0	0	0	0.08	0	0	0	0	0	0	0	0.12	0.1	0	0	0	0	0	0	0	0	0	0	0	0
ENSDARG00000005619	228.33	203.42	192.53	199.04	151.67	79.44	35.24	36.37	23.24	378.15	340.47	165.9	151.01	142.05	80.81	46.92	38.41	26.85	201.39	193.9	233.68	201.9	167.72	219.03	71.84	112.08	60.91	65.79	41.65	48.15
ENSDARG00000005625	97.79	89.48	90.06	88.78	85.41	37.76	9.02	4.39	4.75	11.64	8.62	48.31	85.64	75.88	20.33	4.28	2.57	2.82	70.91	54.59	99.67	108.29	112.33	94.09	53.57	78.83	42.03	46.73	29.28	36.71
ENSDARG00000005626	4.06	3.44	3.23	3.52	2.53	1.51	0.42	0.19	0.16	0.37	0.66	1.37	3.45	2.91	1.73	0.26	0.48	0.15	2.1	2.91	3.03	4.53	3.44	3.63	3.4	2.64	3.63	2.43	2.12	2.07
ENSDARG00000005627	0.12	0.25	0.14	0.19	0.33	0.15	0.19	0.18	0.65	0.1	0.25	0.51	0.7	0.36	0.43	0.78	0.35	0.97	0.44	0.5	0.28	0.7	0.47	0.72	0.71	0.52	0.38	0.53	0.6	1.03
ENSDARG00000005629	0.32	0.33	0.22	0.46	0.28	0.28	0.55	0.53	0.16	0	0.05	0.15	0.56	0.24	0.75	1.05	0.86	0.66	0.05	0.1	0.64	0	0	0.33	0	0.14	0.09	0.23	0.05	0.1
ENSDARG00000005640	64.14	49.76	51	49.95	30.77	12.09	4.67	5.83	6.23	40.38	46.28	65.89	54.46	40.88	12.89	8.26	9.89	13.58	63.22	68.16	65.33	61.8	29.94	51.14	6.85	14.2	4.65	5.02	3.1	3.65
ENSDARG00000005643	45.1	42.46	42.72	42.29	37.99	29.56	19.55	15.06	7.06	9.12	25.64	45.66	55.37	65.16	59.74	35.98	17.95	8.32	75.74	64.4	79.88	73.02	71.35	78.13	57.81	70.67	77.09	65.23	60.06	73.69
ENSDARG00000005645	2.53	2.4	3.32	2.26	2.57	2.42	3.24	6.43	19.14	0.56	1.19	2.41	3.32	4.07	2.52	4.94	7.88	21.25	3.35	3.25	4.63	4.44	4.69	4.67	4.53	3.76	4.09	4.59	3.84	4.86
ENSDARG00000005648	0.09	0.08	0.1	0.02	0.35	0.12	0.19	0.66	0.55	0.16	0.16	0.11	0.11	0.11	0.04	0.46	0.64	0.23	0	0.13	0.11	0.04	0.03	0.07	0	0.07	0	0.11	0	0
ENSDARG00000005651	40.06	36.37	33.53	39.53	32.84	27.43	11.35	11.55	13.18	9.36	11.6	36.5	44.89	65.78	62.42	29.12	18.24	27.66	66.03	60.16	86.22	72	82.82	81.45	53.49	64.32	63.55	65.22	51.6	72.49
ENSDARG00000005652	6.45	5.3	5.31	5.43	4.83	4.62	3.5	3.24	7.49	8.43	11.99	12.01	8.66	9.48	9.58	3.68	2.64	7.27	8.76	10.7	8.84	10.73	11.12	9.83	10.42	10.56	13.11	11.16	10.25	11.56
ENSDARG00000005670	0.34	0.24	0.5	0.23	0.37	0.16	0.1	0.06	0.2	0.09	0.23	0.22	0.42	0.35	0.13	0.02	0.15	0.05	0.21	0.2	0.36	0.17	0.67	0.51	0.4	0.41	0.18	0.42	0.09	0.11
ENSDARG00000005673	66.81	59.43	46.7	45.77	24.7	8.1	2.14	0.63	0.74	13.04	5.69	8.5	17.08	16.17	5.12	1.67	0.36	0.11	18.92	10.65	24.59	19.73	11.57	21.51	1.72	4.89	0.57	0.91	0.58	0.63
ENSDARG00000005675	252.98	217.06	222.15	205.86	145.72	96.8	74.82	87.86	76.95	94.41	107.38	164.88	180.32	167.18	153.49	135.12	110.94	98.35	127.52	129.36	142.9	177.38	192.48	161.69	221.36	210.05	270.94	231.15	297.36	300.97
ENSDARG00000005679	46.64	39.49	41.67	39.98	35.21	12.1	3.28	7.66	10.22	11.27	12.57	41.8	47.42	49.32	9.61	2.32	6.98	7.74	46.01	43.46	55.22	66.79	71.68	54.3	70.66	71.35	84.08	71.77	68.35	81.49
ENSDARG00000005690	2.89	2.79	2.18	2.97	2.22	1.95	1.84	2.74	4.54	0.48	0.53	1.8	2.39	2.92	1.92	2.51	3.73	4.48	2.5	1.63	2.52	3.13	3.21	2.77	2.65	2.57	3.16	2.35	1.66	2.98
ENSDARG00000005699	296.7	295.37	286.27	278.65	266.17	275.05	296.14	272.96	222.43	277.64	383.62	447.22	330.39	407.83	511.2	489.8	347.56	328.09	496.88	539.61	536.18	457.46	465.11	496.06	491.81	478.8	675.29	562.37	512.6	748.22
ENSDARG00000005704	0	0.06	0.11	0	0.14	0.64	0.47	0	0.09	0.09	0	0	0.03	0.4	0.55	0.93	0.69	0.14	0.26	0.14	0.12	0.1	0.07	0.09	0.03	0	0.06	0.08	0	0.06
ENSDARG00000005713	24.29	24.54	18.83	15.5	9.4	3.15	1.23	2	0.72	67.42	52.63	15.6	7.05	6.44	3.4	2.74	2.64	1.93	12.62	18.29	11.86	10.03	5.94	10.08	1.9	3.43	1.36	1.94	1.05	1.01
ENSDARG00000005716	0.02	0.02	0.14	0	0	0.03	0.05	0	0.04	0	0	0.03	0.03	0.08	0	0	0	0.03	0	0.03	0	0.03	0.03	0.02	0.06	0.11	0	0	0	0.1
ENSDARG00000005738	178.53	182.48	187.38	181.84	145.26	122.95	73.95	54.81	59.14	33.78	31.56	123.03	196.75	225.16	185.6	107.25	71.38	78.82	281.88	206.29	323.53	288.4	235.44	231.41	141.1	216.62	165.37	153.39	100.44	130.74
ENSDARG00000005739	0.05	0.02	0.11	0	0	0.02	0.04	0.07	0.36	0	0.13	0.03	0.07	0.13	0	0.11	0.03	0.21	0.07	0.03	0.13	0.14	0.05	0.22	0.11	0.03	0.03	0	0.22	0.1
ENSDARG00000005749	0.43	0.31	0.15	0.27	0.13	0.11	0.09	0.04	0.04	0.05	0.05	0.11	0.21	0.23	0.17	0.12	0	0	0.17	0.34	0.18	0.37	0.34	0.29	0.5	0.14	0.18	0.12	0.14	0.24
ENSDARG00000005754	2.57	1.99	3.35	2.05	2.36	2.96	4.04	5.37	12.18	1.37	1.57	4.05	5.57	5.14	4.19	3.59	5.53	10.27	3.27	3.33	5.31	7.84	6.91	4.6	8.78	10.02	7.24	8.76	9.55	9.72
ENSDARG00000005762	3.13	2.61	2.45	2.14	1.12	1.21	1.2	1.32	1.33	1.67	2.21	2.46	1.65	1.99	1.56	1.22	0.9	0.55	2.39	2.34	1.53	1.96	1.83	1.35	1.68	1.87	2.02	1.77	1.94	2.03
ENSDARG00000005772	106.26	102.47	106.57	102.81	91.07	78.81	63.02	58.9	51.15	13.89	17.23	68.39	95.96	175.56	185.62	142.01	104.22	119.45	124.99	94.33	204.46	153.2	204.24	237.42	149.58	181.77	229.22	198.49	154.09	243.35
ENSDARG00000005774	427.11	360.62	409.58	366.47	369.7	383.19	305.62	232.85	265.23	133.08	381.32	868.55	775.08	900.84	816.05	507.95	370.62	343.35	767.84	729.97	823.89	953.13	1156.46	914.99	1134.47	1200.18	1651.52	1504.59	1311.82	1706.9
ENSDARG00000005775	0.79	0.95	0.82	0.88	0.54	0.31	0.19	0.17	0.2	0.07	0.19	0.16	0.38	0.27	0.14	0.08	0.19	0.14	0.21	0.23	0.14	0.22	0.23	0.27	0.15	0.23	0.18	0.27	0.17	0.04
ENSDARG00000005776	0	0	0	0	0	0	0	0	0	0	0	0	0	0.15	0.15	0.19	0	0	0	0.11	0	0	0	0	0.23	0.07	0	0	0	0
ENSDARG00000005780	0.06	0.1	0	0	0.09	0.04	0.08	0.05	0.2	0	0	0.07	0	0.14	0	0.07	0	0	0.07	0	0	0	0	0.13	0	0	0	0	0	0.21
ENSDARG00000005783	4.87	2.52	3.42	2.68	2.53	2.54	1.23	0.97	0.69	3.6	3.13	4.94	4.32	4.25	3.23	2.17	0.88	0.82	4.04	2.77	2.67	4.62	4.72	2.68	4.29	4.23	5.72	5.92	4.39	4.83
ENSDARG00000005786	18.91	17.59	19.31	19.27	17.26	12.32	6.89	4.31	6.11	2.41	5.26	19.21	21.13	22.03	14.19	4.34	2.42	1.63	25.82	24.85	21.74	24.51	26.4	23.73	18.79	21.57	21.95	18.67	15.24	22.74
ENSDARG00000005789	8.55	8.42	8.98	10.14	6.65	4.51	3.08	3.46	3.77	1.94	2.76	10.96	9.84	8.8	6.2	2.23	3.44	4.04	8.66	8.84	9.63	11.29	11.38	10.16	13.04	11.77	11.21	11.08	10.52	12.63
ENSDARG00000005791	187.53	158.81	159.68	155.23	160.39	189.87	265.79	415.84	496.83	601.25	645.74	484.54	316.92	404.36	656.68	1068.73	1233.27	1846.26	732.29	913.71	731.56	466.02	524.68	700.94	457.31	539.16	532.6	522.48	543.35	577.26
ENSDARG00000005799	77.74	73.46	61.46	70.6	57.02	25.33	6.98	2.53	1.55	39.6	43.97	41.93	38.91	39.46	29.93	7.55	3.91	0.93	47.15	49.17	52.32	51.59	70.17	61.28	51.47	63.35	64.05	46.53	51.1	54.2
ENSDARG00000005800	0.09	0.08	0.18	0.17	0.11	0.03	0	0.02	0	0.02	0.05	0.17	0.1	0.07	0.06	0.01	0	0	0.14	0.21	0.03	0.49	0.13	0.17	0.1	0.13	0.04	0.01	0	0.04
ENSDARG00000005814	0	0	0	0	0	0.02	0.05	0.03	0	0	0	0	0	0.04	0	0	0.09	0.04	0	0	0	0	0	0	0	0	0	0	0	0
ENSDARG00000005821	0	0	0	0	0.02	0.02	0	0.03	0.06	0	0	0	0	0.07	0.07	0.16	0.03	0.12	0	0.03	0	0	0	0.06	0	0.06	0	0	0	0
ENSDARG00000005823	21.32	20.18	17.71	19.31	19.28	20.35	20.04	20.31	27.13	15.41	31.93	30.66	25.87	24.44	24.83	17.71	22.11	21.58	15.28	17.23	15.22	25.92	29.7	15.52	28.35	27.72	24.36	27.39	21.75	23.7
ENSDARG00000005827	228.5	213.35	227.8	211.88	193.89	186.46	207.02	196.31	173.32	35.55	25.38	94.13	239.55	366.81	431.97	442.86	337.15	323.51	299.12	137.64	535.84	375.64	423.31	446.24	381.84	399.74	530.44	467.81	425.44	596.46
ENSDARG00000005828	3.79	3.71	3.28	2.75	1.74	1.28	0.74	1.31	1.77	0.33	1.49	2.73	1.67	3.58	1.23	0.58	1.54	1.16	3.68	4.65	2.52	4.65	3.04	1.93	1.51	1.46	1.61	1.55	1.16	2.39
ENSDARG00000005834	38.38	25.5	29.43	28.4	27.4	11.57	6.26	7.97	10.89	9.1	5.96	14.87	15.48	13.19	3.87	2.52	4.11	3.23	12.72	11.19	11.74	15.28	18.05	14.29	16.09	19.02	17.58	16.05	13.52	15.36
ENSDARG00000005840	128.99	129.6	127.42	112.61	84.23	50.79	21.05	8.61	7.83	22.48	13.2	20.95	36.93	59.19	46.28	17.86	9.65	10.03	34.9	24.94	64.85	49.03	59.54	70.79	35.97	44.92	37.15	39.24	27.76	33.78
ENSDARG00000005841	0.02	0	0	0	0.07	0.11	0.14	0.12	0.09	0	0	0.02	0	0.03	0.02	0.08	0.02	0.04	0	0	0	0	0	0	0	0	0	0.04	0	0
ENSDARG00000005842	0.54	0.36	0.52	0.85	0.6	0.78	1.77	1.51	1.77	0.58	0.84	1.13	1.55	0.66	3.46	6.12	4.74	3.32	2.39	2.72	1.44	1.28	2.04	2.2	1.3	2.37	1.61	2.09	1.85	2.85
ENSDARG00000005846	3.09	2.4	2.12	3.25	1.29	0.91	0.48	0.2	0.05	0.31	0.23	1.3	3.08	4.28	2.56	0.93	0.43	0.13	3.33	1.63	3.96	4.04	3.5	5.39	2.2	2.82	2.04	2.11	0.99	2.13
ENSDARG00000005853	0.48	0.35	0.42	0.21	0.16	0.21	0	0	0.09	0.71	1.4	0.79	0.19	0.26	0.13	0.18	0	0	0.65	0.67	1.07	0.23	0.88	0.79	1.08	1.17	0.97	1.57	0.42	1.71
ENSDARG00000005861	30.42	22.56	26.55	27.14	25.81	19.59	8.92	2.5	1.3	5.99	5.02	14.95	24.22	28.38	20.13	4.1	0.73	0.36	15.65	12.72	21.91	26.57	35.02	24.31	42.64	38.86	48.88	47.46	46.95	52.03
ENSDARG00000005865	0	0	0	0	0	0	0	0	0	0	0	0.09	0	0	0	0	0	0	0	0	0	0	0	0	0	0	0	0	0	0
ENSDARG00000005867	44.33	35.6	38.1	39.83	33.59	23.77	13.35	17.49	22.32	12.17	4.43	12.03	21.37	24.66	20.4	22.72	29.42	34.11	16.91	12.15	28.23	22.03	20.42	26.74	5.69	11.63	3.03	3.89	2.42	2.07
ENSDARG00000005870	33.47	31.08	32.81	31.21	22.15	16.89	18.64	24.24	19.58	5.23	3.82	11.94	21.49	23.81	28.19	42.3	41.31	39.97	26.63	17.65	37.36	32.69	24.44	37.46	8.36	17.23	8.93	8.25	5.76	5.89
ENSDARG00000005883	0.4	0.52	0.23	0.26	0.72	0.68	0.59	0.57	1.63	0.8	0.14	0.35	0.25	0.67	1.23	0.5	0.51	1.22	0.26	0	0.16	0.49	0.72	0.13	0.62	0.8	0.29	0.25	0.28	0.17
ENSDARG00000005891	22.55	20.71	20.61	19.69	17.02	10.48	6.18	4.41	3.88	20.4	25.39	34.14	33.79	25.43	20.61	14.22	6.12	4.32	25.03	27.39	32.25	35.08	29.27	28.54	21.8	24.46	25.27	24.02	23.85	30.44
ENSDARG00000005894	0.42	0.67	0.25	0.42	0.12	0.1	0.08	0.09	0	0.26	0.48	0.4	0.71	0.07	0.35	0.05	0.24	0.11	0.11	0.12	1.12	0.06	0.32	0.96	0.11	0.8	0.1	0.28	0.13	0.07
ENSDARG00000005897	9.51	9.02	8.26	7.06	9.3	5.42	4	4.56	2.89	1.69	1.67	12.49	9.37	13.07	11.22	7.05	4.87	3.29	15.36	11.69	14.04	16.04	13.74	13.82	14.38	14.96	22.67	17.17	15.15	18.83
ENSDARG00000005908	18.45	15.28	17.38	17.75	16.18	28.53	43.4	42.63	44.79	3.18	1.24	2.3	7.82	17.55	51.94	76.16	67.61	76.52	7.02	3.27	16	11.72	9.23	13.42	1.72	4.56	1.21	1.51	0.3	0.8
ENSDARG00000005913	0	0	0	0	0	0	0.01	0.07	0.05	0	0	0.03	0	0	0	0.17	0.33	0.09	0.02	0	0	0	0	0	0.08	0	0	0	0	0
ENSDARG00000005915	28.86	20.88	24.39	22.41	24.29	36.19	59.95	83.64	127.37	10.97	14.8	31.19	26.71	24.05	26.21	33.6	62.46	35.92	20.32	20.55	16.96	30.23	32.83	22.28	32.82	29.84	32.55	29.87	35.26	34.06
ENSDARG00000005916	1.9	1.02	1.24	1.24	0.44	0.25	0.06	0.1	0	0.23	0.19	0.69	0.72	0.95	0.71	0.2	0.06	0.03	0.76	0.55	1.38	1	1.7	1.09	0.51	0.59	0.59	0.37	0.65	0.48
ENSDARG00000005924	8.23	7.84	7.25	6.95	4.36	3.08	1.24	1.23	1.45	1.14	2.34	6.86	5.54	6.27	5.55	1.66	1.47	2.03	10.5	7.97	9.6	8.09	8.55	10.02	6.73	7.45	8.6	9.07	5.91	8.43
ENSDARG00000005926	71.74	77.66	67.88	67.04	75.34	51.66	43.96	45.02	40.31	28.93	32.46	43.57	52.88	115.24	127.84	137.62	99.99	118.54	93.26	81.19	157.02	103.36	154.26	181.17	109.92	136.38	180.84	138.05	141.37	177.76
ENSDARG00000005927	49.3	40.93	41.83	39.41	24.69	10.26	6.11	7.78	11.07	10.2	17.79	23.05	33.01	26.09	12.91	6.91	10.81	11.71	30.57	24.6	28.44	36.16	22.24	31.01	11.52	16.7	13.78	12.57	11.88	14.07
ENSDARG00000005941	107.74	90.93	96.05	97.08	105.79	100.43	91.94	95.49	78.78	31.92	67.6	129.01	121.73	119.1	130.76	76.62	75.63	64.51	91.06	85.03	84.85	122.35	140.2	92.45	154.78	144.1	190.55	156.18	153.6	185.96
ENSDARG00000005942	0.05	0.04	0.02	0.04	0.02	0.05	0	0.02	0	0	0.09	0.11	0	0.08	0.06	0.1	0.06	0	0.03	0.1	0.05	0.03	0.1	0.03	0	0.19	0.12	0.11	0	0
ENSDARG00000005943	1.75	2.15	0.9	1.16	0.72	0.57	0.31	0.07	0	0.47	0.5	1.57	1.26	1.43	0.46	0.27	0.05	0	2.19	1.49	1.53	2.33	1.99	1.44	2	1.7	1.64	1.03	1.7	2.05
ENSDARG00000005945	114.93	112.43	116.33	116.95	119.04	129.83	161.58	190.08	201.44	174.81	234.68	258.63	154.09	201.73	243.81	251.15	244.17	227.08	186.03	227.69	133.92	191.78	204.83	131.25	218.51	234.73	313.81	276.31	241.97	323.91
ENSDARG00000005948	33.08	31.23	31.09	29.5	26.1	15.26	5.87	5.9	7.4	4.92	6.92	32.98	34.41	38.01	19.6	7.72	8.35	8.64	46.6	42.39	54.42	48.42	45.63	47.73	34.24	43.33	35.54	39.36	30.52	36.82
ENSDARG00000005972	62.53	59.61	59.02	60.17	55.25	40.05	21.29	8.12	6.59	23.85	44.1	86.28	70.49	76.34	56.74	18.67	6.78	8.63	77.51	86.93	96.27	91.88	104.71	83.63	98.37	113.6	130.39	125.81	117.37	129.06
ENSDARG00000005980	29.59	23.84	27.26	28.45	25.93	25.37	18.57	17.4	23.82	7.2	21.73	47.85	39.93	44.53	36.97	12.72	17.22	18.88	44.55	45.25	39.13	42.56	49.99	41.73	47.22	48.66	51.91	50.53	42.32	44.9
ENSDARG00000005989	44.92	37.36	45.08	43.56	43.19	26.47	21.88	27.46	39.94	7.55	2.3	7.58	13.11	12.74	12.4	14.05	23	22.39	5.02	4.9	6.91	11.7	18.23	12.66	26.06	24.73	34.89	32.97	32.26	37.99
ENSDARG00000005993	41.65	39.23	40.84	38.8	22.73	8	1.93	4.14	7.58	15.09	8.86	31.55	33.98	24.6	7.32	1.62	6.4	10.05	47.24	48.67	42.38	53.06	22.58	41.42	10.16	15	7.54	9.37	3.47	8.63
ENSDARG00000006003	260.59	246.93	248.78	256.42	296.05	274.07	166.9	95.18	92.53	38.98	223.41	425.8	419.75	533.08	395.84	191.88	125.77	107.44	626.88	576.93	455.04	494.08	465.61	483.9	147.95	304.39	102.67	132.61	41.46	62.4
ENSDARG00000006008	0.49	0.33	0.48	0.52	0.34	0.23	0.15	0.04	0.01	1	0.58	0.17	0.76	0.48	0.38	0.3	0.24	0.01	0.78	0.83	0.31	0.5	0.53	0.6	0.11	0.41	0.48	0.21	0.29	0.2
ENSDARG00000006010	189.15	156.87	161.07	161.43	138.35	56.83	9.79	4.56	3.67	39.85	42.36	149.66	201.69	173.71	58.29	8.45	4.31	4.47	187.17	146.66	217.9	245.57	238.76	239.21	140.93	203.22	109.18	122.3	79.72	90.46
ENSDARG00000006011	2.65	1.71	2.1	1.91	1.71	1.46	0.72	0.86	0.69	0.16	0.53	1.92	2.12	2.27	2.09	1.29	0.64	0.96	2.41	1.44	2.9	2.96	2.8	2.6	2.19	2.49	2.56	2.31	1.53	2
ENSDARG00000006019	269.8	229.64	253.04	251.67	232.76	182.52	139.08	141.5	128.05	51.32	55.07	174.5	252.35	309.83	263.17	162.18	105.68	106.82	240.46	192.83	318.88	310.92	448.24	385.22	402.26	458.16	469.1	436.98	447.94	457.98
ENSDARG00000006025	63.15	55.62	64.26	56.65	38.72	18.19	5.79	1.71	0.76	66.87	80.25	99.44	68.43	45.97	24.15	3.74	1.1	0.76	62.54	57.82	40.06	74.01	52.06	41.46	49.17	43.37	50.76	49.86	43.72	56.08
ENSDARG00000006029	49.82	42.38	48.45	44.14	43.07	30.53	16.94	19.34	14.56	13.83	12.33	16.27	30.46	48.77	36.36	19.37	18.03	11.47	22	18.84	42.85	40.82	54.58	37.33	46.92	55.17	64.38	54.39	47.76	60.65
ENSDARG00000006031	41.68	40.38	39.66	41.49	33.39	31.46	21.36	16.21	14.03	8	20.73	42.84	47.44	54.05	56.45	31.98	17.04	10.63	37.99	38.64	35.68	52.26	67.42	47.06	73.8	75.27	88.37	74.51	82.03	91.15
ENSDARG00000006038	72.65	70.62	74.97	73.45	74.39	84.48	79.23	61.8	61.97	19.81	91.49	146.02	98.87	132.76	111.98	53.8	57.97	54.3	148.94	171.83	122.17	144.91	131.36	129.15	72.64	107.23	57.8	71.9	22.29	32.92
ENSDARG00000006040	22.09	20.13	21.85	17.88	13.72	9.94	5.2	4.67	5.21	3.25	2.01	5.41	11.37	19.64	19.19	8.9	7.73	15.01	12.12	7.31	28.75	21.73	27.2	34.45	14.4	20.34	11.67	10.17	5.65	10.65
ENSDARG00000006044	11.61	10.46	10.83	10	5.88	1.81	0.5	0.23	0.41	2.48	1.73	6.26	8.38	6.32	1.45	0.33	0.29	0.17	7.6	5.52	6.69	9.76	8.36	7.51	3.49	5.97	3.68	4.44	2.92	3.77
ENSDARG00000006052	0.45	0.45	0.23	0.38	0.29	0.27	0.14	0.19	0.38	0	0.09	0.25	0.33	0.05	0.06	0.23	0.22	0.75	0.45	0.3	0.5	0.51	0.35	0.71	0.17	0.21	0.1	0.05	0.08	0.27
ENSDARG00000006060	0.29	0.27	0.38	0.28	0.46	0.81	4.01	9.35	18.69	1.07	0.81	1.56	1.13	1.42	2.49	17.26	32.57	26.77	1.09	0.54	0.7	1.85	1.26	0.91	1.37	0.69	0.87	1.27	0.98	1.07
ENSDARG00000006062	102.65	76.91	87.39	93.22	83.03	59.29	44.75	45.94	66.77	25.9	15.58	61.42	117.59	136.43	97.98	67.58	73.28	78.08	84.83	62.81	139.97	130	188.83	176.69	171.68	187.63	180.32	176.86	171.13	160.76
ENSDARG00000006065	1.87	1.18	1.12	0.9	0.92	0.83	0.19	0.15	0.23	0.86	0.57	3.22	4.5	2.65	1.58	0.26	0.09	0.35	3.67	2.52	4.92	4.06	4.7	3.75	2.32	5.28	2.26	2.68	2.12	1.44
ENSDARG00000006074	135.91	114.51	117.39	115.49	112.02	83.46	58.04	29.88	15.52	40.63	94.03	224.93	220.8	241.25	240.36	116.45	35.77	25.17	278.16	260.93	250.93	282.37	276.48	279.97	261.06	268.49	291.83	295.79	259.63	312.22
ENSDARG00000006079	0	0.08	0.17	0.04	0.18	0.06	0.21	0.04	0.3	0	0	0.06	0	0	0.17	0	0.11	0.15	0.05	0	0.16	0.26	0.15	0	0.18	0.11	0.09	0.26	0.12	0
ENSDARG00000006092	199.88	177.17	174.51	184.23	194.09	229.32	296	342.55	332.94	807.34	1067.77	584.99	342.75	401.76	557.64	597.51	606.22	446.23	291.32	357.14	219.98	353.03	402.72	234.5	460.96	439.5	598.7	518.38	538.55	663.32
ENSDARG00000006093	0.21	0.2	0.33	0.31	0.56	0.34	0.17	0.74	0.31	0.12	0.36	0.64	0.22	0.63	0.45	0.14	0.56	0.1	0.71	0.44	1.25	1.43	0.7	0.38	0.62	0.6	0.72	0.89	0.44	0.76
ENSDARG00000006094	27.8	21.16	25.56	26.72	25.19	23.17	16.46	15.8	21.4	7.05	11.53	18.71	17.98	19.74	11.9	4.72	5.61	5.43	11.05	11.95	12.31	16.66	18.52	13.52	17.59	18.33	18.67	17.79	16.2	17.25
ENSDARG00000006109	0	0	0	0	0	0.02	0.05	0.07	0.17	0	0	0	0	0	0.09	0.06	0.09	0.31	0	0	0	0	0	0	0	0	0	0	0	0
ENSDARG00000006110	0.1	0.02	0.13	0.05	2.81	28.39	48.95	78.47	118.8	0	0.03	0	0	4.09	67.6	104.81	148.17	214.39	0	0.03	0	0	0	0	0	0.03	0	0	0.03	0
ENSDARG00000006112	46.94	42.76	42.19	41.35	32.49	18.52	8.72	3.69	2.35	28.28	23.23	24.54	27.47	29.42	16.71	7.45	2.77	2.15	23.51	19.49	22.94	26.8	23.33	26.72	18.6	19.36	14.46	19.67	10.52	14.01
ENSDARG00000006120	0.37	0.34	0.38	0.53	0.23	0.4	3.63	3.79	2.67	0.26	0	0.15	0.65	0.66	0.39	3.16	2.09	1.48	0.32	0.03	0.34	0.36	0.27	0.21	0.04	0.15	0.14	0.19	0	0.15
ENSDARG00000006124	85.82	70.11	77.04	77.23	60.74	44.45	36.49	42.57	61.22	17.4	17.61	55.82	58.78	58.48	42.44	32.27	44.79	50.28	58.84	54.13	62.59	70.03	62.43	62.52	62.43	63.06	77.54	75.11	71.57	79.31
ENSDARG00000006125	149.25	126.5	131.91	130.38	94.22	56.56	33.57	47.17	55.72	444.81	508.52	341.73	134.45	89.76	74.52	65.99	84.06	90.61	179.66	263.41	91.52	135.54	75.67	89.8	59.62	64.8	54.53	56.01	36.33	48.58
ENSDARG00000006128	6.37	2.33	4.67	3.34	3.88	3.97	1.35	1.22	1.81	1.4	2.06	5.48	5.53	5.96	4.02	1.32	1.01	2.08	5.01	6.13	5.59	6.51	5.91	5.39	6.97	7.02	7.59	7.06	5.89	6.67
ENSDARG00000006137	0.11	0.13	0.04	0.11	0	0.03	0.04	0	0	0.19	0	0	0	0	0	0	0	0	0	0	0	0	0	0	0	0.06	0	0	0	0
ENSDARG00000006151	0.55	0.19	0.57	0.24	0.36	0.89	1.1	2.54	5.6	0.1	0	0.11	0.08	0.38	0.45	1.36	3.41	6.89	0.08	0.05	0.06	0.07	0	0.05	0	0	0.08	0.03	0.06	0.23
ENSDARG00000006169	3.26	2.65	3.53	3.17	3.3	2.15	0.71	0.72	0.91	2.46	4.18	4.97	3.65	2.12	0.65	0.49	0.68	0.84	3.42	3.74	2.6	4.1	4.3	3.59	4.83	4.54	6.02	5.87	5.63	5.38
ENSDARG00000006174	0.12	0.12	0.07	0.19	0.09	0.24	0	0.15	0	0	0.16	0.11	0.43	0.43	0.06	0.54	0.1	0	0.14	0.74	0.28	0.34	0.52	0.54	0.3	0.14	0.13	0.11	0.16	0.14
ENSDARG00000006181	3.19	2.91	2.81	2.28	2.14	1.19	0.51	0.47	0.27	8.8	5.97	5.03	4.26	2.81	1.79	0.94	0.26	0.17	5.33	5.91	3.9	5.17	4.12	3.22	2.29	2.21	2.68	2.08	2.07	3.26
ENSDARG00000006192	94.54	80.04	82.73	82.21	73.43	51.81	40.54	54.24	66.1	15.96	11.73	25.52	48.44	60.15	49.65	42.23	51.87	46.56	41.45	28.63	61.13	55.98	67.26	73.72	56.54	62.12	46.5	47.64	41.17	36.61
ENSDARG00000006196	94.41	74.36	81.1	76.58	41.3	18.23	8.06	11.25	17.93	140.69	82.26	44.07	32.18	38	24.95	13.64	23.51	36.3	28.51	42.37	39.48	40.08	41.18	43.87	23.52	32.01	19.82	22.87	17.28	15.87
ENSDARG00000006200	147.89	113.76	139.62	145.22	110.69	80.42	98.77	185.9	281.55	52.27	56.36	38.12	60.73	49.54	77.87	125.2	209.06	194.87	28.69	23.7	34.32	44.97	38.67	39.48	33.74	38.49	36.85	33.55	38.74	35.61
ENSDARG00000006202	0.53	0.65	0.35	0.84	0.46	0.36	4.49	11.79	11.32	0.37	0.21	0.13	0.22	0.9	0.24	6.08	12.14	11.48	0.11	0.21	0.28	0.32	0.24	0.49	0.36	0.25	0.58	0.73	0.49	0.45
ENSDARG00000006206	0	0	0	0.05	0	0.04	0	0	0	0	0	0	0	0	0	0	0	0	0	0	0.08	0	0	0	0	0	0	0	0	0
ENSDARG00000006207	3.7	5.14	4.83	3.67	5.37	5.77	4.05	1.36	0.73	26.59	38	22.11	12.89	17.48	18.46	8.7	3.83	1.53	25.2	34.18	22.73	19.62	17.67	21.87	13.78	21.53	22.72	21.78	15.18	27
ENSDARG00000006215	0.2	0.13	0	0.04	0.04	0.27	0.32	0.18	0.48	0.07	0	0.06	0.25	0.19	0.5	1.05	0.68	0.66	0.22	0.26	0.06	0	0.28	0	0.13	0.29	0.38	0.06	0.07	0.06
ENSDARG00000006219	13.18	12.1	10.21	9.74	8.5	27.1	74.01	123.39	143.67	2.17	0.93	4.47	8.86	12.23	57.71	159.1	209.74	230.26	12.17	5.38	15.02	11.95	6.24	11.03	2.88	5.82	4.28	3.59	3.45	3.07
ENSDARG00000006220	0.04	0.25	0.11	0.27	0.13	0.13	0.03	0	0.04	1.25	0.98	0.94	0.73	0.91	0.31	0.14	0.05	0.04	0.55	0.65	1.33	0.65	0.61	0.75	0.36	0.5	0.49	0.29	0.16	0.62
ENSDARG00000006225	144.53	152.73	137.77	137.87	150.05	153.99	201.26	221.66	212.53	731.64	965.46	480.86	284.5	340.1	430.35	513.58	532.65	463.56	308.38	367.4	251.88	307.88	328.29	261.26	290.95	306.85	379.63	321.24	290.09	371.25
ENSDARG00000006235	30.3	26.16	26.02	25.41	17.28	16.52	19.85	25.24	29.78	9.04	8.66	29.98	32.99	33.33	36.84	37.75	44.22	61.28	41.75	34.04	41.98	45.84	33.86	34.18	26.42	32.24	35.7	33.04	30.47	37.17
ENSDARG00000006240	37.91	33.32	36.78	35.75	34.15	28.66	18.04	6.71	2.65	9.85	38.54	85.02	70.26	72.4	69	31.44	6.4	3.72	98.14	95.54	85.94	87.14	87.69	86.56	68.62	79.57	72.75	72.68	56.81	71.77
ENSDARG00000006242	32.37	36.12	37.28	31.02	35.71	70.87	142.48	216.71	238.82	19.23	20.43	55.17	61.78	89.5	250.66	506.3	635.01	727.87	53.15	55.44	82.52	84.35	87.78	89.72	94.49	89.72	145.24	130.72	87.34	140.53
ENSDARG00000006251	47.64	35.85	45.73	45.31	39.34	42.95	42.48	45.89	42.01	20.39	13.28	57.85	92.61	95.89	98.29	90.78	83.28	55.96	78.62	56.63	93.55	110.01	123.75	104.5	106.95	121.32	99.68	102.95	84.87	88.13
ENSDARG00000006253	79.08	76.76	71.72	69.78	49.3	41.8	42.93	42.99	39.5	14.9	9.48	12.84	14.19	22.03	31.29	35.1	40.49	28.13	10.26	7.98	10.07	15.69	15.52	12.97	6.16	9.74	4.14	5.18	2.4	3.52
ENSDARG00000006257	88.24	76.66	87.88	84.21	63.14	33.02	11.31	4.61	2.83	34.11	15.91	41.22	86.24	87.58	44.35	11.53	4.3	2.52	74.31	48.74	136.53	110.98	129.1	155.98	97.39	109.47	106.43	103.66	94.56	112.89
ENSDARG00000006260	660.37	519.62	496.52	468.38	351.22	407.25	549.05	843.11	990.47	80.4	102.69	168.29	253.66	457.8	856.38	1235.35	1730.99	2093.91	294.36	206.63	465.34	322.34	516.63	545.74	264.94	410.48	250.62	257.7	165.27	195.92
ENSDARG00000006266	10.29	7.9	8.74	8.56	4.39	0.82	0.76	1.89	2.2	2.35	5.29	10.44	12.12	2.52	1.05	0.72	1.53	2.42	9.3	7.73	7.65	12.59	13.16	8.43	13.58	14.29	19.56	14.97	16.96	19.99
ENSDARG00000006272	54.44	39.25	49.79	51.38	48.52	25.73	8.93	9.75	15.69	16.2	21.51	42.01	50.2	29.98	12.69	5.47	9.23	7.86	29.24	24.81	28.34	47.93	42.09	32.81	49.33	40.17	42.53	41.27	36.79	36.91
ENSDARG00000006279	12.11	11.42	10.79	12.37	10.64	6.85	1.82	0.91	0.83	3.86	6.55	16.32	13.91	15.2	7.39	0.91	0.35	0.11	15.99	16.63	13.73	19.04	16.69	16.69	11.84	13.77	14.26	14.36	9.58	13.08
ENSDARG00000006283	68.9	50.02	57.43	52.66	33.56	22.67	21.97	20.63	19.7	31.34	18.04	46.25	71.18	63.13	50.16	50.55	45.36	30.25	54.04	40.53	69.55	79.09	64.4	70.4	54	55.93	55.42	53.18	41.23	45.17
ENSDARG00000006288	1.27	1.64	1.41	1.46	1.61	0.96	0.6	0.28	0.45	0.8	0.79	1.87	1.8	1.83	1.18	0.39	0.22	0.35	1.58	1.76	1.68	1.97	2.37	1.62	1.55	1.89	1.83	2.34	0.87	1.27
ENSDARG00000006290	31.49	34.49	33.22	31.67	32.58	21.63	23.63	53.73	62.88	5.12	6.65	10.57	13.5	45.71	50.8	85.24	107.1	208.77	42.24	30.71	75.3	56.76	55.04	68.96	18.66	46.62	46.29	33.33	17.67	38.64
ENSDARG00000006292	0.03	0.08	0.01	0.04	0.01	0.02	0	0	0	0	0	0	0	0.03	0.06	0.03	0	0.03	0.03	0	0.06	0	0.08	0	0.03	0	0.05	0	0	0
ENSDARG00000006299	31.39	24.34	29.25	28.16	27.59	19.25	17.43	14.72	16.42	9.48	27.99	59.38	51.89	35.16	25.11	26.82	25.14	21.4	58.62	61.77	48.56	57.52	45.41	50.91	27.21	36.52	18.76	20.69	12.32	14.54
ENSDARG00000006300	11.02	10.01	11.31	11.58	8.37	6.84	8.99	8.74	10.78	1.8	1.9	3.94	9.73	15.24	11.32	11	15.88	17.23	14.03	7.05	24.2	14.38	13.63	20.64	8.94	12.26	9.23	8.92	5.63	10.21
ENSDARG00000006301	8.64	6.01	8.16	6.4	5.99	3.92	2	3.95	5.99	7.53	3.24	11.94	18.2	12.84	8.53	3.61	4.3	4.51	12.5	8.09	13.17	15.18	11.06	11.07	10.12	10.04	8.25	9.49	7.58	6.31
ENSDARG00000006307	0.95	0.58	0.8	0.7	0.78	0.38	0.07	0.29	0.69	0.29	0.29	1.01	1.71	1.35	0.54	0.28	0.17	0.77	1.58	1.07	1.62	1.57	1.16	1.11	0.71	1.48	1.37	0.91	0.96	1.1
ENSDARG00000006308	12.97	10.19	9.48	6.86	7.5	2.72	1.42	0.83	0.41	3.22	5.35	7	3.76	4.05	4.3	0.36	0.1	0	8.41	8.94	5.87	7.97	7.33	5.52	3.37	4.56	2.86	4.15	3.62	2.51
ENSDARG00000006314	41.48	34.12	34.17	37.05	35.69	30.89	27.37	27.23	26.47	9.58	20.05	42.37	39.17	43.49	37.01	19.73	16.95	14.62	31.36	33.95	29.27	39.62	48.04	34.27	50.12	49.77	69.61	55.89	54.49	69.04
ENSDARG00000006316	142.02	142.19	143.23	133.82	135.07	171.59	293.94	450.99	546.47	333.87	366.22	356.65	230.22	357.44	659.73	1300.07	1523.63	2216.16	587.76	711.62	586.53	391.33	439.82	470.89	302.5	409.69	499.89	417.43	332.08	522.94
ENSDARG00000006332	25.55	21.94	22.87	22.14	22.71	22.01	21.99	17.76	12.58	27.84	44.59	50.97	42.69	47.48	50.81	34.27	19.1	14.6	46.21	49.98	39.05	43.07	51.56	41.07	52.01	54.61	69.07	60.9	57.55	64.28
ENSDARG00000006341	0	0	0	0	0	0	0	0	0	0	0	0	0	0	0	0	0	0	0.03	0	0	0	0	0	0	0	0	0	0	0
ENSDARG00000006345	36.64	35.38	31.61	33.61	28.94	22.87	17.8	17.13	18.91	17.14	26.22	27.05	32.38	39.16	26.63	20.59	22.51	22.76	36.28	35.94	34.38	43.59	49.21	37.66	34.8	44.47	34.66	33.89	25.24	29.52
ENSDARG00000006350	0.33	0.36	0.34	0.34	0.16	0.11	0.17	0.46	3.63	0.1	0.08	0.07	0.09	0.19	0.23	0.24	1.03	6.44	0.17	0.1	0.23	0.14	0.15	0.2	0.05	0.29	0.02	0.04	0	0.05
ENSDARG00000006353	52.51	38.32	41.93	42.7	41.64	45.45	74.52	98.78	92.38	12.6	10.44	22.59	22.65	18.92	30.77	67.06	65.08	47.32	28.34	23.67	22.75	25.01	18.22	24.41	25.57	19.22	25.79	27.29	27.74	28.63
ENSDARG00000006356	0	0	0	0	0	0	0	0	0	0	0	0	0	0.03	0	0	0	0	0	0	0	0	0	0	0	0	0	0	0	0
ENSDARG00000006368	5.13	3.94	4.46	4.7	4.12	2.59	0.96	0.55	0.34	1.25	2.22	4.87	4.3	6.57	6.71	1.87	0.56	0.51	6.3	6.38	10.9	7.21	8.15	7.91	5.48	6.91	7.65	6.78	5.58	8.66
ENSDARG00000006370	33.53	31.35	24.23	19.88	10.23	5.27	1.27	3.39	4.69	82.81	59.74	23.84	19.33	18.1	7.08	3.45	2.39	7.21	34.35	31.39	28.77	34.1	10.29	24.79	4.23	5.78	3.31	4.62	2.05	4.79
ENSDARG00000006372	0.24	0.24	0.21	0.11	0	0.05	0	0	0.07	0.05	0	0.2	0.08	0	0	0	0	0	0	0	0	0	0.05	0.14	0	0	0	0	0	0
ENSDARG00000006383	0.05	0.13	0.01	0.05	0.01	0.02	0.08	0.04	0.04	0.02	0.11	0.02	0.04	0.14	0	0.06	0	0	0.02	0.23	0	0	0.02	0	0.1	0.07	0.09	0.15	0.04	0.08
ENSDARG00000006385	163.67	129.6	144.9	150.59	142.53	107.69	50.44	26.41	30.49	322.71	323.7	276.24	184.03	187.2	163.19	73.78	54.06	58.93	305.83	376.49	278.95	215.89	195.68	263.35	135.71	170.95	120.94	129.79	109.22	102.45
ENSDARG00000006389	210.7	148.52	185.12	173.79	147.74	93.66	34.33	23.63	27.79	122.41	189.37	259.6	260.51	166.9	59.94	17.63	19.99	22.38	209.26	183.86	217.04	257.05	325.86	247.91	288.19	304.82	299.88	285.8	273.37	278.8
ENSDARG00000006392	54.8	55.83	60.97	55.49	52.47	42.77	28.36	22.08	23.37	12.36	15.29	45.19	73.12	106.86	88.04	45.88	38.78	45.9	105.82	66.97	146.23	120.68	113.68	127.83	69.2	104.67	75.91	74.98	55.51	70.46
ENSDARG00000006395	115.78	110.12	116.79	113.06	105.63	114.56	108.55	101.11	111.14	256.5	344.82	278.32	155.14	186.37	173.86	120.86	108.59	126.04	193.26	235.5	170.46	193.78	207.07	169.4	194.09	215.42	277.43	252.38	202.16	279.07
ENSDARG00000006396	5.3	4.17	4.27	3.82	1.96	0.97	0.66	0.59	0.6	1.01	0.53	0.73	1.05	0.49	0.54	0.19	0.19	0.07	0.63	0.47	0.74	0.53	0.72	0.75	0.7	0.63	1.06	0.74	0.78	0.73
ENSDARG00000006397	95.95	80.26	74.85	72.61	65.33	35.51	13.02	9.08	10.46	48.55	98.05	142.96	159.37	106.9	44.23	19.93	17.55	16.46	168.61	160.13	157.37	182.74	225.33	196.39	240.22	224.64	261.74	244.54	267.55	276.97
ENSDARG00000006399	159.18	156.53	157.71	171.81	177.85	192.18	185.93	221.42	222.39	875.98	941.61	605.73	401.8	500.14	658.99	671.62	531.3	457.89	563.7	685.34	532.05	483.36	616.21	549.65	591.47	622.49	688.05	614.65	652.73	704.38
ENSDARG00000006408	171.88	148.04	139.03	146.36	131.82	122.33	106.99	111.26	82.46	284.01	345.82	316.07	271.06	317.35	381.68	351.65	250.55	223.54	394.94	372.58	362.75	349.34	376.73	321.47	307.64	366.79	519.45	438.08	392.38	550.71
ENSDARG00000006409	0	0	0	0	3.39	17.67	39.36	42.65	42.9	0	0	0	0	8.42	65.84	151.04	121.95	118.6	0	0	0	0	0	0	0	0	0	0	0.11	0
ENSDARG00000006413	34.67	45.38	51.35	46.01	57.88	71.04	105.82	150.81	189.87	83.35	117.39	93.66	61.01	110.05	176.38	324.64	338.76	496.09	205.85	202.73	212.02	151.65	144.43	170.62	73.21	129.99	159.03	134.59	81.87	168.6
ENSDARG00000006420	19.36	16.85	19.95	17.42	17.18	16.94	9.08	3.62	4.12	10.52	11.56	22.16	24.6	24.86	18.04	4.32	1.93	2.03	21.08	17.86	22.03	27.01	31.05	24.35	32.25	33.11	36.46	35.75	38.25	39.54
ENSDARG00000006422	24.84	21.14	18.41	17	12.22	5.28	2.05	3.73	5.97	23.31	16.67	21.25	13.27	13.41	5.27	4.02	7.9	9.25	14.5	16.48	14.69	14.23	12.87	12.13	7.11	10.19	6.82	6.79	4.28	4.76
ENSDARG00000006427	0	0	0.1	0	0.1	0.16	0	1.63	20.02	0	0	0	0	0	0.31	0.07	3.31	43.08	0	0	0	0	0	0	0	0.07	0	0	0	0
ENSDARG00000006434	70.49	57.77	59.55	55.52	39.04	18.03	12.46	28.8	34.36	15.83	7.06	8.41	9.35	19.45	20.26	26.18	46.91	65.4	10.81	12.04	17.17	11.51	12.58	20.79	5.53	10.74	3.51	3.66	5	5.12
ENSDARG00000006447	0.05	0	0.05	0	0.05	0.02	0	0.08	0	0	0.04	0	0	0	0.11	0.1	0.04	0	0.05	0	0.07	0.32	0.05	0.07	0	0	0.03	0.04	0	0
ENSDARG00000006456	5.59	3.61	2.26	5.39	4.03	3.19	3.03	0.69	0.32	0.68	0.49	1.97	6.1	10.48	7.96	4.28	1.09	0.4	4.34	2.72	6.22	4.65	7.91	12.19	5.5	6.01	8.89	4.73	7.08	7.38
ENSDARG00000006467	0.22	0.16	0.13	0.15	0.33	1.89	24.82	57.58	43.74	0.03	0	0.1	0.17	0.41	1.63	19.46	43.61	22.44	0.35	0.53	0.39	0.39	0.33	0.55	0.12	0.3	0.08	0.14	0.12	0.11
ENSDARG00000006468	0.07	0.03	0.2	0	0	0.06	0.13	0.44	0.36	0.23	0	0	0.1	0.09	0.09	0.17	0.31	0.47	0.08	0	0	0.12	0.09	0.04	0.18	0.3	0.04	0.29	0.11	0.1
ENSDARG00000006474	0.21	0.21	0.17	0.23	0.03	0.2	0.29	0.11	0.33	0	0	0.48	0.41	0.26	0.37	0.15	0.47	0.56	0.33	0.49	0.76	0.43	0.19	0.44	0.16	0.5	0.23	0.2	0.45	0.46
ENSDARG00000006477	73.86	52.04	64.49	75.22	75.57	68.96	59.61	52.23	51.92	138.45	164.6	182.11	164.3	169.54	174.81	103.14	81.27	79.43	129.22	137.84	114.67	164.46	190.02	134.47	212.12	201.96	241.97	218.87	219.62	246.23
ENSDARG00000006487	74.43	73.09	73.81	67.45	92.48	213.53	313.63	432.16	425.65	19.56	35.76	65.78	77.23	186.32	582.78	893.74	871.72	838.94	99.64	71.41	120.67	111.28	128.22	102.82	127.31	126.56	201.94	177.48	145.27	228.12
ENSDARG00000006491	0.1	0.19	0.24	0.22	0.1	0.03	0.09	1.86	3.33	0.24	0.24	0.36	0.44	0.28	0.26	0.21	2.29	5.51	0.69	0.52	0.4	0.37	0.29	0.33	0.23	0.15	0.08	0.12	0.1	0.12
ENSDARG00000006494	23.87	19.29	21.03	20.78	18.72	13.91	8.02	7.91	7.11	4.07	4.96	17.34	19.72	17.1	10.93	6.53	6.32	6.21	22.63	21.96	24.4	26.05	21.16	25.14	12.28	16.99	7.98	10.04	6.53	6.03
ENSDARG00000006497	5.51	4.73	4.9	3.7	3	3.18	1.59	2.04	2.68	2.31	4.14	1.89	3.2	3.75	3.94	3.16	2.78	3.15	2.88	3.45	2.68	3.11	4.08	4.05	3.32	2.83	3.67	3.05	3.57	3.35
ENSDARG00000006501	0.25	0	0.07	0.16	0.36	0.03	0.05	0.07	0.07	0	0.12	0	0.19	0.32	0.33	0.05	0	0.1	0	0.24	0	0.29	0.45	0.2	0.16	0	0.39	0.32	0.05	0
ENSDARG00000006508	17.66	16.32	16.55	15.33	11.62	4.35	0.4	0.28	0.55	44.9	37.04	20.27	10.96	7.94	3.76	0.4	0.34	0.88	13.66	20.34	11.4	12.69	8.23	11.68	4.82	6.68	4	3.83	2.05	3.28
ENSDARG00000006514	2.08	2.02	1.18	1.36	11.14	20.83	14.82	29.38	47.02	0.85	0	0.43	1.28	16.85	28.06	22.69	46.31	69.32	0.83	1.67	1.14	3.13	0.61	1.46	0.23	0.32	0.1	0	0	0.05
ENSDARG00000006522	0.1	0.08	0.14	0.05	0.07	0.02	0.02	0	0	0.08	0.08	0.91	0.15	0	0.04	0	0	0	0.3	0.22	0.5	0.35	0.3	0.41	0.31	0.43	0.13	0.15	0.08	0
ENSDARG00000006524	83.99	69.74	79.54	81.81	80.85	85.58	91.89	98.21	108.08	44.41	101.34	174.38	140.31	139.59	171.84	143.95	115.47	93.76	112.41	117.15	89.34	136.17	157.43	102.41	189.22	181.94	223.64	202.61	204.57	221.34
ENSDARG00000006526	0.94	0.41	0.35	0.53	0.41	0.49	0.61	4.66	15.45	0.39	0.7	0.92	0.7	1.21	0.67	1.38	7.25	26.71	2.03	0.28	0.98	0.59	1.65	2.02	0.51	1.94	1.05	1.8	0.71	1.12
ENSDARG00000006527	241.17	186.85	216.34	222.72	237.92	262.64	276.74	323.22	311.4	52.06	135.93	340.56	363.08	412.84	567.53	543.36	435.91	356.2	370.03	332.64	392.95	411.87	459.47	357.45	428.58	473.61	462.79	408.67	415.79	425
ENSDARG00000006544	0	0	0	0	0	0	0	0	0	0	0	0	0	0	0	0	0	0	0	0	0	0	0	0	0	0	0	0	0	0.1
ENSDARG00000006545	55.76	50.44	54.54	50.52	41.26	24.01	10.17	8.49	10.03	6.12	8.34	22.37	52.27	58.2	27.19	14.62	13.61	14.5	44.22	29.79	82.69	69.15	68.69	85.61	35.24	47.45	34.8	34.36	18.42	28.03
ENSDARG00000006546	11.19	11.8	12.04	10.84	9.81	10.27	6.21	4.88	3.52	2.25	3.31	11.04	16.77	22.32	24.43	13.13	5.92	2.25	12.35	9.2	15.92	19.74	20.78	15.86	19.79	21.64	20.28	20.18	15.74	20.34
ENSDARG00000006553	168.46	148.58	151.3	161.15	157.98	142.84	61.8	31.69	29.87	284.39	470.71	382.84	274.11	289.19	232.31	73.05	34.57	36.34	289.18	303.32	206.36	294.18	326.83	221.25	331.71	339.9	487.09	416.78	383	533.03
ENSDARG00000006560	0	0.03	0	0	0	0.05	0.05	0.03	0.07	0	0	0	0	0	0.05	0.05	0	0	0	0	0.05	0	0	0.05	0	0	0	0	0	0
ENSDARG00000006566	17.38	15.55	18.7	19.12	19.4	21.52	25.78	34.17	37.11	5.19	3.87	13.85	28	36.38	49.98	48.64	52.98	49.15	23.4	14.06	28.67	31.97	40.97	31.95	43.16	44.24	55.13	51.42	49.08	56.66
ENSDARG00000006567	10	7.52	7.28	6.98	8.34	9.94	10.24	9.02	8.67	28.93	29.37	22.04	13.72	20.56	26.12	27.94	23.93	19.15	23.84	29.92	24.84	25.62	24.15	24.72	10.27	19.46	10.88	11.32	6.15	9.71
ENSDARG00000006568	0.11	0	0.09	0.13	0	0.07	0.12	0.19	0	0	0	0	0.41	0	0.21	0.19	0.21	0.06	0.37	0.41	0.07	0.08	0.12	0.32	0.07	0.26	0	0.2	0.15	0.07
ENSDARG00000006577	19.07	20.01	15.16	17.06	15.65	13.32	38.38	65.38	65.74	3.14	0.66	4.24	8.06	12.87	10.64	21.48	34.33	16.86	3.14	1.91	6.62	9.6	13.2	10.6	13.58	12.62	11.5	11.53	12.44	9.87
ENSDARG00000006580	1194.49	1220.04	1098.41	931.86	519.91	188.53	44.47	11.03	4.82	6394.7	7230.97	2695.6	863.66	655.86	229.53	44.78	9.61	5.16	1843.66	2649.52	1479.44	1341.92	583.11	1044.05	222.54	326.81	211.67	248.59	140.79	205.63
ENSDARG00000006584	34.27	30.06	33.78	30.37	23.41	21.45	29.42	37.33	37.9	6.61	6.53	19.96	21.59	20.93	24.12	29.29	34.74	25.19	16.46	16.41	20.66	22.45	24.15	19.62	22.89	21	24.37	27.51	20.79	27.63
ENSDARG00000006585	11.1	8.79	8.59	8.05	6.99	5.87	2.39	1.99	5.87	3.02	5.18	7.48	8.24	9.51	5.12	1.6	2.2	4.58	10.39	10.12	11.96	10.93	8.05	11.15	4.34	7.87	4.07	4.29	2.23	2.95
ENSDARG00000006588	0	0	0	0	0	0	0	0	0.22	0	0	0	0	0	0	0	0.04	0.28	0	0	0	0	0	0	0	0	0	0	0	0
ENSDARG00000006598	0.6	0.28	0.13	0.22	0.07	0.32	0.85	0.15	0.21	0.22	0.47	0.22	0.4	0.26	0.95	0.24	0.12	0.27	0.38	0.19	0.25	0.5	0.49	0.59	0.09	0.25	0.18	0.79	0.09	0.17
ENSDARG00000006600	102.5	85.97	81.89	87.63	86.06	88.81	66.62	62	52.04	230.02	308.65	234.38	183.78	184.09	172.45	103.51	79.91	61.62	165.36	154.16	120.58	187.77	207.39	146.13	217.77	226.31	298.88	254.61	278.39	299.84
ENSDARG00000006601	5.49	5.89	5.34	6.73	4.47	2.92	5.48	8.71	8.93	0.78	0.55	2.32	3.43	3.17	2.31	7.26	7.35	5.95	2.95	2.23	3.62	5.61	2.92	4.6	2.27	2.75	0.98	1.58	1.3	0.96
ENSDARG00000006602	1.77	1.3	1.22	1.05	1.25	1.07	1.06	1.17	1.43	0.61	0.18	0.27	0.85	1.77	2.29	1.58	2.15	2.81	0.81	0.59	0.76	0.58	0.98	1.81	1.47	1.28	1.16	0.64	0.64	0.67
ENSDARG00000006603	65.01	66.36	71.5	58.48	50.22	37.87	26.26	16.55	14.38	20.26	25.33	63.21	71.69	97.55	99.16	64.78	32.99	29.03	78.86	84.78	113.8	91.89	133.27	113.75	120.05	125.55	145.48	113.84	129.08	153.27
ENSDARG00000006604	69.42	55.05	58.94	61.21	45.42	22.65	6.4	2.42	2.93	19.65	12.67	25.43	56.4	71.69	36.08	5.78	1.64	2.01	35.2	25.81	58.81	63.62	79.89	72.47	58.17	69.96	48.66	52.19	37.13	35.73
ENSDARG00000006607	0	0	0	0	0	0	0	0	0	0	0	0	0	0	0	0	0	0	0	0	0	0	0	0	0	0	0	0	0	0
ENSDARG00000006609	59.06	50.05	51.27	54.45	53.35	46.84	26.24	19.29	17.57	24.1	68.26	120.78	110.09	109.39	98.55	43.5	29.36	31.93	112.77	109.36	105.15	125.24	133.49	117.93	127.8	136.76	157.15	151.26	145.76	172.88
ENSDARG00000006615	0.6	0.43	0.32	0.37	0.73	9.06	20.35	18.22	19.72	0.06	0.06	0.19	0.22	1.05	12.73	21.84	15.34	14.84	0.34	0.24	0.45	0.24	0.3	0.21	0.06	0.3	0.11	0.13	0.12	0.11
ENSDARG00000006617	2.58	1.69	2.37	1.63	1.92	2.12	2.77	3.45	3.86	0.47	0.69	1.98	2.18	3.31	5.86	6.95	7.08	7.42	2.35	1.53	3.02	2.34	3.8	2.96	3.07	2.81	3.73	4.28	4.07	4.23
ENSDARG00000006621	21.42	22.43	17.65	19.86	21.92	16.05	15.41	29.72	43.79	28.01	39.53	41.56	26.55	30.14	20.99	20.37	33.99	44.09	36.59	36.11	29.95	32.56	38.13	30.57	36.44	37.46	47.47	46.42	42.46	53.28
ENSDARG00000006624	125.5	108.94	118.54	121.97	102.06	77.66	54.62	66.69	75.97	58.35	59.87	91.56	87.21	91.76	64.66	88.21	104.72	101.61	103.23	94.98	110.48	99.52	108.21	111.55	111.58	115.47	110.64	115.55	100.22	114.48
ENSDARG00000006636	0	0	0	0.02	0.02	0.18	0.25	0.16	0.32	0.08	0	0.05	0	0.03	0.15	0.34	0.1	0.16	0.12	0.09	0.05	0	0.05	0.07	0.05	0	0	0	0	0
ENSDARG00000006639	33.15	27.04	29.16	27.56	30.6	23.27	10.89	7.81	6.5	12.79	24.09	40.33	40.88	46.71	35.93	12.57	8.83	8.83	36.48	32.21	32.72	44.9	51.17	37.18	59.88	59.47	75.91	64.75	60.59	71.84
ENSDARG00000006640	129.74	99.82	112.96	119.12	114.99	75.5	16.73	5.66	3.15	457.86	537.15	383.61	284.07	241.77	65.76	14.02	4.05	1.88	218.47	260.7	185.43	258.98	326.37	228.7	340.2	349.36	380.07	348.07	313.81	349.09
ENSDARG00000006642	34.94	31.67	34.24	33.97	29.39	21.42	17.8	17.32	17.55	14.23	16.14	37.25	42.95	57.69	49.51	35.7	26.1	36.74	61.09	49.41	84.02	61.88	61.54	72.11	45.89	57.71	47.3	47.04	39.81	55.12
ENSDARG00000006666	51.59	47.39	45.97	43.89	32.32	32.45	31.99	39.24	38	9.81	8.18	50.1	49.43	57.19	65.75	55.67	64.83	57.62	68.26	61.12	71.25	63.58	63.69	61.21	34.27	53.88	33.83	32.15	16.32	27.01
ENSDARG00000006672	62.62	52.97	47.07	49.5	37.45	17.7	8.04	4.57	3.91	17.48	9.81	25.82	66.41	59.77	42.86	8.54	5.69	4.46	64.07	28.99	98.91	92.02	66.2	91.71	36.15	51.84	26.47	26.66	20.15	24.65
ENSDARG00000006677	2.21	1.76	2.19	1.94	1.33	1.96	1.94	3.17	4.26	0.16	0.16	0.22	0.92	1.77	2.33	2.11	3.54	3.16	0.33	0.09	1.5	1.34	1.64	1.37	1.59	1.23	1.53	1.39	0.93	1.05
ENSDARG00000006678	2.72	2.41	1.55	1.92	1.21	0.99	0.45	0.53	0.47	0.74	1.11	2.03	2.68	2.17	1.08	0.14	0.07	0.86	2.53	2.79	3.57	3.03	1.9	2.74	1.08	1.69	0.86	0.86	0.88	1.03
ENSDARG00000006683	24.24	15.97	21.62	20.01	16.1	15.45	8.13	15.67	23.62	10.17	13.97	27.3	20.92	18.58	30.68	17.94	15.43	13.06	16.59	24.95	18.13	25.04	24.74	19.94	20.27	24.07	18.98	23.59	27.45	23.99
ENSDARG00000006691	314.51	365.82	412.79	363.25	463.21	460.32	519.04	635.74	720.28	1467.95	2024.75	1467.45	807.54	1209.32	1544.78	1899.94	1703.83	2003.74	1973.86	2702.83	2101.15	1479.3	1679.35	1781.51	1059.04	1625.59	1784.47	1698.11	1533.7	1851.62
ENSDARG00000006712	11.13	6.6	9.47	9.42	10.41	5.58	1.49	0.93	3.32	9.29	12.96	45.43	51.43	39.33	11.29	2.45	4.26	11.86	48.5	42.98	49.55	57.06	65.08	50.86	71.05	75.74	70.07	74.57	63.2	66.17
ENSDARG00000006719	14.28	11.51	13.62	14.33	12.74	12.23	5.65	6.39	10.61	7.38	12.83	22.03	19.18	19.03	12.41	4.11	6.41	11.1	14.58	14.92	12.87	19.48	23.9	16.49	27.01	24.85	28.5	27.12	28.07	29.84
ENSDARG00000006747	0	0	0	0	0	0	0.02	0.06	0.05	0	0	0	0	0.01	0.01	0.06	0.06	0.09	0	0	0	0	0	0	0	0	0	0	0	0
ENSDARG00000006754	74.51	60.47	65.77	64.7	45.38	20.96	3.66	1.39	1.45	12.7	7.42	29.89	59.85	46.87	21.22	2.46	1.22	1.27	50.62	34.15	63.21	66.96	59.64	68.83	29.56	37.62	22.48	23.18	16.04	18.81
ENSDARG00000006757	0	0	0.02	0	0	0	0.06	0	0	0	0.02	0	0	0	0.06	0	0.02	0	0	0.03	0	0	0	0	0	0	0	0	0.02	0
ENSDARG00000006758	0	0	0	0	0.08	0.04	0.33	0.72	2.05	0	0	0	0	0.09	0.24	0.43	1.6	3.19	0	0	0	0	0	0	0	0.02	0	0	0	0
ENSDARG00000006760	0.07	0	0.19	0	0.16	0.07	0.07	0.64	0.75	0	0	0.17	0.09	0	0	0.12	0.3	0.95	0.08	0	0	0.2	0	0.08	0	0.16	0.19	0.04	0.14	0.13
ENSDARG00000006766	72.05	66.18	69.39	68.99	67.78	52.43	47.02	46.38	56.58	13.6	16.52	29.29	33.02	52.72	54.25	40.64	25.93	23.88	29.33	26.76	47.98	40.27	65.54	57.12	71.21	72.38	100.56	85.38	90.83	105.13
ENSDARG00000006773	0.21	0.1	0.12	0.18	0.2	0.23	0.24	0.1	0.28	0	0	0.11	0.18	0.65	0.29	0.2	0.33	0.35	0.1	0.03	0.42	0.17	0.2	0.23	0.3	0.17	0.06	0.07	0.04	0.25
ENSDARG00000006775	6.1	6.26	6.7	6.63	6.45	3.34	0.58	0.18	0.14	1.62	1.27	5.25	7.88	9.73	4.07	0.58	0	0.16	6.43	4.13	9.8	8.99	8.66	7.48	6.77	8.37	4.78	4.85	3.24	2.25
ENSDARG00000006782	43.44	38.24	38.99	41.49	38.58	35.72	37.04	37.18	29.31	12.47	19.47	58.07	68.18	74.99	85.9	70.56	53.08	30.76	55.14	47.49	49.34	71	80.81	56.07	93.27	89.25	124.32	108.85	111.52	128.14
ENSDARG00000006786	40.78	53.51	37.89	44.03	37.63	22.63	9.28	4.77	3.81	17.94	24.52	54.02	76.42	71.8	45.67	13.65	3.08	3.27	77.57	70.85	81.32	85.12	79.86	84.74	67.75	83.2	100.17	78.36	87.25	111.14
ENSDARG00000006791	101.81	90.23	87.04	83.45	53.85	21.42	5.06	4.6	7.1	178.85	115.88	82.09	75.08	69.74	20.28	6.45	6.66	8.53	96.34	96.53	108.08	99.95	59.85	89.36	25.13	38.22	17.15	19.9	9.17	11.5
ENSDARG00000006797	20.61	17.34	17.82	18.3	15.84	7.59	1.49	0.65	0.92	6.76	18.16	33.21	23.5	19.56	6.35	2.04	0.27	0.6	18.44	22.87	20.62	26.42	36.16	23.95	34.43	37.75	39.98	43.04	37.01	42.44
ENSDARG00000006811	0	0	0	0	0	0.03	0	0	0	0	0	0	0	0	0	0	0	0	0	0	0	0	0.09	0	0	0	0	0	0	0
ENSDARG00000006812	67.14	58.42	62.2	58.73	60.68	52.71	27.82	22.3	22.53	84.51	113.7	124.19	87.47	91.26	60.67	26.57	23.82	23.8	92.55	104.2	77.47	97.79	100.46	85.46	97.94	99.93	114.35	107.99	93.37	118.69
ENSDARG00000006816	5.56	5.17	4.16	4.16	3.62	1.84	1.67	1.05	0.16	2.12	1.09	2.84	4.38	5.55	4.84	4.08	0.93	0.21	6.32	4.7	8.92	6.51	9.65	7.07	5.79	6.19	10.27	7.34	8.96	9.52
ENSDARG00000006818	15.62	15.01	14.29	14.82	13.75	11.35	8.82	7.69	8.03	26.44	29.66	23.11	20.89	25.94	26.49	21.81	15.2	8.5	21.84	18.77	23.66	28.47	25.93	24.5	27.45	29.58	37.54	33.88	30.67	41.09
ENSDARG00000006832	0.27	0.15	0.02	0.26	0.27	0.46	0.4	0.58	1.16	0.03	0	0	0.08	0.07	0.35	0.23	0.82	0.48	0.17	0.35	0.19	0.2	0.47	0.3	0	0.31	0.09	0.26	0.11	0.07
ENSDARG00000006837	0.49	0.23	0.36	0.68	10.75	41.06	19.07	34.78	79.88	0.07	0.34	1.21	0.53	23.27	75.44	29.09	55.03	111.46	0.85	0.8	0.42	0.66	0.9	0.7	0.94	0.48	0.85	0.79	0.68	0.37
ENSDARG00000006838	0.35	0.37	0.25	0.42	0.56	0.23	0.2	0	0	0	0.08	0	0.54	1.11	0.23	0.18	0.08	0.03	0.35	0.13	0.22	0.95	1.01	0.36	0.8	0.55	0.64	0.3	0.71	0.83
ENSDARG00000006840	17.63	18.23	17.28	16.72	17.05	16.46	9.98	7.41	3.34	5.44	2.6	9.82	18.29	25.3	28.9	14.42	11.65	3.76	16.59	12.12	28.66	25.61	28.04	25.83	22.35	26.99	32.59	25.01	22.56	27.87
ENSDARG00000006848	9.8	6.69	10.05	8.51	6.2	2.52	0.82	1.02	1.41	1.48	1.82	14.55	10.69	8.92	2.09	0.96	1.29	1.52	13.45	13.4	9.92	11.5	9.35	6.92	4.49	8.86	2.3	3.58	2.27	2.55
ENSDARG00000006849	6.44	5.38	4.72	5.02	6.93	6.7	1.77	1.32	1.27	1.49	2.83	5.71	8.76	9.03	5.49	1.14	0.18	0.2	9.46	6.01	8.36	9.95	9.02	11.72	13.48	8.18	10.97	12.88	13.91	11.3
ENSDARG00000006859	34.93	26.81	28.48	31.88	34.71	31.3	30.38	27.94	31.39	31.6	60.72	97.06	81.11	96.78	105.46	90.47	72	97.57	131.59	149.67	124.48	107.72	113.4	134.51	101.32	110.36	132.4	115.21	110.06	132.48
ENSDARG00000006862	49.96	45.39	44.69	43.92	42.46	36.35	24.83	10.36	3.92	29.73	44.22	60.49	53.99	54.2	46.13	15.86	3.43	1.48	45.68	46.07	44.17	61.55	69.79	47.6	79.01	80.44	97.99	86.03	81.52	100.5
ENSDARG00000006863	0.76	0.63	0.94	0.53	0.72	0.61	0.38	0.23	0.19	0.15	0.24	0.67	1.01	1.36	1.06	0.39	0.2	0.2	1.09	0.75	1.13	1.19	1.59	1.79	1.04	1.17	0.83	0.86	0.6	0.44
ENSDARG00000006865	0.39	0.19	0.47	0.38	0.45	0.13	0.43	0.3	0.27	0.32	0.37	0	0.35	0.75	0.35	0.5	0.72	0.69	0.22	0.18	0.57	0.42	0.5	0.42	0.04	0.08	0.23	0.33	0.26	0.03
ENSDARG00000006868	0.04	0	0.06	0	0.11	0.05	0.05	0.03	0.09	0	0	0	0	0.09	0.09	0.08	0.04	0.19	0	0	0	0	0	0	0	0	0.04	0.13	0.05	0.21
ENSDARG00000006869	24.86	21.4	20.45	22.67	19.38	13.21	4.12	1.13	1.76	6.3	7.26	27.63	38.36	30.62	20.32	4.98	1.4	1.51	35.18	22.74	38.81	40.07	45.94	39.46	37.66	41.77	39.93	39.47	26.9	34.97
ENSDARG00000006877	19.13	13.89	17.02	18.45	17.64	15.72	9.96	5.14	3.01	3.76	4.3	10.26	12.4	13.19	8.37	1.98	1.02	0.4	7.94	7.9	9.45	9.42	14.82	9.51	17.05	14.42	15.41	15.04	12.5	15.73
ENSDARG00000006878	6.05	3.48	4.43	4.71	3.28	2.29	2.29	8.05	19.09	2.26	1.12	2.21	1.81	2.01	2.54	4.54	13.14	32.34	1.2	1.73	1.16	2.44	2.79	1.56	1.48	1.58	0.88	1.96	0.57	0.85
ENSDARG00000006889	28.93	22.97	27.02	26.29	19.61	8.97	2.68	1.63	2.13	27.94	21.28	31.77	30.54	22.65	12.42	2.63	2.33	2.2	30.35	28.95	27.95	35.29	26.66	31.35	24.94	29.29	27.89	30.37	21.31	22.13
ENSDARG00000006891	0.04	0	0	0	0	0.13	0.22	0.28	0.65	0	0	0	0	0	0.3	0.55	0.69	0.66	0	0	0	0	0	0.23	0	0	0	0	0	0
ENSDARG00000006892	0.44	0.4	0.18	0.27	0.11	0.19	0.18	0.09	0.06	0.07	0.21	0.12	0.1	0.14	0.15	0.05	0.05	0.03	0.11	0.12	0.12	0.07	0.13	0.17	0.03	0.11	0.12	0.08	0.06	0
ENSDARG00000006894	0	0	0.17	0	0	0	0.03	0.04	0	0	0	0	0	0	0	0	0	0	0	0	0	0	0	0.05	0	0	0	0.1	0	0
ENSDARG00000006896	0.02	0.03	0.02	0	0	0.04	0	0.05	0	0	0	0	0.05	0.02	0.09	0.02	0	0.04	0.02	0.02	0	0.03	0.11	0.15	0	0.02	0.02	0.02	0	0.02
ENSDARG00000006899	44.62	36.28	33.62	39.26	31.32	17.12	4.39	2.54	8.39	12.06	6.86	19.35	27.25	27.03	16.15	2.12	2.27	7.58	19.84	19.14	24.12	31.76	39.72	27.57	36.08	34.36	36.68	36.15	28.73	28.86
ENSDARG00000006900	123.41	113.53	115.42	115.77	82.16	51.81	25.35	18.47	17.09	20.67	8.27	24.67	60.89	87.83	71.95	34.95	21.26	21.45	41.36	22.66	84.62	71.67	81.48	91.92	48.15	56.72	62.35	50.2	45.11	58.89
ENSDARG00000006901	1.27	1.18	1.12	1.5	1.38	0.51	0.3	0.12	0.04	1.25	1.39	1.8	2.08	1.89	1.23	0.33	0.14	0.03	2.06	1.38	1.93	1.77	1.21	1.75	0.73	1.07	0.51	0.68	0.29	0.42
ENSDARG00000006911	0	0	0	0	0	0	0.05	0	1.5	0	0	0	0	0	0.04	0	0.02	1.76	0	0	0	0	0	0	0	0	0	0	0	0
ENSDARG00000006915	41.79	38.93	38.8	38.1	25.07	8.4	3.15	5.85	6.15	12.54	10.11	35.69	51.27	15.63	5.47	4.85	7.19	11.75	58.33	47.64	70.24	66.14	57.8	80.81	53.56	55.43	54.01	50.86	47.09	50.69
ENSDARG00000006916	10.53	12.29	9.25	10.34	7.78	2.89	1.72	2.61	3.56	0.1	0.1	1.91	3.28	5.77	3.33	1.59	1.16	2.38	4.13	3.97	11.23	5.73	8.54	10.06	5.38	5.35	2.12	3.8	2.03	1.74
ENSDARG00000006921	10	7.38	9.5	10.03	10.21	9.36	9.14	10.03	14.53	4.16	4.26	10.89	14.52	13.08	7.96	5.78	8.43	8.65	11.18	9.97	12.99	14.93	14.06	13.39	12.81	13.94	11.25	11.91	6.16	7.36
ENSDARG00000006923	1.09	0.76	1.14	1.19	0.77	0.53	0.4	0.08	0.14	0.36	0.4	0.85	1.1	0.67	0.85	0.14	0.05	0.23	0.6	0.56	0.77	0.72	0.93	0.75	0.75	0.74	0.85	1.15	0.67	0.74
ENSDARG00000006924	53.78	45.96	48.34	46	36.81	19.44	11.04	12.13	14.15	16.18	16.18	12.23	11.52	14.85	17.05	14.44	13.72	14.12	10.06	10.01	10.76	10.73	12.97	14.16	11.77	13.94	11.41	11.63	9.87	10.77
ENSDARG00000006925	0	0	0	0	0.08	0.14	0	0	0.01	0	0	0	0	0.05	0.34	0.29	0	0.06	0	0	0	0	0	0	0	0	0	0	0	0
ENSDARG00000006939	0	0	0	0.03	0.22	0.58	5.68	26.41	47.8	0.03	0	0	0.02	0.6	1.37	16.63	73.5	90.82	0	0.06	0	0.03	0.09	0	0	0	0	0.02	0	0
ENSDARG00000006944	0	0	0	0	0.05	0.04	0	0	0	0	0	0	0	0	0	0	0	0	0.14	0	0	0	0	0	0	0	0	0	0	0
ENSDARG00000006963	179.1	157.83	187.83	167.37	92.43	46.69	19.67	25.28	30.51	385.98	154.17	37.18	29.41	20.08	19.35	27.66	42.62	63.25	20.24	30.38	28.21	21.36	32.4	24.41	25.34	26.64	25.76	22.25	20.41	23.54
ENSDARG00000006978	2.39	1.64	2.34	2.13	1.58	1.49	2.25	1.45	0.94	0.4	1.07	3.32	2.75	3.57	3.15	1.48	1.02	0.91	2.69	3.51	3.22	4.11	4.1	4.26	2.46	4.29	3.18	2.83	1.89	3.56
ENSDARG00000006981	0.12	0	0	0.05	0.09	0	0	0.05	0.25	0	0	0	0	0.14	0.14	0	0	0.19	0.26	0.18	0.07	0	0	0	0	0.07	0.06	0	0.08	0
ENSDARG00000006983	0.23	0.35	0.66	0.22	0.22	0.1	0.63	0.81	1.41	1.68	0.84	0.67	0.22	0.29	1.1	1.42	2.46	3.09	0.07	0.31	0.33	0.32	0.66	0.14	0.23	0.07	0	0.14	0.24	0.36
ENSDARG00000006990	0.19	0.19	0.07	0.07	0.43	0.67	1.09	1.01	1.59	0	0	0.29	0.17	0.28	0.69	1.76	1.82	1.87	0.41	0.44	0.22	0.46	0.26	0.32	0.29	0.38	0.55	0.05	0.12	0.33
ENSDARG00000007009	0	0	0	0	0	0	0.12	0	0	0	0	0	0	0.04	0	0	0	0.07	0	0	0	0	0	0	0	0.16	0.07	0.08	0	0
ENSDARG00000007018	0	0	0	0	0	0	0	0	0	0	0	0	0	0	0	0	0.09	0	0	0	0	0	0	0	0	0	0	0	0	0
ENSDARG00000007024	0.12	0	0	0.05	0.18	0.08	4.99	13.42	23.03	0	0	0	0	0.07	0	12.01	35.52	48.08	0.06	0	0	0	0	0	0	0	0	0.14	0.31	0
ENSDARG00000007025	45.55	45.77	42.65	40.52	33.66	17.14	7.47	5.73	6.79	83.08	53.71	28.78	27.64	38.48	20.46	10.12	10.58	11.73	52.96	57.53	60.32	42.94	35.45	57.33	10.24	22.8	13.51	12.6	5.25	9.61
ENSDARG00000007034	13.98	11.03	10.36	12.29	10.72	11.39	12.19	25.26	38.48	3.63	5.74	4.37	3.45	4.52	7.96	11.33	25.76	43.22	3.74	2.3	2.54	2.62	3.2	1.91	5.8	4.69	8.87	7.75	6.47	9.4
ENSDARG00000007040	0.07	0	0	0	0.05	0	0.05	0.4	0.15	0.05	0	0	0.09	0	0.04	0	0.17	0.31	0.04	0	0	0	0	0	0	0	0	0	0	0
ENSDARG00000007045	38.21	21.4	27.14	30.51	38.29	21.57	26.9	27.92	35.99	11.71	3.36	20.55	46.88	45.34	32.07	31.31	37.3	37.47	34.68	19.14	53.18	53.15	62.97	58.58	36.25	62.8	27.24	31.88	23.92	18.59
ENSDARG00000007065	40.64	34.38	29.3	29.63	25.91	21.09	20.71	22.36	17.93	5.74	5.61	14.25	35.46	37.97	38.71	43.03	32.3	31.43	30.17	14.76	51.21	49.93	49.13	64.15	24.9	43.84	29.27	24.63	18.92	21.34
ENSDARG00000007067	0	0	0	0	0	0	0	0	0	0	0	0	0	0	0	0	0	0	0	0	0	0	0	0	0	0	0	0	0	0
ENSDARG00000007077	9.76	8.52	9.16	8.23	5.87	4.1	2.83	2.02	3.11	1.69	1.73	2.68	2.89	3.07	4.49	2.83	1.53	3.3	3.1	2.81	2.84	3.68	2.16	3.3	1.6	1.85	1.83	1.88	1.05	2.14
ENSDARG00000007080	1.63	1.05	1.22	1.49	1.22	0.96	0.69	0.51	0.64	0.35	0.17	0.32	1.65	1.85	1.59	1.64	1.31	2.25	1.04	0.14	1.8	1.52	2.04	1.84	1.44	2.07	0.87	1.49	1.24	0.77
ENSDARG00000007081	63.11	48.95	55.92	54.22	52.45	43.74	34.68	32.56	39.14	50	66.86	96.81	73.43	83.18	98.36	67.58	56.87	62.22	83.68	88.85	72.89	89.81	97.42	89.97	97.38	102.03	115.68	107.27	99.68	110.54
ENSDARG00000007086	0	0	0	0	0	0	0	0.22	0.48	0	0	0	0	0	0	0	0.05	0.05	0	0	0	0	0	0	0	0	0	0	0	0
ENSDARG00000007092	33.85	28.44	31.68	31.67	28.57	26.5	25.48	26.4	27.85	5.4	8.92	24.06	27.95	36.36	37.08	27.2	30.23	26.31	24.27	17.48	26.28	30.62	41.22	26.16	42.54	42.66	51.35	45.29	44.6	54.35
ENSDARG00000007097	0	0	0	0	0.07	0.36	0.27	0.33	0.8	0	0	0	0	0.41	0.94	0.29	0.26	1.43	0	0	0	0	0	0	0	0	0	0	0	0
ENSDARG00000007098	38.92	33.54	40.47	38.88	40.31	47.81	63.06	86.97	102.18	8.23	6.91	41.24	44.73	67.57	118.49	147.98	149.38	174.47	60.63	45.21	65.22	65.39	88.15	78.2	84.63	85.42	114.14	104.24	95.83	120.3
ENSDARG00000007099	82.88	63.63	83.21	89.48	105.41	174.2	252.22	321.03	452.94	284.6	649.23	556.98	368.26	481.16	860.6	1197.84	1371.43	1187.1	408.75	433.32	311.98	398.41	428.07	341.21	441.78	447.95	594.97	536.93	474.11	617.23
ENSDARG00000007108	25.66	25.51	18.99	18.83	10.76	4.2	1.23	1.91	4.12	31.55	25.95	14.35	10.75	8.21	3.93	0.33	2.39	5.25	13.06	13.72	11.85	12.4	9.04	13.64	4.6	6.04	4.09	4.56	2.64	3.98
ENSDARG00000007125	8.23	8.5	8.97	7.87	7.31	7.3	9.25	13.32	15.37	2.01	2.16	6.16	8.34	12.51	14.27	17.37	21.47	22.61	13.5	10.63	16.92	13.59	14.45	18.51	7.92	10.31	7.61	8.32	4.32	6.05
ENSDARG00000007127	18.45	15.85	17.59	19.64	15.6	13.42	6.88	4.3	3.88	20.95	27.5	34.14	23.11	27.74	20.44	9.29	5.66	4.14	27.21	25.31	25.7	31.71	34.8	28.78	29.17	35.17	43.23	37.88	35.07	48.76
ENSDARG00000007129	2.06	1.58	1.78	1.85	2.05	1.42	0.77	0.49	0.62	0.78	1.66	3.36	2.99	3.55	2.27	1.14	0.67	0.5	3.1	2.35	2.03	3.7	3.31	2.84	2.51	3.19	2.97	2.92	2.27	3.14
ENSDARG00000007130	23.28	19.95	23.26	21.57	18.15	23.59	46.42	77.09	95.33	3.41	2.96	16.53	28.32	40.27	61.72	128.36	167.85	201.15	37.66	23	47.4	38.71	40.64	39.87	33.8	34.15	58.49	46.89	32.41	55.4
ENSDARG00000007135	53.75	46.01	47.48	47.93	40.85	36.75	38.34	50.49	62.31	9.42	3.56	14.09	38.14	52.3	67.47	70.64	85.26	97.68	26.68	16.8	50.79	47.44	57.31	58.37	53.23	55.02	61.71	48.18	60.37	54.94
ENSDARG00000007136	0.63	0.76	0.94	0.94	0.78	1.01	0.84	0.72	1.67	0.37	1.52	3.44	2.7	2.71	1.63	0.53	0.77	0.92	4.2	5.15	2.25	3.09	4.59	4.02	2.72	3.6	4.93	4.42	4.22	5.33
ENSDARG00000007141	81.17	66.92	73.36	76.59	75.26	74.17	76.48	79.63	70.78	90.88	169.35	190.43	129.1	175.8	203.65	181.56	137.53	113.12	182.78	209.66	152.19	175.81	194.36	145.25	186.45	199.65	267.91	235.85	202.63	284.83
ENSDARG00000007149	0.11	0.15	0.18	0.08	0.14	0.32	0.13	0.24	0.38	0.06	0.2	0.08	0.07	0.24	0.28	0.14	0.11	0.2	0.29	0.24	0.22	0.31	0.15	0.24	0.16	0.14	0.2	0.22	0.18	0.2
ENSDARG00000007151	0	0	0.03	0	0	0	0.18	0.15	0	0	0	0	0	0.05	0.05	0.15	0.16	0	0	0	0	0	0	0	0.06	0	0	0	0	0
ENSDARG00000007169	12.71	8.79	9.47	8.86	8.42	6.22	4.77	3.86	2.18	3.57	2.6	7.9	11.7	18.23	17.32	8.65	7.17	4.44	13.5	10.44	18.15	18.48	17.55	20.1	11.97	12.28	16.84	12.22	13.02	13.84
ENSDARG00000007171	0.62	0.23	0.19	0.14	0.08	0	0	0	0	0.98	0.65	0.09	0.04	0.04	0	0	0.08	0.04	0.43	0.11	0.08	0	0.19	0.12	0.09	0.04	0.08	0.12	0.14	0
ENSDARG00000007172	44.28	34.67	41.68	41.91	34.94	30.55	26.41	20.69	18.64	7.27	7.58	10.5	16.54	24.59	23.88	10.45	5.16	3.09	6.75	5.95	8.01	14.84	22.67	11.31	32.19	25.55	36.47	32.12	35.91	37.51
ENSDARG00000007175	12.41	10.17	9.65	8.28	6.02	7.23	11.51	13.33	14.82	5.57	8.31	11.53	10.8	8.14	14.47	25.77	27.46	29.29	11.57	12.53	13.71	12.85	6.13	10.57	1.79	4.06	2.41	2.22	1.24	2.6
ENSDARG00000007179	100.57	87.56	104.23	97.65	84.92	58.32	35.99	34.9	41.6	16.84	12.96	59.74	96.75	107.59	76.63	32.26	42.02	39.12	78.95	54.89	95.53	126.22	125.89	100.38	118.64	115.52	134.18	122.05	126.3	153.96
ENSDARG00000007180	27.88	23.94	21.72	24.47	25.6	16.33	4.71	2.15	1.99	102.96	121.43	91.17	51.15	44.56	17.88	3.68	1.62	2.47	65.58	71.36	50.5	55.95	69.02	57.22	70.94	72.26	94.57	82.92	75.13	86.52
ENSDARG00000007181	43.93	39.81	44.19	42.36	35.85	22.72	5.61	2.19	2.47	6.65	5.14	16.78	32.15	36.74	16.89	4.07	2.49	3.58	31.95	24.28	54.93	43.25	47.94	56.94	26.44	39.86	23.6	23.49	12.02	16.23
ENSDARG00000007184	6.85	5.63	3.97	4.43	4.82	2.73	1.21	1.26	3.71	1.63	3.34	4.13	5.47	5.94	1.91	0.43	0.34	0.59	3.77	3.95	3.97	4.88	5.65	3.25	3.98	4.55	4.77	4.38	2.57	4.77
ENSDARG00000007186	1.08	1.19	1.08	0.44	1.19	1.52	2.98	3.08	4.25	0.14	0.07	0.38	0.56	0.81	3.02	4.17	4.27	4.23	0.28	1.02	0.91	0.44	0.34	1.11	0.39	0.6	0.22	0.6	0.34	0.92
ENSDARG00000007195	0.01	0	0.02	0	0.04	0.04	0.03	0.01	0.03	0	0	0	0.02	0.02	0.01	0.03	0	0.02	0.07	0.02	0.01	0.05	0.01	0.01	0	0.03	0.01	0.01	0	0.06
ENSDARG00000007196	57.21	51.46	50.61	51.22	46.27	41.7	39.58	45.1	46.37	26.7	46.63	87.74	96.88	100.24	115.88	104.34	99.93	95.36	114.01	95.03	123.77	115.67	113.12	108.79	80.53	100.04	83.7	79.11	72.94	81.2
ENSDARG00000007198	42.11	36.47	39.75	37.2	36.97	35.41	32.55	33.36	40.48	6.65	14.95	40.57	38.35	46.74	40.73	24.1	28.1	28.25	35.96	34.59	32.74	42.74	45.37	40.95	45.44	42.29	52.05	53.31	42.49	51.09
ENSDARG00000007199	0	0	0	0	0	0	0.02	0	0.08	0	0	0	0	0	0	0	0.2	0.11	0	0	0	0	0	0	0	0	0	0	0	0
ENSDARG00000007204	133.65	106.27	119.53	123.75	109.53	106.74	89.43	74.64	76.16	29.54	15.58	67.06	134.75	180.83	186.9	149.46	110.32	107.27	159.24	93.92	233.59	201.13	216.48	215.96	201.73	227.46	252.99	234.19	206.79	254.03
ENSDARG00000007207	21.21	19.94	19.31	17.18	12.78	6.42	3.43	5.35	4.24	1.74	1.72	5.49	14.98	12.68	5.88	4.35	3.88	6.67	14.1	7.26	18.05	19.48	18.89	22.31	10.71	15.08	15.38	12.09	10.58	14.12
ENSDARG00000007216	94.68	88.1	88.16	85.94	82.3	83.37	97.31	124.1	142.43	69.8	74.24	93.33	99.12	141.23	173.46	212.15	238.95	270.7	114.07	107.61	144.32	128.73	147.77	136.33	103.78	129.92	111.66	97.71	88.68	108.28
ENSDARG00000007217	15.13	13.99	13.86	13.52	14.51	11.58	15.29	23.41	26.35	3.15	1.39	12.04	19.12	23.1	25.11	37.14	42.55	57.02	20.69	16.19	31.46	25.39	28.06	29.07	17.97	23.05	16.58	18.91	13.63	20.62
ENSDARG00000007219	5.85	5.3	6.6	5.51	4.1	3.23	1.37	0.9	1.31	6.6	10.15	10.26	4.91	4.07	3.31	1.82	0.59	0.9	4.37	8.19	7.03	6.08	5.17	3.97	4.39	4.7	4.8	6.23	4.58	5.27
ENSDARG00000007220	4.3	3.06	4.13	3.58	2.79	3.16	2.43	1.51	1.28	1.52	3.32	6.03	4.99	5.95	4.2	1.97	1.25	0.49	3.65	4.3	3.96	4.85	6.02	4.2	5.01	7.53	9.08	6.89	6.02	7.02
ENSDARG00000007221	34.52	31.39	26.26	30.4	25.98	20.51	22.1	37.81	38.97	18.81	29.93	29.87	25.4	29.4	33.87	48.69	75.11	73.23	25.26	23.71	29.04	34.25	25.19	22.78	18.27	20.74	29.25	24.59	18.17	28.01
ENSDARG00000007231	46	39.58	41.31	45.09	37.97	34.2	20.33	24.9	31.24	8.78	3.42	13.78	60.16	71.39	41.8	25.43	34.34	38.26	33.61	12.27	72.22	72.41	89.6	77.89	60.85	78.61	50.74	56.9	41.1	44.05
ENSDARG00000007241	48	36.7	33.94	36.76	24.36	9.08	3.23	6.35	11.38	10.85	25.1	59.79	52.49	35.73	13.79	4.45	13.47	19.41	79.55	75.64	62.86	61.55	20.74	46.92	6.81	9.49	3.31	4.75	1.54	2.38
ENSDARG00000007244	16.29	14.61	14.62	14.23	13.9	8.48	4.21	2.79	3.05	4.58	3.67	8.63	17.2	23.58	15.89	5.83	3.75	4.59	14.48	13.04	21.93	23.41	26.58	17.52	21.37	21.67	24.32	22.33	15.92	24.68
ENSDARG00000007245	0	0.3	0.16	0.09	0.06	0.31	0.39	0.25	0.33	0.05	0.04	0	0.12	0.04	0.67	1.11	0.71	0.28	0.24	0.18	0.3	0.1	0.4	0.25	0.17	0.16	0.12	0.16	0.1	0.16
ENSDARG00000007247	2.2	2.2	1.61	1.39	0.65	0.55	0.16	0.54	0.13	0.24	0.31	0.45	0.81	0.41	0.19	0.06	0.28	0.28	0.74	0.48	0.82	1.02	0.59	0.56	0.42	0.33	0.39	0.36	0.1	0.37
ENSDARG00000007250	60.6	50.66	58.49	44.53	32.45	23.07	5.93	6.26	6.33	18.24	18.96	39.2	41.01	39.06	32.38	9.5	10.59	13.47	59.81	46.52	45.87	53.37	36.57	48.7	24.54	27.71	21.37	26.9	20.29	25.81
ENSDARG00000007257	24.91	21.25	21.32	28.3	25.38	24	24.01	25.4	28.12	28.94	51.47	72.32	67.06	84.31	100.46	83.04	56.85	75.79	109.14	100.8	102.25	84.65	113.71	92.65	93.68	106.15	109.72	98.39	98.52	110.56
ENSDARG00000007264	50.34	46.9	50.39	51.33	51.44	37.94	31.18	28.52	23.77	17.68	26.97	57.06	60.7	84.9	96.51	76.49	50.12	51.83	88.88	89.72	114.95	83.8	111.64	125.83	103.07	117.17	122.45	107.61	111.09	118.03
ENSDARG00000007271	145.76	121.81	133.78	129.67	109.79	76.55	58.82	79.39	68.84	22.52	24.04	80.1	120.64	115.14	85.1	80.33	94.9	81.67	103.53	71.52	113.73	137.95	140.56	130.26	108.75	132.87	90.78	100.31	82.13	90.97
ENSDARG00000007275	0.06	0	0	0.04	0.01	0.05	0.02	0.11	0.04	0	0.11	0	0.03	0.03	0	0.03	0	0.02	0	0.03	0	0.04	0.23	0	0	0	0.06	0.03	0.15	0.03
ENSDARG00000007276	0	0	0	0	0	0	0.05	0.07	0	0	0	0	0	0	0	0	0	0	0	0	0	0	0	0	0	0	0	0	0	0
ENSDARG00000007277	0	0	0	0	0	0.03	0.07	2.77	6.49	0	0	0	0	0	0.06	0.05	4.71	13.45	0	0	0	0	0	0	0	0	0	0	0	0
ENSDARG00000007278	122.88	92.31	100.63	95.81	56.91	26.49	13.95	15.49	17.67	152.73	83.72	48.97	33.7	20.66	14.47	10.92	15.82	14.74	29.98	42.92	21.73	29.14	23.67	24.32	23.8	23.62	25.62	22.69	19.14	24.52
ENSDARG00000007279	202.28	176.77	171.32	167.92	147.68	122.32	81.17	52.13	25.5	28.61	91.43	235.4	257.49	244	233.79	106.95	41.78	24.48	257.42	259.52	281.45	274.93	297.27	269.44	273.19	310.47	300.01	292.05	282.3	286.66
ENSDARG00000007285	34.71	34.09	24.79	22.09	9.19	14.1	28.82	40.26	48.4	6.05	2.13	4.23	4.63	8.5	28.06	75.89	89.89	120.58	7.71	4.59	12.14	5.45	6.97	13.96	3.83	6.56	6.2	4.42	2.65	3.9
ENSDARG00000007289	0.59	0.39	1.46	1.49	2.68	1.86	3.22	1.4	1.86	2.19	2.18	6.01	2.98	2.86	6.89	3.96	3.68	3.13	3.33	6.08	1.51	3.78	1.77	1.88	1.02	2.26	1.39	1.9	0.83	1.75
ENSDARG00000007294	97.89	87.25	81.58	87.02	86.11	84.98	70.73	54.33	43.46	76.71	191.28	197.75	143.99	151.24	162.71	94.75	56.98	47.9	137.62	140.61	117.54	157.27	179.59	124.62	197.54	204.58	249.75	230.14	242.03	270.04
ENSDARG00000007302	59.74	48.75	49.33	51.89	44.64	16.37	2.53	1.62	0.79	15.43	22.15	63.55	84.92	61.78	15.06	3.28	0.98	2.65	88.79	79.79	106.59	97.84	109.71	99.5	71.8	89.3	67.88	69.03	51.21	60.47
ENSDARG00000007315	85.24	72.73	79.17	84.25	71.99	70.63	64.53	71.71	83.79	201.83	234.45	221.74	150.65	123.19	132.18	145.66	179.38	168.15	152.42	176.87	109.58	155.54	102.46	115.75	75.6	93.41	80.93	81.3	74.09	78.16
ENSDARG00000007320	89.48	85.16	93.13	76.89	72.34	91.09	163.9	282.51	354.48	143.35	147.77	138.03	80.56	129.05	256.93	576.99	775.36	1086.47	200.8	228.65	211.3	151.76	155.33	174.4	104.97	144.73	155.93	148.4	117.63	161.84
ENSDARG00000007323	63	65.45	65.39	65.53	56.17	54.09	54.64	54.86	50.84	15.02	28.87	96.39	87.84	105.86	136.37	126.45	98.64	94.62	117.92	96.26	114.49	125.13	127.81	101.02	124.53	131.49	178.15	149.66	135.77	176.85
ENSDARG00000007329	0	0	0	0.03	12.02	119.95	214.14	157.4	109.48	0.02	0	0	0	21.37	237.35	307.2	176.13	118.43	0	0	0	0	0	0	0	0	0.05	0.01	0	0
ENSDARG00000007344	0	0	0	0	0	0	0	0	0	0	0	0	0	0	0	0	0	0	0	0	0	0	0	0	0	0	0	0	0	0
ENSDARG00000007347	0	0	0	0	0.74	6.89	26.97	57.46	72.93	0	0	0	0	1.47	18.96	73.98	126.69	128.53	0	0	0	0.06	0	0	0.11	0	0	0.05	0.06	0
ENSDARG00000007349	2.25	2.11	2.09	2.08	1.6	2.14	1.17	0.89	0.99	2.07	3.68	4.82	3.15	3.04	5.5	2.27	0.84	0.87	5.93	3.98	4.08	5.48	5.08	3.19	3.78	6.67	5.58	6.31	7.57	3.54
ENSDARG00000007356	0.12	0	0	0.09	2.87	1.07	0.33	0.05	0.41	0	0	0	0.22	2.99	0.59	0.21	0.07	0	0	0	0	0	0	0	0	0	0	0	0	0
ENSDARG00000007358	1.3	0.9	1.03	0.84	0.85	0.62	0.43	0.49	0.08	0.13	0.51	0.79	1.24	1.18	1.59	1.22	0.63	0.16	0.76	0.81	0.58	1.51	1.72	0.66	1.33	0.88	2.01	0.95	0.76	1.39
ENSDARG00000007359	81.66	81.73	69.1	57.76	32.08	16.35	19.77	27.74	34.51	23.68	25.24	34.92	32.82	36.51	32.59	55.94	69.79	65.66	50.71	50.95	65.4	56.91	26.12	53.15	4.38	15.4	4.74	4.93	2.65	6.22
ENSDARG00000007362	2.17	1.94	2.99	3.34	2.2	2.39	1.04	1.5	1.58	0.77	1.35	3.15	4.46	4.74	2.98	1.52	1.32	3.04	3.68	3.08	4.43	5.03	5.4	4.86	3.65	4.53	3.62	3.72	2.64	4.79
ENSDARG00000007366	0	0.03	0	0.03	0.17	0.05	0.1	0.03	0	0	0	0	0	0.04	0.18	0	0.12	0.3	0	0	0	0	0.16	0	0	0	0	0.04	0.1	0
ENSDARG00000007369	12.65	9.63	11.08	12.59	11.81	10.11	15.78	21.26	32.8	6.73	1.67	3.94	8.65	10.25	11.63	20.33	33	37.37	4.9	3.22	6.28	7.29	12.82	10.87	12.68	13.69	11.4	13.92	8.87	8.38
ENSDARG00000007370	1.04	1.07	0.51	0.53	0.72	0.51	0.52	0.48	0.4	0.34	0.19	0.38	0.78	0.7	0.91	0.59	0.28	0.41	0.42	0.41	0.46	0.53	0.55	0.62	0.52	0.68	0.63	0.43	0.4	0.38
ENSDARG00000007371	0	0	0	0	0	0	0.49	0.89	0.3	0	0	0	0	0.05	0	0.53	0.83	0.43	0	0	0	0	0	0	0	0	0	0	0	0
ENSDARG00000007377	160.66	149.8	144.15	149.46	145.94	122.98	116.8	160.14	173.99	932.29	1179.05	669.71	351.7	327.48	326.27	283.04	367.76	409.85	445.12	590.66	370.72	442.27	292.6	365.96	170.51	214.97	189.95	178.2	141.27	167.87
ENSDARG00000007382	0.86	0.4	0.43	0.67	0.57	0.15	0.6	3.65	3.68	0.09	0.3	0.75	0.56	0.2	0.32	1.64	3.62	4.04	0.47	0.97	0.46	0.46	0.58	0.78	0.08	0.15	0.23	0.5	0.3	0.43
ENSDARG00000007383	35.57	30.28	30.25	32.64	29.03	33.07	42.18	55.62	58.46	13.55	39.62	48.79	62.18	59	63.48	55.24	48.9	32.72	42.43	30.42	36.62	63.65	72.56	45.29	69.34	73.24	79.26	80.85	71.48	85.43
ENSDARG00000007385	70.6	71.71	69.86	70.62	70.79	79.98	76.87	86.64	110.09	19.44	23.54	63.05	113.6	176.63	194.67	172.12	179.16	201.62	111.89	86.82	204.43	166.42	223.61	201.55	198.17	221.38	280.05	232.93	229.25	293.44
ENSDARG00000007387	108.59	94.51	102.27	102.63	107.44	125.91	127.72	129.74	119.82	18.06	30.84	110.77	133.94	158.61	249.88	291.14	248.04	226.73	151.74	108.83	173.74	167.48	205.36	156.22	183.71	197.44	169.11	180.91	150.58	193.42
ENSDARG00000007396	6.6	5.25	6.45	6.45	6.47	4.09	1.61	0.5	1	0.89	0.56	4.19	8.4	12.91	7	2.12	1.34	1.49	12.29	6.09	14.52	14.27	13.07	14.94	8	12.62	9.56	7.72	5.39	5.53
ENSDARG00000007398	15.29	11.25	12.73	14.24	13.81	13.63	14	11.25	14.4	5.23	8.05	24.4	19.78	24.41	24.31	13.48	7.24	3.59	18.05	22.15	16.83	21.47	25.47	22.44	28.82	27.8	36.23	33.42	29.16	33.2
ENSDARG00000007405	117.15	111.18	112.68	117.45	107.06	102.02	88.83	74.85	56.3	187.79	287.62	329.21	221.56	252.73	287.54	231.66	157.57	118.99	327.73	376.83	278.3	264.62	305.82	274.51	294.01	317.2	387.63	330.65	352.8	406.37
ENSDARG00000007406	0	0	0	0	0.01	0	0.06	0.38	1.69	0	0.02	0	0	0.08	0.14	0.2	1.13	3.54	0.05	0.05	0	0	0	0.07	0.02	0.02	0.02	0	0.04	0.08
ENSDARG00000007407	0.09	0.11	0.21	0.11	0.14	1.2	1.1	0.4	0.12	0.06	0.18	0.06	0.33	0.22	2.97	2.04	0.22	0.1	0.51	0.48	0.16	0.07	0	0.26	0.41	0.27	0.24	0.05	0.06	0.05
ENSDARG00000007409	23.52	29.79	26.61	26.07	22.61	9.94	2.36	0.84	0.96	56.69	50.01	55.95	36.1	38.46	16.84	4.23	1.9	1.12	71.01	77.96	64.33	60.74	32.69	46.48	6.83	17.87	5.74	5.9	2.82	3.23
ENSDARG00000007412	0.82	0.38	0.22	0.41	0.19	0.12	0.15	0.09	0.06	0.28	0.09	0.13	0.43	0.26	0.22	0.08	0.09	0.08	0.12	0.15	0.21	0.3	0.39	0.24	0.22	0.12	0.3	0.25	0.56	0.38
ENSDARG00000007413	34.58	19.48	30.18	30.44	38.93	37.39	29.57	22.53	35.36	19.9	40.95	128.35	160.89	159.64	114.37	50.16	62.04	56.76	106.49	87.89	109.09	149.68	189.97	132.44	213.33	211.75	219.9	215.32	197.99	186.23
ENSDARG00000007418	108.36	98.02	98.56	92.68	74.53	36.15	10.19	7.66	13.66	19.88	16.09	66.81	120.78	155.01	68.95	14.98	16.93	33.54	162	113.78	270.75	185.26	190.41	224.25	170.17	168.16	206.38	175.89	171.84	208.12
ENSDARG00000007421	0	0.03	0	0	0	0.07	0.03	0	0	0	0	0	0	0.09	0.09	0	0	0.04	0	0	0	0	0	0.04	0	0	0	0	0	0
ENSDARG00000007425	0	0.07	0.07	0.64	1.19	0.57	0.12	0.49	0.45	0	0.05	0.12	0.22	2.02	0.6	0.03	0.45	0.95	0.36	0.09	0.42	0.41	0.42	0.66	0.24	0.04	0.13	0.11	0.24	0.79
ENSDARG00000007429	10.58	9.56	10.26	9.96	8.05	4.99	3	3.31	3.91	9.35	8.7	10.61	9.01	10.9	7.04	4.41	6.13	7.11	12.32	10.76	13.1	11.92	11.48	12.91	4.61	7.64	4.92	4.94	3.39	4.8
ENSDARG00000007430	0.38	0.23	0.49	0.43	1.64	1.67	0.55	0.13	0.24	0.03	0.17	0.09	0.27	1.92	3.7	1.35	0.31	1.23	0.39	0.13	0	0.29	0.41	0.4	0.16	0.2	0.11	0.15	0.1	0.06
ENSDARG00000007436	0.06	0.05	0.02	0.03	0	0.01	0.05	0	0.06	0	0	0	0.08	0	0.08	0.08	0	0.24	0.02	0	0	0	0	0	0	0	0	0	0	0.08
ENSDARG00000007438	181.57	162.35	155.26	168.3	131.34	81.47	63.94	94.59	109.23	805.64	880.07	543.24	311.89	199.72	162.15	157.08	203.72	280.86	417.28	531.99	296.56	340.2	194.38	231.53	155.26	163.51	190.65	160.4	155.4	199.21
ENSDARG00000007443	35.86	25.5	30.76	30.39	26.17	19.7	6.47	4.51	4.72	5.14	2.63	20.08	41.98	41.89	16.78	6.26	6.86	6.16	34.26	21.85	43.32	53.82	52.51	46.17	33.42	43.83	28.93	31.47	16.94	20.61
ENSDARG00000007444	8.36	7.16	7.6	7.11	6.29	4.28	3.2	4.64	7.46	0.82	1.37	7.5	7.33	7.2	3.61	1.87	3.58	3.96	9.49	8.38	11.12	9.54	8.97	8.25	4.58	7.46	4.39	4.64	3.36	4.58
ENSDARG00000007449	130.72	112.89	100.06	91.24	41.56	18.01	19.17	21.06	21.77	17.45	23.9	38.61	39.87	32.92	32.72	45.97	45.67	47.06	50.72	54.59	45.93	44.7	19.59	34.22	5.29	8.14	4.23	6.18	4.14	5.16
ENSDARG00000007461	28.69	22.86	24.43	25.56	25.64	21.46	10.27	4.58	4.91	8.39	15.04	23.03	22.44	22.96	12.94	3.31	0.96	1.44	14.15	11.5	11.33	23.18	26.13	15.06	28.68	28.44	28.92	27.45	27.94	25.47
ENSDARG00000007465	76.7	62	69.38	68.94	64.34	28.14	6.2	1.2	0.7	14.26	10.38	40.42	56.09	39.3	10.98	2.48	1.24	1.05	47.1	36.54	59.3	64.33	74.6	63.84	80.4	79.53	96.87	82.59	93.42	102.97
ENSDARG00000007467	0	0	0	0	0	0	0	0	0	0	0	0	0	0	0	0	0	0	0	0	0	0	0	0	0	0	0	0	0	0
ENSDARG00000007477	19.66	18.28	17.33	17.22	15.84	9.34	2.04	0.8	1.09	43	64.16	61.1	34.05	27.69	9.66	1.47	0.61	0.96	53.42	53.73	41.29	47.68	52.57	42.88	40.48	48.89	50.76	52.6	40.51	48.29
ENSDARG00000007480	0	0.06	0	0	0.03	0.05	0	0.03	0.03	0	0	0	0	0	0.05	0.13	0.05	0.08	0	0	0	0.05	0	0	0	0	0	0	0	0
ENSDARG00000007485	78.42	57.58	68.84	68.79	45.77	31.25	24.18	21.8	19.86	51.63	88.71	161.28	130.35	79.5	44.72	38.68	34.55	28.12	150.21	173.06	137.14	155.86	105.13	125.69	52.48	72.31	40.12	42.65	27.77	28.9
ENSDARG00000007490	0	0	0	0	0.19	0.35	0.1	0.13	0.34	0	0	0	0	0.06	0.18	0.14	0.1	0.21	0	0	0	0	0	0	0	0	0	0	0	0
ENSDARG00000007494	129.62	110.83	120.8	120.45	103.36	48.89	17.43	15.26	23.7	15.6	15.81	54.99	84.89	98.48	48.44	16.1	16.78	19.6	91.89	60.67	134.56	102.51	122.11	133.87	87.04	102.38	84.14	83.31	68.41	77.28
ENSDARG00000007496	20.75	16.82	16.71	16.27	12.5	7.46	3.65	3.76	6.39	2	1.45	3.8	5.46	8.45	7.32	4.13	5.6	7.23	5.9	3.99	9.88	6.28	9.68	10.24	6.31	7.38	6.3	6.82	5.19	4.74
ENSDARG00000007523	5.56	3.02	5.81	5.73	5.24	12.78	18.21	20.15	32.29	2.71	6.38	18.12	15.83	8.74	36	45.67	55.32	47.36	18.15	16.53	14.74	19.06	15.25	14.9	13.97	13.36	9.45	14.13	6.98	9.38
ENSDARG00000007526	71.93	61.81	59.33	59.27	47.88	26.16	12.52	17.05	22.23	91.3	93.17	67.63	38.7	53.34	32.76	25.26	34.71	44.49	65.16	79.63	75.99	51.1	57.3	74.39	23.61	37.79	24.74	21.76	17.18	21.48
ENSDARG00000007531	19.85	18.56	17.35	16.48	12.19	8.84	5.76	5.88	6.52	2.22	1.14	5.34	11.48	16.37	16.13	9.54	10.93	11.21	14.08	7.63	25.63	19.43	21.68	26.61	9.68	16.53	11.53	9.88	5.32	8.37
ENSDARG00000007534	0.11	0	0.04	0.04	0.17	0.07	0	0.14	0.05	0	0	0	0.06	0.13	0	0	0	0	0.12	0	0.38	0.23	0.18	0.3	0.07	0.12	0.23	0.06	0	0.13
ENSDARG00000007553	0.26	0.2	0.33	0.28	0.15	0.26	0.15	0.02	0.05	0.24	0.05	0.25	0.29	0.51	0.56	0.32	0.07	0.09	0.22	0.54	0.68	0.62	0.46	0.61	0.43	0.48	0.36	0.26	0.39	0.26
ENSDARG00000007560	2.64	2.09	0.8	3.34	2.23	3.87	3.63	4.11	6.44	0.42	0.28	1.85	2.52	2.67	3.18	3.53	3.22	1.9	2.35	0.77	1.66	1.58	1.09	1.52	2.23	4.5	2.32	1.8	1.11	1.11
ENSDARG00000007561	0.93	0.8	0.8	0.61	0.69	0.59	0.8	0.54	0.35	0.22	0.21	0.46	0.54	0.79	0.49	0.61	0.22	0.16	0.42	0.39	0.43	0.69	0.59	0.33	0.56	0.32	0.48	0.57	0.39	0.42
ENSDARG00000007566	86.16	69.97	74.49	76.46	70.27	56.74	29.89	31.19	35.32	22.18	16.21	36.79	64.05	84.9	62.9	34.68	39.24	35.21	40.08	32.92	55.83	72.44	98.66	66.73	67.65	85.52	48.72	62.87	39.33	43.53
ENSDARG00000007576	0	0	0	0	0.05	0	0.04	0.06	0.11	0	0	0	0	0	0	0.04	0.2	0.14	0	0	0	0	0	0	0	0	0	0	0	0
ENSDARG00000007582	0	0	0	0	0	0.01	0.73	3.13	3.45	0	0	0	0	0	0	2.02	4.76	5.5	0.06	0	0	0	0	0.06	0.02	0.02	0.02	0	0.02	0
ENSDARG00000007597	10.27	9.7	10.89	9.41	9.57	9.18	7.14	3.87	3.32	3.92	12.08	18.6	17.82	27.76	26.98	20.01	8.02	5.61	24.99	26.35	23.13	26.28	26.64	24.52	24.7	29.02	36.33	28.47	30.67	37.76
ENSDARG00000007601	6.37	3.84	4.59	3.7	2.85	1.19	1.17	2.02	3.21	1.6	1.59	4.1	4.87	1.36	1.45	2.62	2.61	4.34	4.07	4	2.9	4.61	3.09	3.38	3.05	2.69	1.58	2.05	1.55	1.46
ENSDARG00000007603	26.64	24.01	24.28	21.73	10.67	4.23	1.13	2.13	2.99	68.01	56.84	34.19	17.08	5.73	2.54	1.13	3.86	4.54	22.53	30.63	14.74	18.61	10.06	13.27	7.29	6.88	8.51	8.3	7.82	9.63
ENSDARG00000007614	15.48	14.23	12.38	12.18	11.22	10.13	6.08	4.07	2.04	5.6	6.75	8.24	17.77	15.86	14.79	8.55	3.97	2.48	13.23	9.38	18.14	15.03	22.85	21.39	22.82	22.99	25.76	21.64	26.88	26.48
ENSDARG00000007624	22.35	21.06	22.74	23.67	17.58	15.68	6.57	7.34	7.44	6.26	6.71	26.8	38.69	42.23	39.5	16.73	12.53	15.71	50.25	37.48	51.63	49.78	55.11	64.86	40.52	45.89	44.8	40.68	26.64	38.65
ENSDARG00000007630	43.04	38.62	39.11	36.88	37.48	26.29	13.33	7.19	5.54	5.53	3.91	16.72	27.8	52.15	41.83	17.27	8.24	15.3	30.62	22.73	60.34	39.84	60.46	70.84	52.83	64.46	69.02	60.88	48.15	55.22
ENSDARG00000007639	50.96	33.48	44.31	45.26	43.3	23.92	6.56	4.45	5.67	25.9	7.12	30.64	82.51	102.31	40.86	8.45	6.91	8.25	58.05	27.88	108.82	95.01	139.72	128.12	79.2	127.22	43.05	58.34	24.72	26.14
ENSDARG00000007641	0	0.01	0.04	0.01	0.1	0.05	0.4	1.25	4.1	0.1	0	0.14	0	0.1	0.09	0.86	2.41	9.01	0.03	0.09	0.14	0.02	0.02	0.02	0.07	0	0	0	0	0.03
ENSDARG00000007654	0.08	0.05	0.22	0.02	0.05	0.09	0.25	0.12	0	0	0	0.27	0	0	0.05	0.25	0.02	0.04	0	0	0.05	0	0	0.16	0	0	0	0	0.05	0
ENSDARG00000007655	0.05	0	0	0	0	0	0	0	0	0	0	0	0	0	0	0	0	0	0	0	0	0	0	0	0	0	0	0	0	0
ENSDARG00000007657	53.69	51.45	50.5	44.83	32.09	14	7.65	9.73	8.95	24.27	25.23	65.45	56.85	48.23	17.07	15.34	16.2	18	97.28	89.49	98.1	86.31	36.03	71.71	7.2	20.9	7.71	7.06	2.9	5.63
ENSDARG00000007663	0.04	0	0.04	0	0	0	0	0.02	0	0	0	0	0.02	0.04	0.07	0	0	0	0	0.04	0	0	0.04	0.04	0.02	0	0	0	0	0
ENSDARG00000007671	4.15	3.62	3.75	4.29	3.37	1.88	0.49	0.44	0.55	0.66	0.77	2.68	4.76	4.97	3.29	1.04	0.49	0.68	4.21	2.62	5.35	5.74	6.32	5.81	2.71	4.71	1.5	2.14	1.09	0.67
ENSDARG00000007678	0.72	0.31	0.55	0.56	0.71	0.5	0.66	1.18	1.9	0.21	0.27	0.7	1.36	1.55	2.23	1.65	2.99	3.74	1.27	1.06	1.13	1.36	1.07	1.47	1.68	1.73	1.83	1.83	1.11	1.16
ENSDARG00000007682	10.61	7.85	8.57	10.67	11.12	10.58	9.41	9.37	7.85	2.07	3.93	11.93	13.71	20.42	26.73	22.97	14.65	15.8	25.82	23.41	30.85	21.58	21.93	29.22	25.96	25.68	30.33	25.99	21.23	26.97
ENSDARG00000007691	53.61	49.64	48.4	48.55	40.16	29.61	17.53	9.04	7.35	11.01	4.98	18.66	41.69	52.2	40.33	16.08	7.5	10.73	41.43	26.16	59.49	56.63	59.33	55.83	49.77	55.74	52.43	50.13	40.3	52.45
ENSDARG00000007693	102.09	88.7	95.67	85.64	63.56	39.45	43.13	45.23	35.02	13.64	17.19	39.03	65.09	76.36	50.53	60.81	55.45	45.94	84.22	65.48	133.3	90.45	47.78	101.08	9.26	23.74	4.1	8.45	1.94	2.42
ENSDARG00000007697	0.69	0.21	0.47	0.23	1.03	0.45	0.5	1.27	0.58	0.67	0	0.36	1.92	1.89	1.34	1.79	1.16	1.69	0.86	1.52	1.29	1.56	1.85	1	1.08	0.9	2.61	2.21	1.16	3.02
ENSDARG00000007708	73.39	65.75	63.48	67.28	52.03	53.25	79.66	117.59	138.64	10.85	4.81	9.99	18.35	40.03	90.38	177.58	222.92	257.38	23.06	13.18	58.77	32.61	54.12	57.51	33.98	46.34	54.65	44.58	33.44	48.24
ENSDARG00000007709	0.05	0.04	0.02	0.04	0	0	0.02	0	0.02	0	0	0.03	0	0	0	0	0	0.05	0.05	0.05	0	0.1	0.03	0	0	0	0	0	0	0
ENSDARG00000007711	20.08	16.9	18.75	20.58	21.42	15.87	5.13	3.5	3.2	32.76	26.82	56.55	47.01	47.48	29.41	8.88	5.24	12.89	57.57	61.81	57.16	55.46	54.32	58.49	36.83	47.41	34.31	33.52	28.93	32.22
ENSDARG00000007715	0.2	0.44	0.24	0.13	0.24	0.31	0.38	0.56	0.24	0.19	0	0.31	0.27	0.54	0.65	1.47	1.53	0.66	0.71	0.32	0.3	0.63	0.34	0.95	0.49	0.45	0.09	0.43	0.29	0.56
ENSDARG00000007720	72.87	88.65	73.31	70.27	85.91	67.91	58.74	34.85	22.94	316.01	365.7	281.69	150.2	201.82	227.55	172.09	75.72	59.88	317.38	327.29	241.23	253.19	260.29	243.05	213.8	262.08	379.01	329.84	254.43	439.3
ENSDARG00000007722	23.91	22.01	19.93	21.13	19.88	15.24	5.83	2.64	1.85	3.21	6.61	17.04	26.62	32.76	23.26	6.74	2.13	3.64	32.79	21.1	49.33	41.59	43.19	46.74	24.34	40.76	24.64	25.21	16.35	20.09
ENSDARG00000007723	0.92	0.11	0.2	0.1	0.55	3.17	4.99	15.95	26.66	0.17	0	0	0	0.16	3.52	8.43	18.81	24.15	0.07	0	0	0.09	0.07	0	0.08	0.23	0	0	0	0.15
ENSDARG00000007727	0.03	0	0	0	0	0.15	0.7	1.25	1.21	0	0	0	0	0	0.06	0.45	0.6	0.34	0	0	0	0	0	0	0	0	0	0	0	0.06
ENSDARG00000007734	29.05	27.47	25.01	25.33	17.09	7.83	2.56	1.63	1.75	19.06	10.24	17.74	19.23	23.02	10.55	3.1	3.26	3.59	28.61	26.94	35.46	30.55	26.98	33.62	12.54	16.7	12.98	11.05	7.25	10.01
ENSDARG00000007737	49.77	41.82	39.73	45.76	36.84	22.58	6.9	5.28	5.71	12.02	3.45	7.82	28.99	35.81	17.12	4.28	2.74	3.45	15.03	6.06	31.31	38.78	39.15	32.08	16.73	25.61	14.03	14.59	10.35	10.15
ENSDARG00000007739	0.02	0.06	0	0	0.02	0.1	0	0	0	0	0	0.05	0.02	0	0	0	0.19	0	0.02	0	0.1	0.11	0	0	0.02	0	0.04	0	0	0
ENSDARG00000007743	4.39	2.67	6	5.18	2.29	1.28	0.52	1.41	2.86	4.44	3.34	9.41	5.24	4.32	1.9	1	3.95	2.55	10.57	11.04	11.05	6.55	5.05	8.39	2.06	2.84	1.19	1.31	0.64	0.57
ENSDARG00000007744	27.95	24.03	29.68	27.68	23.59	29.41	49.34	66.82	91.8	5.42	3.55	13.32	18.78	32.8	47.48	88.47	122.56	130.39	22.62	14.36	34.27	25.78	34.63	32.06	27.67	32.59	36.34	31.47	24.11	30.08
ENSDARG00000007745	35.93	33.41	30.27	28.72	23.07	16.95	12.88	16.22	16.35	40.38	35.54	35.53	30.19	40.84	34.87	30.23	32.46	31.95	45.5	41.57	62.53	50.86	44.62	57.23	26.77	36	36.31	31.13	24.88	35.56
ENSDARG00000007751	92.71	82.88	83.75	81.12	64.29	35.33	14.68	5.37	2.77	354.17	343.91	145.41	84.7	96.73	49.13	20.06	5.1	3.72	147.27	151.54	161.11	141.61	99.84	157.33	46.89	64.51	47.09	48.17	38.03	48.18
ENSDARG00000007753	0.03	0.03	0	0.09	0.09	0	0.06	0	0.22	0	0.12	0.04	0.04	0	0.04	0.03	0.07	0.13	0.07	0	0.21	0.09	0	0	0	0.13	0	0	0	0
ENSDARG00000007755	49.07	48.27	44.52	42.01	46.48	42.44	51.53	50.29	52.31	34.93	50.29	90.04	79.63	96.06	105.53	85.21	98.72	80.13	112.64	105.98	118.71	114.57	125.48	111.18	101.66	124.68	156.23	127.04	108.13	155.11
ENSDARG00000007760	19.42	15.41	13.03	14.44	8.39	3.1	0.68	1.58	2.78	3.41	5.48	11.83	10.55	7.66	3.24	1.55	2.8	4.08	15.38	15.99	16.23	15.3	9.12	9.97	5.31	6.61	4.9	5.61	2.82	4.09
ENSDARG00000007764	70.75	63.27	55.81	56.82	46.47	17.03	3.93	2.1	2.59	239.83	282.47	197.66	118.21	81.09	19.9	4.05	3.63	4.11	131.85	150.84	108.75	136.42	91.07	98.75	34.09	51.38	24.2	33.96	17.88	21.6
ENSDARG00000007769	0	0	0	0	0	0.04	0.2	0.54	1.19	0	0	0	0	0	0.07	0.66	1.06	2.52	0	0	0	0	0	0	0	0	0	0	0	0
ENSDARG00000007774	14.37	14.42	16.76	15.47	16.39	15.51	12.88	18.06	16.34	6.14	10.8	26.83	21.78	23.06	18.51	14.53	19.7	11.27	20.47	19.54	20.32	29.93	31.96	30.24	24.06	25.14	21.59	19.12	17.65	17.01
ENSDARG00000007783	1.58	1.1	0.65	0.62	0.45	0.09	0.1	0	0	1.97	1.11	0.81	0.74	0.39	0.28	0	0.05	0	1.13	1.06	0.76	0.92	0.1	0.97	0.15	0.09	0.04	0.04	0.05	0.3
ENSDARG00000007786	32.58	27.39	27.49	29.23	28.54	19.86	8.45	5.97	5.83	9.66	12.76	35.48	40.5	48.9	37.28	12.38	9.15	10.41	48.73	40.74	54.14	54.36	62.77	54.59	47.17	55.55	58.22	56.06	44.4	57.64
ENSDARG00000007787	0	0.24	0.52	0.05	0.05	0	0	0.59	0	0	0.19	0	0.11	0.22	0	0	0	0	0	0.98	0	0	0.11	0	0	0	0	0	0.06	0
ENSDARG00000007788	1.71	1.48	1.61	1.92	1.41	1.24	0.81	0.76	0.29	2.19	2.75	3.71	2.3	2.64	2.13	1.03	0.59	0.58	2.5	2.78	2.38	3	2	2.2	2.4	2.26	2.15	2.48	1.87	2.65
ENSDARG00000007791	48.54	43.01	42.04	45.64	45.43	44.84	47.89	60.9	61.76	57.55	112.44	122.84	100.56	107.12	137.78	131.57	108.32	100.35	99.6	109.01	87.4	113.29	127.69	95.06	139.7	135.64	165.46	151.43	169.79	182.83
ENSDARG00000007795	17.45	14.25	11.51	12.4	57.46	115.96	151.69	226.48	181.23	20.51	15.54	17.52	13.26	125.76	308.66	379.38	432.03	321.53	24.77	22.35	18.52	22.51	20.56	19.12	12.62	14.22	15.76	15.57	15.08	21.77
ENSDARG00000007804	3.33	3.19	3.32	4.08	2.74	1.61	1.13	1.76	1.48	19.74	17.69	12.92	5.83	3.38	3.9	3.19	4.01	6.23	9.07	14.04	6.16	6.7	2.87	4.61	2.75	2.44	2.69	2.85	2.32	3.1
ENSDARG00000007807	0.9	0.5	0.5	0.54	0.42	0.19	0.11	0.02	0.03	0.21	0.13	0.29	0.47	0.31	0.45	0.09	0.19	0.15	0.77	0.4	0.34	0.83	0.4	0.31	0.29	0.36	0.41	0.52	0.26	0.48
ENSDARG00000007808	12.03	9.68	8.55	9.65	8.1	3.75	2.24	5.16	8.47	6.87	12.26	11.67	15.38	10.87	5.9	3.73	13.71	21.12	21.38	18.24	19.8	16.04	13.15	19.91	4.07	7.18	3.85	4.68	2.47	2.68
ENSDARG00000007812	82.02	66.92	72.52	69.56	63.4	52.05	44.99	51.36	55.01	90.92	121.61	97.63	76.45	74.59	73.35	46.67	61.82	44.21	52.72	59	50.02	70.77	70.07	54.36	55.9	59.19	55.17	49.71	41.79	47.03
ENSDARG00000007813	37.11	29.2	34.71	33.49	33.09	16.63	3.99	2.13	3.63	17.08	22.8	51.36	63.06	47.73	10.42	2.1	2.24	3.72	34.36	30.49	34.63	62.27	70.35	41.72	60.55	63.29	62.85	59.94	55.95	58.18
ENSDARG00000007818	60.23	54.17	52.97	50.28	38.35	22.46	27.29	38	37.85	46.56	72.06	88.74	53.38	49.34	39.84	39.42	46.34	33.6	70.88	80.43	61.92	71.85	58.86	63.9	60.76	58.08	75.02	68.56	57.97	75.43
ENSDARG00000007823	13.74	10.97	6.92	11.16	7.99	4.22	1.66	1.68	1.73	2.2	0.9	2	6.48	5.7	3.24	1.57	2.42	2.05	4.46	2.95	7.96	6.04	4.78	6.24	1.76	3.56	1.89	2.06	1.37	1.29
ENSDARG00000007824	0.33	0.27	0.31	0.57	0.3	0.1	0.12	0.07	0.1	0.09	0	0.14	0.1	0.06	0.13	0.27	0.01	0	0.09	0.05	0.78	0.15	0.24	0.86	0.26	0.13	0.11	0.11	0.47	0.13
ENSDARG00000007825	13.59	11.81	11.59	13.15	11.04	8.18	3.81	2.35	1.15	14.19	13.84	23.98	20.48	20.34	17.14	7.24	3.08	1.33	20.2	19.76	21.55	24.6	23.68	23.1	16.63	17.77	20.37	15.05	15.42	15.62
ENSDARG00000007836	837.41	819.43	839.94	817.24	842.37	1035.51	1313.13	1502.47	1193.18	2952.51	3750.12	2588.03	1434.13	1850.49	2568.24	2878.91	2434.21	1759.37	1969.18	2433.09	1675.31	1821.18	1991.73	1532.96	1996.55	2035.38	2700.67	2358.49	2155.35	2940.24
ENSDARG00000007842	0	0	0	0	0	0.06	0	0	0.07	0	0.31	0	0	1.88	0	0	0.28	0	0	0.76	0	0.34	0	0	0.33	0	0.79	0.14	0	0
ENSDARG00000007856	0	0	0	0	0	0	0	0	0	0	0	0	0	0	0	0	0	0	0	0	0	0	0	0	0	0	0	0	0	0
ENSDARG00000007863	136.83	117.62	109.16	120.11	124.26	153.3	209.44	311.3	309.9	23.01	63.82	167.24	269.1	299.67	435.11	618.95	773.12	669.19	275.71	213	259.02	300.81	310.34	278.81	312.68	311.93	406.23	370.85	372.53	437.56
ENSDARG00000007864	0	0	0	0	0	0.03	0.1	0.06	0.12	0	0	0	0	0	0	0.08	0	0.15	0	0	0	0	0	0	0	0	0	0	0	0
ENSDARG00000007867	45.58	33.31	34.94	38.1	38.05	35.68	23.28	24.69	23.9	61.93	107.23	98.1	87.95	87.48	81.41	51.9	43.81	35.89	83.24	71.64	82.43	104.82	116.57	96.52	134.66	118.92	169.8	150.89	161.7	180.48
ENSDARG00000007869	4.33	4.7	3.95	3.79	3.61	3.6	3.27	3.47	3.12	0.82	1.29	4.67	4.78	6.06	6.77	3.35	2.39	1.37	4.18	4.73	4.38	6.16	6.12	5.37	7.68	5.38	7.64	7.26	6.99	10.09
ENSDARG00000007885	17.7	14.53	16.14	12.08	7.85	4.76	1.24	1.22	2.22	42.7	26.99	16.27	12.35	7.92	3.74	1.63	1.51	1.64	11.92	14.45	15.72	13.86	8.6	11.72	2.98	4.8	3.16	2.62	2.05	1.61
ENSDARG00000007886	34.67	29.27	28.39	26.69	19.09	11.83	5.83	5.6	6.28	10.69	19.24	38.16	30.73	26.84	11.23	5.77	6.86	7.33	36.07	35.53	35.62	36.83	29.71	33.11	18.65	24.71	22.1	21.62	17.41	20.41
ENSDARG00000007891	0	0	0	0	0	0	0	0.3	1.77	0	0	0	0	0	0	0	0.48	3.79	0	0	0	0	0	0	0	0	0	0	0	0
ENSDARG00000007892	11.53	12.37	15.13	14.48	12.29	10.56	6.66	4.39	5.82	3.83	5.81	14.66	18.93	27.25	19.19	12.81	8.4	10.76	33.45	24.41	40.24	34.01	29.97	33.34	8.81	22.44	9.09	9.35	4.41	8.22
ENSDARG00000007901	32.91	27.98	31.98	30.98	32.76	47.99	65.36	80.85	79.27	34.87	50.28	61.27	41.54	54.98	77.96	103.41	101.95	100.7	82.29	82.04	71.37	56.02	62.4	67.71	42.61	53.54	49.87	50.26	36.2	49.77
ENSDARG00000007906	0.05	0.03	0.04	0.04	0.02	0.06	0.13	0.04	0.03	0	0.04	0.02	0.02	0.03	0.04	0.09	0.04	0.04	0.02	0	0.06	0.03	0.03	0.01	0.01	0.02	0.01	0.01	0	0.01
ENSDARG00000007912	0.61	0.45	0.49	0.44	0.41	0.28	0.23	0.1	0.14	0.24	0.39	1.28	1.22	1.11	0.75	0.69	0.1	0.05	1.2	1.24	1.2	1	1.13	1.14	1.34	1.08	2.1	1.37	1.28	1.62
ENSDARG00000007916	19.11	15.84	14.29	15.54	11.28	11.73	11.02	13.12	14.6	10.05	12.73	23.65	19.36	16.37	17.62	21.2	20.32	21.45	22.8	24.37	16.49	18.14	12.81	15.2	6.55	8.85	8.36	9.25	5.68	9.25
ENSDARG00000007918	56.99	51.44	52.74	47.87	48.37	41.57	28.89	10.98	5.74	61.59	84.92	78.8	60.56	68.9	57.76	18.65	4.19	2.2	46.24	51.39	40.13	59.43	70.68	41.49	75.68	78.95	101.85	82.27	78.38	103.58
ENSDARG00000007923	67.03	54.83	58.13	57.9	43.48	26.6	18.86	20.36	21.59	66.24	86.5	86.49	58.11	49.83	44.49	37.89	39.54	35.61	56.66	69.4	47.77	57.84	54.96	49.39	47.78	50.96	58.16	56.85	49.96	56.93
ENSDARG00000007941	0	0.04	0.1	0.07	0	0.23	0.37	0.5	0.04	0.06	0	0.06	0	0.38	0.54	0.96	0.76	0	0.2	0	0.05	0	0	0.2	0	0.15	0.05	0	0.06	0
ENSDARG00000007943	43.71	34.8	38.33	42.52	35.64	33.21	28	26.56	25.6	4.9	8.69	35.46	47.82	56.8	60.36	35.71	28.96	31.14	40.99	29.73	45.35	59.93	71.78	48.96	62.86	69.96	78.07	68.66	62.06	80.39
ENSDARG00000007944	0.04	0	0	0.02	0	0.49	3.72	5.62	2.37	0	0	0	0	0	0.38	9.48	7.61	2.46	0	0	0	0	0	0	0	0	0	0	0	0
ENSDARG00000007950	0.34	0.36	0.18	0.25	0.11	0.09	0.01	0.21	0.04	0.02	0	0.07	0.32	0.21	0.12	0.1	0.14	0.02	0.11	0.08	1.29	0.27	0.78	0.31	0.33	0.25	0.11	0.24	0.29	0.09
ENSDARG00000007955	11.12	11.83	10.63	10.95	10.05	7.27	5.97	6.96	9.51	1.85	1.33	1.77	3.02	5.38	4.63	4.53	6.95	9.05	2.55	2.47	4.81	3.71	6.57	6.83	5.41	7.37	6.78	6.79	6.27	5.74
ENSDARG00000007959	20.96	22.56	19.34	18.04	16.79	13.59	8.65	9.89	9.76	21.97	36.53	37.68	33.01	34.14	38.27	20.8	14.67	18.16	43.07	53.27	38.43	43.44	44.31	38.89	33.1	43.79	48.07	38.68	44.81	49.3
ENSDARG00000007960	120.81	91.04	139.14	144.94	157.81	298.42	382.34	463.37	856.14	3361.93	4938.98	3236.2	1792.44	2361.77	3416.79	4414.54	5900.53	5680.52	1775.05	2005.75	1531.32	2010.74	2279.98	1564.35	2348.48	2407.07	3888.53	3132.19	2756.95	3984.28
ENSDARG00000007971	25.8	26.55	24.19	31.08	28.46	24.45	18.36	24.95	24.12	8.91	10.95	35.64	55.25	70.52	73.87	67.18	71.57	79.72	79.55	50.59	91.03	88.9	94.2	89	50.42	77.82	72.36	62.51	40.21	62.9
ENSDARG00000007975	1.02	0.84	1.17	0.88	0.72	0.9	1.4	2.21	2.52	0.97	2.45	2.72	1.03	1.23	2.58	3.48	4.8	5.35	1.7	2.07	1.34	1.61	2.23	1.42	1.23	2.68	1.78	2	1.65	3.03
ENSDARG00000007976	52.42	45.5	49.5	48.46	38.68	25.84	10.17	8.95	12.52	8.09	4.44	20.86	44.88	48.85	27.16	10.55	12.53	17.1	48.1	32.55	60.59	54.93	58.76	66.13	57.42	53.77	59.02	60.3	44.21	57.78
ENSDARG00000007982	0.21	0.06	0	0	1.34	4.73	9.07	14.66	16.53	0	0	0	0.08	0.67	2.6	3.66	5.23	3.65	0.04	0.11	0.12	0.15	0	0	0	0.04	0.07	0.04	0.05	0
ENSDARG00000007988	0	0.14	0.04	0.06	0	0	0.04	0.19	0.36	0	0	0.21	0.03	0	0	0	0.1	0.23	0.03	0	0.03	0	0.03	0	0	0	0.03	0	0	0
ENSDARG00000007989	113.66	109.22	105.41	100.85	93.9	76.12	64.85	71.82	69.15	17.67	22.43	81.57	130.57	175.11	212.75	182.26	143.73	170.34	174.62	111.77	251.7	211.22	233.7	237.92	165.79	231.06	240.14	211.14	173.52	256.3
ENSDARG00000007990	0.09	0.03	0.18	0.08	0	0.09	0.07	0.2	0.14	0	0.04	0.08	0.12	0.04	0.04	0.5	0.29	0.69	0	0.1	0.08	0.07	0.04	0.11	0	0.05	0	0.22	0.04	0.04
ENSDARG00000007996	12.32	7.04	12.99	9.94	11.17	15.63	21.04	26.44	36.26	6.36	10.31	31.12	29.65	27.76	35.7	31.22	39.26	25.69	18.47	20.68	18.71	28.89	33.54	22.97	38.75	38.57	44.55	40.22	42.48	42.87
ENSDARG00000008010	4.12	2.09	2.09	2.4	3.7	1.97	0.98	0.55	0.4	2.31	3.32	3.14	4.77	6.5	2.71	2.71	0.87	1.2	3.83	5.34	5.3	5.95	3.04	3.31	2.49	2.1	1.77	1.11	0.42	1.12
ENSDARG00000008014	30.53	24.33	23.8	24.22	25.26	13.1	2.97	1.93	2.6	14.39	21.14	35.85	41.08	49.92	18.82	2.95	3.4	4.11	72.91	52.55	72.97	67.46	61.8	72.67	46.59	61.86	58.54	53	37.24	53.87
ENSDARG00000008019	0	0.02	0	0	0.02	0	0.07	0.41	0.28	0	0	0	0	0	0	0.48	0.76	1.2	0.09	0.09	0	0.03	0	0	0.06	0	0	0	0	0
ENSDARG00000008020	24.11	23.85	21.85	21.56	18.51	15.76	15.9	21.96	19.71	6.43	12.82	39.97	45.7	55.42	49.01	52.42	58.85	66.21	77.54	60.23	102.47	74.55	68.94	83.13	39.8	54.25	46.98	42.73	29.96	46.54
ENSDARG00000008022	68.59	55.71	59.6	63.16	62.36	42.43	24.35	27.72	27.01	13.18	22.25	46.09	68.74	68.52	29.9	22.93	32.18	25.31	64.26	53.21	72.8	79.63	67.58	68.95	32.65	51.44	24.14	25.15	13.13	17.95
ENSDARG00000008026	80.89	72.32	71.13	71.75	51.77	16.35	3.16	1.48	1.2	48.88	93.91	108.61	73.96	18.96	6.57	1.56	0.79	0.67	62.38	64.99	48.98	79.2	78.5	52.02	96.05	84.03	121.26	112.29	97.53	129.34
ENSDARG00000008029	0.03	0	0	0.06	0.01	0	0	0.02	0.09	0.06	0	0	0	0	0.02	0	0	0.03	0.03	0.02	0	0	0.04	0.03	0	0.03	0	0	0.03	0.06
ENSDARG00000008030	1.22	0.89	1.27	1.39	1.19	1.18	1.41	2.18	4.33	2.76	3.06	4.86	2.33	2.14	4.12	4.47	4.4	8.66	3.77	4.02	2.73	4.06	4.17	3.95	3.69	5.51	5.11	4.52	3.57	6.57
ENSDARG00000008032	204.3	178.53	186.31	185.51	161.64	136.92	122.65	115.8	119.83	36.09	25.37	100.14	147.62	210.12	177.6	141.15	123.67	108.78	165.99	122.05	255.67	209.51	218.39	244.6	150.76	176.03	175.33	167.94	134.08	170.68
ENSDARG00000008034	2.1	0.98	1.24	1.05	0.85	1.03	2.39	4.78	7	1.71	3.65	2.41	2.97	1.6	1.42	2.1	5.52	6.78	2.08	2.31	1.68	3.75	1.63	3.14	1.78	1.67	2.07	0.88	0.79	1.36
ENSDARG00000008035	0.7	0.49	0.38	0.29	0.28	1	1.19	1.33	1.06	0.05	0.05	0.3	0.27	0.63	1.91	3.4	3.38	2.36	0.38	0.31	0.83	0.42	0.65	0.67	0.37	0.56	0.39	0.37	0.1	0.83
ENSDARG00000008049	130.16	139.84	113.65	126.17	142.71	156.91	132.4	99.9	70.54	582.27	698.12	429.6	285.19	374.74	420.05	352.77	230.26	170.91	351.09	382.88	297.71	341.64	326.86	292.67	87.26	206.91	81.25	92.85	44.87	56.77
ENSDARG00000008060	0.14	0	0.03	0.03	0.11	0.19	0.39	0.18	0.16	0	0.15	0.02	0.12	0.05	0.38	0.36	0.53	0.36	0.11	0.06	0.09	0.17	0.09	0.31	0.02	0.16	0.15	0.07	0.1	0.09
ENSDARG00000008068	37.92	42.7	39.41	41.69	31.51	29.63	35.04	41.74	45.05	10.42	26.17	59.95	53.84	75.82	88.22	93.61	84.92	93.39	100.87	83.16	98.31	92.45	84.51	80.93	59.99	70.25	79.34	72.66	53.6	85.1
ENSDARG00000008075	0	0	0	0	0	0.13	0.23	0.47	0.35	0	0	0	0	0	0.58	1.17	0.75	1.4	0	0	0	0	0	0.15	0	0	0	0	0.18	0
ENSDARG00000008095	0	0	0	0	0	0	0	0	0	0	0	0	0	0	0	0	0	0	0	0	0	0	0	0	0	0	0	0	0	0
ENSDARG00000008097	65.22	52.3	55.34	59.23	61.79	68.37	75.33	94.91	93.02	381.25	428.22	284.19	153.28	199.38	275.9	285.49	244.54	216.33	204.95	235.27	154.64	181	223.78	163.86	222.58	240.07	321.47	278.79	257.66	330.12
ENSDARG00000008098	0	0	0	0	0	0.07	0.1	0.04	0.04	0	0	0	0	0.04	0.22	0.13	0	0.09	0	0	0	0	0	0	0	0	0	0	0	0
ENSDARG00000008100	0.08	0.02	0.03	0.16	0.13	0.01	0.07	0	0.05	0	0.03	0.16	0.1	0.18	0.08	0	0.03	0.18	0.42	0.11	0.3	0.15	0.35	0.12	0.19	0.17	0.25	0.3	0.25	0.52
ENSDARG00000008105	85.17	81.57	78.33	83.52	86.8	78.23	67.86	42.96	38.34	97.46	137.22	184.39	134.09	166.26	176.64	127.23	68.26	60.7	178.61	214.08	173.17	167.82	182.11	148.26	166.73	186.04	206.81	187.98	159.19	212.31
ENSDARG00000008107	34.17	26.22	25.54	27.87	20.28	17.74	11.74	5.11	2.19	7.13	5.06	20.7	30.91	37.18	29.96	10.82	3.45	1.56	18.87	11.03	24.52	37.49	40.47	29.88	37.5	37.6	40.27	35.97	36.72	38.1
ENSDARG00000008119	100.9	90.45	77.7	85.67	73.21	40.53	21.87	26.52	31.92	11.93	10.1	44.35	92.41	114.84	57.25	46.93	48.14	65.43	115.12	74.99	194.04	133.3	129.46	177.44	68.6	99.68	66.53	67.57	47.88	53.48
ENSDARG00000008127	6.6	4.01	5.86	5.03	4.61	2.84	0.72	0.49	0.39	2.93	2.97	2.78	3.71	3.38	1.24	0.18	0.27	0.09	2.24	2.51	2.65	4.32	4.61	2.87	2.35	3.18	1.8	2	1.36	1.28
ENSDARG00000008131	0	0	0	0	0	0	0	0.03	0.09	0	0	0	0	0	0	0	0	0.08	0	0	0	0	0	0	0	0	0	0	0	0
ENSDARG00000008133	0.21	0.06	0.08	0.08	0.16	0.23	0.36	0.06	0.15	0.09	0	0.17	0	0	0.64	0.6	0.55	0.34	0.42	0.25	0.29	0.05	0.19	0.12	0.18	0.12	0.11	0.33	0.32	0.25
ENSDARG00000008140	0.25	0.43	0.3	0.11	0.21	0.41	0.58	0.68	0.42	0	0	0	0.13	0.23	0.43	0.72	0.47	0.65	0.24	0.08	0.48	0.19	0.18	0.43	0.1	0.19	0.09	0.06	0	0
ENSDARG00000008141	3.76	2.44	4.53	3.44	5.37	12.86	25.38	33.94	43.38	1.57	1.5	2.96	5.48	12.24	34.27	50.3	67.21	63.67	4.45	2.65	6	7.52	5.58	9.95	5.28	5.13	4.73	4.07	4.48	4.77
ENSDARG00000008142	32.48	29.29	27.04	28.13	23.08	18.01	11.28	7.44	6.06	20.14	24.73	35.26	32.69	31.74	34.34	20.88	9.68	8.2	30.75	27.31	23.8	38.05	31.41	25.16	32.13	27.58	42.72	36.13	34.12	47.48
ENSDARG00000008153	20.47	16.57	17.6	18.42	15.32	14.1	16.02	28.74	40.58	13.31	23.45	27.76	29.14	27.09	22.17	29.24	47.01	53.78	30.03	26.04	29.03	33.21	30.7	28.82	22.02	25.59	23.54	24.07	17.99	22.3
ENSDARG00000008155	47.08	46.06	45.46	46.83	48.46	30.05	7.64	5.74	6.65	16.7	66.54	115.93	93.72	111.41	55.31	11.7	6.31	11.21	129.26	133.96	119.61	121.62	121.18	110.75	125.46	121.31	160.2	150.06	141.18	189.41
ENSDARG00000008164	0	0	0.02	0.02	0.06	0	0.04	0.04	0.09	0	0	0	0	0.1	0	0.12	0.15	0.29	0	0	0.05	0.03	0.02	0	0	0.07	0	0	0	0
ENSDARG00000008165	0.09	0.18	0.2	0.33	0.07	0.06	0.03	0.04	0.08	0	0	0	0	0.2	0.05	0.05	0	0.29	0.05	0.32	0.26	0.13	0.24	0	0.17	0.15	0	0.15	0	0
ENSDARG00000008170	0.11	0.22	0.29	0.38	0.23	0.27	0.51	2.96	10.02	1.09	1.37	0.69	0.58	0.5	0.61	1.31	8.03	18.12	0.66	0.6	0.61	0.58	1.54	0.8	0.28	0.69	0.9	0.39	0.69	0.84
ENSDARG00000008174	0	0	0	0	0	0.06	0.66	0.71	1.77	0	0	0	0	0.05	0.27	0.45	0.37	1.83	0	0	0	0	0	0	0	0	0	0	0	0
ENSDARG00000008182	0	0.1	0	0.03	0	0.03	0	0	0	0	0	0	0	0	0	0	0	0	0	0	0	0	0.04	0	0	0	0.04	0	0	0
ENSDARG00000008184	142.74	105.35	120.83	120.76	121.18	113.86	94.34	47.72	36.37	333.06	467.99	395.9	279.55	279.57	264.95	113.42	38.19	31.69	267.63	266.61	235.49	303.47	340.93	271	362.42	377.72	400.62	395.27	339.96	404.95
ENSDARG00000008186	0.06	0	0.07	0	0	0	0.04	0	0.01	0	0	0	0	0.02	0	0	0.04	0.01	0	0.12	0.03	0	0.03	0.07	0	0	0.03	0	0	0
ENSDARG00000008188	83.61	60.73	69.36	73.33	81.82	97.35	123.48	144.77	189.14	61.31	92.71	239.59	272.63	269.04	440.85	459.45	500.69	436.3	213.46	188	167.3	252.05	303.42	208.67	378.46	375.25	440.92	384.1	434.55	391.81
ENSDARG00000008191	0	0	0	0	0	0.11	0.8	0.54	0.47	0	0	0	0	0.17	0	0.5	0.75	0.59	0	0	0	0	0	0	0	0	0	0.09	0	0
ENSDARG00000008192	54.27	44.5	47.17	46.24	39.14	25.92	10.58	5.07	5.64	8.28	11.9	26	29.61	35.56	22	2.76	1.9	1.71	18.22	19.21	23.74	34.61	42.05	25.82	41.12	38.03	47.62	43.45	41.73	46.35
ENSDARG00000008200	96.94	98.63	91.27	93.75	79.01	47.88	18.58	6.04	4.47	24.02	18.93	44.54	79.86	104.1	58.03	19.47	6.51	8.03	79.33	59.11	122.92	112.8	142.28	128.91	117.87	129.5	139.99	121.6	118.49	148.43
ENSDARG00000008203	0.04	0.1	0.03	0	0	0	0	0	0	0	0	0	0.05	0.15	0	0	0	0	0	0	0.05	0.1	0.04	0.14	0	0	0	0	0.09	0
ENSDARG00000008209	0	0.04	0.02	0.06	0.07	0.27	0.41	0.65	0.17	0.04	0	0	0.07	0.07	0.24	0.89	0.73	0.36	0.15	0.02	0.02	0.04	0.05	0.1	0	0.05	0.03	0.05	0.06	0
ENSDARG00000008212	0.16	0.24	0.05	0.18	0.15	0.02	0.22	0.08	0.14	0.09	0.21	0.24	0.2	0.51	0.16	0.19	0.16	0	0.32	0.81	0.88	0.64	0.36	0.26	0.49	0.15	0.21	0.08	0.17	0.19
ENSDARG00000008218	10.91	12.51	12.57	14.05	10.56	11.44	11.03	11.91	15.9	1.62	0.87	2.94	6.23	10.32	16.19	20.08	29.18	40.95	3.21	3.16	11.37	5.04	11.14	12.03	6.21	7.33	6.17	4.37	3.68	6.07
ENSDARG00000008219	0	0	0	0	0	0	0.09	0	0.32	0	0	0	0	0	0	0.14	0	0.27	0	0	0	0	0	0	0	0	0	0	0	0
ENSDARG00000008224	54.76	47.55	50.95	51.29	41.69	22.66	11.29	10.93	16.13	9.48	13.39	40.85	63.28	61.76	33.56	14.16	14.78	20.38	52.64	36.59	63.69	72.8	84.84	74.88	91.07	91.26	111.36	102.53	113.25	115.68
ENSDARG00000008235	15.81	14.91	16.01	14.95	13.81	12.35	8.43	4.7	4.92	3.33	3.32	10.6	11.84	17.11	13.65	5.49	4.72	5.3	11.44	11.08	12.83	14.76	21.13	11.81	15.17	19.84	19.74	18.64	14.14	18.44
ENSDARG00000008237	105.55	99.21	101.17	88.23	73.15	42.24	23.38	31.96	41.58	13.17	5.62	22.53	51.35	75.43	52.3	34.67	47.4	77.5	35.7	20.24	83.44	62.61	103.63	96	95.55	96.89	104.81	109.66	88.87	114.57
ENSDARG00000008238	6	5.32	5.27	4.52	4.22	2.57	1.3	1.8	1.69	1.46	0.76	2.06	3.8	4.63	3.86	2.54	2.1	2.45	3.45	2.34	5.12	4.22	6.13	5.79	3.61	5.8	4.61	4.06	3.02	3.79
ENSDARG00000008239	4.21	3.75	3.14	3.43	4.04	1.9	0.53	0.6	0.66	16.2	19.57	9.26	6.45	6.51	3.3	1.4	1.44	1.25	11.42	11.74	12	9.26	8.01	10.34	4.48	6.18	4.66	4.41	3.16	4.74
ENSDARG00000008243	218.44	213.3	187.78	213.88	234.82	220.01	177.57	180.59	168.32	204.4	394.14	458.2	347.64	430.45	448.87	346.35	248.32	349.44	545.89	613.13	577.14	463.99	561.14	626.9	500.69	603.33	594.73	585.65	593.31	677.7
ENSDARG00000008247	3.79	3.01	3.86	4.17	4.34	13.29	23.24	30.26	41.63	5.02	9.87	17.67	13.62	14.19	21.56	32.5	49.11	30.4	11.27	9.16	8.5	16.76	14.44	7.93	10.07	14.29	11.49	12.36	8.55	6.94
ENSDARG00000008249	0.33	0.17	0.26	0.21	0.18	0.17	0	0.1	0.09	0.02	0	0.14	0.26	0.08	0.03	0.03	0	0	0.12	0.19	0.29	0.21	0.27	0.36	0.09	0.17	0.13	0.16	0.09	0.13
ENSDARG00000008255	243.48	191.6	213.12	209.02	191.86	140.99	107.18	103.03	98.59	65.78	33.57	103.48	193.78	217.38	192.22	160.14	151.05	110.51	132.26	92.57	210.3	230.77	339.62	272.79	475.24	408.59	541.53	518.15	512.56	547.24
ENSDARG00000008263	0	0	0	0	0	0.04	0.38	0.85	1.01	0	0	0	0	0	0.24	0.75	1.8	1.03	0	0.03	0.08	0.05	0	0.04	0.08	0	0.04	0	0	0
ENSDARG00000008275	3.27	2.71	3.28	2.29	2.52	2.52	3.61	6.92	8.74	0.44	0.28	1.76	2.35	2.9	3.96	3.32	5.15	3.86	1.87	2.43	3.02	4	3.84	3.1	3.51	3.69	3.73	4.17	3.09	4.32
ENSDARG00000008278	94.11	79.02	80.1	80.21	85.86	64.92	29.91	38.44	50.93	192.43	196.17	229.27	167.48	165.12	100.8	62.27	69.27	97.53	179.42	211.22	160.15	176.07	194.19	170.68	173.52	195.79	174.34	167.36	157.31	167.12
ENSDARG00000008279	57.31	48.41	55.6	61.12	51.3	46.98	25.64	17.53	18.36	14.52	13.7	72.12	88.88	92.06	58.98	13.84	11.63	9.49	68.74	58.4	54.91	85.55	98.94	68.76	81.15	90.79	88.42	80.81	69.14	82.26
ENSDARG00000008287	70.2	71.86	64.88	69.35	59.6	48.19	23.35	8.69	5.44	6.6	6.36	46.38	44.03	68.68	35.7	14.52	5.4	4.4	81.29	66.37	81.25	74.39	73.86	58.1	45.73	54.07	75.47	63.1	46.39	81.69
ENSDARG00000008292	213.09	256.75	274.84	213.72	184.81	155.92	189.2	203.9	255.14	42.83	24.8	76.44	157.82	250.06	288.87	300	422.95	470.4	169.33	87.43	323.12	241.82	267.21	290.64	232.09	287.01	352.41	254.44	217.93	272.88
ENSDARG00000008305	0	0	0.06	0	0.3	0.39	0.08	0	0.03	0.11	0	0	0	0.43	0.97	0.09	0.1	0.26	0	0	0	0	0	0	0	0	0	0	0	0
ENSDARG00000008306	0.05	0.16	0.04	0.04	0	0.08	0	0	0.09	0	0	0	0	0	0	0.11	0	0	0	0	0	0	0	0	0	0	0	0.18	0	0
ENSDARG00000008310	40.05	37.79	36.5	36.16	21.22	11.93	10.45	11.29	14.22	7.2	1.89	6.52	13.43	14.44	18.74	19.08	21.09	24.35	10.86	8.29	18.39	17.83	14.03	18.46	7.38	11.59	6.37	7.16	3.14	4.6
ENSDARG00000008322	43.73	32.47	38.29	37.4	36.11	18.21	4.9	3.95	6.23	11.56	16.08	39.65	50.16	31.4	10.5	2.68	2.93	2.6	31.32	24.15	27.83	42.88	49.23	32.23	58.28	53.96	61.47	58.16	57.99	58.77
ENSDARG00000008329	0.45	0.33	0.54	0.28	0.49	0.69	0.37	0.23	0.26	0.22	0.25	0.21	0.36	0.45	0.51	0.24	0.23	0.2	0.54	0.25	0.33	0.56	0.78	0.57	0.19	0.56	0.6	0.51	0.2	0.49
ENSDARG00000008333	11.78	9.73	13.08	15.25	25.52	65.72	149.7	168.81	100.23	1.08	0.58	1.79	4.17	22.02	148.25	315.19	272.58	192.48	4.86	2.72	7.4	5.59	7.93	17.61	2.93	8.94	6.78	6.44	3.88	4.62
ENSDARG00000008336	0.09	0.04	0	0	0	0	1.22	3.92	7.57	0	0.02	0	0.03	0.06	0	1.46	4.05	5.15	0.06	0	0.09	0.05	0.08	0.03	0.03	0	0.07	0	0.02	0.03
ENSDARG00000008363	117.07	122.32	118.1	121.9	100.88	81.42	95.48	91.37	85.1	35.88	110.91	244.14	185.33	158.39	97.24	94.01	88.96	61.61	320.41	327.48	290.69	280.42	126.58	230.1	31.65	69.33	28.47	33.71	20.08	26.8
ENSDARG00000008370	112.91	99.16	106.29	99.86	72.97	49.8	50.79	53.32	51.98	241.55	205.89	96.95	79.4	79.04	92.8	101.44	106.42	82.61	74.89	89.21	81.21	79.72	99.09	92.28	97.63	101.11	111.55	104.49	107.15	110.44
ENSDARG00000008372	9.35	7.56	6.41	6.55	6.15	4.55	6.93	12.19	14.01	0.64	0.67	2.35	4.3	6.65	6.28	4.34	7.26	6.04	3.27	2.98	7.86	5.46	7.47	8.16	6.71	6.33	6.91	6.52	5.44	6.76
ENSDARG00000008377	13.08	12.13	10.79	10.1	12.98	29.23	52.78	67.78	77.71	6.4	15.62	13.23	12.83	18.92	40.8	58.79	62.87	57.71	12.63	9.78	9.88	11.57	16.22	12	16.94	18.21	21.09	14.99	15.35	20.28
ENSDARG00000008380	77.51	68.19	70.58	72.27	77.23	74.14	82.36	92.54	82.37	146.28	164.52	139.27	110.44	133.05	171.72	169.9	163.59	126.27	92.11	97.94	103.79	114.73	144.17	104.49	136.37	156.73	177.06	151.22	153.37	188.24
ENSDARG00000008383	109.76	105.18	105.88	105.49	97.1	78.31	63.06	59.54	59.57	16.48	43.77	140.66	143.53	177.4	184.58	146.29	96.62	121.66	201.08	172.51	233.36	205.77	226.15	217.93	205.55	230.71	283.53	253.55	240.18	311.27
ENSDARG00000008384	1.54	0.96	1.17	1.1	0.66	0.49	1.8	3.44	5.52	4.6	4.15	1.95	1.46	1.21	0.75	1.71	3.36	5.18	2.47	3.11	2.03	1.22	1.34	0.82	0.61	0.48	0.7	0.81	0.7	0.95
ENSDARG00000008388	0.13	0.08	0.13	0.29	0.12	0.7	1.09	2.14	3.25	0.11	0.04	0.11	0.13	0.34	0.92	1.77	2.86	3.94	0.14	0.1	0.1	0.06	0.02	0.11	0.05	0.05	0.04	0.08	0.11	0.12
ENSDARG00000008395	164.18	158.55	158	167.85	130.31	58.1	35.78	29.99	32.36	709.86	832.46	482.57	290.9	177.23	70.9	50.95	55.77	62.69	314.47	400.2	279.6	324.29	320.43	298.05	171.5	252.22	151.87	154.53	102.81	127.64
ENSDARG00000008396	26.77	25.71	29.44	24.71	23.83	19.31	17.85	14.56	10.82	3.91	2.49	17.49	22.45	27.98	21.81	23.46	17.22	13.48	18.91	16.02	24.83	30.38	33.81	25.84	16.22	25.07	10.97	12.79	6.09	8.3
ENSDARG00000008398	0.04	0	0.02	0	0.01	0	0.02	0.01	0.05	0.04	0.01	0	0.06	0	0.01	0.01	0	0.01	0.01	0.01	0.03	0	0.03	0.01	0	0.02	0	0	0	0.03
ENSDARG00000008403	0.4	0.18	0.14	0.24	0.71	6.06	34.92	77.06	89.8	0.2	0.08	0.23	0.44	1.04	4.13	21.43	41.59	29.97	0.74	1.02	0.76	0.57	0.88	0.87	0.35	0.5	0.52	0.47	0.12	0.25
ENSDARG00000008407	17.88	14.51	15.26	14.04	12.52	9.11	5.41	4.95	2.53	8.96	9.19	16.03	19.18	19.32	19.74	10.46	6.03	4.05	19.24	17.53	21.67	25.55	28.03	25.57	26.29	29.16	34.42	30.69	36.4	39.67
ENSDARG00000008413	1.7	0.91	1.31	1.7	1.03	0.72	1.04	2.55	4.04	0.37	0.17	0.44	1.28	1.75	1.12	1.67	2.24	1.24	0.84	0.34	1.31	1.24	1.51	0.77	2.06	1.43	2.22	1.95	1.73	0.84
ENSDARG00000008414	0.03	0.05	0.01	0.07	0.04	0.1	0	0.09	0.07	0	0	0.04	0	0.06	0.23	0.07	0.04	0.03	0	0.02	0.12	0.15	0.03	0.04	0.02	0	0.03	0.02	0	0.04
ENSDARG00000008433	1.61	1.51	1.35	1.17	1.77	1.66	2.59	4.66	3.79	0.92	2.75	2.74	2.44	3.13	3.46	5.63	5.14	5.66	1.74	2.6	1.99	2.47	2.13	1.78	1.76	2.53	2.83	2.51	2.03	2.44
ENSDARG00000008434	43.7	39.22	43.1	38.56	24.72	14.59	14.33	20.99	26.42	16.83	29.93	56.82	46.45	36.91	19.28	22.96	28.58	25.87	67.84	63.46	54.03	60.91	34.15	41.36	20.27	27.08	24.1	22.87	19.25	28.63
ENSDARG00000008439	2.44	2.89	1.99	1.89	1.19	0.66	0.4	0.44	1.16	1.17	1.15	1.41	2.53	2.81	1.39	0.56	0.54	0.64	2.61	2.95	2.51	2.63	1.94	2.96	0.49	1.45	0.79	0.98	0.73	0.96
ENSDARG00000008447	136.66	135.84	129.8	131.15	134.91	92	33.62	28.74	32.19	119.78	267.66	281.31	195.56	240.36	109.69	30.98	29.17	38.9	267.62	284.34	267.26	266.35	294.81	268.48	269.77	292.56	387.58	348.57	305.17	416.87
ENSDARG00000008450	0.05	0.09	0.02	0.04	0.53	0.07	0.2	1.28	0.98	0	0	0.13	0.13	0	0.06	0.28	1.17	4.01	0.06	0.14	0.56	0.37	0.38	0.06	0.31	0.26	0.1	0	0.07	0
ENSDARG00000008454	130.3	76.9	73.47	59.87	53.39	27.38	9.1	4.42	3.17	381.83	370.33	213.61	109.87	66.48	14.59	5.12	2.02	0.73	91.63	123.92	75.89	128.24	97.89	87.37	110.5	98.48	131.54	114.21	113.69	158.48
ENSDARG00000008457	1.56	0.49	0.3	0.48	0.7	1.17	0.68	1.68	1.8	0.15	0.48	0.58	0.68	1.97	2.56	1.04	1.74	1.4	0.59	0.38	1.38	0.43	0.27	0.4	0.13	0.81	0.89	0.54	0.3	0.99
ENSDARG00000008461	24.06	18.49	21.02	22.09	20.04	14.21	5.33	4.48	6.33	4.17	1.57	7.65	17.08	25.96	16.6	7.27	6.42	10.38	16.14	8.77	26.16	21.42	28.44	28.41	19.93	25.97	20.6	17.77	14.56	17.83
ENSDARG00000008472	62.64	55.31	48.84	48.94	26.22	7.7	1.78	1.03	0.98	53.48	24.5	14.83	12.66	9.18	4.49	0.56	1.24	1.85	15.27	21.31	17.85	14.49	7.9	11.48	2.21	5.5	2.13	1.89	1.79	1.12
ENSDARG00000008473	0	0	0	0.14	0.94	0.82	0.17	0.05	0.1	0	0	0	0.07	0.39	0.76	0.68	0	0	0	0.04	0.07	0.43	0	0.2	0	0	0	0	0	0.05
ENSDARG00000008480	35.22	32.32	33.29	33.38	29.22	23.11	11.29	6.77	6.7	10.48	12.2	46.97	48.7	60.92	45	17.68	10.7	13.01	62.41	61.46	63.55	56.05	70.4	62.73	41.56	63.9	48.09	50.58	34.15	44.78
ENSDARG00000008485	7.7	6.21	7.24	6.05	6.35	5.62	3.41	2.04	2.06	2.84	7.25	11.55	10.67	12.28	9.06	2.45	1.81	2.71	10.44	11.83	9.12	12.77	11.66	9.47	11.19	12.3	11.18	10.27	7.97	10.81
ENSDARG00000008487	16.29	18.11	23.24	20.16	16.93	16.98	28.12	68.58	100.48	1.5	2.43	8.23	12.73	14.14	21.56	36.66	91.44	127.46	20.27	10.44	30.2	20.9	23.05	24.49	13.72	16.96	15.56	19.38	12.35	13.58
ENSDARG00000008490	64.32	56.09	59.66	60.69	55.25	47.54	27.9	19.85	22.96	8.72	4.39	38.21	71.56	103.59	80.61	32.34	30.66	36.74	93.89	58.67	136.22	109.38	127.64	126.57	89.55	113.53	103.51	104.92	71.28	99.34
ENSDARG00000008491	0.71	0.58	0.09	0.37	0.36	0.05	0	0.2	0.16	0.31	0	0.19	0.71	0.29	0.43	0.18	0.24	0.17	0.6	0.65	0.51	0.17	0.43	0.58	0.05	0.14	0.79	0.19	0.57	0.56
ENSDARG00000008494	62.8	51.95	54.1	50.99	37.72	20.89	19.05	34.77	40	291.81	343.51	199.04	57.64	43.64	59.57	58.83	71.35	87.1	149.54	195.01	64.2	72.21	46.41	48.82	27.74	28.96	44.62	35.39	36.53	53.9
ENSDARG00000008502	92.99	95.42	93.91	87.31	69.07	64	90.95	111.41	130.2	13.91	11.03	29.53	60.16	113.17	144.35	199.19	219.77	285.5	84.5	47.83	174.49	118.09	138.62	183.86	104.38	126.25	126.08	110.59	83.22	118.3
ENSDARG00000008503	9.8	7.12	7.94	7.62	4.65	2.53	0.63	0.1	0.38	4.47	2.52	6.12	14.42	14.99	6.89	1.04	0.31	0.35	11.62	6.29	24.55	19.77	19.57	24.63	15.11	20.06	12.27	15.65	12.45	12.05
ENSDARG00000008540	0	0	0	0	0.18	0.19	1.26	0.25	0.04	0	0	0	0	0.23	0.41	1.54	0.47	0.16	0	0	0	0	0	0	0	0	0	0	0	0
ENSDARG00000008541	122.08	136.28	121.36	117.61	64.67	33.52	8.93	3.83	2.92	38.79	37.25	57.17	74.28	70.9	39.32	11.23	4.83	3.28	89.04	65.19	112.96	97.73	112.8	104.54	76.31	97.46	81.7	76.71	60.19	83.38
ENSDARG00000008542	12.33	9.8	9.4	9.42	9.71	12.01	19.67	23.7	23.64	5.52	8.33	12.03	12.33	12.23	23.18	34	27.8	31.58	12.87	10.01	14.29	15.31	15.23	14.04	14.56	15.39	16.19	17.52	12.18	15.8
ENSDARG00000008548	2.39	2.36	2.85	2.87	3.1	1.96	3	5.75	12.43	3.09	2.77	3.99	5.34	5.62	4.18	2.77	10.65	17.45	3.74	5.53	3.3	4.43	4.26	3.65	6.1	4.85	6.52	5.06	3.83	4.44
ENSDARG00000008551	101.41	86.77	86.23	91.05	92.37	89.47	48.13	35.98	43.37	234.03	288.7	285.55	175.89	223.47	246.27	129.89	78.25	112.89	304.21	335.6	243.52	253.07	258.09	247.87	227.12	247.77	345.26	289.45	257.82	373.63
ENSDARG00000008553	0.55	0.76	0.41	0.34	0.27	0.17	0.04	0.11	0.07	0.69	0.51	0.78	0.47	0.57	0.16	0.11	0.06	0	0.55	0.6	0.52	0.89	0.46	0.83	0.49	0.87	0.28	0.31	0.1	0.56
ENSDARG00000008560	39.93	34.53	38.42	33.57	24.18	12.37	4.71	3.19	4.43	4.54	6.02	10.72	14.24	16.34	13.22	3.87	3.66	4.13	14.89	12.95	25.07	19.4	20.69	24.79	15.18	21.67	15.22	15.39	10.13	14.56
ENSDARG00000008568	23.65	19.67	17.96	17.26	15.45	14.09	10.87	8.2	7.71	12.87	20.88	24.82	25.37	25.42	28.48	18.76	11.76	10.26	33.17	29.97	28.91	31.68	29.53	25.88	26.85	25.65	30.79	27.67	24.03	30.49
ENSDARG00000008573	23.16	22.68	23.15	23.56	19.26	8.75	1.82	1.48	3.2	2.91	5.62	28.99	29.8	30.83	12.84	1.27	1.19	2.72	46.84	41.26	57.93	45.23	33.73	51.74	18.56	27.46	23.31	22.68	15.1	23.92
ENSDARG00000008575	68.13	47.69	54.53	52.63	41.27	21.58	6.52	2.61	4.11	9.96	4.5	7.11	9.56	8.18	2.74	0.95	0.18	0.69	4.45	4.86	4.96	6.98	9.6	7.77	9.81	11.96	8.9	11.56	11.9	8.44
ENSDARG00000008592	28.82	25.79	24.31	23.64	16.79	6.41	1.74	1.19	1.7	21.5	27.12	31.57	36.35	23.75	10.19	2.6	1.72	4.84	35.32	31.47	34.62	45.83	31.01	34.26	23.31	24.63	22	24.69	18.5	24.41
ENSDARG00000008593	27.98	24.74	27.19	27.75	25.61	21.12	11.21	3.55	2.34	4.04	3.96	14.09	19.41	26.38	13.46	3.44	0.43	0.4	20.28	16.91	28.36	23.22	29.84	31.73	30.9	32.52	33.54	33.02	33.12	30.86
ENSDARG00000008623	75.92	65.38	63.14	58.65	39.6	26.87	16.69	18.98	21.74	13.99	3.67	8.55	36.28	55.01	41.43	22.12	31.66	28.04	18.11	7.72	39.82	42.99	55.33	50.85	35.6	47.48	27.61	26.76	19.55	21.95
ENSDARG00000008637	0.11	0.02	0.23	0	0	17.48	114.89	214.23	201.49	0	0	0	0.03	0.15	21.37	118.85	161.55	106.34	0	0	0	0	0	0	0	0.24	0.03	0.09	0.24	0.14
ENSDARG00000008639	9.7	7.14	8.1	8.18	5.03	2.67	1.22	0.94	1.33	2.1	1.3	4.42	4.81	3.39	2.06	0.83	0.84	1.5	3.8	3.18	3.97	4.74	4.06	4.01	3.09	2.95	3.4	3.88	2.33	3.9
ENSDARG00000008660	2.12	1.38	1.93	1.97	1.47	1.77	0.4	0.2	0.28	2.02	1.93	6.29	4.78	5.52	3.62	1.01	0.5	0.76	6.29	5.91	4.97	6.62	6.43	5.71	7.6	6.6	10.66	8.87	7.49	9.76
ENSDARG00000008662	2.75	1.31	2.63	2.22	1.87	1.14	0.23	0.15	0.65	0.35	0.09	1.72	2.89	3.51	1.16	0.1	0.05	0.26	3.51	1.41	3.56	3.05	3.81	3.5	2.22	2.84	2.11	2.73	1.13	1.95
ENSDARG00000008674	0.23	0.12	0.29	0.33	0.54	1.28	1.8	2.38	2.26	0	0	0	0	0.28	1.6	1.86	1.25	0.6	0.21	0	0.11	0	0.05	0.63	0	0	0	0.16	0	0.06
ENSDARG00000008678	62.27	56.56	54.23	58.33	58.69	50.91	35.92	31.25	18.03	21.54	37.85	70.58	90.09	116.21	139.78	83.33	43.82	35.72	103.69	100.12	133.88	120.82	144.64	160.85	143.52	160.29	184.3	165.98	159.04	182.33
ENSDARG00000008697	0	0	0.03	0	0.01	0.36	7.79	19.82	24.73	0	0	0.04	0	0.01	0.23	8.87	14.51	15.36	0	0.01	0	0	0.01	0	0	0.01	0.01	0	0.03	0
ENSDARG00000008703	25.85	23.11	22.77	21.6	22.63	19.66	17.52	14.42	10.47	27.25	36.19	37.43	30.37	34.41	42.62	34.43	18.54	12.91	26.6	22.45	24.97	32.3	40.56	27.23	40.24	46.72	66.16	56.05	55.04	65.66
ENSDARG00000008706	66.77	63.72	70.87	66.86	61.43	84.68	71.9	73.5	92.41	29.06	118.4	175.63	163.67	303.39	398.97	477.36	375.76	388.19	255.23	214.89	329.87	288.49	357.42	316.26	293.79	350.22	517.77	414.77	325.27	551.89
ENSDARG00000008720	0	0.18	0.36	0.02	0.05	0.06	0.13	0.78	4.05	0	0	0	0.28	0.09	0.42	0.39	1.2	6.44	0.17	0	0.51	0.67	0.12	0.28	0.04	0.04	0.03	0	0	0
ENSDARG00000008723	0.49	0.43	0.3	0.46	0.59	0.47	0.27	0.4	0.5	0.51	0.34	0.86	0.56	0.47	0.76	0.38	0.25	0.25	0.48	0.72	0.85	0.51	0.48	0.3	0.36	0.78	1.1	0.46	0.37	1.04
ENSDARG00000008727	27.88	25.55	25.08	26.94	22.93	17.6	11.02	10.92	10.69	6.3	5.34	17.04	23.11	29.18	25.19	7.86	5.51	2.46	19.15	13.87	24.7	28.82	41.11	26.24	31.56	35.76	37.4	35.9	30.93	38.85
ENSDARG00000008732	91.87	90.16	81.16	84.72	71.8	69.43	57.06	44.4	26.19	31.43	71.96	150.2	115.58	143.25	151.81	112.12	47.78	24.09	186.03	190.59	178.41	163.79	161.77	143.67	152.42	157.5	218.6	197.26	172.11	250.44
ENSDARG00000008735	20.77	18.93	18.62	14.09	10.14	4.09	2.1	3.62	5.86	23.29	20.26	11.73	7.13	8.14	3.94	4.62	6.84	11.05	10.97	12.3	7.24	9.32	3.08	5.52	2.71	2.65	2.27	3.59	2.27	3.05
ENSDARG00000008740	28.25	25.81	26.82	27.14	22.22	22.73	24.21	35.35	44.4	5.44	2.91	19.01	30.92	50.02	47.36	58.63	70.07	91.49	49.94	31.07	55.65	46.36	44.78	49.8	29.47	41.31	41.25	38.44	27.02	36.31
ENSDARG00000008748	142.18	125.29	127.72	129.22	120.83	115.93	110.86	121.88	120.42	85.95	136.99	239.02	288.27	338.86	430.46	426.88	344.51	303.65	308.97	268.33	363.91	366.99	422.83	399.79	429.71	447.19	525.74	493.97	478.41	569.31
ENSDARG00000008757	72.94	65.78	66.96	62.64	49.98	30.13	13.51	14.41	17.05	11.07	8.97	40.11	69.05	73.23	42.05	23.17	23.42	28.92	65.68	46.4	86	91.36	99.53	79.45	74.36	86.56	77.65	77.5	58.69	86.66
ENSDARG00000008765	103	93.53	90.69	90.63	85.96	67.11	38.33	21.46	13.93	483.44	517.48	333.98	225.23	242.14	227.92	102.03	40.9	35.76	310.64	355.29	270.44	277.26	280.47	293.57	234.61	262.93	275.81	276.24	233.85	282.92
ENSDARG00000008767	16.1	16.19	17.52	13.58	15.39	16.01	13	12.83	15.67	6.6	16.28	31.59	27.54	32.24	33.69	21.85	29.51	25.89	31.14	30.95	24.45	34.16	48.41	31.25	45.72	47.67	43.29	51.91	41.77	48.29
ENSDARG00000008772	0	0	0	0	0.06	0	0	0	0	0	0	0	0	0	0.09	0	0	0	0	0.08	0	0	0	0	0	0	0	0.09	0.1	0
ENSDARG00000008784	91.74	82.08	82.26	83.25	71.88	78.81	91.92	102.5	95.97	16.89	15.95	42.25	60.84	68.08	67.32	59.69	77.15	49.69	31.85	24.15	29.61	61.79	73.04	36.69	82.86	83.87	112.81	93.59	98.19	114.97
ENSDARG00000008785	48.1	49.88	53.1	49.74	44.22	41.13	33.99	28.25	19.44	59.1	57.65	72.59	60.79	80.37	83.99	55.18	34.46	25.99	66.76	67.88	73.97	75.69	81.91	77.31	66.42	82.77	98.17	85.72	72.81	100.24
ENSDARG00000008788	0.04	0.06	0.03	0	0.09	0.03	0.14	0.07	0.16	0	0.1	0.1	0.09	0.15	0.06	0.11	0.11	0.11	0.01	0.04	0.01	0.02	0	0	0	0.09	0.01	0	0.08	0
ENSDARG00000008790	0.05	0.3	0.36	0.38	0.28	0.15	0.14	0.22	0.13	0.07	0.29	0.32	0.31	0.69	0.57	0.24	0.27	0.17	0.25	0.93	0.63	0.83	1.31	0.88	0.74	0.62	1.1	0.47	0.82	0.64
ENSDARG00000008796	0.25	0.04	0.04	0.62	50.05	59.62	11.49	3.31	7.64	0	0.26	0.37	0.84	96.67	77.19	5.16	3.21	11.11	0.16	0.62	0.29	0.28	0.22	0.11	0	0.17	0	0	0	0
ENSDARG00000008803	287.94	263.16	256.73	273.11	289.89	330.44	407.69	534	571.4	665	1157.24	894.3	505.11	621.71	951.88	1131.77	1062.45	1121.13	640.6	755.27	505.02	661.45	725.68	538.18	700.31	706.06	1023.82	878.03	832.75	1111.54
ENSDARG00000008805	76.33	69.54	69.73	70.49	57.63	26.72	4.98	12.39	19.08	12.96	11.03	40.34	66.81	73.21	26.92	7.13	16.82	25.28	86.39	45.51	90.02	109.39	86.45	80.19	25.46	53.02	20.6	26.11	12.79	18.52
ENSDARG00000008807	92.53	85.61	74.07	81.91	60.89	25.17	4.62	1.76	1.25	180.58	167.61	181.92	130.54	106.13	34.52	5.84	1.11	1.97	219.4	237.43	210.39	198.91	117.32	168.1	33.42	66.84	29.68	29.21	15.89	22.08
ENSDARG00000008808	39.29	38.64	36.12	39.99	31.04	15.24	8.87	8.48	6.82	120.34	175.1	82.18	45.45	27.46	11.68	8.85	10.09	7.16	44.14	50.04	36.95	48.51	39.41	38.99	31.01	34.99	41.71	37.22	31.88	40.64
ENSDARG00000008811	0	0.06	0.15	0.18	0.15	0.1	0.18	0.43	0.49	0	0.3	0.19	0.28	0.41	0.44	0.65	0.84	1.44	0.29	0.4	0.09	0.27	0.38	0.2	0	0.13	0.53	0.13	0.15	0.59
ENSDARG00000008816	49.44	43.42	43.65	40.8	37.41	33.1	25.68	24.67	25.01	7.09	22.89	54.97	65.9	70.34	77.73	61.14	39.86	31.5	69.35	57.54	67.87	79.49	89.64	76.98	78.76	91.53	104.26	97.23	86.29	108.09
ENSDARG00000008818	43.35	33.81	37.33	39.12	39.59	44.67	54.41	62.36	64.57	19.05	17.61	35.25	46.3	45.85	56.29	53.44	64.33	44.18	35.61	25.24	36.25	47.63	52.2	43.72	52.98	54.04	55.76	52.29	45.65	55.74
ENSDARG00000008829	0.04	0.24	0.06	0.37	0.27	0.29	0.21	0.29	0.57	0.1	0	0.19	0.09	0.32	0.73	0.5	0.82	1.21	0.16	0.39	0.26	0.05	0.24	0.18	0.19	0.09	0.5	0.26	0.15	0.4
ENSDARG00000008832	5.93	5.07	5.94	4.18	3.92	3.75	2.55	6.93	11.72	1.71	2.65	5.5	7.38	7.21	6.06	4.45	6.58	9.13	7.41	6.51	7.47	10.17	8.33	7.28	6.72	8.44	6.5	7.69	4.53	5.54
ENSDARG00000008835	18.79	17.56	16.69	19.74	15.51	12.06	8.92	6.1	5.08	6.38	5.33	9.69	11.92	17.87	18.83	13.19	10.87	8.26	12.95	12.45	16.47	15.96	18.99	21.1	18.05	19.83	24.75	20.45	20.45	21.69
ENSDARG00000008840	34.81	30.04	27.59	26.26	22.11	15.3	5.4	3.82	5.54	12.29	17.41	21.29	27.92	35.43	22.4	8.07	6.14	9.17	30.77	27.47	50.36	38.93	41.89	45.42	18.91	28.75	21.07	17.5	12.13	17.27
ENSDARG00000008849	0.16	0.14	0.34	0.05	0.13	0.36	0.13	0.07	0.12	0.12	0.24	0.19	0.23	0.21	0.76	0.19	0.08	0.07	0.77	0.08	0.18	0.36	0.66	0.33	0.2	0.4	0.2	0.39	0.18	0.24
ENSDARG00000008852	13.69	9.69	10.9	11.03	7.4	5.44	3.37	2.23	1.9	4.92	4.08	7.51	8.58	12.45	9.9	4.06	1.9	1.51	11.01	10.09	15.35	12.11	16	14.93	11.26	15.35	12.83	9.45	9.73	9.3
ENSDARG00000008858	10.23	7.91	7.17	8.23	6.34	4.09	5.37	13.91	20.49	0.91	0.5	1.23	4.32	4.47	3.73	5.13	13.33	13.41	2.6	1.78	6.63	5.46	5.6	6.51	1.68	3.08	0.61	1.34	0.65	0.54
ENSDARG00000008859	467.67	429.92	453.98	427.03	237.92	61.82	25.08	20.56	16.49	420.58	322.92	423.83	313.09	135.34	26.53	25.13	19.15	14.12	366.21	418.2	296.86	364.98	125.81	228.39	26.43	52.84	13.63	16.77	9.41	8.63
ENSDARG00000008861	1.8	0.58	0.34	0.3	0.95	1	0.11	0.07	0.04	1.44	0.12	0.1	0	1.34	0.4	0.18	0.06	0	0	0.05	0.05	0	0.04	0.16	0	0	0.05	0	0	0
ENSDARG00000008866	0	0	0	0	0.11	0.09	0	0	0	0	0	0	0	0	0.18	0	0	0.16	0	0	0	0	0	0	0	0	0	0	0	0
ENSDARG00000008867	26.28	24.29	22.53	25.45	22.07	18.93	15.67	16.75	16.34	7.05	6.44	15.17	22.77	33.78	41.7	32.29	16.35	18.73	25.91	20.83	37.25	28.82	43.33	41.15	44.35	46.72	50.04	49.49	47.97	56.56
ENSDARG00000008880	0.45	0.46	0.35	0.28	0.56	0.25	0.27	0.29	0.16	0.73	0.75	0.68	0.26	0.09	0.21	0.21	0.21	0.2	0.43	0.41	0.14	0.18	0.25	0.31	0.55	0.25	0.3	0.35	0.28	0.48
ENSDARG00000008884	34.73	31.38	40.64	35.42	34.47	29.58	12.91	6.24	7.33	71.98	102.73	108.46	63.41	67.23	62.5	18.33	7.45	12.99	76.6	82.71	57.91	80.32	89	59.43	81.75	88.69	110.2	102.78	90.93	141.45
ENSDARG00000008886	10.39	6.29	5.66	3.91	4.28	1.36	8.78	22.29	51.57	6.18	4.6	5.37	6.62	4.74	2.03	16.68	37.81	113.97	7.06	8.47	8.24	9.41	3.49	7.19	1.28	2.02	1.33	0.81	0.61	0.76
ENSDARG00000008890	0.76	1.01	0.46	0.85	0.49	0.41	1.25	4.27	4.3	0	0.28	1.26	0.97	1.68	1.65	3.18	6.69	8.98	2	1.36	2.03	1.74	2.27	1.81	0.69	0.68	0.95	1.14	0.72	1.2
ENSDARG00000008904	41.51	36.58	38.03	36.84	36.72	25.7	7.65	1.79	1.45	12.98	17.91	36.21	38.19	39.7	17.21	1.64	0.37	0.4	23.68	22.18	24.11	37.61	48.35	25.46	50.48	51.57	69.76	57.29	50.15	62.95
ENSDARG00000008906	35.95	34.22	37.33	34.85	26.28	15.12	7.55	5.58	6.01	8.9	5.26	19.38	37.12	52.95	19.17	9.06	8.29	7.95	42.64	28.13	76.19	57.31	55.06	70.27	15.57	32.04	8.81	10.96	5.22	6.71
ENSDARG00000008912	0.67	0.42	0.49	0.56	0.39	0.22	0.09	0.14	0.17	0.13	0.42	0.76	0.48	0.49	0.19	0.18	0.05	0.15	0.7	0.97	1.49	0.89	0.83	0.79	0.45	0.81	1.15	0.81	0.3	1.28
ENSDARG00000008920	18.64	16.35	16.86	14.91	3.42	4.95	6.26	12.4	10.53	3.08	1.78	1.92	2.34	5.85	9	27.41	26.45	37.23	0.64	1.01	3.19	1.1	0.64	0.44	0.49	0.9	0.21	0	0.25	0.23
ENSDARG00000008931	1.1	0.74	1.2	0.75	1.08	1.12	0.68	2.19	3.7	0.36	1.44	2.08	1.74	1.95	1.76	1.64	2.67	2.74	1.32	2.06	1.25	1.36	1.43	0.58	1.34	1.74	1.94	1.61	1.4	2.48
ENSDARG00000008936	55.8	58.3	51.12	54.35	50.81	42.16	37.54	27.45	24.19	93.56	168.68	156.53	101.09	117.53	120.24	91.86	51.99	55.21	184.29	196.66	166.34	170.86	162.35	158.12	104.68	146.99	159.15	153.06	103.42	160.07
ENSDARG00000008946	4.26	3.94	3.32	3.97	3.39	1.73	0.47	0.59	0.96	10.51	8.98	10.62	6.96	10.7	4.76	0.83	0.6	1.53	15.02	16.03	12.32	9.14	5.93	10.22	2.46	6.14	2.66	3.09	1.26	3.64
ENSDARG00000008947	82.5	77.86	79.52	86.91	88.29	84.06	89.76	86.83	77.22	22.59	75.62	218.67	190.4	221.63	272.71	228.62	170.89	132.81	221.01	211.51	171.41	218.7	246.51	178.93	256.1	263.08	357.96	302.91	294.93	369.32
ENSDARG00000008948	0	0	0.02	0.02	0.02	0.02	0.06	0.07	0	0	0	0	0	0	0.07	0.13	0	0.18	0	0	0	0	0	0	0	0	0	0	0	0
ENSDARG00000008953	38.44	37.88	38.21	39.47	40.79	34.87	24.47	17.33	13.65	10.68	35.97	70.7	68.31	82.19	79.95	42.82	23.88	18.49	83.36	73.99	79.65	88.73	101.1	73.94	95.25	101.7	128.36	117.51	101.95	136.21
ENSDARG00000008966	56.12	50.06	54.51	55.1	53.65	36.13	15.43	13.41	14.21	24.29	46.83	91.68	76.71	63.47	25.74	9.28	11.62	11.74	91.22	98.3	84.09	90.7	61.71	78.85	23.96	38.11	14.85	18.41	10.93	12.2
ENSDARG00000008969	0.28	0.82	0.6	0.72	0.07	0.27	0	0	0.1	0.32	0.05	0.16	0.17	0.14	0.86	0.04	0	0.13	0.79	0.07	0.52	0.53	1.04	0.76	0.27	0.58	0.39	0.77	0	0.14
ENSDARG00000008976	12.65	8.66	10.33	10.16	9.78	8.62	8.73	9.55	13.99	2.5	0.96	4.46	5.68	8.51	8.5	9.82	10.78	15.08	5.74	5.14	6.23	6.07	9.69	7.96	8.48	9.38	9.97	9.69	7.95	9.37
ENSDARG00000008979	147.23	135.52	150.54	131.5	118.37	67.05	9.63	5.91	8.01	32.54	13.5	53.63	118.12	127.23	46.2	4.9	4.3	6.7	77.19	47.66	111.34	130.26	173.64	129.33	165.85	175.43	152.89	161.48	139.07	155.93
ENSDARG00000008982	0	0	0.02	0	0.02	0	0.03	0.1	0.02	0.06	0	0	0	0.05	0	0.05	0	0.07	0	0.02	0	0	0.02	0	0	0	0.05	0	0	0
ENSDARG00000008983	42.95	38.41	37.06	39.31	34.6	31.37	18.65	7.16	5.11	5.97	7.66	27.18	46.18	51.25	49.29	18.11	3.99	2.36	38.03	29.08	46.89	54.87	55.41	54.56	68.16	57.16	77.31	64.06	57.44	75.54
ENSDARG00000008986	0.34	0.19	0.15	0.13	1.47	17.9	18.87	16.41	13.7	0.57	0.26	0.13	0.06	1.75	21.9	12.61	13.63	15.25	0.12	0.17	0.04	0.15	0.12	0.12	0	0.02	0.02	0	0	0
ENSDARG00000009001	22.11	17.43	22.95	23.66	14.36	20.62	13.59	11.99	16.49	17.46	23.43	57.71	74.59	96.38	95.7	74.12	58.99	44.49	81.87	62.17	100.04	99.13	124.76	110.92	83.37	101.41	120.58	109.64	82.22	146.76
ENSDARG00000009014	1.46	1.19	1.51	1.25	1.16	0.93	0.62	1	1.28	1.22	2.21	2.64	1.46	1.78	1.13	0.43	1.21	1.6	1.75	2.06	1.05	1.82	1.97	1.65	1.39	1.58	1.83	1.7	1.31	1.9
ENSDARG00000009018	0	0	0	0	0	0.13	0.38	0.99	2.16	0	0	0.02	0.04	0.02	0.08	0.46	1.14	1.62	0.02	0	0	0.02	0	0.04	0	0.06	0.04	0.04	0.02	0.08
ENSDARG00000009020	0.03	0.02	0	0.05	0.02	0.06	0.08	0.17	0.11	0	0	0	0	0	0.15	0.05	0.05	0.07	0	0	0	0	0.05	0.03	0	0	0	0	0	0.04
ENSDARG00000009021	0	0.17	0.13	0.47	0.07	0.18	0.29	0.26	0.05	0.56	0.33	0.2	0.31	1.08	0.6	0.66	0.21	0	0.23	0.69	0	0.12	0.33	0.2	0.1	0	0.03	0.29	0.11	0.08
ENSDARG00000009023	67.2	56.74	56.3	53.44	39	14.7	6.64	8.98	12.94	115.94	57.75	56.13	54.98	47.5	17.39	11.17	17.64	21.15	53.01	60.33	61.79	59.23	50.97	62.72	22.22	32.96	16.65	19.3	15.04	13.91
ENSDARG00000009026	0.35	0.31	0.42	0.36	0.28	0.36	0.22	0.2	0.12	0.07	0.07	0.31	0.16	0.29	0.41	0.38	0.21	0.17	0.1	0.18	0.16	0.33	0.17	0.25	0.3	0.19	0.21	0.21	0.14	0.2
ENSDARG00000009031	185.66	153.66	179.25	179.35	180.77	169.72	149.16	111.93	71.64	72.22	169.44	267.25	219.1	241.46	212.9	118.48	55.51	21.3	150.07	158.49	147.92	232.95	266.76	171.82	281.91	272.44	358.84	319.91	297.98	366.49
ENSDARG00000009040	0.35	0.25	0.42	0.12	4.15	7.19	9.02	23.34	19.81	0.13	0	0	0	3.96	5.22	7.82	21.62	18.5	0	0	0	0.12	0.05	0	0	0	0	0	0	0
ENSDARG00000009046	14.79	15.38	15.48	12.99	11.73	6.26	0.83	1.39	1.38	1.68	0.53	3.09	4.92	7.47	4.35	1.09	1.02	2.17	6.42	2.62	12.13	7.73	8.12	9.6	1.42	3.89	0.86	0.69	0.36	0.81
ENSDARG00000009074	5.13	2.93	2.94	4.22	4.03	4.55	4.19	2.65	2.28	0.8	2.67	5.87	4.99	11.08	9.68	9.09	3	2.59	12.71	8.05	9.35	8.67	9.85	10.84	9.2	9.54	10.94	9.12	10.41	10.7
ENSDARG00000009079	0.13	0.07	0.03	0.07	0.23	0.19	0.08	0.05	0.08	0	0.18	0.17	0.11	0.56	0.61	0.1	0.11	0.06	0	0	0	0.06	0.05	0	0	0.04	0	0.04	0	0
ENSDARG00000009087	0	0	0	0	0	0.18	0.09	0	0	0	0	0	0	0	0.2	0.12	0	0.06	0	0	0	0	0.15	0	0	0	0	0	0	0
ENSDARG00000009094	0.36	0.3	0.28	0.59	0.68	0.17	0.02	0	0	0.79	0.52	0.45	0.44	0.72	0.28	0.08	0	0	0.47	0.86	0.43	0.52	0.29	0.3	0.33	0.5	0.21	0.35	0.04	0.08
ENSDARG00000009106	26.33	23.08	25.76	23.87	21.71	21.74	17.79	19.6	14.91	33.16	84.55	60.6	49.54	45.3	60.5	49.03	37.13	26.23	43.74	44.37	30.75	50.04	59.26	41.5	62.92	63.75	85.86	74.63	88.87	92.41
ENSDARG00000009113	9.61	8.81	7	7.58	7.54	5.61	2.68	1.56	0.94	12.99	11.62	18.58	13.44	13.37	11.47	2.81	2.45	1.95	21.75	19.08	20.66	22.54	14.86	19.69	8.06	10.56	9.09	8.37	6.51	7.03
ENSDARG00000009121	0	0	0	0	0	0	0	0	0	0	0	0	0	0	0	0	0	0	0	0	0	0	0	0	0	0	0	0	0	0
ENSDARG00000009123	0.11	0.11	0.14	0.07	0.03	0.02	0.01	0.01	0	0	0	0.02	0.05	0	0.02	0	0	0	0	0	0.06	0.02	0	0	0.02	0	0.03	0	0	0.05
ENSDARG00000009131	0	0	0	0	0	0	0	0.04	0	0	0	0	0	0	0.05	0	0	0	0	0	0	0	0.25	0	0	0	0	0	0	0
ENSDARG00000009133	74.66	68.52	67.21	69.05	56.47	46.34	42.38	36.79	27.69	10.29	3.85	25.08	59.3	76.62	76.35	61.88	42	32.13	47.8	28.33	76.5	67.77	81.8	72.12	87.59	83.2	95.38	89.23	84.7	103.65
ENSDARG00000009134	0.31	0.18	0.03	0	0.47	0.55	1.19	2.37	1.36	0.35	0.12	0.17	0.09	0.86	0.38	2.74	2.78	1.59	0.15	0.32	0.16	0.25	0.08	0	0	0.41	0	0	0.06	0
ENSDARG00000009136	32.57	24.78	31.31	30.33	30.12	28.25	27.82	26.19	28.7	9.83	19.85	51.43	48.28	54.55	61.39	49.95	39.91	47.64	45.64	41.89	39.76	54.56	63.59	43.52	67.2	69.45	81.54	76.03	75.13	76.01
ENSDARG00000009142	83.1	61.23	72.76	72.86	72.47	64.49	13.52	9.06	13.18	55.05	115.14	172.48	160.62	163.36	97.67	16.45	15.34	16.96	129.36	129.26	110.5	159.53	182.07	121.38	202.63	198.79	218.56	205.5	186.73	197.82
ENSDARG00000009153	0	0	0.02	0	0	0	0	0	0	0	0.04	0	0	0	0	0	0	0	0	0	0	0	0	0	0	0	0	0	0	0
ENSDARG00000009160	2.14	2.48	2.43	2.83	2.71	2.08	0.86	0.31	0.03	1.78	2.5	5.53	6.22	5.54	4.68	1.34	0.33	0.07	5.69	7.35	4.52	5.47	5.01	4.64	3.52	4.85	5.3	4.98	3.8	5.05
ENSDARG00000009161	0	0	0.03	0.03	0.03	0	0	0	0	0	0	0	0	0	0.09	0	0	0	0	0	0.05	0.06	0	0.37	0	0	0	0	0	0
ENSDARG00000009169	27.23	24.54	24.07	27.17	29.3	24.6	20.28	28.34	22.58	11.36	26.16	53.22	54.77	58.41	56.69	52.94	52.26	46.44	54.64	43.92	47.25	67.62	72.21	54.33	73.06	75.66	97.8	80.54	83.49	98.55
ENSDARG00000009170	17.51	16.75	16.67	16.82	16.67	16.45	15.33	17.78	19.96	21.67	33.56	34.93	23.63	27.46	27.43	21.32	20.8	24.05	26.06	29.42	22.01	28.09	26.81	21.01	26.65	28.48	37.17	33.93	29.12	38.07
ENSDARG00000009178	12.58	12.11	13.81	11.71	7.86	5.12	4.32	6.05	7.9	1.94	1.19	4.75	13.54	16.78	12.82	11.45	16.41	21.45	16.66	8.88	32.94	20.16	22.85	30.84	5.19	12.49	5.35	4.99	1.56	3.14
ENSDARG00000009194	0.22	0.12	0.04	0.02	0.16	0.67	1.35	1.64	2.28	0.09	0.17	0.04	0.09	0.08	1.14	2.19	1.59	2.18	0.04	0.11	0.12	0.04	0.11	0.11	0.1	0.08	0.11	0.08	0.25	0.26
ENSDARG00000009196	0	0	0.04	0.12	0	0	0.16	0.43	0.72	0	0	0	0.06	0	0.18	0.57	0.61	1.72	0.13	0	0	0.08	0.11	0.26	0	0.33	0	0	0	0
ENSDARG00000009208	90.7	84.67	88.05	81.37	59.79	26.96	5.69	1.03	1.01	26.62	33.47	84.96	93.82	74.84	31.73	4.28	0.91	0.47	83.27	72.95	79.43	108.99	92.69	71.09	81.25	76.95	77.8	80.59	74.65	97.25
ENSDARG00000009209	14.6	12.15	15.5	15.52	17.21	12.72	9.82	5	6.98	3.91	13.83	35.95	30.54	32.69	27.65	14.61	6.63	7.87	23.48	22.73	21.6	32.99	41.69	30.82	42.96	39.68	50.7	46.03	41.65	54.64
ENSDARG00000009212	578.44	555.29	471.54	535.14	562.81	556.44	636.05	867.64	857.11	851.78	1165.77	1032.95	1069.52	1672.73	2330.22	3049	2716.32	3348.35	1912.49	1977.98	2398.78	1947.87	2339.71	2456.9	2015.99	2420.6	2840.41	2585.15	2405.74	3161.45
ENSDARG00000009214	26.85	20.35	19.52	19.06	19.03	16.39	12.27	9.73	12.94	11.02	21.78	40.52	40.48	42.51	44.44	25.47	15.28	15.82	44.05	40.51	43.13	50.2	54.12	47.92	50.48	50.62	63.76	53.19	48.34	58.79
ENSDARG00000009215	0	0	0	0	0.24	0.61	0.77	0.43	0.11	0	0	0	0.07	0.23	1.22	0.78	0.08	0.13	0	0.13	0.07	0	0	0	0.08	0.07	0.13	0	0.16	0.07
ENSDARG00000009217	57.96	48.23	52.98	52.62	41.13	25.37	8.16	6.68	9.11	22.55	23.52	45.76	53.01	44.72	19.27	9.3	8.18	6.74	31.47	24.8	32.92	51.04	58.7	41.02	79.61	66.56	89.41	78.23	84.77	75.85
ENSDARG00000009218	6.13	6.17	4.37	4.17	5.17	2.64	0.56	0.19	0.42	1.16	1.64	4.29	8.06	8.34	3.78	0.5	0.3	0.34	10.14	7.42	12.36	10.93	8.93	11.93	3.86	6.56	3.3	3.52	1.93	2.29
ENSDARG00000009242	0	0.04	0.04	0	0.11	0.09	0.1	0	0	0	0	0	0.34	0.28	0.12	0	0	0	0	0	0.08	0.14	0.23	0	0.09	0.22	0.13	0.08	0.09	0.08
ENSDARG00000009250	42.53	45.85	35.96	34.7	27.35	16.17	10.96	9.92	8.69	11.69	7.03	11.05	15.43	30.14	31.98	27.02	19.9	18.34	17.84	17.71	25.51	21.88	31.12	28.62	24.67	31.56	49.1	39.13	30.68	51.54
ENSDARG00000009252	6.05	4.16	4.02	4.55	3.28	1.15	0.46	0.35	0.61	0.47	0.5	1.33	2.7	4.71	2.05	0.73	0.44	0.87	3.12	2.52	6.43	5.59	4.21	6.84	2.33	3.15	1.06	2.04	0.59	1.13
ENSDARG00000009253	64.29	57.63	54.32	54.82	40.15	28.75	21.55	21.78	23.82	9.79	9.07	34.81	64.41	81.26	64.56	44.2	45.67	45.89	75.03	49.39	116.88	92.04	95.88	106.99	77.05	85.08	99.28	84.85	78.07	99.37
ENSDARG00000009262	1.18	1.28	0.77	0.81	0.52	2.05	5.18	7.63	10.15	0.26	0.6	1.07	1.39	1.08	5.01	8.36	7.78	4.13	1.75	1.27	1.75	1.33	0.9	2.12	0.55	0.81	0.36	0.62	0.25	0.31
ENSDARG00000009266	33.57	30.56	29.43	26.11	19.94	6.78	1.99	2.5	2.54	10.85	12.49	29.35	33.86	28.32	7.54	2.59	3.32	3.61	40.11	37.82	50.05	46.06	36.08	45.47	19.85	28.54	21.84	22.51	15.26	21.29
ENSDARG00000009267	7.42	6.61	7.6	8.21	5.33	2.86	2.22	0.89	1.46	2.42	2.14	6.95	9.2	9.47	8.28	3.05	1.65	3.85	16.47	10.45	15.47	13.04	10.58	12.25	5.92	5.99	4.1	4.03	2.23	3.09
ENSDARG00000009273	53.67	47.92	48.79	48.54	46.62	46.66	50.84	55.59	56.08	14.1	11.34	39.76	73.37	81.49	83.46	97.92	92.6	86.26	71.27	42.31	86.31	94.24	96.21	81.93	68.68	81.94	58.15	66.9	41.74	54.98
ENSDARG00000009280	0	0.03	0.04	0.17	0	0.03	0.03	0.07	0	0.07	0	0	0	0	0.07	0.14	0	0.05	0.18	0	0.07	0	0.12	0.06	0.14	0.1	0.18	0.13	0.07	0.05
ENSDARG00000009281	0.02	0.06	0	0.07	0	0.01	0.18	0.02	0.15	0	0.06	0.01	0	0	0.04	0	0.12	0.07	0	0.02	0	0.03	0	0.1	0	0	0	0	0.03	0
ENSDARG00000009285	212.37	187.43	178.01	174.52	188.06	221.54	325.88	548.7	660.55	388.91	522.81	465.01	335.34	486.19	727.03	1201	1558.03	1988.04	570.33	697.69	575.16	491.21	598.65	560.42	506.22	628.88	732.48	673.41	569.88	776.71
ENSDARG00000009299	16.48	12.09	13.97	14.86	14.18	9.57	2.41	0.76	0.55	15.8	19.02	24.28	21.63	19.98	7.99	1.17	0.59	0.36	18.07	22.23	18.01	22.41	19.52	17.64	11.84	14.56	11.84	11.17	7.94	8.91
ENSDARG00000009311	4.07	3.14	2.85	3.87	3.82	3.22	2.03	1.87	1.06	2.35	3.27	6.17	10.43	14.33	15.95	11.37	6.15	3.25	15.74	12.92	22.1	14.87	18.39	28.31	11.82	17.72	17.54	15.38	19.19	17
ENSDARG00000009313	2.2	1.44	1.21	1.8	2.21	1.35	1.2	1.08	1.19	0.47	1.94	1.86	2.31	2.3	2.72	1.51	0.86	2.21	1.88	2.57	1.41	3.12	1.95	1.64	2.58	1.71	4.16	4.14	3.38	3.63
ENSDARG00000009315	35.91	34.72	34.92	32.49	30.11	26.41	18.07	11.79	9.01	20.82	45.1	71.34	43.66	48.52	40.8	19.34	9.89	10.11	58.88	70.75	58.4	58.49	66.82	52.28	66.54	66.81	82.08	74.61	71.52	89.11
ENSDARG00000009336	266.33	257.06	263.33	268.39	261.65	256.79	301.48	305.06	233.25	222.19	603.48	717.93	477.83	530.58	680.41	671.86	524.98	297.26	543.69	602.07	420.01	567.11	653.77	458.24	681.01	676.13	947.26	855.53	814.31	1014.01
ENSDARG00000009341	0.01	0.01	0.02	0.01	0.03	0.15	0.35	0.55	0.66	0.01	0.01	0	0.01	0.01	0.15	0.56	1.29	1.03	0.01	0.01	0.02	0.04	0.07	0.04	0.01	0.04	0.03	0	0	0.02
ENSDARG00000009342	82.61	76.46	74.7	74.94	74.12	65.97	51.07	29.74	21.4	42.96	103.86	142.1	129.09	155.54	146.02	81.56	32.42	26.95	158.14	139.08	148.7	160.08	193.87	168.04	200.66	222.56	249.97	241.42	228.73	268.42
ENSDARG00000009346	43.18	34.97	41.32	43.04	42.18	47.93	57.22	68.25	88.07	107.15	147.73	128.58	97.24	96.89	110.97	108.36	119.67	134.18	93.82	102.33	79.67	99.27	109.72	90.18	119.56	121.96	149.42	138	123.93	147.09
ENSDARG00000009350	116.77	97.39	90.33	72.32	34.12	13.61	9.7	14.02	14.48	30.25	14.92	24.52	32.88	31.8	17.2	15.93	24.3	26.18	36.83	29.27	57.4	43.19	22.65	44.11	4.76	10.22	5.73	5.86	4.06	6.19
ENSDARG00000009351	0.61	0.6	0.47	0.41	0.31	0.34	0	0.07	0.31	0.21	0.16	0.25	0.24	0.24	0.05	0.05	0.1	0.13	0.22	0.08	0.19	0.4	0.31	0.14	0	0.05	0.22	0.05	0.05	0.14
ENSDARG00000009361	2.16	1.7	2.32	2.06	1.02	0.58	0.88	1.26	1.02	0.25	0.65	1.76	1.72	1.6	0.67	1.16	1.43	1.03	3	2.68	3.04	2.77	1.93	2.35	0.95	1.44	0.81	0.87	0.2	0.76
ENSDARG00000009372	0.11	0	0	0.25	0.16	0.14	0	0.27	0	0	0	0.13	0	0	0.13	0	0.13	0	0	0.33	0	0	0	0.24	0.27	0.12	0.23	0	0.14	0
ENSDARG00000009386	0.56	0.54	0.59	0.2	0.69	0.09	0.14	0.38	0.55	0.63	0.92	1.28	0.16	0.89	0.59	0.1	0.54	0.81	0.89	1.09	1.22	1.25	0.33	0.38	0.31	0.47	0.14	0.31	0.36	0.24
ENSDARG00000009387	2.45	2.43	2.85	2.36	2.62	1.66	1.01	0.37	0.36	1.29	2.31	4.8	3.67	4.27	3.45	0.76	0.5	0.28	4.18	3.37	4.68	4.6	5.21	6.16	3.04	4.2	3.84	4.47	2.47	2.69
ENSDARG00000009390	0.85	0.52	0.61	0.29	0.17	0.24	0.25	0.9	2.74	0.34	1.22	0.55	0.09	0.27	0.14	0.34	1.4	6.05	0.41	0.69	0.44	0.47	0.16	0.38	0.28	0.39	0.16	0.26	0.15	0.18
ENSDARG00000009401	0.57	0.45	0.51	0.41	0.48	0.26	0.36	0.18	0.13	0.27	0.07	0.38	0.37	0.28	0.14	0.09	0.03	0.04	0.21	0.13	0.2	0.11	0.3	0.1	0.14	0.23	0.37	0.33	0.47	0.33
ENSDARG00000009402	0.02	0.02	0.11	0.09	0.13	0.78	1.42	1.22	0.98	0.06	0	0.08	0.13	0.21	1.53	2.72	1.97	2.5	0	0.07	0.18	0.15	0.07	0.14	0.05	0	0.09	0	0	0
ENSDARG00000009418	0	0.01	0	0	0	0.29	0.36	0.33	0.9	0	0	0	0	0	0.17	0.53	0.56	0.6	0	0	0	0	0.28	0	0.11	0	0	0	0	0
ENSDARG00000009430	0	0.05	0.02	0	0.04	0.04	0.11	0.23	0.13	0	0	0	0	0	0	0.08	0.1	0.1	0	0	0	0	0	0	0	0	0	0	0	0.02
ENSDARG00000009436	119.69	105.3	110.66	109.95	89.26	68.86	30.44	31.08	36.22	15.34	6.76	37.31	91.52	113.96	82.95	43.2	55.64	64.39	84.19	46.64	166.88	121.69	143.4	161.99	88.99	120.08	75.65	87.51	48.22	61.13
ENSDARG00000009438	0.08	0.13	0.11	0.13	0	0	0	0	0	0.68	0.31	0.3	0.1	0	0.06	0	0	0	0.1	0.05	0	0.07	0	0	0	0	0	0	0	0
ENSDARG00000009443	0	0	0	0	0	0.05	0.05	0	0.03	0	0.05	0	0	0.05	0	0.09	0.24	0.25	0	0	0	0	0	0	0	0	0.04	0	0	0
ENSDARG00000009447	143.24	177.09	153.42	152.8	123.04	73.57	55.78	49.95	59.88	78.35	98.3	82.25	70.17	117.93	139.06	178.2	181.16	209.02	127.23	162.19	168.66	105.51	146.99	160.19	84.59	127.54	146.21	120.96	104.07	162.68
ENSDARG00000009459	1.3	0.99	1.09	1.31	1	0.86	1.52	2.28	4.19	0.08	0.24	0.91	1.19	1.91	1.96	1.35	1.48	0.52	2.47	1.46	1.7	1.28	1.98	2.97	0.72	1.41	1.17	1.21	0.56	0.55
ENSDARG00000009466	0	0	0.15	0	0	0.04	0	0	0	0	0	0.36	0	0	0	0	0	0	0.21	0	0	0	0.14	0	0.04	0	0	0.07	0	0
ENSDARG00000009470	0.24	0.36	0.32	0.32	0.56	0.41	0.28	0.26	1.32	0.11	0.34	0.67	0.62	1.15	1	0.71	0.29	1.12	2.04	1.16	1.22	1.86	0.83	1.07	0.08	0.37	0.28	0.48	0.37	0.15
ENSDARG00000009471	0.39	0.04	0.18	0.01	0.31	0.24	0.45	0.71	1.86	0.03	0	0.46	0.44	0.3	0.1	0.28	1.98	7.28	0.6	0.22	0.42	0.72	0.1	0.71	0.11	0.32	0.19	0.21	0.12	0.3
ENSDARG00000009472	24.14	19.87	15.04	11.69	5.46	2.64	1.68	3.55	4.48	63.98	50.54	32.62	20.17	9.27	4.32	3.35	8.01	11.92	43.58	49.5	25.51	28.69	4.34	14.75	0.63	2.44	0.91	1.35	1.13	0.98
ENSDARG00000009473	16.07	9.54	11.04	12	11.24	9.64	10.1	15.23	15.93	2.7	3.14	13.36	13.89	15.75	12.95	15.17	13.68	15.83	13.08	9.72	12.22	12.96	16.29	12.36	10.51	14.09	15.76	11.52	8.73	14.02
ENSDARG00000009477	0.07	0.03	0.03	0	0	0.15	0.11	0.2	0.25	0	0	0.04	0	0	0.08	0.26	0.36	0.35	0.14	0	0	0	0.11	0.11	0	0	0.03	0	0	0
ENSDARG00000009480	31.81	25.5	27.57	25.64	17.21	10.93	8.47	8.44	8.42	3.29	2.53	9.39	11	13.92	13.25	9.53	7.98	9.46	12.12	9.86	14.99	13.26	14.71	16.41	12.89	13.71	17.11	16.97	13.04	16.84
ENSDARG00000009482	0	0	0	0.04	0	0.06	0	0	0	0.07	0	0.18	0.06	0	0	0.21	0.06	0	0	0	0.12	0	0.11	0	0.06	0	0	0	0	0
ENSDARG00000009484	44.46	39.52	35.84	38.77	38.39	44.19	55.85	75.21	74.77	94.69	118.92	122.63	90.17	80.31	128.89	152.5	136.57	145.99	108.4	93.02	85.64	102.19	107.02	92.95	110.67	117.07	145.89	134.69	130.66	161.15
ENSDARG00000009488	59.39	54.75	48.04	54.82	36.86	17.88	12.75	12.31	11.56	26.11	46.89	81.44	48.62	37.58	19.23	19.45	18.46	14.85	81.8	89.72	67.41	65.45	53.73	59.98	51.3	54.4	80.93	70.32	59.92	81.23
ENSDARG00000009493	18.33	13.72	15.88	15.45	13.83	8.91	3.01	1.33	1.27	3.11	3.32	10.06	12.32	13.53	7.65	1.62	0.47	0.4	9.9	7.76	11.1	11.88	14.45	10.84	13.1	14.48	15.21	14.56	13.27	13.42
ENSDARG00000009494	112.71	98.69	98.4	90.14	50.63	25.93	20.75	31.15	41.66	213.15	116.14	69.8	43.07	34.29	26.85	35.93	54.91	61.05	57.4	71.73	41.78	54.9	32.88	38.41	23.4	24.13	28.77	29.25	25.45	30.36
ENSDARG00000009499	0.29	0.18	0.29	0.09	0.13	0.27	0.35	0.5	0.8	0.11	0.04	0.03	0.12	0.07	0.55	0.37	0.55	0.54	0.02	0.51	0.07	0.04	0.04	0.14	0.05	0.11	0.04	0.06	0.03	0.03
ENSDARG00000009505	153.92	149.42	137.22	145.82	127.45	80.56	45.09	30.97	26.17	116.39	149.67	188.17	175.38	173.97	96.12	48.45	33.96	42.61	281.6	277.82	324.86	264.57	209.35	295.56	96.93	154.8	103.07	119.77	68.12	88.05
ENSDARG00000009511	0	0	0	0	0	0	0	0	0	0	0	0	0	0	0	0	0	0	0	0	0	0	0	0	0	0	0	0	0	0
ENSDARG00000009524	23.57	22.57	21.56	23.39	20.5	15.57	11.11	8.34	8.59	9.35	8.61	19.09	23.14	21.31	11.92	8.74	8.33	6.71	18.98	16.76	22.3	25.55	34.16	25.88	31.95	34.64	44.24	38.66	32.04	40.65
ENSDARG00000009525	26.1	24.6	25.89	25.87	27.85	26.41	19.34	19.99	21.75	31.41	107.09	93.78	58.37	56.63	62.54	34.84	43.03	55.72	63.02	64.72	45.98	69.63	71.48	56.62	84.88	82.58	96.82	84.86	100.32	107.1
ENSDARG00000009534	56.54	52.83	49.94	51.8	57.98	55.36	55.12	69.55	75.97	138.07	168.5	164.54	110.07	114.44	141.93	131.71	123.32	145.83	131.77	137.4	107.18	123.16	138.1	120.58	135.17	143.7	166.51	153.75	154.46	174.01
ENSDARG00000009544	0.12	0.05	0.05	0	2.87	28.54	44.05	58.49	57.38	0	0	0	0	3.71	53.93	93.94	106.42	82.56	0	0	0	0	0.07	0	0	0	0.06	0	0	0
ENSDARG00000009549	46.1	33.83	44.1	44.89	42.5	36.5	35.41	31.19	41.33	12.22	25.76	41.95	39.3	41.39	36.48	23.53	31.64	29.71	44.73	38.54	31.37	43.45	44.21	35.56	35.4	42.4	25.94	33.86	19.61	19.3
ENSDARG00000009550	0.03	0.46	0.38	0.14	0.05	0.14	0.22	0.15	0.35	0.65	0.23	0.3	0.04	0.08	0.04	0.36	0.68	1.61	0.15	0.18	0.12	0.15	0.15	0.04	0	0	0	0	0	0
ENSDARG00000009553	0.11	0	0	0	0	0.07	0.04	0.05	0.04	0	0	0	0	0.06	0	0.18	0.06	0.06	0	0	0	0	0	0.24	0	0.18	0.28	0	0.14	0.12
ENSDARG00000009557	27.91	23.15	23.76	24.37	28.51	20.32	9.76	5.97	7.29	44.38	66.31	54.33	43.05	54.1	40.2	11.86	11.84	12.03	57.48	56.09	43.36	52.72	58.72	42.67	47.79	56.58	50.52	45.77	35.78	44.11
ENSDARG00000009567	0.17	0.15	0.21	0.2	0.19	0.43	1.01	0.87	1.06	0.08	0.07	0.22	0.38	0.33	1.1	1.22	1	0.56	0.12	0.19	0.14	0.19	0.32	0.19	0.35	0.37	0.24	0.33	0.31	0.37
ENSDARG00000009568	0	0.03	0	0	0.06	0	0.12	0.47	0.38	0	0	0	0	0.1	0.04	0.4	0.63	0.84	0.04	0	0.19	0	0	0	0	0	0	0	0	0
ENSDARG00000009585	11.3	9.42	9.09	10.35	9.99	9.87	11.82	16.71	19.44	3.08	4.03	6.84	12.92	20.31	24.57	28.76	35.38	36.69	10.95	6.99	13.67	15.63	19.81	11.42	14.57	18.25	23.15	18.47	17.6	23
ENSDARG00000009594	1.93	1.25	0.98	1.16	2.32	1.28	0.57	0.62	0.83	0.2	0.52	1.65	1.52	2.79	2.06	1.01	0.63	1.23	1.51	0.87	2.54	1.71	2.61	1.97	1.01	2.01	1.21	1.53	0.9	0.85
ENSDARG00000009607	32.68	28.16	27.46	30.61	32.84	26.64	20.01	15.15	10.88	83.12	121.59	89.94	60.07	59.99	68.15	39.67	24.68	18.29	58.65	65.73	49.19	69.82	71.37	50.7	77.42	76.89	94.52	88.35	92.1	103.43
ENSDARG00000009610	8.14	6.35	8.02	6.98	9.45	11.94	5.97	3.2	6.24	2.18	1.39	9.31	9.96	13.4	18.76	11.44	10.28	5.64	9.51	8.39	9.36	11.64	8.61	11.93	5.71	7.42	4.01	4.5	3.32	3.94
ENSDARG00000009612	0.07	0.06	0	0.14	0.17	0.12	0.03	0	0	0.1	0.05	0.11	0.09	0.23	0.18	0.19	0.13	0	0	0.08	0	0.15	0.25	0	0	0	0.16	0.43	0.14	0.09
ENSDARG00000009624	0	0.01	0	0	0.07	0.04	0.11	0.16	0.27	0	0	0	0	0	0.25	0.16	0.42	0.45	0	0	0	0	0.01	0.03	0	0	0.03	0	0	0
ENSDARG00000009626	5.6	5.4	4.22	5.17	4.2	2.33	1.08	0.27	0.2	0.47	2.31	3.2	5.8	6.71	3.11	0.76	0.05	0.13	5.39	3.12	9.42	8.93	8.06	6.55	9.03	8.45	5.88	6.24	7.45	6.62
ENSDARG00000009629	154.87	130.04	124.78	132.63	127.12	119.49	97.11	81.63	82.68	83.9	133.78	145.41	119	150.71	133.77	63.63	51.5	44.96	72.23	75	59.2	131.93	157.04	78.47	181.9	167.72	218.26	179.75	177.99	220.7
ENSDARG00000009637	0	0	0.27	0.09	0.33	0.22	0.3	0.08	0.49	0	0	0	0	0.03	0.44	0.17	0.19	0.46	0	0	0	0	0	0.13	0	0.14	0	0.13	0.15	0
ENSDARG00000009640	49.45	40.3	40.24	38.3	32.78	27.02	28.61	42.13	46.79	11.51	14.41	18.93	29.24	55.48	65.34	71.95	99.83	113.29	29.15	29.84	61.29	47.49	64.79	63.91	39.71	52.46	73.57	59.01	57.47	68.04
ENSDARG00000009653	9.98	10.12	9.67	11.42	9	5.15	4.67	7.07	11.04	2.44	1.48	4.92	9.22	12.86	7.88	5.81	12.45	16.09	9.99	8.4	13.47	9.81	12.96	11.78	6.14	11.69	6.15	6.95	2.85	4.88
ENSDARG00000009657	37.45	35.23	38.01	37.2	40.15	32.19	29.27	32.03	29.85	22.28	23.73	48.16	51.13	58.65	71.73	56.5	48.1	54.44	70.69	58.35	77.75	77.3	79.33	73.01	50.91	68.18	53.95	50.33	33.52	55.85
ENSDARG00000009673	0.33	0.09	0.17	0.14	0.25	0.29	0.49	0.6	0.79	0.05	0.05	0.18	0.44	0.53	0.8	0.65	1.17	1.32	0.37	0.11	0.26	0.16	0.73	0.92	0.19	0.38	0.31	0.13	0.24	0.48
ENSDARG00000009677	39.26	34.41	37.18	37.1	30.68	24.2	12.99	4.52	4.27	11.86	19.94	41.68	44.37	46.93	38.7	10.76	2.29	1.7	34.34	34.34	43.74	50.44	57.31	46.6	56	57.78	65.08	58.7	50.74	61.09
ENSDARG00000009681	77.86	78.66	77.18	76.63	73.56	63.53	45.62	30.83	30.8	77.26	109.98	139.76	133.42	152.25	151.77	66.59	48.71	47.69	156.02	150.22	130.58	162.22	179.5	139.73	146.57	191.11	154.88	146.54	100.62	130.95
ENSDARG00000009685	0.36	0.45	0.46	0.35	0.21	1.97	3.17	6.01	7.76	0	0.64	0.12	0.44	0.27	1.39	5.88	6.89	8.06	0.64	0.3	0.8	0.87	0.25	0.98	0.95	0.76	0.86	0.34	0.38	0.92
ENSDARG00000009689	8.1	7.66	10.86	7.7	3.07	1.5	1.13	1.87	3.97	1.55	0.72	2.39	2.28	1.55	0.98	0.56	3.12	4.23	1.35	1.47	2.13	1.87	1.87	3.23	1.65	2.18	1.21	1.45	0.83	1.39
ENSDARG00000009693	100.89	87.99	91.02	86.68	83.32	62.31	21.43	16.62	17.53	205.25	308.58	174.49	99.02	60.22	27.12	10.58	11.63	10.59	93.59	108.08	59.38	101.97	71.42	60.94	91.45	73.87	104.34	113.99	104.62	121.42
ENSDARG00000009702	0.04	0.03	0.02	0	0.1	0.1	0.19	0.24	0.25	0	0	0.07	0.12	0.09	0.36	0.2	0.26	0.13	0	0	0.07	0.06	0.09	0	0.2	0.07	0.06	0.05	0	0.12
ENSDARG00000009724	31.83	32.93	31.1	29.39	25.53	19.46	19.16	26.15	37.22	13.27	22.73	32.66	35.7	37.74	26.99	23.74	31.5	37.88	36.47	34.05	32.12	37.01	44.7	39.56	39.35	50.37	49.39	48.68	47.92	50.13
ENSDARG00000009727	0	0	0.07	0	0	0.24	0.29	0.22	0.31	0	0	0	0	0.05	0.05	0.39	0.38	0.55	0.05	0	0	0	0	0.1	0	0	0	0.1	0	0
ENSDARG00000009733	19.64	16.77	18.15	15.31	17.19	14.46	7.34	3.73	4.25	4.31	6.05	12.88	13.52	16.25	7.6	1.05	1.5	2.11	5.04	4.94	5.28	12.82	16.48	6.64	18.4	15.21	23.27	18.86	16.86	21.39
ENSDARG00000009735	211.02	171.52	185.54	176.14	150.36	115.87	51.58	54.46	70.44	30.08	13.57	59.92	119.5	152.92	72.55	48.76	60.84	61.46	93.72	55.64	155.06	144.69	168.14	180.29	94.72	130.5	62.27	75.28	42.85	49.47
ENSDARG00000009738	0.44	0.46	0.25	0.35	0.26	0.42	0.12	0.2	0.25	0	0.17	0.56	0.76	0.64	0.83	0.15	0.15	0.33	0.26	2.03	0.62	0.97	0.96	0.72	0.62	1.06	0.4	0.75	0.75	0.58
ENSDARG00000009740	141.73	130.85	141.45	151.68	145.85	128.5	107.15	90.07	67.87	173.95	247.81	334.93	268.28	280.36	337.3	207.86	132.88	125.25	273.1	299.91	267.17	299.11	354.7	302.37	373.41	381.26	392.22	363.15	388.47	403.14
ENSDARG00000009743	1.37	0.57	1.58	0.81	1.07	0.49	0.39	0.18	0.41	0.24	0.31	1.18	1.76	1.59	0.98	0.65	0.33	0.51	1.58	1.39	2.28	2.03	1.67	1.96	1.13	1.17	1.84	1.47	1.25	1.45
ENSDARG00000009745	63.16	52.25	53.81	55.18	53.02	35.84	7.26	5.12	7.35	15.46	52.11	128.02	123.87	120.83	50.8	7.4	8.57	12.11	133.97	123.77	115.51	146.63	131.22	118.77	92.35	113.02	82.88	87.01	59.35	76.09
ENSDARG00000009748	20.52	19.83	20.2	18.74	14.72	11.62	7.96	7.87	8.53	3.89	9.53	27.53	28.66	29.86	22.73	10.72	14.48	12.93	34.11	33.21	33.24	36.58	35.75	31.65	20.94	29.92	19.93	18.9	11.95	20.9
ENSDARG00000009753	81.08	90.82	69.71	75.73	87.01	88.2	123.28	147.91	142.41	297.44	383.82	261.77	157.42	198.06	265.89	365.37	325.92	346.57	266.46	303.29	234.2	247.84	230.55	209.4	148.84	228.25	269.62	242.01	188.1	314.58
ENSDARG00000009754	157.23	134.46	146.54	145.81	116.68	61.71	53.38	51.25	59.7	41.09	50.28	118.66	160.47	114.44	107.02	115.85	114.88	133.01	129.04	104.18	151.01	179.63	140.29	143.32	107.73	120.46	85.04	88.22	70.13	77.63
ENSDARG00000009764	50.85	48.35	45.67	45.95	32.15	15.54	6.76	2.71	3.54	49.02	62.29	56.93	38.83	36.62	21.58	8.22	4.29	5.14	46.14	46.67	47.97	52.83	37.14	38.2	19.26	25.97	20.51	18.89	10.55	14.98
ENSDARG00000009771	60.58	62.42	60.94	63.04	43.67	18.4	6.08	4.31	6.03	147.26	185.21	136.41	81.87	36.83	15.79	5.34	3.96	8.19	110.05	122.97	102.73	104.55	75.49	94.74	65.86	67.97	81.97	71.75	66.56	90.95
ENSDARG00000009779	61.99	62.6	48.83	40.8	28.1	22.32	29.94	30.12	24.04	209.39	168.66	86.23	68.53	68	47.77	61.5	50.68	46.15	141.01	148.44	142.78	136.22	67.09	108.9	20.05	44.27	20.23	20.19	9.49	15.24
ENSDARG00000009782	0.36	0.11	0.27	0.78	0.15	0.42	0.42	0.25	0.04	0.99	0.36	0.24	0.23	0.16	0.07	0.01	0.01	0	0.29	0.28	0.16	0.26	0.29	0.59	0.22	0.25	0.33	0.17	0.28	0.43
ENSDARG00000009783	36.83	30.43	30.94	31.66	31.62	29.61	15.1	8.1	6.89	141.77	182.8	127.97	84.46	86.12	75.48	24.56	11.21	11.55	98.99	113.86	86.64	96.79	94.95	86.16	108.59	101.04	136.43	122.67	121.67	143.15
ENSDARG00000009796	52.8	42.39	43.26	39.52	31.23	11.6	3.13	1.89	2.25	18.01	28.23	45.66	26.6	17.05	6.55	2.24	0.36	0.8	20.63	25.19	17.21	28.09	18.5	14.88	12.69	12.18	12.79	11.72	9.28	12.69
ENSDARG00000009806	46.75	41.45	38.64	45.12	37.77	32.64	18.52	15.32	13.92	7.31	9.19	43.55	69.63	90.02	84.01	42.35	34.5	36.29	76.33	48.51	92.65	84.26	99.55	87.58	78.49	88.02	92.82	79.27	79.52	99.83
ENSDARG00000009822	0	0	0	0	0	0	0	0	0.21	0	0	0	0	0	0	0	0	0.18	0	0	0	0	0	0	0	0	0	0	0	0
ENSDARG00000009823	0	0	0	0	0.31	0.07	0.14	0.19	0.77	0	0	0	0	0.22	0.05	0.08	0.33	0.74	0	0	0	0	0	0	0	0	0	0	0	0
ENSDARG00000009825	0.04	0.19	0.06	0.27	0	0.1	0	0.07	0.03	0	0	0.15	0.14	0.05	0.24	0.04	0.14	0.08	0.04	0.29	0.28	0.11	0.09	0.04	0.05	0.09	0.17	0.18	0.05	0
ENSDARG00000009830	287.44	276.17	278.34	271.15	251.74	211.17	212.68	235.9	278.95	37.85	20.29	89.12	187.81	290.67	321.66	290.06	282.43	255.99	131.24	81.95	238.46	244.73	324.01	276.53	339.44	335.94	413.69	358.14	376.49	427.74
ENSDARG00000009837	14.72	13.86	12.54	14.55	10.17	8.59	5.35	5.64	6.83	3.29	0.85	6.05	12.63	14.81	16.79	10	8.13	11.39	13.64	7.51	20.97	16.83	17.8	19.53	13.21	17.36	17.51	16.48	14.54	16.14
ENSDARG00000009839	0.1	0.22	0.1	0.05	0.25	0.04	0.07	0.23	0.51	0	0.13	0.49	0.36	0.68	0.32	0.19	0.49	0.75	0.55	0.45	0.62	0.61	0.65	0.38	1.17	0.92	0.67	1.09	1.22	0.31
ENSDARG00000009844	2.62	2.95	2.08	2.96	2.83	2.88	2.33	2.31	2.32	2.6	4.14	5.23	4.52	8.12	12.07	10.38	8.48	7	7.66	6.42	7.62	9.1	8.67	9.14	7.5	7.56	7.48	11.65	9.37	12.11
ENSDARG00000009851	21.19	20.15	18.27	18.54	17.3	14.9	8.58	2.78	0.85	81.91	100.6	62.41	36.26	38.65	29.91	13.34	2.56	1.79	45.46	51.58	35.96	39.92	34.91	38.41	26.98	27.92	33.17	31.03	23.26	35.64
ENSDARG00000009862	55.42	51.07	43.16	44.55	52	52.38	65.85	74.7	62.55	33.04	42.29	72.88	72.08	69.69	99.8	105.48	96.17	68.51	58.63	51.14	58.62	75.86	75.41	55.93	61.24	73.3	67.6	63.08	58.65	72.13
ENSDARG00000009864	10.35	10.36	9.64	8.85	8.61	8.19	7.82	12.27	11.39	1.8	0.54	1.54	3.85	8.78	12.1	17.09	20.45	24.28	3.68	1.93	11.05	5.45	7.74	10.12	3.35	5.02	2.24	2.15	1.48	2.45
ENSDARG00000009868	44.45	33.39	40.97	40.81	33.97	22.54	9.73	4.09	6.06	13.62	16.38	62.71	55.57	57.09	40.15	8.9	3.96	6.87	71.63	68.47	70.28	74.14	68.62	66.01	71.13	71.86	88.32	81.56	67.88	92.62
ENSDARG00000009870	3.67	2.4	3.3	3.46	4.18	6.29	8.35	8.11	12.66	3.12	6.71	8.5	9.27	9.88	13.07	9.34	14.78	9.04	2.76	2.5	1.73	8.71	9.29	2.8	10.69	11.28	13.08	11.76	10.18	10.58
ENSDARG00000009871	260.39	252.26	241.79	254.44	251.14	268.94	294.87	341.49	291.47	1020.02	1240.17	871.11	555.01	653.48	879.06	969.86	837.25	678.1	730.24	848.74	624.54	678.88	748.06	653.99	778.96	762.62	1005.21	910.07	930.31	1086.09
ENSDARG00000009874	0	0	0	0.07	0	0	0.03	0	0.32	0	0	0	0	0	0	0	0	0.05	0	0	0	0	0	0	0	0	0	0	0	0
ENSDARG00000009881	0.88	0.77	0.79	0.65	24.07	88	145.25	171.92	175.83	0.12	0.06	0	0.53	51.05	158.28	250.68	267.19	267.94	0.34	0.27	0.67	0.75	0.39	0.8	0.28	0.25	0	0.31	0	0
ENSDARG00000009885	1.65	1	1.2	1.49	1.07	0.49	0.2	0.24	0.34	0.08	0.3	1.71	1.64	1.1	0.87	0.84	0.54	0.71	2.2	1.61	2.33	2.01	2.39	1.47	1.1	1.59	1.28	1.52	0.95	1.31
ENSDARG00000009886	26.62	23.67	24.02	25.78	22.54	22.72	14.41	6.89	3.65	4.24	15.62	37	40.06	43.18	44.01	14.53	5.04	1.7	22.45	20.93	19.89	33.65	51.57	23.58	54.84	51.39	61.89	55.22	58.77	63.66
ENSDARG00000009899	0	0	0	0	0	0	0	0	0	0	0	0	0	0	0	0	0	0	0	0	0	0	0	0	0	0	0	0	0	0
ENSDARG00000009901	0	0	0	0	0	0.03	0.09	0.9	1.94	0	0	0	0	0	0.04	0.07	1.09	3.15	0.07	0	0	0	0	0	0	0	0	0.02	0	0
ENSDARG00000009922	0.05	0.04	0	0.06	0.02	0.05	0.03	0.17	1.62	0	0	0	0.06	0	0.21	0.27	0.23	2.61	0	0	0	0	0	0	0	0	0.03	0.06	0	0
ENSDARG00000009930	0.36	0.11	0.27	0.11	0.24	0.06	0.06	0.18	0.54	0	0.09	0.17	0.16	0.27	0.5	0.15	0.16	0.29	0.15	0	0.11	0.2	0.15	0.35	0.06	0.68	0.14	0.24	0.41	0.43
ENSDARG00000009939	2.1	1.99	1.91	1.74	0.93	1.58	2.62	5.65	6.24	0.11	0.21	0.93	1.5	1.55	2.32	3.65	8.39	12.9	2.28	1.07	2.04	2.26	1	2.08	0.95	1.53	1.61	1.57	1.07	1.86
ENSDARG00000009941	0.21	0.31	0.15	0.11	0.4	0.11	0.32	0.16	0.22	0.08	0.06	0.05	0.38	0.41	0.23	0.14	0.36	0.14	0.41	0.26	0.11	0.33	0.34	0.14	0.05	0.27	0.23	0.18	0.31	0.33
ENSDARG00000009942	186.44	158.74	164.23	171.06	179.35	208.15	146.31	107.84	67.14	851.86	1171.76	555.77	371.21	402.34	440.5	237.61	164.91	93.78	231.24	244.49	203.69	321.29	425.53	247.07	402.43	451.01	428.17	415.99	375.93	410.09
ENSDARG00000009949	1.34	1.91	1.74	1.12	1.19	0.92	1.26	0.81	0.95	1	1.18	2.9	2.04	3.09	3.08	2.22	2.33	2.06	3.97	3.48	2.63	2.96	2.53	2.49	1.73	2.04	2.61	2.49	2.37	2.69
ENSDARG00000009950	101.74	99.39	98.05	101.33	105.3	110.57	135.02	148.35	160.17	310.85	340.12	276.68	178.41	271.69	357.21	416.47	389.64	412.16	305.13	357.47	275.7	257.49	286.71	260.74	250.22	287.48	359.05	315.67	290.54	385.85
ENSDARG00000009953	78.81	64.08	80.33	81.23	69.81	64.38	37.71	28.2	41.43	37.63	141.23	275.97	239.19	231.6	180.08	82.31	77.86	97.23	261	296.94	244.99	254.56	268.85	274.54	285.86	275.56	254.5	291.78	270.8	269.08
ENSDARG00000009958	40.13	26.04	32.47	32.05	25.96	14.98	6.86	9.09	14.38	15.1	8.98	24.09	39.92	30.88	10.87	7.46	12.7	9.53	14.61	11.7	13.63	32.03	29.41	18.43	21.95	25.73	17.07	18.05	14.38	15.97
ENSDARG00000009961	12.29	10.47	12.03	11.5	11.02	9.76	7.53	7.62	14.14	5.91	3.51	4.82	7.61	6.68	4.8	2.12	3.61	3.54	5.89	3.88	8.97	5.61	8.17	8.35	6.57	8.12	6.69	6.15	5.06	4.69
ENSDARG00000009978	0	0	0.29	0	0	0	0.77	2.91	3.17	0.25	0	0	0	0.23	0	1.92	8.42	20.77	0.41	0.58	0.44	0	0	0	0.24	0	0	0	0	0
ENSDARG00000009982	1.53	1.36	1.27	1.28	1.22	2.37	7.43	13.3	14.44	0.2	0.01	0.61	0.92	1.42	3.87	8.48	12.69	10.43	0.84	0.68	1.44	1.45	1.98	1.63	0.93	1.62	1.15	1.01	0.93	1.11
ENSDARG00000010002	61.98	52.55	56.8	60.16	59.24	57.49	31.02	14.72	16.25	37.66	69.59	126.83	132.66	129.09	102.76	28.96	15.06	13.56	87.52	81.86	90.8	129.41	163.98	110.09	171.86	159.59	201.84	183.59	174.51	210.27
ENSDARG00000010008	0.17	0.14	0.08	0.16	0.16	0.16	0.29	0.69	1.48	0	0	0	0.25	0.25	0.21	0.24	1.06	3.2	0.23	0.07	0.2	0.2	0.15	0.12	0.09	0.08	0.41	0.04	0.18	0.21
ENSDARG00000010010	21.66	21.66	18.46	20.39	19.09	9.62	4.34	3.43	3.65	3.3	12.86	30.25	28.38	28.66	11.04	3.91	3.48	4.84	40.57	37.12	41.26	40.88	35.96	41.02	23.33	30.66	21.96	24.93	18.16	19.82
ENSDARG00000010018	12.67	8.57	10.07	12.01	10.92	9.44	5.15	7.96	13.87	7.36	9.57	34.14	39.27	38.33	33.33	10.79	5.8	8.31	31.84	34.6	46.35	45.29	47.77	45.69	46.6	47.9	54.37	48.28	41.24	46.78
ENSDARG00000010021	33.42	31.36	27.71	29.79	28.13	20.98	10.73	7.17	6.19	5.93	4.02	20.71	35.18	49.6	44.38	17.66	7.87	10.72	38.5	23.14	49.12	49.63	63.5	50.73	51.35	63.3	70.63	65.12	53.37	78.79
ENSDARG00000010023	4.38	3.32	3.65	3.98	3.22	3.14	1.33	0.71	0.47	2.4	8.28	12.66	9.15	10.36	9.68	2.92	0.76	0.28	12.45	11.59	10.39	12.62	11.31	10.33	8.74	10.86	12.05	12.72	11.82	10.89
ENSDARG00000010029	0.2	0.22	0.28	0.16	0.14	0.16	0.08	0	0	0.16	0.35	0.76	0.49	0.52	0.17	0.02	0	0	0.67	0.72	0.45	0.58	0.58	0.53	0.05	0.35	0.2	0.1	0.08	0.14
ENSDARG00000010031	18.49	15.69	19.31	17.16	13.16	7.66	2.81	1.54	0.83	5.2	5.29	8.43	8.89	8.95	6.51	2.1	0.92	0.9	6.07	7.2	6.86	9.84	11.46	7.61	8.21	8.65	8.79	9.45	5.85	8.96
ENSDARG00000010032	0.17	0.19	0.09	0.04	1.64	7.7	8.27	6.66	4.2	0.15	0.22	0	0.47	5.03	28.33	29.97	17.34	9.65	0.31	0.23	0.93	0.32	0.31	0.06	0.35	0.13	0.59	0.46	0.15	0.27
ENSDARG00000010035	12.44	12.39	11.36	9.15	10.4	6.45	4.52	2.31	3.29	4.17	5.04	8.48	10.24	10.03	6.74	2.54	2.51	2.49	10	8.14	7.49	9.43	10.53	7.52	11.09	9.75	12.61	11.37	12.43	13.05
ENSDARG00000010042	0.06	0.03	0.07	0.03	0.01	0.04	0	0.02	0	0	0.05	0.07	0.07	0	0	0.04	0.02	0.02	0.04	0	0.09	0	0.02	0.02	0.02	0.09	0.08	0.09	0.05	0.05
ENSDARG00000010047	4.53	2.7	3.83	4.52	2.37	1.6	0.51	0.26	0.15	0.58	0.11	1.77	3.51	3.49	2.49	0.69	0.16	0.19	4.49	1.89	9.25	7.23	4.86	5.46	1.69	3.25	1.9	1.79	1.98	2.47
ENSDARG00000010051	30.77	33.64	30.29	31.51	33.39	27.43	18.08	16.12	13.41	75.59	90.81	73.84	64.34	70.88	70.07	45.13	28.79	27.41	102.2	97.2	93.03	84.62	80.22	90.8	69	79.86	72.8	67.96	77.96	81.11
ENSDARG00000010052	100.8	86.67	88.1	97.09	87.11	80.08	63.05	59.52	38.99	298.75	446.96	221.96	175.73	188.07	173.66	110.29	95.35	46.96	114.65	136.68	77.97	133.29	187.83	96.76	215.33	205.3	278.4	243.01	284.45	291.29
ENSDARG00000010059	0	0.03	0	0.03	0.07	0.63	0.88	1.37	2.52	0	0	0	0.05	0.05	0.44	0.3	0.53	1.04	0	0	0	0.11	0.02	0.06	0.05	0	0	0.11	0	0.02
ENSDARG00000010070	18.91	18.84	17.99	18.29	15.8	8.33	3.01	2.89	4.5	10.98	12.5	22.67	19.81	17.3	5.54	1.58	1.92	1.92	21.83	22.71	19.12	23.16	26.39	23.7	17.84	24.42	17.33	20.21	13.81	17.09
ENSDARG00000010075	0	0	0	0.02	0	0.03	0	0	0	0	0	0.03	0	0.09	0	0	0	0	0	0	0.06	0.11	0.06	0.03	0	0	0.03	0.03	0	0
ENSDARG00000010078	13.23	10.29	11.31	11.5	10.75	11.81	12.68	16.3	21.75	2.99	4.63	7.55	11.84	15.27	17.84	19.52	27.26	27.76	13.95	10.77	16.78	13.65	16.6	16.87	14.29	18.99	18.43	17.51	13.13	16.77
ENSDARG00000010083	4.43	3.75	3.54	4.19	2.68	1.33	0.29	0.14	0.2	1.17	1.12	1.85	3.17	3.5	1.85	0.23	0.03	0.05	2.8	1.78	4.54	3.88	3.4	4.71	3.44	3.48	3.12	3.33	2.86	3.43
ENSDARG00000010085	0	0.04	0.14	0.03	0.15	1.78	11.86	30.59	33.47	0	0	0	0	0.16	3.11	25.52	58.51	57.13	0	0.18	0	0.13	0.19	0	0.11	0	0	0	0	0
ENSDARG00000010096	0	0.08	0	0	0.07	0	0.02	0	0.02	0.04	0.08	0.04	0.04	0	0	0	0	0	0	0.05	0	0	0.04	0	0	0	0	0	0	0
ENSDARG00000010097	1.21	0.67	0.54	0.58	0.35	0.23	0.08	0.18	0	0.92	0.61	0.64	0.43	0.84	1.27	0.53	0.17	0.19	1.12	1.56	2.48	1.06	1.26	0.85	0.44	0.33	0.37	0.68	0.16	0.34
ENSDARG00000010098	40.11	31.58	31.6	29.8	29.3	15.62	10.11	10.99	12.36	19.65	30.3	28.42	27.72	22.49	14.42	9.74	10.64	8.71	13.97	12.19	12.16	26.51	25.41	16.82	24.47	23.89	22.58	25.23	17.87	20.58
ENSDARG00000010108	23.62	21.79	21.75	23.05	23.73	16.25	11.95	11.42	11.52	18.81	38.13	53.39	41.68	37.32	30.25	16.6	13.54	7.49	43.41	48.92	41.56	48.05	54.24	47.55	49.32	45.11	63.16	58.43	55.15	62.45
ENSDARG00000010113	51.65	38.02	37.92	38.75	23.76	17.94	17.2	30.39	38.66	28.19	39.96	32.58	32.8	46.46	56.69	83.42	92.83	128.7	55.29	53.73	68.26	51.77	55.44	73.05	29.11	37.24	40.85	34.58	27.28	43.06
ENSDARG00000010124	0	0	0	0.01	0.32	0.58	14.85	74.13	112.74	0	0	0	0	1.23	0.77	41.66	156.43	201.34	0	0	0	0	0	0	0	0	0	0.05	0.02	0
ENSDARG00000010130	0.4	0.14	0.33	0.17	0.24	0.35	0.03	0	0.03	0	0.2	0.6	0.44	0.45	0.33	0.1	0	0.19	0.12	0.53	0.26	0.53	0.57	0.57	0.47	0.31	0.7	0.26	0.54	0.66
ENSDARG00000010132	4.61	3.83	3.23	3.23	2.54	1.92	0.98	0.44	0.36	1.68	3.47	3.47	4.72	4.43	2.55	0.66	0.35	0.31	2.84	4.4	5.02	4.92	5.48	4.72	6.67	5.42	4.74	6.39	4.9	5.79
ENSDARG00000010137	9.17	8.47	8.3	8.52	9.65	29.92	61.92	86.95	94.34	7.13	10.74	17.55	14.98	18.16	70.23	134.44	159.27	139.65	13.02	16.98	13.32	14.1	15.09	15.8	12.37	13.87	12.47	12.34	10.03	12.4
ENSDARG00000010144	0.13	0.05	0.03	0.03	0.09	0.25	0.96	0.98	1.66	0.02	0	0.14	0	0.08	0.77	1.74	1.54	3.05	0.02	0	0.02	0.07	0.02	0	0	0.06	0.04	0.08	0	0
ENSDARG00000010145	1.87	3.55	3.32	2.94	7.44	16.14	23.33	20.78	14.16	0.74	1.1	3.75	4.22	7.6	38.19	33.36	26.48	9.64	5.46	3.9	4.75	3.17	4.24	4.77	4.36	1.57	2.73	2.33	2.67	1.44
ENSDARG00000010146	0	0	0	0	0.08	0.06	0.1	0.34	0.13	0	0	0	0	0	0.18	0.45	0.36	0.42	0.05	0.05	0.17	0.07	0.22	0	0.19	0.06	0.16	0	0	0.12
ENSDARG00000010149	389.21	385.54	373.87	368.47	341.87	280.72	227.55	157.9	159.09	89.18	84.81	127.96	209.73	367.82	361.91	220.02	159.32	138.14	209.95	165.26	414.91	304.16	516.38	517.43	484.04	546.91	646.57	569.08	525.22	659.14
ENSDARG00000010154	0.05	0	0	0.04	0	0.21	0.06	0.24	0.04	0	0	0	0	0.11	0.06	0.21	0.17	0.2	0.05	0	0	0.06	0	0	0	0	0	0	0	0
ENSDARG00000010155	1.37	1.34	1.29	1.37	0.89	0.86	1.08	3.51	6.55	1.3	1.52	2.44	2.1	1.1	1.81	4.01	10	14.47	1.31	1.29	1.74	1.34	2.17	2.24	1.48	1.99	1.6	2.27	1.61	2.9
ENSDARG00000010160	166.81	178.69	197.38	173.59	206.58	262.4	524.78	773.14	1005.75	273.01	325.97	312.62	192.65	342.82	544.41	1173.45	1405	2246.14	563.58	711.42	558.89	444.52	416.96	511.33	226.12	379.17	508.58	405.19	284.65	530.66
ENSDARG00000010169	8.88	10.04	8.81	9.29	7.14	3.5	1.18	1.41	2.06	1.81	2.61	8.52	9.47	10.23	4.31	2.47	2.69	2.71	11.81	8.47	11.56	17.07	13.73	8.83	8.01	9.33	10.16	7.4	5.1	7.21
ENSDARG00000010181	43.26	36.98	39.37	37.78	37.3	24.57	10.69	12.81	17.73	7.38	9.39	32.68	39.75	38.09	13.27	7.74	9.79	8.82	22.86	21.24	25.04	38.05	49.63	28.06	42.73	44.42	48.69	40.64	41.57	42.89
ENSDARG00000010183	0.98	0.78	0.65	0.65	0.79	0.77	0.62	1.14	0.98	0.15	0.08	0.27	0.68	0.81	0.39	0.62	1.97	0.67	0.71	0.38	0.55	0.75	0.66	0.74	0.68	0.43	1.59	0.91	0.64	0.45
ENSDARG00000010186	1.57	1.34	1.47	1.22	0.79	0.47	0.96	1.25	1.11	0.51	0.6	1.4	1.29	1.36	0.78	0.91	1.2	0.9	1.47	1.57	1.45	1.9	1.23	1.33	0.76	1.06	0.64	0.7	0.69	0.4
ENSDARG00000010192	4.28	2.33	2.72	2.19	2.9	1.11	0.27	0.43	6.57	0.67	0.42	2.32	3.56	3.79	0.87	0.19	0.12	3.13	3	2.08	4.61	5	4.22	4.93	3.48	3.54	2.83	2.57	2.2	2.52
ENSDARG00000010194	232.71	223.15	220.2	205.08	175.1	171.14	229.89	344.04	422.41	77.58	96.87	142.93	158.81	284.6	361.43	597.36	713.4	953.5	253.48	231.29	414.28	270.77	278.93	393.13	199.72	236.55	224.68	221.33	189.59	212.37
ENSDARG00000010207	2.95	1.84	1.89	2.45	1.55	1.05	0.35	0.13	0.45	0.67	2.15	3.2	2.55	2.26	0.98	0.64	0.29	0.87	2.75	4.1	2.59	2.78	2.31	2.62	2.14	2.03	1.84	1.74	1.95	1.97
ENSDARG00000010231	0.09	0.06	0	0.01	0.04	0	0	0	0.03	0	0.02	0.02	0.11	0.02	0	0	0	0.04	0	0	0.04	0	0	0	0.05	0	0	0	0	0
ENSDARG00000010238	39.58	33.93	35.74	38.75	35.13	36.8	43.71	48.98	47.39	20.6	45.83	94.09	94.28	98.64	125.86	132.21	126.39	105.71	99.96	100.29	86.81	103.86	117.34	99.42	121.55	120.67	138.22	130.08	124.15	146.65
ENSDARG00000010244	7.28	8.76	9.09	8.33	15.76	18.86	27.97	37.81	49.86	12.91	17.95	14.95	8.47	22.59	47.08	96.96	95.47	160.21	38.45	39.03	36.18	23.4	29.28	25.2	16.31	28.88	26.26	24.96	22.16	36.59
ENSDARG00000010246	237.56	231.19	208.44	218.37	237.29	250.56	288.94	354.87	324.71	921.31	1354.16	766.84	467.55	471.79	620.68	598.71	478.41	453.57	515.48	578.27	390.52	551.91	610.03	432.31	611.3	646.77	765.43	699.55	725.98	874.44
ENSDARG00000010248	2.15	1.83	1.63	1.07	0.22	0.17	0.43	0.4	0.74	0.73	0.03	0.18	0.26	0.2	0.29	0.33	0.68	1.61	0.11	0.22	0.34	0.17	0.05	0.25	0	0.17	0.21	0.03	0.28	0.09
ENSDARG00000010250	14.21	15.43	12.55	9.69	6.98	4.39	20.84	35.7	40.36	35.35	22.21	10.52	11.73	12.75	14.93	76.32	125.15	122.03	9.59	10.03	16.2	15.29	12.52	13.11	9	9.96	13.27	10.17	10.23	13.16
ENSDARG00000010252	0.02	0.02	0.03	0.03	0.04	0	0.05	0	0	0	0.07	0.04	0.06	0.02	0.31	0.04	0	0.04	0.02	0.02	0	0	0	0.04	0	0.02	0	0.04	0	0.06
ENSDARG00000010255	86.31	78.68	83.66	76.09	37.96	23.03	11.78	4.95	2.11	19.58	17.02	38.79	61.98	45.45	27.55	13.39	4.27	2.17	62.93	50.41	69.44	79.17	46.87	58.33	23.35	31.54	27.11	26.85	23.93	27.32
ENSDARG00000010266	118.93	98.14	116.96	122.43	122.76	116.54	87.4	74.82	93	35.73	21.63	79.53	129.15	157.11	108.83	65.01	69.59	79.03	103.93	85.07	133.69	144.56	191.17	158.75	168.23	180.85	177.31	176.32	150.85	162.83
ENSDARG00000010267	4.47	4.01	3.31	4.19	2.88	2.16	1.92	0.95	1.34	2.07	3.19	3.31	3.88	3.64	3.59	2.5	0.96	1.68	3.68	4.95	4.84	3.93	5.03	5.2	4.05	4.51	5.11	5.62	5	5.81
ENSDARG00000010270	0	0	0	0	0.1	0.02	0	0	0.03	0	0	0	0	0	0	0	0	0	0	0	0.04	0	0	0.07	0	0	0	0	0	0
ENSDARG00000010276	2.56	1.7	2.32	2.49	2.73	3.14	12.29	14.09	9.26	0.33	0.13	0.34	0.48	0.48	5.55	24.97	24.35	15.78	0.17	0.05	0.12	0.18	0.05	0.31	0.09	0.14	0.11	0.29	0.03	0
ENSDARG00000010279	23.39	20.91	19.2	19.31	18.5	17.8	13.93	15.35	16.75	22.76	49.79	55.27	43	44.33	47.43	35.8	42.27	41.85	54.66	57.36	46.95	46.09	50.6	47.74	48.37	51.59	63.67	55.3	51.43	61.39
ENSDARG00000010280	97.56	68.83	88.03	79.69	95.26	78.52	44.82	42.06	40.41	21.61	11.79	50.04	108.67	123.33	88.19	38.99	33.11	21.5	29.64	30.07	55.93	114.32	176.93	111.28	198.43	186.83	176.27	151.01	247.58	207.99
ENSDARG00000010281	61.2	54.4	60.09	59.89	54.41	40.68	17.55	16.67	19.72	5.94	19	77.88	85.66	82.13	45.45	23.02	24.01	31.17	74.3	64.91	77.02	89.66	99.47	82.36	91.72	95.99	87.73	97.62	73.59	91.16
ENSDARG00000010294	0	0	0	0	0.05	0	0	0	0	0	0	0	0	0	0	0.07	0	0	0	0	0	0	0	0	0.08	0	0	0	0	0
ENSDARG00000010296	0	0	0.07	0.02	0.02	0.1	0	0	0	0	0	0	0	0.09	0.15	0	0	0.03	0	0.04	0	0	0	0	0.1	0.05	0	0	0	0
ENSDARG00000010300	15.23	12.95	14.35	12.37	10.32	5.53	6.12	10.19	17.11	4.53	4.43	16.76	11.95	18.02	6.4	7.54	9.06	10.48	24.43	21.44	30.6	19.95	26.95	26.83	20.7	20.58	23	20.85	15.97	22.76
ENSDARG00000010301	85.92	80.72	90.17	87.63	74.44	59.8	60.82	57.32	59.5	49.74	62.69	107.79	79.92	71.78	96.27	69.41	58.37	51.3	90.13	111.32	83.96	85.91	87.64	86.31	93.93	84.49	107.61	108.36	99.03	105.84
ENSDARG00000010312	0.16	0.33	0.28	0	0.28	0.23	0	0.02	0.05	0	0	0.02	0	0.04	0.14	0.02	0.04	0	0.12	0	0.26	0.98	0.29	0.25	0.15	0.04	0.15	0.04	0.3	0.28
ENSDARG00000010316	47.62	43.28	46.38	45.03	36.5	25.27	16.17	18.32	22.81	6.66	3.79	9.37	19.66	24.52	21.09	14.2	19.9	25.19	21.83	11.55	28.31	28.22	28.01	32.59	13.7	22.62	13.32	14.45	8.89	14.01
ENSDARG00000010317	0	0	0	0	0	0	0	0	0	0	0	0	0	0	0	0	0	0	0	0	0	0	0	0	0	0	0	0	0	0
ENSDARG00000010318	0.47	0.45	0.85	0.3	0.42	0.3	0.73	0.76	0.8	2.53	1.79	0.72	0.23	0.24	0.43	0.58	1	1.27	0.17	0.73	0.32	0.44	0.17	0.22	0.05	0	0.08	0.23	0	0.28
ENSDARG00000010331	34.34	27.6	30.89	26.83	23.29	15.69	12.24	18.5	26.47	4.24	4.85	20.48	25.74	25.6	16.31	14	20.98	23.56	26.26	20.35	35.42	34.02	28.91	34.72	18.19	23.64	16.66	16.61	13.46	17.24
ENSDARG00000010332	323.28	268.74	237.78	234.08	139.54	47.65	6.84	2.82	1.16	879.55	839.96	282.62	210.35	90.59	19.58	4.04	1.07	1.37	301.29	312.3	309.42	273.73	139.87	246.86	32.97	61.14	21.68	29.01	13.99	17.8
ENSDARG00000010347	4.53	3.02	3.38	2.87	1.94	2.83	39.03	84.84	57.72	3.8	6.32	9.3	6.85	4.86	7	150.84	178.44	123.8	9.28	8.18	6.34	7.88	6.59	5.82	6.38	4.51	7.25	8.86	5.99	8.55
ENSDARG00000010350	0.1	0	0.03	0	0	0.09	0.39	0.34	0.45	0	0	0.04	0.24	0	0.16	1.02	1.05	1.54	0	0	0.08	0.28	0	0	0	0	0	0	0	0
ENSDARG00000010373	0.37	1.09	0.51	0.91	0.45	0.19	0	0	0	0	0	0	0.35	0.18	0	0	0	0.08	0.24	0.3	0.43	0.62	0.64	0.58	0	0.17	0.16	0	0	0
ENSDARG00000010376	0	0	0	0	0	0	0.02	0	0	0	0	0	0	0	0	0	0	0	0	0	0	0	0	0	0	0	0	0	0	0
ENSDARG00000010381	155.87	137.66	140.15	143.09	114.93	76.88	53.54	51.51	46.64	37.25	92.73	81.27	87.43	112.5	129.53	92.53	82.1	74.22	87.45	85.48	108.68	114.3	114.98	133.47	94.61	107.45	100.46	100.36	87.55	101.13
ENSDARG00000010384	0	0	0	0	0	0.03	0	0.07	0.07	0	0	0	0	0	0	0	0.1	0.04	0	0	0	0	0	0	0	0	0	0	0	0
ENSDARG00000010385	6.71	5.42	5.82	6.94	8.07	4.98	3.19	1.48	0.47	1.16	1.19	7.3	10.26	14.96	13.13	4.81	0.89	0.45	12.44	12.08	12.74	13.25	13.07	16.91	11.47	10.95	16.24	10.96	10.21	13.42
ENSDARG00000010400	118.76	109.51	111.4	109.42	89.72	50.2	12.46	10.81	14.28	35.26	73.61	139.66	124.44	123.22	49.82	9.9	11.76	14.05	167.28	174.22	199.41	157.5	133.04	166.08	101.17	112.74	105.13	105.51	86.13	121.97
ENSDARG00000010407	8.06	6.69	7.72	8.11	6.91	4.55	0.73	0.25	0.38	1.69	1.45	7.62	11.24	11.35	5.28	0.69	0.28	0.17	9.85	8.21	10.9	13.82	12.07	11.96	12.7	13.36	9.27	9.5	8.26	6.74
ENSDARG00000010408	4.85	3.8	4.7	3.62	2.84	1.85	0.74	0.91	1.93	1.57	1.23	4.6	4.1	3.41	1.81	0.73	1.16	2.1	3.25	3.1	3.18	4.54	4.7	2.89	4.99	4.35	5.71	5.12	4.51	5.63
ENSDARG00000010411	109.21	94.63	98.33	98.45	78.69	52.87	31.17	30.33	39.8	27.87	19.45	49.72	57.16	70.58	42.89	29.13	33.9	39.32	62.39	51.93	83.62	77.36	90.54	94.08	65.03	79.45	78.92	72.91	61.25	68.5
ENSDARG00000010415	1.82	1.33	2	1.68	0.67	0.78	0.27	0.39	0.71	0.86	0.51	0.78	0.72	0.94	0.58	1.29	0.97	1.59	0.73	2.15	2.16	0.98	0.77	1.62	0.31	0.64	0.35	0.29	0.32	0.4
ENSDARG00000010420	63.97	57.38	61.4	68.24	44.97	28.54	15.74	10.96	5.37	214.45	225.92	150.38	88.96	66.73	59.88	33.38	15.93	6.78	113.67	111.92	87.25	114.42	71.01	96.7	57.38	68.31	69.73	66.17	54.73	75.16
ENSDARG00000010423	1.32	1.24	0.67	1.16	1.03	1.58	0.65	1.29	0.4	1.25	3.73	3	2.19	2.56	3.46	2.51	1.44	1.11	2.6	4.17	1.95	3.19	2.91	2.76	3.35	2.34	3.42	2.21	2.69	4.84
ENSDARG00000010425	0.77	0.66	1.06	0.65	0.49	0.8	0.55	0.53	0.64	0.03	0.18	1.58	0.9	1.48	1.47	0.78	0.66	0.47	1.33	1.67	1.63	1.42	2.47	1.54	1.43	1.44	1.99	1.65	1.25	2.21
ENSDARG00000010432	70.02	54.23	57.12	55.18	50.38	53.27	39.07	44.62	42.56	212.38	250.05	195.13	136.26	139.04	141.99	112.79	106.77	103.93	146.87	201.17	128.12	152.94	198.29	128.62	179.77	182.52	202.12	189.75	194.7	211.07
ENSDARG00000010434	0.09	0.07	0.44	0.14	0	0.07	0.13	0.36	0.62	0	0	0	0	0	0.22	0.31	0.83	0.44	0	0	0	0.21	0.4	0	0	0	0.29	0.11	0	0
ENSDARG00000010437	274.29	249.47	276.42	282.53	249.72	107.27	26.2	9.54	7.68	62.93	51.57	118.94	240.39	150.44	60.18	16.15	5.28	1.78	137.19	94.56	174.02	259.15	277.6	184.59	278.92	266.14	328.96	324.4	272.56	340.75
ENSDARG00000010442	14.17	12.85	19.52	16.14	13.34	13.6	17.3	17.59	14.61	5.01	8.86	25.85	23.97	31.39	40.57	39.49	32.14	24.4	26.86	22.6	37.3	33.88	39.91	35.55	33.49	38.21	39.32	37.43	37.78	44.15
ENSDARG00000010445	94.44	78.79	76.64	82.69	82.54	72.15	30.83	26.46	27.13	12.92	18.77	61.61	83.39	94.4	62.39	27.22	22.04	22.55	51.05	37.64	48.5	82.9	101.66	59.6	84.45	96.38	88.85	80.23	73.08	74.45
ENSDARG00000010454	0	0	0	0	0.02	0.05	0.15	0.87	1.04	0	0	0	0	0	0.37	0.73	1.7	2.34	0	0	0	0.04	0.06	0	0	0	0	0	0	0.07
ENSDARG00000010472	0.02	0.03	0	0	0	0.06	0.05	0.03	0	0.02	0	0	0.04	0.06	0.1	0.04	0	0.04	0	0	0.12	0.09	0	0.04	0.04	0	0.03	0	0.02	0.04
ENSDARG00000010477	0	0.04	0	0	0.03	0.05	0	0.06	0.05	0	0.02	0	0.03	0	0.04	0.04	0.07	0.04	0	0	0.03	0	0	0	0	0.1	0	0	0	0
ENSDARG00000010478	0.67	0.13	0.17	0.17	0.45	0.07	0.3	0.12	0.1	0.56	1.58	0.44	0.35	0.4	1.32	0.61	0.25	0.72	0.6	0.35	0.55	0.82	0.31	0.43	1.24	0.38	0.26	0.33	0.31	0
ENSDARG00000010481	287.12	274.91	243.86	257.06	286.43	295.83	339.7	430.77	408.01	761.13	1116.32	839.54	574.7	665.69	922.14	999.69	663.3	687.18	846.77	1007.81	734.31	722.65	782.32	728.82	731.69	818.69	885.1	830.38	842.25	1015.22
ENSDARG00000010482	1.19	0.74	0.47	0.69	0.35	0.74	0.53	0.79	0.41	0.09	0.3	0.49	0.96	1.2	0.65	0.57	1.35	1.25	1.38	1.24	1.99	1.03	1.81	1.38	1.84	1.98	1.36	1.47	0.78	1.25
ENSDARG00000010487	54.21	52.23	48.46	50.45	54.41	62.86	79.47	104.44	108.93	51.24	83.48	84.81	84.43	120.34	143.11	202.55	210.21	238.28	120.3	124.71	127.94	118.05	115.72	130.68	108.59	123.93	140.81	124.16	114.84	146.03
ENSDARG00000010514	0	0	0	0	0	0	0	0	0	0	0	0	0	0	0	0	0.07	0	0	0	0	0	0	0	0	0	0	0	0	0
ENSDARG00000010515	4.72	5.28	3.9	3.86	2.6	1.36	0.24	0.84	1.18	1.15	1.29	3.11	3.55	2.01	0.79	0.17	0.37	1.03	4.11	2.77	4.89	5.14	3.77	4.23	1	2.54	1.39	1.48	0.63	0.48
ENSDARG00000010516	165.81	158.31	152.48	151.97	121.95	146.26	246.67	417.09	549.28	163.92	140.25	150.91	93.33	163.63	327.3	736.4	1038.19	1585.16	241.78	264.55	290.12	185.2	210.11	272.06	160.15	192.78	218.97	220.89	150.63	237.39
ENSDARG00000010519	26.8	24.73	24.29	25.55	26.05	23.91	15.11	7.14	3.15	3.31	6.33	18.4	26.06	32.65	22.24	5.66	5.01	1.41	15.46	13.78	15.22	28.69	32.64	16.11	26.22	38.74	43.4	34.47	32.9	36.4
ENSDARG00000010524	56.83	46.54	46.44	49.84	41.92	28.08	13.13	14.09	18.21	15.27	13.19	34.88	39.35	35.55	21.52	11.22	14.6	15.98	29.19	29.31	34.38	40.95	46.96	39.35	43.06	45.92	49.08	45.58	47.55	49.88
ENSDARG00000010531	17.6	13.92	15.06	14.73	15.2	11.62	3.24	3.3	7.52	6.65	18.5	25.04	25.14	26.29	18.61	6.35	7.35	16.11	22.1	19.44	22.96	27.33	38.75	26.21	31.11	32.13	40.74	38.14	37.03	39.79
ENSDARG00000010553	146.21	141.46	135.9	134.65	137.26	122.62	88	58.63	50.67	663.26	717.84	492.67	313.99	362.55	436.2	250.52	139.55	137.81	469.65	561.72	400.03	445.94	477.38	397.42	386.55	492.46	443.18	417.73	365.57	456.14
ENSDARG00000010555	0.05	0.04	0	0.08	0.02	0.06	0.06	0.02	0	0.04	0	0	0.03	0.09	0.32	0.04	0	0.03	0.06	0.14	0	0	0.12	0.09	0	0.15	0.14	0	0.07	0.06
ENSDARG00000010556	0.03	0	0	0.05	0	0.04	0	0.01	0	0	0	0	0.06	0	0	0	0	0	0	0	0	0	0.02	0	0.02	0.02	0	0	0	0
ENSDARG00000010563	41.1	33.99	34.56	33.14	33.06	24.41	13.48	14.19	13.92	7.55	7.08	31.68	54.01	60.91	39.24	25.11	26.36	25.51	53.4	38.97	66.37	69.58	70.69	62.66	44.25	61.55	40.42	43.59	24.77	38.75
ENSDARG00000010565	0.26	0.21	0.45	0.5	0.25	0.34	0.44	0.22	0.33	0	0.25	0.32	0.62	0.78	0.16	0.22	0.16	0.49	0.07	0.53	0.15	0.27	0.85	0.29	0.57	0.15	0.48	0.38	0.17	0.99
ENSDARG00000010571	96.91	80.41	95.28	107.74	112.59	122.51	117.28	123.94	101.3	21.88	8.85	33.21	52.84	67.21	82.84	100.54	92.11	86.55	60.11	41.34	66.95	60.68	51.19	67.71	33.32	39.06	22.65	24.16	23.17	21.79
ENSDARG00000010572	488.47	436.75	447.96	406.21	264.17	107.86	23.81	14.68	14.39	107.24	99.02	143.81	209.73	189.33	70.04	10.96	13.28	12.12	159.5	133.36	256.42	275.97	198.19	248.85	89.46	127.39	54.25	59.93	29.12	30.77
ENSDARG00000010583	65.85	56.51	58.79	57.74	54.45	49.51	41.65	32.74	36.3	23.52	37.76	90.14	85.37	95.55	78.86	35.94	24.67	20.42	75.97	82.06	71.74	91.42	99.57	75.94	96.01	98	119.26	107.6	89.94	115.66
ENSDARG00000010586	2.97	2.81	3.83	2.8	3.16	2.11	0.82	0.92	1.55	0.53	0.11	2.71	3.79	4.31	3.11	1.15	1.66	2.42	5.42	2.99	7.03	7.52	5.91	7.09	4.5	6.72	6.04	4.09	4.24	6.08
ENSDARG00000010591	0.02	0.19	0.02	0.04	0	0	0	0	0.04	0.18	0	0.14	0.08	0	0.06	0.16	0	0.08	0	0	0.14	0	0.1	0.13	0	0.02	0.17	0	0	0.06
ENSDARG00000010596	203.09	181.5	187.51	168.64	88.64	45.45	13.98	12.56	16.67	38.07	20.9	47.79	41.9	29.7	23.5	29.73	27.77	39.86	56.24	54.05	35.88	35.7	27.12	33.59	18.43	21.96	20.54	18.73	15.37	19.21
ENSDARG00000010601	21.04	14.97	17.99	16.55	17.63	14.84	4.65	2.13	1.25	10.96	13.07	20.25	22.35	22.13	10.47	1.89	1.53	0.97	21.14	22.1	19.33	24.87	20.56	22.3	13.88	16.54	8.99	10.11	7.17	6.62
ENSDARG00000010602	0	0	0	0	0	0	0	0.02	0	0	0	0	0.06	0	0	0	0	0	0	0	0	0	0	0	0	0	0	0	0	0
ENSDARG00000010603	31.24	26.23	27.32	32.02	30.54	28.83	27.58	19.14	14.93	6.08	14.16	58.11	54.72	64.02	69.79	46.13	27.55	17.98	65.53	67.57	59.52	64.5	70.28	65.91	66.35	68.46	90.15	74.35	73.54	91.99
ENSDARG00000010610	6.45	6.28	5.38	6.36	5.73	4.51	3.65	2.26	0.87	1.25	1.04	5.27	8.08	10	9.52	5.2	1.11	0.56	6.69	4.49	6.86	10.13	11.15	9.06	13	13.03	13.92	13.55	13.01	15.05
ENSDARG00000010619	0.03	0	0.06	0	0	0	0	0	0.09	0	0.03	0	0	0	0	0	0	0	0.09	0	0	0.04	0.09	0	0	0	0	0.03	0	0.03
ENSDARG00000010625	0.14	0.04	0	0.04	0.07	0.63	1.67	0.71	0.9	0	0	0.4	0.06	0.22	2.3	2.25	1.06	1.29	0.2	0	0.49	0	0.15	0.05	0.17	0.16	0.15	0.05	0	0.16
ENSDARG00000010630	0	0	0	0	0	0	0	0	0.17	0	0	0	0	0	0	0	0	0.44	0	0	0	0	0	0	0	0	0	0	0	0
ENSDARG00000010641	16.42	12.75	11.62	11.57	14.18	16.36	14.62	24.96	43.5	10.61	15.45	24.48	22.3	25.73	31.11	37.98	50.5	67.44	22.39	20.2	20.71	24.14	25.48	21.78	25.05	24.68	29.02	26.48	21.29	29.75
ENSDARG00000010654	2.8	2.62	3.01	3.16	2.68	1.87	0.3	0.14	0.01	1.22	1.54	4.25	4.56	5.62	2.26	0.36	0.01	0.05	6.31	5.68	6.02	5.46	5.52	5.84	4.37	5.55	4.46	5.8	3.13	4.12
ENSDARG00000010655	13.18	9.58	8.97	6.91	3.8	3.73	2	5.8	7.15	2.68	1.89	2.5	1.52	3.27	5.82	7.31	11.38	9.79	1.12	0.83	0.97	1.47	1.77	1.66	1.57	1.46	1.07	0.75	0.62	0.87
ENSDARG00000010658	9.37	8.82	8.64	6.26	6.61	6.28	3.84	2.2	2.48	3.33	4.62	9.1	9.58	16.58	15.58	8.11	4.95	3.33	13.3	9.94	17.52	17.71	15.73	18.5	9.34	10.76	12.54	12.78	8.54	12.1
ENSDARG00000010662	0.07	0	0.17	0.17	0.11	0.05	0.05	0.5	0.74	0	0	0	0.09	0.53	0.18	0.41	0.27	0.39	0.16	0.68	0.77	0.31	0.4	0.41	0.37	0.17	0.54	0.34	0.48	0.6
ENSDARG00000010673	50.06	46.49	46.26	44.73	37.93	26.69	23.18	30.08	32.33	24.69	70.45	70.36	61.74	54.58	39.52	34.68	35.95	24.77	65.61	70.99	44.33	69.56	69.18	41.8	62.85	67.52	80.7	74.34	64.51	82.33
ENSDARG00000010680	0	0	0.28	0	0	0.91	11.96	20.31	18.25	0	0	0	0	0	2.77	34.93	44.76	54.12	0	0	0	0	0	0	0	0	0	0	0	0
ENSDARG00000010681	26.24	13.96	21.99	22.09	22.67	19.36	12.56	4.16	3.27	54.89	60.53	59.18	41.8	29.59	18.89	4.57	1.78	1.63	36.63	40.46	29.02	41.67	36.93	29.27	46.24	44.6	56.77	54.33	47.88	53.41
ENSDARG00000010700	0	0	0	0.09	0	0.12	0.08	0.11	0	0	0.29	0	0	0.27	0.45	0	0.13	0.45	0	0	0.13	0	0	0.25	0	0.13	0	0	0.55	0.34
ENSDARG00000010701	0.11	0	0	0.09	0.08	0	0	0	0	0	0	0	0	0	0	0	0.29	0.51	0	0.57	0.42	0	0	0	0	0	0.12	0	0	0
ENSDARG00000010710	0.49	0.45	0.13	0.13	0.73	0.2	1.24	2.78	6.23	0	0.12	0.11	0.2	1.72	1.06	1.16	4.15	14.15	0.19	0.2	0.03	0.46	0.24	0.2	0.57	0.28	1.11	1.07	0.57	1.31
ENSDARG00000010712	4.87	4.69	4.37	4.31	3.79	1.39	0.36	0.14	0.07	0.75	0.63	4.13	6.54	5.24	0.98	0.14	0	0.04	4.96	3	5.24	7.12	6.69	7.31	2.38	4.78	1.5	2.22	0.95	1.67
ENSDARG00000010717	43.17	40.81	38.88	38.62	39.95	27.29	16.05	14.71	7.86	8.41	9.85	29.27	48.39	73.45	72.39	59.74	26.06	22.7	69.06	44.87	107.15	73.81	87.36	102.93	51.99	76.19	73.63	62.54	51.48	79.49
ENSDARG00000010721	288.26	286.55	273.08	293.05	278.22	252.29	246.78	226.18	198.35	731.61	1082.76	760.64	419.19	499.29	587.98	527.64	382.46	362.2	547.41	684.63	405.5	537.3	580.89	453.36	595.12	584.65	775.8	677.35	683.73	856.57
ENSDARG00000010727	32.56	30.56	31.31	29.78	19.58	8.28	2.09	0.93	1.11	91.91	32.02	19.15	14.03	14.67	7.67	1.46	1.17	2.27	15.46	21.83	14.02	15.16	14.08	15.2	13.02	12.51	15.06	15.69	13.47	13.02
ENSDARG00000010728	0.2	0.05	0.04	0.02	0.24	0.24	0.04	0	0.02	0.08	0.45	0.21	0.21	0.17	0.24	0.16	0.1	0.06	0.32	0.15	0.5	0.32	0.31	0.1	0.32	0.2	0.12	0.4	0.26	0.27
ENSDARG00000010729	0	0	0	0	0.02	0	0	0.01	0.07	0	0	0	0	0.02	0.02	0	0.02	0	0.02	0	0	0	0	0	0	0	0	0	0	0
ENSDARG00000010732	37.15	31.59	29.4	31.65	27.4	23.06	10.27	4.32	1.75	63.07	55.56	67.65	50.04	67.67	47.44	20.28	3.34	1.4	92.09	84.95	106.95	83.75	75.17	95.3	48.51	64.75	73.52	62.5	48.76	68.07
ENSDARG00000010738	10.18	11.28	10.94	8.5	8.12	4.95	3.41	5.96	8.45	3.58	2.08	2.75	3.2	9	6.43	6.42	12.24	17.44	6.63	4.66	12.57	5.65	9.15	11.61	3.75	5.99	3.78	3.5	1.42	1.4
ENSDARG00000010745	17.38	14.27	16.09	16.1	16.98	18.87	16.15	17.47	23.95	10.18	14.73	31.15	38.33	51.91	64.34	51.32	39.61	53.38	40.7	36.55	51.66	56.05	68.01	59.44	64	72.28	94.87	78.07	73.25	100.19
ENSDARG00000010752	41.38	39.36	38.15	38.74	35.49	30.55	19.67	6.09	2.16	11.89	30.71	58.81	48.46	49.19	44.52	15.14	4.7	1.47	40.21	40.06	29.43	49.11	54.48	31.96	51.95	55.85	63.31	60.46	45.15	61.44
ENSDARG00000010756	1.86	1.59	1.59	1.19	0.5	0.52	0.17	0.04	0.16	0.39	0.56	1.56	1.07	0.75	0.69	0.13	0.1	0.29	1.32	0.89	0.7	0.63	1.42	0.76	0.09	0.37	0.19	0.14	0.11	0.12
ENSDARG00000010758	0.62	0.32	0.33	0.52	0.29	0.39	0.16	0.25	0.16	0.25	0	0.28	0.43	0.46	0.7	0.46	0.52	0.18	0.32	0.57	0.33	0.54	0.6	0.49	0.24	0.52	0.84	0.56	0.63	0.45
ENSDARG00000010764	0	0.04	0.05	0.07	0.07	0.03	0	0	0	0.06	0	0	0	0.11	0	0.03	0	0.05	0.02	0.02	0.1	0	0.05	0	0.06	0	0.05	0	0.03	0.03
ENSDARG00000010767	3.27	2.45	2.39	2.69	2.47	1.03	0.25	0.19	0.18	0.35	0.51	2.3	2.68	1.97	0.56	0.09	0.1	0.13	3.22	2.87	3.48	3.24	3.05	3.38	2.8	3.34	2.95	3.19	1.94	2.54
ENSDARG00000010770	0.09	0.09	0.02	0.07	34.42	87.25	172.68	214.31	186.71	0	0	0.2	0.41	64.65	195.63	382.92	375.9	337.24	0	0.22	0.04	0.05	0.04	0.24	0.08	0.13	0	0.03	0	0.04
ENSDARG00000010773	6.67	3.52	5.46	5.59	6.04	4.31	3.69	1.87	2.13	3.66	5.01	12.83	12.67	13.63	14.21	8.52	3.96	2.78	17.52	15.78	19.72	15.52	16.65	20.05	15.71	13.33	18.66	16.16	14.08	18.92
ENSDARG00000010779	130.86	98.87	114.6	119.14	119.32	112.33	55.21	53.78	59.76	57.78	78.54	194.11	208.66	183.95	97.68	88.68	77.73	71.35	212.94	195.67	214.95	236.95	185.17	219.51	89.36	136.31	63.92	71.41	53.89	58.89
ENSDARG00000010782	12.89	9.2	8.67	7.99	7.34	3.49	1.23	1.24	0.63	23.88	23.76	17.13	13.61	14.94	8.4	3.23	2.38	1.73	21.6	29.03	22.07	21.63	15.87	19.72	8.76	10.39	10.69	8.86	6.66	11.05
ENSDARG00000010784	141.9	117.38	145.58	142.95	141.89	115.15	42.69	39.6	48.22	25.39	10.94	29.38	51.93	40.05	16.43	14.96	18.75	19.39	40.03	29.79	57.78	55.17	45.87	64.11	38.38	41.77	24.12	32.09	25.92	20.16
ENSDARG00000010785	0.02	0.04	0.04	0.06	0.03	0.05	0.05	0.06	0.16	0.13	0.06	0	0.01	0.03	0.13	0.08	0.31	0.18	0.05	0	0	0.26	0.04	0.01	0	0.03	0.01	0.05	0.02	0.08
ENSDARG00000010789	22.5	19.48	17.24	20.98	21.25	17.49	3.97	1.49	2.34	21.29	24.69	35.55	34.76	30.83	20.2	3.16	1.23	1.99	26.72	22.41	22.02	35.94	36.31	26.57	37.62	38.89	41.01	39.89	34.69	39.77
ENSDARG00000010791	0.02	0.02	0	0	0	0.17	0.47	4.2	11.86	0	0	0	0	0.16	0.04	0.95	5.92	12.81	0	0	0	0	0	0.02	0	0.03	0	0.03	0	0.06
ENSDARG00000010792	155.77	131.96	152.81	156.72	159.96	171.02	114.3	80.93	84.61	89.07	123.85	327.32	404.49	295.78	230.36	110.49	87.82	87.45	369.16	304.75	444.56	463.36	353.61	461.42	245.76	331.03	147.61	178.08	155.93	129.67
ENSDARG00000010794	1.7	1.06	1.35	2.25	2.35	6.82	6.28	12.37	6.7	1.24	1.32	3.6	2.64	3.51	5.12	5.52	7.86	2.65	4.02	4.41	3.44	4.52	2.7	3.98	1.65	2.32	1.54	1.32	1.1	0.48
ENSDARG00000010816	24.86	21.11	20.65	20.01	17.26	12.11	4.2	2.85	0.55	9.6	5.07	14.88	26.99	30.5	20.22	4.96	0.82	0.24	10.17	10.7	12.58	21.78	28.88	16.47	43.02	26.05	40.09	33.58	33.46	40.62
ENSDARG00000010823	59.38	51.74	52.3	52.24	53.94	47.96	31.5	14.64	12.74	80.39	171.71	174.8	126.99	133.86	134.77	59.3	26.46	19.16	180.04	203.73	152.02	150.11	162.94	162.51	137.62	166.12	142.3	135.15	117.94	130.26
ENSDARG00000010831	10.56	9.9	9.48	7.9	10.8	8.73	9.11	10.81	13.05	2.8	3.07	11.57	15.71	19.65	29.83	23.97	23.86	27.96	28.53	20.54	27.25	27.01	26.33	24.35	17.76	21.92	28.58	29.42	23.34	39.23
ENSDARG00000010841	0.07	0.11	0.11	0.11	0.05	0.09	0	0	0	0.36	0	0.08	0.08	0.08	0	0.15	0	0	0.82	0.28	0.23	0.19	0.3	0.53	0.42	0.23	0.14	0.08	0.18	0.16
ENSDARG00000010844	11.72	7.65	8.21	12.23	11.24	13.76	13.98	12.29	13.9	1.81	7.51	17.06	19.72	21.55	30.02	17.44	12.73	11.27	25.25	19.31	13.52	17.06	21.46	20	16.71	21.8	24.41	20.35	17.6	21.89
ENSDARG00000010862	29.07	29.31	25.07	23.51	13.89	3.41	1.49	2.81	3.48	12.21	23.25	42.12	33.57	9.98	3.05	1.48	2.61	5.45	40.44	42.54	35.23	43.02	49.22	31.91	42.98	48.96	62.52	50.07	46.84	64.33
ENSDARG00000010873	33.32	29.96	26.46	27.07	27.8	44.26	68.68	79.88	72.63	56.67	95.76	71.49	50.03	55.25	108.46	160.79	156.29	131.43	46.12	49.39	40.49	55.19	61.4	51.79	69.26	65.13	88.63	73.05	78.08	89.54
ENSDARG00000010878	4.01	2.31	1.17	1.1	19.61	48.9	54.84	55.17	66.39	0.44	0.22	0.16	0.45	30.6	77.52	91.15	92.87	127.75	0.32	0.09	0.1	0.06	0.18	0.14	0.05	0.1	0	0.1	0	0
ENSDARG00000010905	9.11	8.83	8.56	8.1	7.99	5.96	3.19	3.4	3.82	2.13	2.15	8.26	9.68	9.94	7.14	3.4	4.8	5.86	10.88	7.14	11.56	11.93	10.94	12.93	7.06	9.71	7.22	6.74	4.61	6.21
ENSDARG00000010918	12.23	8.24	12.89	10.24	5.08	2.49	2.2	3.77	4.43	3.17	3.84	10.07	12.77	6.8	4.48	4.26	4.94	6.63	10.67	9.02	10.88	11.59	10.54	10.05	6.55	5.88	5.18	5.58	4.63	3.53
ENSDARG00000010925	0.07	0.09	0.35	0.17	0.23	0.07	0.05	0.03	0.09	0.05	0.15	0.23	0.31	0.13	0	0.04	0	0.04	0.2	0.19	0.13	0.16	0.16	0.04	0.05	0	0.04	0.13	0.05	0.09
ENSDARG00000010933	0.39	0.21	0.17	0.29	0.31	0.1	0.11	0.3	0.44	0.16	0.01	0.09	0.19	0.13	0.06	0.15	0.3	0.3	0.19	0.27	0.23	0.08	0.11	0.17	0.1	0.18	0.15	0.16	0.09	0.08
ENSDARG00000010934	0.22	0.11	0.24	0.17	0.16	0.09	0.34	3.73	0.64	2.97	0	0.22	0.09	0.21	0.14	0.33	2.27	1.86	0.22	0.22	0.05	0.19	0.43	0.04	0.05	0.14	0	0.05	0.15	0.15
ENSDARG00000010936	2.71	2.11	2.31	2.53	1.51	0.44	0.09	0.05	0.01	1.1	2	3.25	2.67	0.57	0.1	0	0.04	0.07	2.91	2.38	2.36	3.41	2.62	2.22	2.54	2.29	3.82	2.73	2.79	2.96
ENSDARG00000010940	0.11	0.09	0.02	0.02	0.02	0.12	0.53	4.99	9.17	0	0	0	0	0.03	0.29	0.94	5.64	7.68	0	0	0	0	0	0	0	0	0	0.03	0	0
ENSDARG00000010941	18.61	15.85	16.1	15.27	14.05	6.06	2.12	2.6	2.78	3.02	3.47	14.43	18	14.81	5.2	1.45	2.56	2.38	13.45	11.98	14.75	19.88	16.73	19.81	10.77	12.44	11.06	9.82	8.29	8.89
ENSDARG00000010945	0.38	0.47	0.81	0.71	0.35	0.53	0.77	3.32	6.65	0.25	0.85	0.7	0.49	0.55	0.39	0.83	3.47	4.58	0.09	0.11	0.03	0.49	0.62	0.52	0.54	0.62	0.31	0.25	0.25	0.41
ENSDARG00000010946	18.12	16.27	14.8	15.75	20.05	27.13	41.39	69	88.25	55.91	67.02	39.01	25.47	31.35	52.78	79.14	106.72	129.93	25.4	26.89	19.5	25.23	24.62	21.77	29.41	30.89	43.96	36.12	39.95	43.77
ENSDARG00000010948	428.62	400.74	378.66	326.64	183.5	92.42	106.69	203.46	216.42	571.92	274.21	67	43.81	45	79.42	161.28	289.04	293.68	45.57	69.88	29.74	35.27	23.37	26.49	12.52	14.22	10.18	11.76	8.57	11.97
ENSDARG00000010953	2.34	2.41	1.86	0.79	1.1	0.25	0.18	0.06	0.08	0.8	0.5	0.88	0.85	0.5	0.12	0.04	0.16	0.07	0.68	0.95	0.75	1.39	0.49	0.65	0.04	0.41	0.24	0.08	0	0.19
ENSDARG00000010956	22.91	23.21	23.93	22.78	24.5	16.72	7.52	5.01	6.25	39.33	40.08	47.49	36.46	42.91	26.97	8.35	7.28	8.7	55.37	60.91	60.7	53.11	48.91	59.78	32.35	39.91	34.49	31.03	23.13	29.14
ENSDARG00000010957	0.42	0.22	0.2	0.31	0.11	0.3	0.05	0.24	0.06	0.19	0	0.11	0.25	0.03	0.33	0.16	0.23	0	0.19	0.07	0.1	0.23	0.28	0.31	0.44	0.16	0.49	0.14	0	0.22
ENSDARG00000010958	0	0	0	0	0	0.02	0.05	0.24	0.7	0	0	0	0	0	0.16	0.31	0.82	0.31	0.08	0	0	0.19	0	0	0	0.08	0.14	0	0	0.12
ENSDARG00000010962	0.33	0.79	0.63	0.17	3.23	15.53	37.46	37.66	30.63	0.88	0.59	0.73	1.24	5.5	48.09	136.02	88.74	83.24	1.62	0.99	1.21	1.25	0.8	1.16	0.56	0.85	0.63	0.34	0.68	0.52
ENSDARG00000010965	63.61	53.85	55.2	58.63	48.35	50.55	64.58	96.53	107.13	12.16	16.32	31.95	47.07	74.32	105.79	135.14	178.23	207.6	46.83	38.55	80.4	64	89.97	75.35	73.09	85.11	109	81.73	75.63	105.65
ENSDARG00000010977	0.26	0.4	0.28	0.04	0.73	0.66	0.95	1.94	3.37	0	0	0	0.3	0.39	0.95	2.29	4.86	10.04	0.48	0.71	0.96	0.72	0.42	0.19	0.24	0.56	0.64	0.45	0.06	0.29
ENSDARG00000010978	32.5	27.49	30.49	32.08	29.05	28.16	18.45	9.32	5.99	16.23	24.18	39.83	36.26	41.23	35.85	16.45	7.61	6.68	32.65	30.6	29.56	40.2	41.93	31.53	40.69	44.41	43.9	41.19	32.51	42.01
ENSDARG00000010981	16.91	15.34	14.92	12.93	14.53	15.42	13.17	10.62	7.01	14.79	21.24	33.87	28.23	29.59	36.51	22.88	11.1	6.5	31.9	30.9	29.76	32.32	37.23	32.67	31.52	40.22	34.26	35.72	29.68	36.6
ENSDARG00000011000	271.95	248.48	251.26	255.35	263.28	236.31	146.61	45.72	27.63	1001.84	1248.81	862.97	516.84	593.22	592.67	216.68	54.7	43.33	565.37	660.11	481.87	617.11	710.17	525.49	726.5	732.1	973.8	851.95	820.36	1035.03
ENSDARG00000011020	48.55	34.25	40.43	45.96	62.86	90.84	153.44	127.01	225.08	684.7	932.33	636.1	338.21	457.35	630.79	729.35	820.51	718.32	386.03	432.72	284.38	376.33	444.84	272.81	435.68	459.62	707.24	577.78	508.31	705.33
ENSDARG00000011023	0.17	0	0	0	0	0	0	0	0.04	0	0.06	0.05	0.1	0.11	0	0	0	0	0.19	0.32	0	0	0	0	0	0	0.14	0	0.11	0.05
ENSDARG00000011026	13.07	13.18	12.05	9.87	6	3.73	2.83	3.52	3.79	9.5	7.28	16.97	8.64	11.35	5.36	5.46	6.65	8.61	21.79	25.44	22.25	18.97	9.96	15.06	3.59	6.31	5.99	5.04	3.03	5.65
ENSDARG00000011027	56.95	46.89	45.19	50.8	52.62	53.41	46.66	46.18	55.19	12.95	21.48	34.35	35.15	30.39	27.64	24.89	27.46	26.3	24.43	20.67	20.48	31.19	27.24	22.31	23.76	24.23	18.33	20.6	13.53	14.44
ENSDARG00000011034	0	0	0	0	0	0	0	0	0	0	0	0	0	0	0	0	0	0	0	0	0	0	0	0	0	0	0	0	0	0
ENSDARG00000011042	1.99	1.9	1.76	1.42	1.14	0.89	0.32	0.24	0	1.29	1.38	1.74	2.49	1.51	1.24	0.27	0.19	0	1.85	1.13	1.56	2.38	2.43	1.72	1.87	2.75	1.83	1.46	1.59	1.66
ENSDARG00000011049	86.85	76.05	74.4	76.18	63.14	46.24	25.49	14.15	12.05	13.71	6.93	32.01	70.28	86.68	72.43	28.05	13.14	9.82	43.36	22.96	56.93	81.86	107.53	77.43	80.65	95.33	102.54	98.5	81.09	103.3
ENSDARG00000011055	31.94	28.22	29.6	25.79	22.4	16.28	13.21	12.15	14.82	2.71	0.94	3.31	10.59	27.99	26.15	15.86	16.26	20.68	8.64	4.25	24.69	18.8	28.51	29.95	21.28	23.35	20.87	22.76	18.04	19.71
ENSDARG00000011065	7.33	6.63	6.55	7.06	5.86	4.45	2.81	1.58	0.8	3.66	5.98	5.84	5.6	6.94	6.41	2.67	1.03	0.6	4.98	5.47	5.45	6.32	8.21	6.49	10.63	7.93	11.06	9.73	9.37	8.91
ENSDARG00000011066	0	0	0	0	0	0	0.05	0.07	0.12	0	0	0	0	0	0.02	0.04	0.08	0.24	0	0	0	0	0	0	0	0	0	0	0	0
ENSDARG00000011072	21.84	21.09	22.59	22.25	14.61	7.09	3.23	3.68	5.23	37.01	49.41	28.27	18.41	14.4	4.76	2.99	4.33	7.01	24.57	22.3	23.28	25.6	12.9	19.4	7.78	10.19	8.3	7.56	5.34	5.66
ENSDARG00000011076	0.56	0.29	0	0.11	0.03	0.14	0.12	0.03	0.09	0.05	0.54	0	0.13	0.21	0.12	0.12	0.08	0.26	0	0	0.04	0.29	0.23	0.12	0	0.35	0	0.08	0.18	0.28
ENSDARG00000011079	72.8	62.68	69.85	73.82	54.24	49.13	69.85	74.02	92.89	17.37	17.22	39.4	46.87	69.33	75.12	107.85	115.77	160.62	58.75	51.87	71.1	48.65	49.24	62.69	37.37	44.08	45.86	48.83	30.75	51.38
ENSDARG00000011083	0	0	0	0	0	0.09	0.89	1.66	1.58	0	0	0	0	0	0.08	0.83	0.85	0.68	0	0	0	0	0	0	0	0	0	0	0	0
ENSDARG00000011088	0.13	0.04	0.11	0.06	0.02	0.09	0.19	0.2	0.16	0	0.01	0.21	0.17	0.14	0.26	0.37	0.25	0.29	0.04	0.26	0.14	0.02	0.19	0.11	0.18	0.02	0.11	0.11	0	0.08
ENSDARG00000011091	0.36	0.38	0.41	0.08	0.06	0.25	0.62	0.9	0.88	0.06	0.06	0.04	0	0.08	0.64	0.67	0.67	0.1	0.05	0.15	0	0.1	0	0.11	0.12	0	0.05	0.04	0	0.06
ENSDARG00000011094	336.73	316.3	297.04	311.23	308.46	300.74	260.78	190.07	105.09	462.21	960.35	717.89	482.16	514.91	566.06	326.86	167.82	87.22	331.7	383.24	270.06	456.41	538.75	289.5	535.39	577.87	656.11	581.11	485.32	602.32
ENSDARG00000011113	0	0	0.03	0	0	0	0	0	0	0	0	0	0	0	0	0	0	0	0	0	0	0	0	0	0	0	0	0	0	0
ENSDARG00000011122	0.17	0.12	0.05	0	0.17	0.72	0.91	1.76	2.44	0.02	0	0.02	0.08	0.43	1.51	1.08	2.42	2.75	0.1	0.01	0.06	0.05	0.08	0.06	0.05	0.01	0	0.01	0	0.02
ENSDARG00000011125	261.78	260.35	259.08	244.74	265.68	289.32	312.29	356.09	387.73	1502.94	1781.64	1165.31	686.64	882.26	1196.08	1313.22	1262.38	1310.3	1036.07	1270.38	887.99	869.7	994.64	907.72	927.88	1000.24	1244.5	1136.62	1081.54	1294.81
ENSDARG00000011141	1.75	1.66	1.05	1.25	0.99	0.94	0.74	0.32	0.23	0.34	0.79	1.56	1.6	1.78	1	0.4	0.2	0.12	1.71	0.95	1.35	1.24	2.12	1.28	1.82	2.36	3.44	2.07	2.75	2.96
ENSDARG00000011146	64.98	65.72	65.92	53.28	39.59	42.8	60	84.35	102.11	8.64	7.54	14.17	22.23	51.05	86.36	183.22	206.16	242.6	46.88	32.15	72.44	43.41	40.36	59.17	20.38	32.07	28.9	24.67	20.11	32.77
ENSDARG00000011152	22.58	23.64	26.03	22.86	21.81	12.23	11.19	10.65	12.89	32.65	34.32	49.63	36.27	36.42	21.37	22.15	24.17	37.77	59.81	57.44	70.44	53.9	32.54	47.47	11.08	19.21	13.03	10.2	7.71	12.1
ENSDARG00000011157	33.45	36.34	40	32.31	34.67	27.7	14.42	23.07	20.61	7.34	4.89	31.68	40.53	34.62	14.01	20.97	25.46	23.27	27.45	28.51	32.83	48.49	53.09	33.58	34.47	40.18	35.2	29.63	21.51	27.29
ENSDARG00000011163	1.72	1.18	0.9	0.82	0.27	0.17	0.29	0.67	1.52	0.51	0.11	0.28	0.18	0.29	0.02	0.07	1.48	2.3	0.28	0.18	0.17	0.16	0.12	0.24	0.08	0.06	0	0.04	0	0.04
ENSDARG00000011166	0	0	0	0	0	0.12	6.49	29	36.68	0	0	0	0	0	0.73	17.83	42.76	54.42	0	0	0	0	0	0	0	0	0	0	0	0
ENSDARG00000011170	3.12	2.74	2.45	2.32	0.97	0.45	0.09	0.26	0.46	0.17	0.34	0.49	0.94	0.55	0.67	0.29	0.27	0.4	0.73	0.77	1.39	0.93	0.87	1.39	0.7	0.83	1.25	0.76	0.77	1.51
ENSDARG00000011171	0.03	0.02	0.01	0.04	0.04	0.07	0.11	0.09	0.12	0	0	0.02	0	0	0.18	0.06	0.05	0.01	0.04	0.05	0.02	0	0.04	0.01	0	0.01	0.02	0	0.01	0
ENSDARG00000011175	25.01	21.31	20.33	20.66	19.11	15.69	10.54	7.28	8.03	6.78	15.94	21.04	24.93	26.55	26.36	16.75	9.47	11.48	29.11	18.23	30.3	32.2	33.11	31.42	30.69	33.67	46.09	41.69	38.79	42.91
ENSDARG00000011188	48.12	40.85	45.9	49.9	43.54	20.17	9.29	21.89	21.75	9.63	6.78	19.9	50.13	37.8	13.29	7.07	12.05	12.87	43.72	26.96	61.33	57.59	48.8	63.32	25.31	38	20.05	21.11	12.53	16.1
ENSDARG00000011190	17.44	9.82	14.38	13.34	14.97	25.41	37.98	34.94	53.49	5.73	6.29	10.4	11.86	8.93	29.98	28.95	38.32	31.79	8.61	6.67	7.76	15.12	10.89	9.32	7.43	10.27	7.69	8.52	4.7	5.49
ENSDARG00000011196	47.7	43.34	42.99	46.13	45.08	38.19	29.53	24.25	20.55	39.89	59.81	78.25	68.26	89.75	86.4	52.4	33.12	34.37	74.6	78.95	75.97	81.13	95.08	79.2	83.52	96.87	121.31	107.65	94.5	122.15
ENSDARG00000011201	111.64	134.28	137.11	127.59	155.48	208.42	385.67	508.94	713.19	335.57	435.79	358.71	169.31	377.42	521.56	1017.2	1203.87	1974	724.17	925.16	731.07	458.06	465.16	503.85	248.67	405.59	575.01	491.52	297.51	623.91
ENSDARG00000011208	0.02	0.08	0.06	0	0.04	0.08	0.15	0.19	0.29	0.13	0.03	0	0	0.03	0	0.08	0.12	0.05	0.08	0.05	0	0	0	0.03	0.03	0.08	0.03	0.09	0.03	0.03
ENSDARG00000011219	87.93	69.97	75.6	72.23	49.17	37.09	42.11	58.52	70.05	162.98	117.68	67.41	44.32	44.69	70.05	106.57	140.85	133.57	40.73	57.36	36.7	40.06	49.13	41.79	62.37	55.57	66.93	62.18	58.23	62.83
ENSDARG00000011222	0	0.06	0	0	0.05	0.27	1.18	2.61	3.61	0	0	0.09	0.25	0.25	0.25	2.19	3.01	3.93	0.23	0.36	0.16	0	0.23	0	0	0.16	0	0.08	0.18	0
ENSDARG00000011233	99.29	83.25	82.11	84.32	85.64	73.66	59.93	36.71	14.07	19.94	43.37	126.46	134.81	158.7	174.95	104.85	30.52	9.51	131.8	120.49	121.46	142.44	172.74	121.48	166.36	170.9	218.7	197.66	188.67	208.25
ENSDARG00000011235	1.02	1.57	0.97	0.88	1.42	1.2	0.66	8.4	46.77	0.35	0.35	1.44	1.12	1.72	1.31	1.79	23.67	112.45	1.66	1.82	2	1.14	1.36	2.01	0.75	1.21	0.25	0.77	1.14	1.22
ENSDARG00000011239	83.91	69.94	73.97	61.17	37.85	17.18	4.66	3.37	0.67	203.42	132.39	86.15	51.45	52.78	37.45	14.14	3.25	2.02	97.39	132.63	97.48	77.44	57.66	89.71	28.63	41.46	38.26	35.01	32.28	41.9
ENSDARG00000011240	9.33	8.68	10	7.38	7.61	5.77	4.79	6.1	7.04	2.77	2.75	5.28	6.33	10.94	11.16	12.51	17.15	21.88	6	4.27	11.8	11.38	13.09	10.41	8.14	12.08	10.16	9.77	8.42	9.13
ENSDARG00000011245	0.16	0.13	0.25	0.2	1.19	21.18	46.63	46.28	36.1	0.23	0.06	0.24	0.27	1.13	46.65	100.79	66.75	48.18	0.21	0.32	0.22	0.34	0.27	0.31	0.04	0.08	0.06	0.15	0.07	0.06
ENSDARG00000011246	30.59	21.32	30.65	27.74	23.65	34.34	55.03	76.41	66.87	6.23	2.54	8.4	23.53	44.26	81.53	146.94	161.57	139.29	24.02	13.15	55.18	36.25	38.54	49.67	24.15	34.6	30.04	27.37	20.56	28.36
ENSDARG00000011247	27.97	24.1	21.05	21.86	16.98	16.49	25.73	30.88	31.91	38.08	31.17	31.28	24.53	26.66	27.19	41.45	50.55	44.67	31.92	35.22	33.62	33	25.38	27.08	17.74	22.57	21.5	19.66	12.15	16.34
ENSDARG00000011257	0.08	0.02	0.02	0.03	0.03	0.16	0.14	0.21	0.36	0	0	0.1	0	0.07	0.42	0.21	0.2	0.6	0.05	0.13	0	0.06	0.09	0	0.1	0	0	0	0.05	0
ENSDARG00000011259	0.01	0.07	0.04	0.04	0.24	0.29	0.21	0.13	0.04	0	0.06	0	0.18	0.22	0.25	0.13	0.12	0.05	0.3	0.06	0.12	0.36	0.14	0.1	0.01	0.02	0.09	0.04	0	0.1
ENSDARG00000011262	62.54	62.05	54.95	41.09	19.14	12.92	16.04	21.77	20.78	229.65	174.33	54.25	21.97	13.16	19.53	34.34	33.53	34.62	38.84	57.85	25.1	28.1	8.43	17.36	1.94	3.38	1.25	2.13	1.21	1.02
ENSDARG00000011272	31.94	33.33	32.44	34.73	24.67	14.54	4.84	7.02	7.72	14.53	10.02	37.43	56.37	54.48	20.8	8.37	15.02	21.64	94.46	74.16	101.82	87.62	74.49	92.54	38.72	54.79	49.1	41.89	31.98	50.95
ENSDARG00000011273	1.1	0.36	0.34	0.66	0.95	0.37	0.28	0.23	0.09	0	0	0.19	0.17	0.1	0.1	0.3	0.58	0	0.35	0.25	0.27	0.33	0.57	1.17	0.5	0.29	0.32	0.09	0.1	0.2
ENSDARG00000011283	0	0	0	0	0	0.05	0	0	0	0	0	0	0	0	0	0	0	0.09	0	0	0	0	0	0	0	0	0.26	0	0	0
ENSDARG00000011298	11.02	8.2	8.35	9.42	6.84	3.81	1.38	1.78	2.49	6.1	7.32	15.21	12.54	11.64	4.82	1.33	1.7	2.52	9.79	9.67	9.85	12.52	12.18	10.85	12.05	11.96	11.19	11.02	9.05	12.3
ENSDARG00000011299	84.94	75.31	70.49	71.98	80.62	84.51	81.84	73.95	66.29	199.86	219.62	195.58	127.04	150.94	174.01	139.84	107.43	92.32	140.01	162.53	116.34	143.78	158.96	128.95	130.77	151.92	150.72	151.5	127.26	158.54
ENSDARG00000011301	35.39	37.23	34.69	33.13	21.91	12.03	6.24	2.85	2.83	5.17	2.23	5.01	10.18	17.65	16.69	8.13	3.98	3.98	7.89	3.94	20.42	14.73	21.41	19.8	14.67	19.38	18.45	14.65	10.71	19.4
ENSDARG00000011312	88.46	79.7	83.33	84.54	75.48	63.27	50.95	48.55	47.43	84.02	163.39	158.25	105.32	69.54	71.2	53.48	55.25	52.9	108.77	108.5	60.62	102.65	49.23	53.11	58.68	43.57	65.96	66.7	64.33	73.27
ENSDARG00000011317	0.27	0.11	0.28	0.21	0	0.15	0	0.12	0	0	0.47	0	0.22	0.38	0.55	0.1	0.33	0	0.74	0.19	0	0.32	0	0.15	0	0.26	0.19	0.21	0.06	0
ENSDARG00000011326	0.77	0.52	0.55	0.22	0.52	0.25	0.17	0	0.07	0	0.19	0	0	0.41	0.41	0.22	0.12	0.17	0.37	0.1	0.56	0.41	0.11	0.43	0	0.11	0.15	0.28	0.06	0.17
ENSDARG00000011333	27.32	18.04	28.85	27.49	32.16	25.9	13.27	9.82	19.32	11.67	10.51	40	70.7	64.3	33.72	8.81	9.96	12.05	45.99	31.9	51.7	70.73	84.43	61.43	104.88	94.05	112.54	107.68	109.53	107.92
ENSDARG00000011334	0	0	0	0.07	0	0	0	0	0	0	0.19	0	0	0	0.09	0	0	0	0	0.07	0.08	0.05	0	0	0	0	0	0	0.09	0.17
ENSDARG00000011360	112.6	98.62	95.16	82.55	47.51	21.2	19.35	31.47	33.17	51.64	24.91	46.9	56.74	59.79	44.28	59.85	84.68	78.65	61.25	63.63	76.2	66.25	42.02	83.53	17.1	28.23	14.44	15.86	12.54	14.59
ENSDARG00000011370	56.29	53.57	58.53	53.72	49.83	40.93	12.3	1.68	1.09	42.59	72.72	97.81	79.2	78.87	60.52	6.6	1.18	1.3	72.62	82.01	68.2	88.75	97.97	75.49	95.59	94.55	111.69	98.31	85.54	110.57
ENSDARG00000011371	1.06	0.51	0.37	0.52	0.4	0.16	0.38	0.12	0.12	0.32	0.14	0	0.46	0.42	0.59	0.43	0.17	0.3	0.57	0.5	1.29	0.77	1.19	0.88	0.65	1.31	0.62	1.61	0.61	0.78
ENSDARG00000011373	400.63	373.54	383.88	361.09	253.7	90.69	16.17	5.86	6.46	247.71	321.6	345.78	243.17	139	39.62	4.81	2.7	3.25	220.96	228.03	187.54	296.27	203.58	189.31	149.64	184.98	208.41	161.3	153	185.99
ENSDARG00000011376	0	0	0	0	0	0.99	5.04	12.55	7.88	0	0	0	0	0.15	5.41	22.6	29.73	15.89	0	0	0	0	0	0	0	0	0	0	0	0
ENSDARG00000011400	0	0	0	0	0	0	0	0	0	0	0	0	0	0.07	0.07	0	0	0.4	0	0	0.14	0	0	0.07	0	0	0.07	0	0	0.29
ENSDARG00000011404	198.54	179.08	178.21	173.34	116.74	68.28	62.06	84.31	94.06	38.14	33.2	79.64	139.33	177.32	125.57	133.19	164.45	170.67	175.86	110.57	283.84	233.25	178.94	257.86	70.18	112.38	74.33	68.04	51.57	68.09
ENSDARG00000011405	177.01	149.67	135.13	139.64	141.52	167.13	229.11	336.06	461.59	348.34	392.06	322.89	179.95	366.48	552.52	965.56	1031.73	1539.28	688.96	845.61	740.99	481.5	499.58	657.64	317.89	481.56	554.74	477.57	374.15	664.32
ENSDARG00000011407	0.18	0.15	0.22	0.1	0.1	0.13	0.23	0.53	0.28	0.07	0.8	0.67	0.26	0.15	1.68	1.23	1.36	1.26	1.58	0.27	1.47	0.18	1.42	0.14	0.32	0.31	0.37	0.49	0.08	0.5
ENSDARG00000011410	2.17	3.59	4.42	4.68	4.82	4.79	5.78	4.22	5.66	23.09	22.78	24.79	14.39	15.01	16.64	13.06	13.74	7.67	8.9	8.78	6.82	10.53	19.61	10.36	20.58	19.61	29.31	22.4	27.13	24.53
ENSDARG00000011418	90.68	84.07	94.76	89.55	85.13	63.35	41.34	26.32	17.23	33.33	51.77	125.67	142.77	165.22	165.4	92.61	41.66	37.15	217.25	159.54	252.72	214.26	233.75	247.25	187.53	218.41	296.87	270.03	222.49	320.12
ENSDARG00000011422	0.13	0.11	0.12	0.13	0.1	0.07	0.05	0.04	0.05	0.02	0.05	0.04	0.07	0.1	0.04	0.04	0.02	0	0.03	0.01	0.07	0.06	0.08	0.08	0.01	0.06	0.02	0.03	0.01	0.01
ENSDARG00000011434	0	0	0	0	0.08	0.03	0.2	0.38	0.75	0	0	0	0	0.06	0.06	0.64	1.2	1.83	0	0	0	0	0	0	0	0	0	0	0	0
ENSDARG00000011445	20.94	16.34	16.95	16.08	8.75	2.8	2.41	2.62	3.03	8.83	12.8	23.45	18.99	9.92	3.54	4.27	4.06	2.99	21.58	25.47	18.75	22.35	16.14	15.51	13.64	12.72	12.95	13.39	11.01	13.1
ENSDARG00000011449	1.12	0.96	0.72	0.93	0.69	0.26	0.19	0.09	0.11	0.05	0.32	0.69	0.57	0.82	0.27	0.07	0.05	0.17	0.68	1.02	1.46	1.02	0.66	0.77	0.38	0.69	0.19	0.31	0.21	0.31
ENSDARG00000011459	4.89	3.78	3.82	4.76	3.77	3.04	1.44	1.21	1.84	1.68	2.13	3.96	4.3	5.04	4.2	1.85	1.69	2.3	4.21	3.8	5.56	5.24	5.24	4.94	6.23	5.03	6.74	6.15	5.66	6.89
ENSDARG00000011462	19.79	17.38	19.72	18.58	16.63	14.51	12.09	13.46	12.22	24.38	36.76	33.29	30.24	37.19	39.95	33.31	25.42	35.41	29.09	30.06	38.94	41.26	46.42	32.17	32.44	41.59	54.63	42.25	38.87	61.11
ENSDARG00000011463	0	0.06	0	0	0.03	0.02	0.03	0.06	0	0	0	0	0	0	0	0	0	0	0	0	0	0	0	0.08	0	0	0	0	0	0
ENSDARG00000011466	32.09	30.12	27.19	26.59	18.83	7.78	3.59	4.35	3.95	7.23	3.15	13.04	23.46	23.99	8.93	4.9	5.97	5.25	27.2	17.77	42.31	36.86	27.38	41.86	8.17	17.47	7.89	6.03	4.51	6.66
ENSDARG00000011468	0	0	0	0	0	0	0	0	0	0	0	0	0	0	0	0	0	0	0	0	0	0	0	0	0	0.05	0	0	0	0.05
ENSDARG00000011473	0.08	0.38	0.21	0.27	0.15	0.08	0.08	0.03	0	0	0.05	0.34	0.61	0.28	0	0	0	0	0.85	0.32	0.36	0.6	0.47	0.48	0.15	0.22	0.16	0.32	0.15	0.05
ENSDARG00000011487	0.19	0.09	0.03	0.17	0	0.05	0.03	0	0.06	0	0	0.14	0.09	0.18	0	0	0.09	0.04	0.12	0.08	0	0.05	0.41	0.08	0	0	0	0	0.1	0
ENSDARG00000011488	2.36	2.44	1.71	2.08	1.35	1.93	1.39	1.93	3.36	0.59	1.3	1.78	2.77	3.23	2.87	2.68	3.47	5.66	2.78	2.82	2.97	3.19	4.31	2.83	4.49	3.54	4.62	4.76	4.29	5.42
ENSDARG00000011490	3.18	2.02	2.66	2.57	2.16	1.89	1.47	0.62	0.26	0.69	0.76	2.48	3.83	3.63	2.92	1.05	0.45	0.23	2.67	2.74	3.17	4.26	5.21	4.7	5.61	5.69	6.47	6.64	5.16	6.52
ENSDARG00000011493	73.14	68.55	65.52	67.37	48.9	21.87	9.19	8.1	8.05	120.67	90.03	66.12	50.66	29.62	12.5	9.98	10.13	10.18	58.29	65.81	61.89	65.26	34.11	51.68	13.5	22.38	9.45	12.05	6.5	8.62
ENSDARG00000011496	172.49	135.65	151.01	145.53	131.69	91.87	51.62	39.01	35.37	42.73	72	109.6	89.14	85.3	85.6	53.6	41.59	35.58	73.33	80.82	63.99	80.72	102.63	78.91	134.81	121.33	166.27	150.88	149.07	159.8
ENSDARG00000011498	30.89	22.99	24.69	25.99	22.03	10.48	2.72	1.89	1.78	150.12	166.48	101.88	52.64	46.61	20.08	3.25	2.2	3.3	72.8	85.6	53.8	67.59	48.52	51.29	40.6	43.71	48.51	43.94	37.56	44.9
ENSDARG00000011506	89.72	82.21	76.3	73.92	56.95	25.88	9.07	8.41	7.08	252.87	235.08	85.72	63.08	64.06	26.87	10.8	10.96	9.4	76.58	101.15	81.35	77.82	53.8	76.35	20.89	34.03	17.43	20.34	15.63	21.73
ENSDARG00000011510	80.92	65.02	68.24	70.16	69.3	72.93	93.41	121.88	129.06	263.34	325.71	225.65	159.74	166.58	159.57	218.53	260.34	218.2	151.5	167.88	132.62	175.06	200.7	152.73	221.47	212.08	324.84	286.81	275.55	347.48
ENSDARG00000011515	37.53	38.54	38.84	37.26	29.36	29.25	18.02	10.5	8.49	14.66	34.83	65.36	53.97	47.02	42.97	13.86	8.2	8.61	37.27	30.29	30.23	57.03	58.14	35.67	62.32	64.19	67.96	67.02	64.1	80.46
ENSDARG00000011519	0	0	0	0	0	0	0	0.1	0	0	0	0	0	0.07	0	0.06	0	0	0	0	0	0	0	0	0	0	0	0.06	0	0
ENSDARG00000011521	1.73	1.21	1.26	1.65	0.98	1.32	1.34	1.15	1.09	0.11	0.65	1.28	0.71	1.84	3.02	2.75	2.52	2.5	2.6	1.53	3.12	2.72	2.48	2	2.05	3.3	3.34	2.77	2.07	3.15
ENSDARG00000011533	1.18	0.69	1.26	1.06	5.48	47.02	86.53	108.58	123.21	0.14	0.17	0.08	0.7	7.08	58.86	74.72	101.01	68.09	0.32	0.39	0.9	0.97	1.16	0.76	0.18	0.36	0.24	0.39	0.18	0.24
ENSDARG00000011537	1.58	1.09	1.32	1.4	0.99	0.96	1.1	2.05	2.78	0.3	0.09	0.45	0.97	0.82	0.92	1.89	3.02	3.87	1.04	0.86	0.93	1.23	1.15	0.77	1.14	1.03	1.52	1.63	1.13	1.1
ENSDARG00000011545	3.24	1.5	2.03	2.17	2.31	3.47	5.49	8.08	11.88	2.82	2.1	5.01	2.64	3.78	6.46	9.86	14.38	17.56	3.71	3.9	3.21	3.87	4.77	3.77	4.95	4.07	8.14	7.11	4.69	6.7
ENSDARG00000011549	0	0	0	0	0	0	0	0	0.24	0	0	0	0	0	0	0	0.21	0.18	0.13	0	0	0.08	0	0	0	0.07	0	0.13	0	0
ENSDARG00000011553	97.67	88.08	77.71	75	52.66	20.64	14.94	26.26	38.54	13.87	10.66	10.09	11.43	19.51	22.09	36.68	60.6	103.23	17.1	16.33	24.23	16.59	15.54	18.08	11.11	14.61	11.24	11.91	6.08	10.53
ENSDARG00000011555	67.17	65.05	62.59	66.53	66	63.75	64.93	60.29	44.2	118.67	180.55	156.79	92.32	117.26	148.24	128.74	84.78	69.58	133.47	145.63	105.27	127.87	140.44	107.64	129.51	137.61	188.02	163.75	143.81	214.42
ENSDARG00000011564	113.55	93.03	103.49	96.05	135.63	262.32	450.04	649.43	642.32	77.24	126.04	195.92	150.1	200.48	444.74	712.92	803.33	622.9	177.99	199.93	162.25	184.29	205.22	150.66	201.19	197.84	294.44	233.73	230.43	293.67
ENSDARG00000011570	11.11	8.25	8.8	9.5	8.36	4.19	1.88	1.93	2.45	3.09	9.18	15.75	15.22	10.8	4.43	1.18	1.58	2.74	14.89	14.24	14.27	18.21	20.48	15.25	15.35	17.13	16.28	16.09	13.92	16.18
ENSDARG00000011571	5.45	4.8	3.49	3.53	5.55	2.87	0.45	0.14	0.28	1.68	4.99	6.18	6.56	10.97	5.15	0.33	0.2	0.09	5.49	4.54	4.81	6.55	8.43	6.61	4.74	7.51	3.05	3.02	2.69	2.28
ENSDARG00000011573	6.58	5.36	6.32	6.18	4.87	2.58	0.85	0.27	0.59	1.43	0.84	3.63	5.55	5.35	2.19	0.73	0.14	0.42	3.25	2.59	5.91	7.84	6.64	7.11	5.37	6.8	5.9	6.33	6.04	8.18
ENSDARG00000011579	0.14	0	0	0	0.11	0	0.13	0	0.71	0	0	0	0	0	0.06	0.16	0	1.25	0.2	0	0.22	0	0	0.05	0	0	0.05	0	0.06	0
ENSDARG00000011581	0.33	0.74	0.45	0.25	0.44	0.42	0.71	1.08	0.76	0.05	0	0.28	0.27	0.44	0.82	1.19	1.66	1.43	0.28	0.16	0.62	0.35	0.27	0.42	0.15	0.18	0.08	0.17	0.09	0.06
ENSDARG00000011582	0.02	0.19	0.05	0.06	0.15	0.21	0.84	1.92	5.75	0	0.04	0.02	0	0.06	0.35	1.14	2.07	4.7	0.03	0.01	0.04	0.07	0.03	0.01	0.15	0.06	0.04	0.05	0.03	0
ENSDARG00000011583	67.71	60.13	56.16	58.15	55.27	23.48	3.29	0.75	0.61	52.16	99.28	113.28	90.44	69.8	15.06	1.45	0.41	0.32	81.72	99.82	75.34	99.55	101.01	79.04	90.06	94.55	87.9	92.73	79.02	92.51
ENSDARG00000011594	52.49	53.06	48.1	53.02	48.96	54.87	55.27	70.29	77	71	129.42	122.83	105.97	127.18	144.81	167.86	162.28	184.86	121.3	148.67	135.2	124.02	139.68	146	137.55	139.74	179.6	154.48	153.14	187.63
ENSDARG00000011597	101.99	70.88	88.36	88.5	74.52	76.48	59.3	60.39	85.1	44.64	54.63	146.91	226.92	215.53	139.74	104.52	121.1	101.71	186.91	150.47	267.72	256.57	264.56	297.19	246.4	271.75	258.06	254.18	243.19	226.79
ENSDARG00000011600	1.01	0.8	0.8	0.8	1.1	0.56	0.49	0.37	0.53	0.21	0.19	0.56	0.64	0.47	0.39	0.16	0.12	0.07	0.47	0.34	0.78	1.05	0.76	0.54	0.59	0.7	0.98	0.89	1.1	0.64
ENSDARG00000011602	0.01	0.02	0.01	0.11	0.13	0.08	0.1	0	0.07	0.03	0	0.01	0.17	0.2	0.15	0.03	0.03	0	0.05	0.01	0	0.02	0.01	0.04	0.06	0.07	0.08	0.32	0.09	0.03
ENSDARG00000011605	62.93	54.87	55.61	57.38	54.62	27.4	7.97	9.44	14.87	238.51	279.61	189.38	118.5	103.62	49.16	11.61	12.95	18.71	111.34	134.92	88.2	125.21	124.62	93.15	97.05	109.72	98.24	93.94	77.79	97.37
ENSDARG00000011609	103.32	78.4	87.02	92.78	82.57	64.74	40.48	34.59	39.47	19.48	14.59	57.91	120.85	152.52	107.62	52.16	54.28	59.9	91.61	56.19	147.24	152.76	200.57	186.48	213.25	224.92	220.05	229.09	203.32	213.18
ENSDARG00000011611	49.78	41.69	46.93	43.3	38.27	29.63	19.77	19.55	18.56	13.35	28.49	34.48	52.67	71.53	62.99	43.04	41.17	45.35	51.66	37.59	85.78	68.93	88.8	89.03	100.48	90.77	117.63	113.11	112.43	128.23
ENSDARG00000011613	85.6	75.77	79.65	80.61	93.23	137.65	198.82	234.29	204.56	30.02	90.44	126.71	96.88	127.98	245.36	311.91	320.19	286.82	72.5	91.16	51.2	87.27	111.51	65.97	121.71	127.94	154.7	131.28	127.09	165.48
ENSDARG00000011615	0	0	0	0.06	0	0.05	0	0	0	0	0	0	0.23	0	0	0.09	0.19	0.17	0	0	0.07	0	0	0.16	0	0.07	0	0	0.19	0
ENSDARG00000011618	2.3	1.78	2.03	1.68	0.79	0.88	1.19	3.52	4.21	0.41	0.4	1.02	0.85	0.87	0.64	1.63	2.66	2.23	0.4	0.72	0.83	0.98	0.93	0.87	0.37	0.7	0.41	0.39	0.2	0.29
ENSDARG00000011635	0	0	0	0	0	0	0	0	0	0	0	0	0	0	0.14	0	0	0	0	0	0	0	0	0	0	0	0	0	0	0
ENSDARG00000011640	0	0	0.05	0.03	0	0.11	0.09	0.06	0.14	0	0	0	0	0	0.16	0	0.24	0.5	0	0	0.04	0	0	0.07	0	0	0	0	0	0
ENSDARG00000011648	71.7	78.99	87.23	80.6	94.2	112.19	177.9	228.72	262.11	283.82	369	341.25	211.38	290.51	421.17	616.83	672.21	757.05	447.65	520.29	438.85	350.22	331.38	373.36	272.56	333.22	389.1	365.33	283.09	411.38
ENSDARG00000011652	0	0	0	0	0	0	0.11	0.35	0.36	0	0	0	0	0	0	0	0.26	0.2	0	0	0	0	0	0	0	0	0	0	0	0
ENSDARG00000011661	31.79	27.89	28.6	29.6	27.88	28	24.56	24.24	23.26	4.56	8.56	39.67	48.63	53.81	63.27	49.61	34.16	35.64	51.82	43.95	59.15	61.21	67.39	51.46	67.22	68.91	87.31	80.19	78.84	94.75
ENSDARG00000011662	82.12	71.44	72.39	73.1	73.55	63.77	23.76	19.23	21.41	21.89	61.27	111.33	109.67	100.15	65.72	20.6	22.73	23.98	99.8	93.05	85.19	118.54	129.26	86.94	127.38	125.68	139.02	136.31	120.51	148.19
ENSDARG00000011665	211.87	196.76	183.43	153.84	107.93	110.36	160.37	241.21	288.98	16.72	7.81	73.74	127.31	150.61	209.75	322.55	435.14	531.12	187.48	120.54	248.24	221.1	166.52	245.76	122.97	139.67	165.02	140.69	138.46	162.76
ENSDARG00000011671	2.99	2.1	2.21	2.47	1.76	1.35	0.84	0.72	0.81	0.66	0.41	3	2.77	2.56	2.34	1.07	0.77	1.5	2.97	2.41	2.54	3.18	3.71	2.93	2.02	2.67	3.06	2.57	1.91	2.78
ENSDARG00000011672	0.42	0.58	0.43	0.37	0.61	0.47	0.16	0.03	0.08	0.1	0.17	0.36	0.38	0.33	0.55	0.24	0.04	0.07	0.37	0.3	0.57	0.61	0.6	0.42	0.77	0.81	0.93	0.55	0.54	0.99
ENSDARG00000011673	2.96	2.39	4.28	2.78	2	1.08	0.24	0.36	1.87	13.51	6.78	5.11	1.91	1.5	0.93	0.31	0.34	2.9	4.32	11.56	5.98	3.61	1.58	3.34	0.69	0.72	0.44	1.21	0.36	0.08
ENSDARG00000011683	40.62	43.6	37.95	37.92	43.05	38.9	34.19	33.83	30.77	192.8	238.53	158.93	92.2	107.77	131.64	115.08	83.44	72.22	122.58	128.51	90.79	114.7	122.14	94.83	125.38	130.39	177.66	156.35	147.89	203.38
ENSDARG00000011693	0.1	0	0.08	0.3	0.15	0.06	0.13	0.08	0.08	1.03	0.38	0.6	0.47	0.23	0.59	0.55	0.12	0	1.49	0.6	1.02	0.14	0.42	1.31	0	0.45	0.31	0.23	0.64	0.34
ENSDARG00000011696	2.31	2.88	3.23	2.32	1.85	1.19	0.86	0.43	0.42	2.22	2.75	3.79	2.96	2.62	0.78	0.85	0.35	0.15	5.32	4.72	4.01	4.28	2.61	3.94	0.63	1.77	0.87	1	0.14	0.34
[truncated: 33,119 more rows]
