# Supplementary material for: Crosstalk between codon optimality and cis-regulatory elements dictates mRNA stability
Source: Genome Biol. 2021 Jan 5;22:14. doi: 10.1186/s13059-020-02251-5 (PMC7783504; doi:10.1186/s13059-020-02251-5)
Supplement: Supplementary file 3 — Additional file 3: Table S2. [file 13059_2020_2251_MOESM3_ESM.csv]

Table 2: mRNA stability during MZT. See the file README.docx for a detailed description of this table.
Gene_ID	decay_rate	std.error	conf.low	conf.high
ENSDARG00000000001	-0.43177059961229625	0.06101662505994954	-0.5677241125254492	-0.2958170866991433
ENSDARG00000000018	0.1329992871166734	0.048722460313169784	0.024438880328540455	0.2415596939048063
ENSDARG00000000019	0.06679057130272004	0.019003100550440865	0.024449024658081	0.10913211794735908
ENSDARG00000000068	0.005733802992109101	0.02026908865926072	-0.03942854094394409	0.050896146928162286
ENSDARG00000000069	-0.33666219582716894	0.031881140851577526	-0.4076978044042156	-0.2656265872501223
ENSDARG00000000086	0.31061145672546275	0.04280942778976365	0.2152261074357895	0.405996806015136
ENSDARG00000000103	0.12924141032901953	0.024197475093480882	0.07532607595326458	0.1831567447047745
ENSDARG00000000142	-0.024720378168441637	0.021774004669278514	-0.07323588393539163	0.02379512759850836
ENSDARG00000000151	-0.21064038745490965	0.07074525723769287	-0.3682706436999763	-0.05301013120984302
ENSDARG00000000161	0.05560860341326759	0.061335461564878055	-0.08105532150394804	0.19227252833048322
ENSDARG00000000175	-0.2815192480885375	0.06045636711260565	-0.4162244285020794	-0.14681406767499564
ENSDARG00000000183	-0.007165029577710101	0.01691688261029643	-0.04485819297620255	0.030528133820782347
ENSDARG00000000189	-0.5901375260674343	0.0479029597191673	-0.6968719717428444	-0.4834030803920242
ENSDARG00000000229	-0.018494865868887947	0.07121700511901703	-0.17717624189667514	0.14018651015889927
ENSDARG00000000241	0.1811290224657583	0.03833798928224584	0.095706659038953	0.2665513858925636
ENSDARG00000000324	0.0077618113624394235	0.02372277641833121	-0.04509582845222813	0.06061945117710698
ENSDARG00000000370	0.13563094141152807	0.04134626160183808	0.0435057295520844	0.22775615327097173
ENSDARG00000000380	-0.20050725774550124	0.09206096253119392	-0.40563186511250704	0.004617349621504535
ENSDARG00000000394	0.12421600611766809	0.033517686960050544	0.049533945573265764	0.1988980666620704
ENSDARG00000000423	-0.21756133405847852	0.07018275781499075	-0.3739382634856027	-0.06118440463135433
ENSDARG00000000442	0.09546491050386521	0.038664764558796014	0.009314446387509875	0.18161537462022054
ENSDARG00000000472	0.11854865949771952	0.05411139122031751	-0.002019033615298871	0.2391163526107379
ENSDARG00000000476	-0.012226121272710666	0.020954751516118898	-0.05891621725949346	0.03446397471407213
ENSDARG00000000489	0.15254672197213695	0.074620693365997	-0.013718544078795358	0.31881198802306926
ENSDARG00000000529	-0.12461155618152318	0.026745434002860183	-0.18420409679653071	-0.06501901556651564
ENSDARG00000000540	-0.06741272522023269	0.020056241621611442	-0.11210081640216933	-0.02272463403829604
ENSDARG00000000542	0.14347169861067113	0.022136550509396054	0.09414839037172924	0.19279500684961304
ENSDARG00000000551	-0.01450347090168444	0.056904603131199084	-0.14129482799516888	0.1122878861918
ENSDARG00000000567	-0.16676271780652113	0.043293379714577564	-0.2632263791823658	-0.07029905643067644
ENSDARG00000000568	-0.2175256923174377	0.03532418054421968	-0.29623287140259125	-0.1388185132322842
ENSDARG00000000588	-0.5517084942399145	0.0756554843107606	-0.7202794181985582	-0.3831375702812708
ENSDARG00000000631	-0.0629652072677577	0.03403961127082182	-0.13881018764678565	0.012879773111270268
ENSDARG00000000656	-0.12971590379244455	0.09070043357060004	-0.3318090637230986	0.07237725613820953
ENSDARG00000000666	0.0756692027696583	0.036448123684975284	-0.0055422776948362285	0.15688068323415283
ENSDARG00000000690	0.03785654124445281	0.03153958131469669	-0.03241802525820321	0.10813110774710884
ENSDARG00000000729	-0.08677801887839029	0.029644711489751046	-0.1528305523046285	-0.020725485452152095
ENSDARG00000000730	-0.20180986683946137	0.025187105368405183	-0.257930234879877	-0.14568949879904572
ENSDARG00000000747	-0.47939508978323275	0.05731760132780122	-0.6071066642043667	-0.35168351536209885
ENSDARG00000000760	-0.5010192197920562	0.07734848153949826	-0.6733623766523553	-0.32867606293175705
ENSDARG00000000779	0.00507964680606934	0.03252421517607205	-0.06738882065809838	0.07754811427023707
ENSDARG00000000796	-0.1175451242132426	0.05264051202248873	-0.2348354942390003	-2.547541874849263e-4
ENSDARG00000000830	-0.22144725842247281	0.04075213398485358	-0.3122486714554753	-0.13064584538947033
ENSDARG00000000837	0.06529855388952643	0.0166967931737559	0.02809578031550171	0.10250132746355116
ENSDARG00000000853	-0.1116541744625649	0.014396723247331706	-0.14373207287123868	-0.07957627605389113
ENSDARG00000000857	-0.08877507367463594	0.02286904684206488	-0.1397304854513347	-0.037819661897937173
ENSDARG00000000861	0.10326438920321043	0.0245973672816693	0.04845803950634706	0.1580707389000738
ENSDARG00000000887	0.06825159359566445	0.025703853224097295	0.01097983958130061	0.12552334761002829
ENSDARG00000000906	-0.12843682844200788	0.08326529171237566	-0.3139634599283228	0.05708980304430705
ENSDARG00000000935	-0.03173059675503165	0.06219589209391437	-0.1703116803634282	0.1068504868533649
ENSDARG00000000966	0.25293271249855365	0.04153471297759678	0.16038760480707176	0.34547782019003553
ENSDARG00000001014	0.2518159409808293	0.04356134062403495	0.15475522549180903	0.3488766564698496
ENSDARG00000001015	-0.029017473354059995	0.032419834238911364	-0.10125336559673326	0.043218418888613275
ENSDARG00000001057	0.12687519591686544	0.06415485700382761	-0.016070733516986596	0.26982112535071745
ENSDARG00000001129	0.24265587800767147	0.028835896755932112	0.17840549611391415	0.3069062599014288
ENSDARG00000001162	0.08941569896699182	0.02024208120941096	0.04431353137924196	0.13451786655474168
ENSDARG00000001169	-0.4356967439200402	0.06546585157961897	-0.5815637513029562	-0.2898297365371242
ENSDARG00000001210	-0.45092070345030427	0.04957819193957832	-0.5613877991221115	-0.3404536077784971
ENSDARG00000001220	0.26056787908555784	0.041840335727754537	0.16734180147039857	0.3537939567007171
ENSDARG00000001241	-0.026780512565898057	0.015866073174830693	-0.06213232663519552	0.008571301503399409
ENSDARG00000001244	0.13462151144235032	0.038504759656120845	0.048827560466153844	0.22041546241854681
ENSDARG00000001249	-0.6902600915545626	0.06911895914030289	-0.8442667298239233	-0.5362534532852019
ENSDARG00000001259	-0.10730511323963579	0.0410984139217449	-0.19887808605368917	-0.015732140425582408
ENSDARG00000001313	-0.19104762513920617	0.04314632457003728	-0.2871836272341162	-0.09491162304429612
ENSDARG00000001431	0.03661706228600029	0.035288761178854725	-0.042011197535070884	0.11524532210707147
ENSDARG00000001442	-0.15267224402075713	0.031032037452234765	-0.22181593232437458	-0.0835285557171397
ENSDARG00000001447	-0.40774757147661206	0.037482149608301686	-0.49126300527483113	-0.324232137678393
ENSDARG00000001452	-0.1836392389909814	0.019025202156853806	-0.2260300310835604	-0.14124844689840238
ENSDARG00000001470	-0.044248562140612055	0.022913072801125162	-0.095302069867189	0.0068049455859648875
ENSDARG00000001549	0.1257324008360698	0.02738891553381465	0.06470609402140699	0.1867587076507326
ENSDARG00000001557	0.018650277515246585	0.01100152390825788	-0.005862645335798673	0.04316320036629184
ENSDARG00000001558	-0.05519745107853944	0.024390195511619264	-0.10954219330551956	-8.527088515593237e-4
ENSDARG00000001578	0.0879415758099368	0.026148941211509603	0.029678103958267234	0.14620504766160639
ENSDARG00000001621	-0.062151019337926106	0.0265637236819607	-0.12133868412713061	-0.0029633545487215973
ENSDARG00000001676	0.07589400252629652	0.016157915757512763	0.0398919226598611	0.11189608239273194
ENSDARG00000001686	0.13628548517810238	0.09072130867387578	-0.06585418738119958	0.33842515773740434
ENSDARG00000001710	0.038697992939457325	0.03671057261449796	-0.04309826018156892	0.12049424606048356
ENSDARG00000001721	-0.048385479388492116	0.04487791544380683	-0.14837970638499293	0.0516087476080087
ENSDARG00000001729	-0.014720581749905749	0.011446444123285606	-0.040224848618088366	0.010783685118276869
ENSDARG00000001733	0.03603673719784086	0.017495572575036606	-0.0029458277943437416	0.07501930219002546
ENSDARG00000001734	-0.042931828386562516	0.021065322889043343	-0.08986829274527575	0.004004635972150707
ENSDARG00000001754	0.10913900640907685	0.025467207350499635	0.0523945322598382	0.1658834805583155
ENSDARG00000001767	-0.35061537438740714	0.05409472881771269	-0.4711459413538143	-0.23008480742099996
ENSDARG00000001769	0.10173064667499054	0.024353574306628763	0.047467501577656314	0.15599379177232478
ENSDARG00000001776	-0.20606918148815712	0.04823213419828132	-0.31353707360956357	-0.09860128936675068
ENSDARG00000001777	0.2475117862530778	0.03646103859309362	0.16627152958003494	0.32875204292612065
ENSDARG00000001781	0.11634008182430863	0.0391215935566953	0.02917173926901996	0.20350842437959732
ENSDARG00000001785	-0.3810616808690643	0.07345752629761204	-0.5447352491835771	-0.21738811255455145
ENSDARG00000001788	-0.3768527514287573	0.07323936758762425	-0.5400402318456471	-0.21366527101186747
ENSDARG00000001804	-0.05588027338392487	0.019082426126774032	-0.09839856842714804	-0.0133619783407017
ENSDARG00000001817	-0.02524910957095268	0.04076929050381293	-0.11608874971041332	0.06559053056850796
ENSDARG00000001829	0.09794856292389956	0.04858819363352821	-0.010312679058796778	0.2062098049065959
ENSDARG00000001835	-0.06142774956488621	0.17206852658294342	-0.4448203188483754	0.32196481971860297
ENSDARG00000001857	0.16957118105148947	0.0548259357772309	0.04741138344973703	0.29173097865324193
ENSDARG00000001870	-0.11133802815155	0.07580922068359629	-0.2802514980954723	0.057575441792372284
ENSDARG00000001873	0.17774023478727705	0.058186284522754865	0.04809311358939933	0.30738735598515476
ENSDARG00000001880	-0.29808249141383364	0.040935103632018244	-0.3892915862264179	-0.20687339660124937
ENSDARG00000001888	-0.0679561834630873	0.07565290784194031	-0.23652136669145157	0.10060899976527699
ENSDARG00000001890	0.10698643772397232	0.01619838882631429	0.07089417824048111	0.14307869720746352
ENSDARG00000001891	-0.3265041808458855	0.08685237646536485	-0.5200233352357032	-0.13298502645606777
ENSDARG00000001897	0.03655693615789479	0.01736507217774522	-0.0021348558288852293	0.07524872814467481
ENSDARG00000001898	-0.55776501723936045	0.0570412710140046	-0.6848608893523426	-0.43066914512637833
ENSDARG00000001910	0.013976780801330132	0.02644042571631583	-0.04493615900025018	0.07288972060291043
ENSDARG00000001912	-0.20555179322295128	0.05401906032883787	-0.32591376028942537	-0.0851898261564772
ENSDARG00000001929	0.09221263428684259	0.019715645634610212	0.048283438256373996	0.1361418303173112
ENSDARG00000001930	-0.4767573228189402	0.06521408161196933	-0.6220633517551727	-0.33145129388270766
ENSDARG00000001939	-0.19699922914101725	0.041830918880901895	-0.29020432471384094	-0.10379413356819356
ENSDARG00000001940	-0.14951861794295163	0.021278095394462175	-0.196929168987623	-0.10210806689828025
ENSDARG00000001953	-0.22154703514694704	0.09833976463013329	-0.4406616854145326	-0.002432384879361482
ENSDARG00000001968	0.20941616569051855	0.045523205931299236	0.10798414188801872	0.3108481894930184
ENSDARG00000001969	0.06756119349488217	0.033966589381230754	-0.00812108397490248	0.14324347096466683
ENSDARG00000002002	-0.006879436815293736	0.07905454971543131	-0.1830239504625267	0.16926507683193923
ENSDARG00000002006	0.09360739475623456	0.040631133170288936	0.003075588339285548	0.18413920117318355
ENSDARG00000002013	0.03926021153412953	0.0372846452442084	-0.043815155117016454	0.12233557818527552
ENSDARG00000002016	0.05621025981550852	0.020580436054009013	0.010354190652751956	0.10206632897826509
ENSDARG00000002020	-0.02807312962780338	0.03826896556020545	-0.1133416986178218	0.057195439362215036
ENSDARG00000002021	0.13856426376708156	0.026008188802265648	0.08061440782695911	0.196514119707204
ENSDARG00000002031	0.017066617408595885	0.024593039288806105	-0.03773008891921788	0.07186332373640965
ENSDARG00000002037	-0.006946205826706608	0.02792900976753506	-0.06917591758725561	0.05528350593384239
ENSDARG00000002060	-0.5385656019730456	0.04797519089771482	-0.6454609887437022	-0.43167021520238896
ENSDARG00000002071	0.08796668457259355	0.0653730431129553	-0.05769353265995589	0.23362690180514298
ENSDARG00000002077	-0.4339845823824895	0.040216376282236926	-0.5235922528630409	-0.3443769119019381
ENSDARG00000002082	-0.03902279067690653	0.022277787185011454	-0.08866079384011248	0.010615212486299416
ENSDARG00000002127	0.08303589974704523	0.021225408591244097	0.03574274221561101	0.13032905727847943
ENSDARG00000002128	0.1333810249869466	0.03290103767546499	0.06007294467157888	0.20668910530231432
ENSDARG00000002131	0.18623146972446203	0.07291431680643351	0.023768247582011792	0.34869469186691227
ENSDARG00000002165	-0.046732621939968	0.050833412809729916	-0.15999652400038397	0.06653128012044796
ENSDARG00000002167	0.038904506913282066	0.022395011538830036	-0.010994688387066048	0.08880370221363018
ENSDARG00000002168	0.08052621099250287	0.030139351550703443	0.013371550828707779	0.14768087115629797
ENSDARG00000002174	-0.2738982723954235	0.0853391819862933	-0.4640458193758108	-0.08375072541503628
ENSDARG00000002184	0.11408108492739562	0.02308925523129378	0.06263501828312262	0.1655271515716686
ENSDARG00000002190	-0.01797357028380198	0.0182234880684875	-0.05857803206790728	0.022630891500303316
ENSDARG00000002197	-0.038997195863537164	0.05629023139049694	-0.16441964741200077	0.08642525568492643
ENSDARG00000002210	-0.1429844830277456	0.09937364433477251	-0.36440276083351786	0.07843379477802667
ENSDARG00000002213	-0.20518222051961835	0.04523194641386177	-0.30596527767530496	-0.10439916336393172
ENSDARG00000002215	0.05732349642483436	0.01729204516366474	0.0187944187653716	0.09585257408429712
ENSDARG00000002217	0.07472250199592513	0.03338581954767238	3.3426035635349127e-4	0.14911074363549676
ENSDARG00000002220	-0.3391734897656281	0.08245063502494063	-0.5228849530356385	-0.15546202649561763
ENSDARG00000002231	0.07657395379714847	0.026205718975824237	0.018183973202880538	0.1349639343914164
ENSDARG00000002235	0.053777577705295725	0.0451068754027753	-0.046726803871331914	0.15428195928192337
ENSDARG00000002240	0.009869466658272574	0.043714517696988996	-0.08753254861823015	0.10727148193477529
ENSDARG00000002249	0.028693852373617965	0.027994240159394806	-0.03368120175736403	0.09106890650459995
ENSDARG00000002255	0.17290693838517707	0.07619172282750059	0.0031412005534535437	0.34267267621690056
ENSDARG00000002264	-0.26322196161360517	0.15104902262481015	-0.5997801574784984	0.07333623425128805
ENSDARG00000002267	-0.035337728485738615	0.014955687099887299	-0.06866107597114743	-0.0020143810003298013
ENSDARG00000002271	-0.15513038749908517	0.03484983978249172	-0.23278066950395185	-0.07748010549421849
ENSDARG00000002285	0.038168644724475564	0.031854055805781475	-0.032806614609725074	0.1091439040586762
ENSDARG00000002298	-0.42583884831270663	0.05736493334950777	-0.553655885050348	-0.29802181157506524
ENSDARG00000002304	-0.3756041485576567	0.03416846115545226	-0.4517362243707037	-0.29947207274460974
ENSDARG00000002305	0.06171219610744326	0.02544431774778651	0.0050187231713162556	0.11840566904357026
ENSDARG00000002330	-0.17862623415421663	0.05863420941486864	-0.3092713942069848	-0.047981074101448445
ENSDARG00000002332	-0.10251182329046074	0.06692829274100062	-0.25163735264379516	0.046613706062873655
ENSDARG00000002333	0.07320895330185144	0.035017744592452514	-0.0048154439335242605	0.15123335053722714
ENSDARG00000002339	-0.4593103037290504	0.08112476585929235	-0.6400675463984293	-0.2785530610596715
ENSDARG00000002344	-0.14876156429459947	0.02151233167728978	-0.1966940263015839	-0.10082910228761506
ENSDARG00000002347	-0.16077917533089164	0.019895342009671454	-0.20510875983619528	-0.116449590825588
ENSDARG00000002355	-0.11967190310921096	0.03978137526478573	-0.2083103309221258	-0.031033475296296117
ENSDARG00000002362	-0.05535747488409254	0.015619003611285666	-0.09015878365971206	-0.02055616610847303
ENSDARG00000002365	-0.23002772540125394	0.0155690379764686	-0.2647177038046734	-0.1953377469978345
ENSDARG00000002369	-0.0924335944998993	0.021878970060867135	-0.14118297773396185	-0.043684211265836735
ENSDARG00000002377	-0.3128012940939966	0.043614507410179755	-0.40998047256486136	-0.21562211562313183
ENSDARG00000002385	0.13141963930906167	0.04637551944342065	0.028088542656131255	0.23475073596199209
ENSDARG00000002396	-0.10930167236415815	0.02440509355077243	-0.16367960949099386	-0.054923735237322455
ENSDARG00000002401	0.08920905488771495	0.030185548216198135	0.02195146213869892	0.156466647636731
ENSDARG00000002402	0.08421817272279701	0.022817152560837342	0.033378388610297224	0.1350579568352968
ENSDARG00000002403	-0.11486188455249254	0.027406208918189765	-0.17592672342876386	-0.05379704567622121
ENSDARG00000002406	-0.056975736416759855	0.048212005329514245	-0.16439877862361985	0.05044730579010013
ENSDARG00000002463	-0.014353392381473722	0.017638757534420704	-0.05365499334468211	0.024948208581734667
ENSDARG00000002467	-0.151941033726673	0.029181390686148778	-0.2169612240694715	-0.08692084338387453
ENSDARG00000002479	0.12225466397586562	0.023140484681532705	0.07069445100314939	0.17381487694858186
ENSDARG00000002487	-0.15869311678729736	0.08187659735156552	-0.34112554441475695	0.02373931084016223
ENSDARG00000002494	-0.2998134622212022	0.05245601440772141	-0.416692745943398	-0.1829341784990064
ENSDARG00000002506	-0.35074012926218767	0.05238076591658347	-0.4674517488977257	-0.23402850962664962
ENSDARG00000002509	-0.3006896248673644	0.04851478205810199	-0.40878729566666805	-0.19259195406806073
ENSDARG00000002523	-0.02406326562947223	0.02647763274057639	-0.08305910784737429	0.034932576588429826
ENSDARG00000002536	0.1510054662396925	0.025771051449097825	0.09358398524942046	0.20842694722996452
ENSDARG00000002538	0.026852296547889593	0.021419329571429543	-0.020872943853711086	0.07457753694949026
ENSDARG00000002546	-0.028828787778712936	0.02417420698128904	-0.08269227756968087	0.025034702012255
ENSDARG00000002549	0.0028589955390421096	0.028239627065404675	-0.06006281469098917	0.06578080576907339
ENSDARG00000002552	0.037144919826441025	0.01962083272360787	-0.0065730198733533265	0.08086285952623537
ENSDARG00000002564	-0.014389456158195339	0.04695255919483484	-0.11900627750039221	0.09022736518400153
ENSDARG00000002571	0.3031466565225018	0.030242937706374526	0.23576119202072804	0.3705321210242755
ENSDARG00000002589	-0.13067082296267835	0.07295059510871046	-0.293214878199916	0.031873232274559266
ENSDARG00000002591	-0.04156245139242674	0.0254085087998551	-0.09817613702041902	0.015051234235565543
ENSDARG00000002597	0.048152768081224026	0.044639773510186186	-0.05131084562068952	0.14761638178313757
ENSDARG00000002607	-0.058530890490051925	0.06332824696665458	-0.1996350179846369	0.08257323700453306
ENSDARG00000002609	0.05755188948497395	0.03073082210365502	-0.010920649197658346	0.12602442816760626
ENSDARG00000002613	-0.0854350167643798	0.02949006541417955	-0.15114297726132994	-0.019727056267429655
ENSDARG00000002632	0.14091139773754102	0.022963745127163933	0.08974498503259659	0.19207781044248545
ENSDARG00000002642	0.06780342294999084	0.03121476018685281	-0.0017473969777702242	0.1373542428777519
ENSDARG00000002656	-0.1696639760129485	0.05765481762811678	-0.29812691517433865	-0.041201036851558376
ENSDARG00000002659	0.09252735977332345	0.017601882539081855	0.05330792141989637	0.13174679812675053
ENSDARG00000002663	0.006113645898068771	0.01779088690720636	-0.03352692043117164	0.04575421222730919
ENSDARG00000002666	-0.11450196995647591	0.022584616651447818	-0.16482363177478293	-0.06418030813816888
ENSDARG00000002670	-0.11918630637701828	0.01616313813868632	-0.1552000224338464	-0.08317259032019018
ENSDARG00000002682	-0.053058914616723234	0.04866878141188451	-0.1614997173593705	0.05538188812592402
ENSDARG00000002685	-0.26232924159582627	0.04089446495899738	-0.3534477878021596	-0.17121069538949293
ENSDARG00000002690	-0.00370912725356286	0.030805561695944596	-0.07234819612555718	0.06492994161843146
ENSDARG00000002696	0.018561141366763664	0.059992583623664726	-0.1151106650361592	0.15223294776968654
ENSDARG00000002710	0.129065733004914	0.02354724561109248	0.07659920020157557	0.18153226580825244
ENSDARG00000002720	-0.027460592102553874	0.036660060447464136	-0.10914429710171403	0.05422311289660628
ENSDARG00000002731	0.2148625300574126	0.03341370026309671	0.14041216631258285	0.28931289380224234
ENSDARG00000002745	-0.13342663061173696	0.04893880249420441	-0.24246907781875657	-0.024384183404717347
ENSDARG00000002748	-0.3405067680192936	0.052687234923153414	-0.45790124315529973	-0.22311229288328743
ENSDARG00000002750	-0.11993192755456895	0.040199092238815744	-0.20950108678645418	-0.03036276832268371
ENSDARG00000002754	-0.3156673041999561	0.037576500869851204	-0.39939296570976757	-0.2319416426901446
ENSDARG00000002758	-0.2153320978828056	0.05178957536784407	-0.3307264628877703	-0.09993773287784093
ENSDARG00000002760	-0.5934320099028838	0.06999776641379225	-0.7493967528017142	-0.43746726700405336
ENSDARG00000002779	-0.1621787204717832	0.05056645705954864	-0.2748478080534591	-0.04950963289010729
ENSDARG00000002787	-0.36807081549917087	0.05033279989994268	-0.48021928248548396	-0.2559223485128578
ENSDARG00000002790	0.09040575353121898	0.045694729174264426	-0.01140844787295027	0.19221995493538824
ENSDARG00000002791	0.06165598012155938	0.01366582092401801	0.03120663357646789	0.09210532666665087
ENSDARG00000002792	0.11228261632340585	0.019546309447314572	0.0687307248308979	0.1558345078159138
ENSDARG00000002795	-0.08991357339028154	0.057489610191650914	-0.21800840744384498	0.03818126066328191
ENSDARG00000002798	-0.2911811703402128	0.060901434565086975	-0.4268780228363829	-0.15548431784404274
ENSDARG00000002826	-0.6820077122222357	0.052563300603467235	-0.7991260444854545	-0.5648893799590168
ENSDARG00000002830	0.05705554210166204	0.029998968120827883	-0.009786324287852227	0.12389740849117631
ENSDARG00000002831	0.049990962982043974	0.07775998705790746	-0.1232690853116295	0.22325101127571745
ENSDARG00000002840	0.11666291721053368	0.02397392911248983	0.06324567432023027	0.1700801601008371
ENSDARG00000002847	-0.07856177853247197	0.09649984864266828	-0.2935768405039961	0.1364532834390521
ENSDARG00000002872	-0.5993109866264758	0.09672554622136571	-0.8148289341418948	-0.38379303911105667
ENSDARG00000002877	0.22247991714280388	0.04274605770070421	0.12723576521061777	0.31772406907498996
ENSDARG00000002880	0.11607551820291326	0.03599874762845939	0.03586530998909414	0.19628572641673236
ENSDARG00000002894	0.09031239591229412	0.05530200304845117	-0.03290814567262329	0.21353293749721153
ENSDARG00000002897	-0.12945352821875794	0.06112307715491494	-0.26564423118057856	0.006737174743062679
ENSDARG00000002909	-0.11772266346188552	0.012226786177303968	-0.14496564077846522	-0.09047968614530583
ENSDARG00000002912	0.07755750675213288	0.02536511278472958	0.021040513471463157	0.1340745000328026
ENSDARG00000002916	0.19647943030073625	0.025011882763037792	0.14074948255508596	0.25220937804638655
ENSDARG00000002933	-0.17672367687297813	0.0783654724187542	-0.3513328306234631	-0.0021145231224931615
ENSDARG00000002937	-0.04276192293732911	0.03715743609028393	-0.1255538499302877	0.04003000405562948
ENSDARG00000002945	0.08098622504561391	0.042050482193985	-0.012708088075561091	0.1746805381667889
ENSDARG00000002947	0.05920160952384905	0.0200792609531318	0.014462228075005142	0.10394099097269296
ENSDARG00000002949	-0.04953380110156216	0.013226837225433557	-0.079005031012449	-0.020062571190675314
ENSDARG00000002952	-0.2807447543697038	0.0644780746578925	-0.42441085761622566	-0.13707865112318196
ENSDARG00000002956	-0.3319986594222076	0.038749461154069194	-0.4183378393131221	-0.2456594795312931
ENSDARG00000002967	-0.07060680883206696	0.05012992117092851	-0.182303233840022	0.04108961617588809
ENSDARG00000002970	0.12509826407854405	0.011426288570396298	0.09963890658083735	0.15055762157625074
ENSDARG00000002971	0.15208309377589552	0.0291019186713529	0.08723997811690934	0.2169262094348817
ENSDARG00000002991	-0.19777069726935279	0.02596380058987271	-0.2556216501088723	-0.13991974442983326
ENSDARG00000002994	-0.025938376838806853	0.020568604298784248	-0.07176808320805993	0.019891329530446217
ENSDARG00000003008	-0.07035497579487907	0.021446139256870535	-0.11813995189822035	-0.022569999691537786
ENSDARG00000003017	-0.01750702112342658	0.03533995713787083	-0.09624935264984621	0.061235310402993064
ENSDARG00000003021	0.0341927174094065	0.03747419245298509	-0.04930498674190039	0.11769042156071338
ENSDARG00000003027	-0.28149051963461363	0.09819231865850127	-0.500276639804237	-0.06270439946499026
ENSDARG00000003032	0.12308632995627584	0.012460526372814657	0.09532254702880791	0.15085011288374378
ENSDARG00000003035	0.08554301244738047	0.0331816853717087	0.011609610096291703	0.15947641479846925
ENSDARG00000003041	-0.11828292137580432	0.02619584748951807	-0.17665090692790664	-0.05991493582370201
ENSDARG00000003046	-0.043321782092182515	0.028709352791783094	-0.10729020646293502	0.020646642278569993
ENSDARG00000003058	-0.2249769507798114	0.050269799084552924	-0.3369850432016478	-0.11296885835797499
ENSDARG00000003061	-0.04547194226262683	0.021589135675365904	-0.09357553424171253	0.0026316497164588643
ENSDARG00000003068	0.162752255561114	0.03939871408627341	0.07496644998718932	0.2505380611350387
ENSDARG00000003069	0.07949762695808946	0.05858587858710394	-0.05103984529958755	0.21003509921576646
ENSDARG00000003084	-0.0551021129285117	0.03380445480123046	-0.13042313204134723	0.020218906184323822
ENSDARG00000003085	-0.4507668628714343	0.06710407388634707	-0.6002840570241618	-0.30124966871870684
ENSDARG00000003087	0.12790205338517352	0.0207779224729882	0.08160595705954979	0.17419814971079725
ENSDARG00000003091	-0.24948674342649324	0.03116776650708047	-0.3189328549105558	-0.1800406319424307
ENSDARG00000003098	0.17435698568668667	0.03484312257205478	0.0967216705593715	0.2519923008140018
ENSDARG00000003109	0.08955927441852098	0.02176653392953413	0.04106041449704852	0.13805813433999342
ENSDARG00000003127	-0.24306980842773793	0.013323415758462279	-0.2727562287203339	-0.21338338813514196
ENSDARG00000003132	0.009480410578408604	0.044076567899439416	-0.08872830282054339	0.1076891239773606
ENSDARG00000003142	-0.2856556289015651	0.05909819138651598	-0.4173346052119819	-0.1539766525911483
ENSDARG00000003144	0.10575318825634442	0.020337937197316268	0.06043744021774721	0.1510689362949416
ENSDARG00000003151	0.07984410558696786	0.02344064848078407	0.027615085991179844	0.13207312518275588
ENSDARG00000003153	-0.10435739479679071	0.028060865482603756	-0.16688089939894069	-0.04183389019464072
ENSDARG00000003157	-0.6707282667007035	0.08471651639870295	-0.8594884282935858	-0.4819681051078212
ENSDARG00000003167	0.1288914675539697	0.02069727870661143	0.08277505673738057	0.17500787837055887
ENSDARG00000003169	0.01787992082031426	0.012653311643412712	-0.010313414458663892	0.046073256099292415
ENSDARG00000003175	0.04902404693226778	0.03353838290266967	-0.025704127045962685	0.12375222091049824
ENSDARG00000003189	0.11345579261168774	0.013458625732552649	0.08346810572264496	0.14344347950073053
ENSDARG00000003197	-0.019135374850791656	0.04165979848316694	-0.11195919041705478	0.07368844071547147
ENSDARG00000003200	0.19077829632387688	0.06323369335536717	0.04988484740419699	0.3316717452435568
ENSDARG00000003205	-0.04008370529811945	0.017575840142401405	-0.07924511757570399	-9.222930205349117e-4
ENSDARG00000003206	0.025998225152728576	0.0911839084674839	-0.1771721839796325	0.22916863428508963
ENSDARG00000003207	-0.23623338735548002	0.06816639783191553	-0.3881175867647239	-0.08434918794623614
ENSDARG00000003208	-0.1313867740706994	0.03797423560553114	-0.21599864379786385	-0.046774904343534957
ENSDARG00000003213	0.12348558013994804	0.021659749208922933	0.07522465140326788	0.17174650887662818
ENSDARG00000003217	-0.14655052192378476	0.016225447787434247	-0.18270307252984175	-0.11039797131772779
ENSDARG00000003219	0.03590319414509088	0.05021900465809604	-0.07599172124169257	0.14779810953187433
ENSDARG00000003229	-0.10065775554130289	0.03352765493794923	-0.175362026124537	-0.025953484958068776
ENSDARG00000003235	-0.15031142568344846	0.016018131865781004	-0.1860020476298345	-0.11462080373706243
ENSDARG00000003244	-0.47183012136097374	0.07496724546641595	-0.6388675536110869	-0.30479268911086055
ENSDARG00000003250	-0.4352124551360173	0.03749364420859416	-0.5187535004997361	-0.3516714097722985
ENSDARG00000003251	0.03894921725814208	0.032838016436917083	-0.034218442987116744	0.11211687750340091
ENSDARG00000003257	-0.2619177632705735	0.03269909233565712	-0.3347758813283377	-0.18905964521280927
ENSDARG00000003269	0.11653082816496713	0.01533624277187506	0.08235954980145863	0.15070210652847563
ENSDARG00000003270	0.04999420539368643	0.021893540813383044	0.0012123564998405	0.09877605428753236
ENSDARG00000003281	0.05988319209081057	0.04395037095118236	-0.03804433698472777	0.15781072116634892
ENSDARG00000003287	-0.013300968150202815	0.03592412899402358	-0.09334491568555334	0.0667429793851477
ENSDARG00000003307	-0.18983768973320722	0.03790462555801853	-0.27429445860902024	-0.10538092085739421
ENSDARG00000003308	0.0665324827308551	0.010396328413152389	0.04336801947550146	0.08969694598620875
ENSDARG00000003311	-0.1821616826902881	0.02363314097354788	-0.23481960228791884	-0.12950376309265735
ENSDARG00000003320	-0.13246202549462752	0.03886393257176096	-0.21905626359874295	-0.04586778739051209
ENSDARG00000003326	-0.10459855062137019	0.11310566056264251	-0.35661366730056565	0.14741656605782527
ENSDARG00000003328	0.07776495269826182	0.04742308180133536	-0.02790025834421668	0.18343016374074034
ENSDARG00000003373	-0.07471046372669754	0.08800702464334056	-0.2708023345822381	0.12138140712884304
ENSDARG00000003375	0.011725753099920378	0.06526383113093376	-0.13369112467238442	0.1571426308722252
ENSDARG00000003380	0.047339561918953714	0.02155822018672527	-6.951460587636474e-4	0.09537426989667108
ENSDARG00000003381	-0.31941216042424603	0.08430748556756489	-0.5072609445306094	-0.13156337631788265
ENSDARG00000003382	-0.016624766966150697	0.022462794296708763	-0.06667499166282319	0.0334254577305218
ENSDARG00000003383	0.023234779563857447	0.013991785455635956	-0.007940861218501499	0.05441042034621639
ENSDARG00000003395	-0.06668488231993669	0.02939327402320736	-0.1321771781581239	-0.0011925864817494691
ENSDARG00000003398	0.028353304169691243	0.014078497297824703	-0.0030155426371757457	0.05972215097655823
ENSDARG00000003403	-0.13445205077666303	0.031798629311268485	-0.20530381218500987	-0.06360028936831619
ENSDARG00000003421	-0.09286547926921626	0.023311720735193744	-0.14480722994595546	-0.04092372859247706
ENSDARG00000003429	0.07226361011760905	0.027804405086731824	0.010311534887497094	0.13421568534772102
ENSDARG00000003444	0.1572121038912453	0.07635762365902063	-0.012923284028764914	0.3273474918112555
ENSDARG00000003446	-0.1039467526576677	0.053837719086779416	-0.22390466625724392	0.016011160941908506
ENSDARG00000003449	0.07820206050015356	0.022200263219061843	0.028736791497440003	0.12766732950286713
ENSDARG00000003462	0.07669035512094036	0.023033389238975667	0.025368765664656123	0.1280119445772246
ENSDARG00000003486	-0.02834525582464694	0.017486580208202727	-0.06730778457491766	0.010617272925623783
ENSDARG00000003487	0.022392970927373433	0.018784642672726993	-0.01946182123240886	0.06424776308715573
ENSDARG00000003495	-0.054449236936414735	0.06412880172513889	-0.1973371115915211	0.08843863771869162
ENSDARG00000003517	-0.08039918497728032	0.05790078482028305	-0.20941017319585006	0.048611803241289414
ENSDARG00000003519	0.09370420270590536	0.033011808570123286	0.020149309456480233	0.1672590959553305
ENSDARG00000003520	-0.45130014469016866	0.04634423345500071	-0.5545615318167778	-0.3480387575635595
ENSDARG00000003526	0.09264063188892502	0.03540357561591444	0.013756549559872183	0.17152471421797785
ENSDARG00000003527	-0.08793328775434806	0.053416926913769036	-0.20695361796462808	0.031087042455931968
ENSDARG00000003531	0.06876952925114943	0.02384868036132085	0.015631357969488398	0.12190770053281047
ENSDARG00000003544	0.029336107567241865	0.02542086903801386	-0.027305118387611765	0.0859773335220955
ENSDARG00000003564	-0.1311990234679012	0.10153478979993014	-0.35743263344938514	0.09503458651358279
ENSDARG00000003570	0.05942807786318462	0.027588936543431836	-0.0020439035342197584	0.120900059260589
ENSDARG00000003573	-0.11122252483330074	0.04873827917390691	-0.2198181782396362	-0.0026268714269652715
ENSDARG00000003584	-0.2992742217331668	0.04106587896648319	-0.39077470214935395	-0.20777374131697968
ENSDARG00000003592	-0.39107926785516367	0.07062546607525387	-0.5484426127570754	-0.23371592295325197
ENSDARG00000003599	0.02450402050539671	0.025573459788916293	-0.032477198829996376	0.08148523984078979
ENSDARG00000003607	-0.1586543984642724	0.036889718010233566	-0.2408498124016916	-0.07645898452685321
ENSDARG00000003616	0.014406631431874704	0.02913219451852573	-0.05050394301847404	0.07931720588222345
ENSDARG00000003631	0.028444535993220395	0.03285134828524285	-0.04475282946126186	0.10164190144770266
ENSDARG00000003641	0.060101075818296594	0.013014302058317277	0.031103403770674935	0.08909874786591826
ENSDARG00000003642	-0.17858661192404746	0.058373419257448066	-0.30865069529485123	-0.048522528553243655
ENSDARG00000003655	0.04517779101849147	0.01602043379552073	0.00948204005301781	0.08087354198396512
ENSDARG00000003675	0.15661696464792316	0.0307859059246412	0.08802169156363569	0.2252122377322106
ENSDARG00000003680	-0.06175052299821795	0.09731292849177926	-0.2785772397713134	0.15507619377487747
ENSDARG00000003681	-0.11321853165672567	0.02155507887751231	-0.16124624036133953	-0.06519082295211182
ENSDARG00000003693	-0.01361776702666658	0.020417692147467057	-0.059111220168332985	0.03187568611499982
ENSDARG00000003695	0.10944022317340818	0.021544670799114492	0.06143570511264702	0.15744474123416935
ENSDARG00000003699	0.1462595473534936	0.03876348819025815	0.05988911327826833	0.23262998142871888
ENSDARG00000003701	-0.8211462043258432	0.06693637699341647	-0.9702897465160746	-0.6720026621356118
ENSDARG00000003705	0.11854845815853461	0.01887755676370239	0.07648664050275306	0.16061027581431617
ENSDARG00000003706	-0.09884382791453461	0.03489870731786036	-0.17660299357355697	-0.021084662255512268
ENSDARG00000003749	-0.21734502642013456	0.051047773538908846	-0.3310865539495742	-0.10360349889069491
ENSDARG00000003750	0.12068908505626566	0.022746946469197938	0.07000572986419373	0.1713724402483376
ENSDARG00000003751	0.09869625502379363	0.03959246373074858	0.010478748339455293	0.18691376170813195
ENSDARG00000003754	0.024565525289423355	0.02603555288805615	-0.033445301633398	0.0825763522122447
ENSDARG00000003757	-0.14493169579056933	0.022897135687961756	-0.1959496934161184	-0.09391369816502028
ENSDARG00000003769	-0.3173585014818972	0.06313553060755366	-0.45803323016935604	-0.17668377279443834
ENSDARG00000003776	0.06995912762567935	0.018102160844945085	0.029624999742152533	0.11029325550920617
ENSDARG00000003779	-0.04790209140740439	0.049725079899875735	-0.15869647385043928	0.06289229103563049
ENSDARG00000003789	0.3219493275076629	0.05201900098274591	0.2060437703764946	0.43785488463883127
ENSDARG00000003795	0.2504056954374304	0.07543833566588293	0.08231860881109485	0.41849278206376594
ENSDARG00000003811	0.13585080428887852	0.01704734887935792	0.09786694392741647	0.1738346646503406
ENSDARG00000003818	-0.10779523194410934	0.03389048183087454	-0.1833079312240158	-0.03228253266420286
ENSDARG00000003820	-0.040046682616978024	0.05056286585780879	-0.1527077685025321	0.07261440326857603
ENSDARG00000003822	-0.1153819695544709	0.06210706669048513	-0.2537651378304434	0.023001198721501595
ENSDARG00000003827	-0.16721800955719923	0.029176268243857318	-0.23222678638731106	-0.1022092327270874
ENSDARG00000003829	0.040972270280252174	0.01894626192051681	-0.0012426320047594086	0.08318717256526376
ENSDARG00000003835	0.13053706824626735	0.02117036394850508	0.08336655782191364	0.17770757867062104
ENSDARG00000003841	-0.23254426124130423	0.04218296811615375	-0.3265337713930046	-0.13855475108960386
ENSDARG00000003845	0.09569590723978662	0.02601279387405873	0.03773579056028581	0.15365602391928743
ENSDARG00000003846	-0.4570978840017639	0.04509299608657088	-0.5575713405347175	-0.3566244274688103
ENSDARG00000003854	0.03728504743008135	0.04370100942602883	-0.060086869543071866	0.13465696440323455
ENSDARG00000003860	0.008082444635364443	0.02965553532775801	-0.057994205804864675	0.07415909507559357
ENSDARG00000003865	0.04584698294263987	0.03919871312053884	-0.04149319270909683	0.13318715859437658
ENSDARG00000003866	0.17288724219808968	0.018521075274566402	0.13161971479826595	0.2141547695979134
ENSDARG00000003867	-0.044765520352800056	0.04725662022342163	-0.15005983188616606	0.06052879118056596
ENSDARG00000003869	-0.016871713788385298	0.020325850895398324	-0.062160531868102296	0.0284171042913317
ENSDARG00000003872	-0.0449928291430413	0.01824303183414401	-0.08564083715071999	-0.004344821135362616
ENSDARG00000003877	0.1850997187283414	0.02736341273914501	0.12413023568131626	0.24606920177536656
ENSDARG00000003899	-0.4442781631097878	0.06490002433190849	-0.5888844288185676	-0.29967189740100797
ENSDARG00000003902	0.19640650834352938	0.10009351295089704	-0.026615736694155595	0.4194287533812143
ENSDARG00000003904	-0.02116999519934961	0.06799882627702084	-0.1726808219166449	0.13034083151794568
ENSDARG00000003910	-0.6219869547505587	0.06587573715760503	-0.7687672441146542	-0.47520666538646306
ENSDARG00000003920	0.08746308108313461	0.02507547358735225	0.03159144415119943	0.14333471801506978
ENSDARG00000003927	0.066447660492547	0.02274152539896219	0.015776384197686684	0.11711893678740731
ENSDARG00000003931	0.18382857632582336	0.039152730952593515	0.09659085532898419	0.2710662973226625
ENSDARG00000003934	-0.21243688124613122	0.025032460021803253	-0.2682126779815042	-0.15666108451075822
ENSDARG00000003938	-0.16975665651464336	0.03597387404750444	-0.2499114429363487	-0.089601870092938
ENSDARG00000003940	0.028294880057843922	0.0156660553168897	-0.006611266451084157	0.063201026566772
ENSDARG00000003941	-0.26337970279552453	0.03560623091730962	-0.34271532927517695	-0.1840440763158721
ENSDARG00000003952	0.2278921615121233	0.028805878909432342	0.16370866354840508	0.2920756594758415
ENSDARG00000003961	0.20056998426898967	0.05453627163342986	0.07905559860006767	0.3220843699379117
ENSDARG00000003963	-0.19103888801619953	0.030421702047899787	-0.2588226642926754	-0.12325511173972362
ENSDARG00000003968	-0.3215342943930031	0.04483909276890112	-0.4214420190792084	-0.2216265697067977
ENSDARG00000003973	-0.08953878521992531	0.023979872895201003	-0.14296927168341522	-0.03610829875643539
ENSDARG00000003974	-0.1084948791326867	0.05294669731517285	-0.22646747250498067	0.009477714239607263
ENSDARG00000003977	-0.49966246355496263	0.06980941097655574	-0.6552075243861035	-0.34411740272382174
ENSDARG00000003984	0.25248426386455625	0.03608697226770501	0.1720774789043315	0.332891048824781
ENSDARG00000003989	-0.20444992795942654	0.03812119826989696	-0.2893892509088559	-0.11951060500999719
ENSDARG00000003998	0.2000556569609425	0.10854143135879611	-0.04178972329979244	0.4419010372216774
ENSDARG00000004018	-0.40823358504208446	0.042769622301539766	-0.5035302421769238	-0.3129369279072451
ENSDARG00000004034	0.08227058525674652	0.026145337649223385	0.024015142642212425	0.1405260278712806
ENSDARG00000004037	-0.10736813928610069	0.04424470843819048	-0.2059514931520378	-0.00878478542016356
ENSDARG00000004046	-0.12861607974291706	0.04538141212327495	-0.2297321672527869	-0.027499992233047235
ENSDARG00000004049	0.05500731952841679	0.03328005533918796	-0.01914526476908112	0.1291599038259147
ENSDARG00000004055	0.2718972512696604	0.04450466844486188	0.1727346704128961	0.3710598321264247
ENSDARG00000004059	-0.044690799313226	0.05615455227346203	-0.1698109389496209	0.0804293403231689
ENSDARG00000004074	-0.2845936528272994	0.05504410016994432	-0.4072395509885766	-0.16194775466602224
ENSDARG00000004078	0.014929727582419493	0.02382382171404598	-0.03815305518144059	0.06801251034627957
ENSDARG00000004094	-0.04215619777033776	0.0323200238631519	-0.11416969863695	0.02985730309627449
ENSDARG00000004114	0.003296871188574966	0.04069291249804519	-0.08737258814879735	0.09396633052594729
ENSDARG00000004115	0.10362379616231648	0.023765915425278856	0.050670036650232786	0.15657755567440018
ENSDARG00000004130	-0.5446554612105609	0.06037463384700794	-0.6791785285595248	-0.41013239386159694
ENSDARG00000004131	-0.23467025709720832	0.03180586165737996	-0.30553813317691714	-0.1638023810174995
ENSDARG00000004132	0.026844795795384586	0.013122280273249916	-0.0023934667080966095	0.056083058298865784
ENSDARG00000004151	-0.041290874903751655	0.044051700173007365	-0.13944417955527982	0.05686242974777652
ENSDARG00000004154	-0.07199120758758382	0.021082660162902948	-0.11896630179977113	-0.025016113375396498
ENSDARG00000004160	-0.19766249241326475	0.02304399727288063	-0.24900771804203584	-0.14631726678449367
ENSDARG00000004161	0.14316963905963362	0.0252613278951919	0.0868838929235919	0.19945538519567535
ENSDARG00000004167	-0.24838552634569933	0.039636467043582285	-0.3367010785209785	-0.16006997417042013
ENSDARG00000004169	0.15893866450779223	0.04403475289124824	0.060823120753187146	0.25705420826239733
ENSDARG00000004171	0.1221072476098962	0.01723164862295424	0.0837127418293161	0.16050175339047631
ENSDARG00000004173	-0.016672450674116546	0.019665901911097888	-0.060490810781584865	0.027145909433351774
ENSDARG00000004174	0.09851698680234909	0.008077367763380547	0.08051948986697942	0.11651448373771876
ENSDARG00000004176	-0.08626734003823452	0.053831108378769095	-0.2062105240624538	0.03367584398598475
ENSDARG00000004177	0.25216808155555903	0.05120464230084821	0.1380770286429793	0.36625913446813874
ENSDARG00000004184	-0.04548438635574862	0.032542468582446214	-0.11799352494383972	0.02702475223234247
ENSDARG00000004187	-0.03708573139490668	0.03933707272719742	-0.12473419146178491	0.050562728671971556
ENSDARG00000004189	0.10644400969385791	0.043263748501281514	0.010046370775589647	0.20284164861212617
ENSDARG00000004211	0.1103688773499157	0.024504661545899517	0.055769088904722965	0.16496866579510844
ENSDARG00000004218	0.040419218208909154	0.10932392896648498	-0.20316967537310365	0.28400811179092195
ENSDARG00000004219	0.04995108668336553	0.0720663742910941	-0.11062280179640599	0.21052497516313706
ENSDARG00000004251	0.06620610216358462	0.01592403954017586	0.030725130983553145	0.1016870733436161
ENSDARG00000004260	-0.4834790939914844	0.06523333066518923	-0.6288280124910601	-0.3381301754919087
ENSDARG00000004261	0.08365318573163961	0.01694652926322886	0.04589396547391707	0.12141240598936216
ENSDARG00000004270	0.08148287158747729	0.02346610900743906	0.029197122403057267	0.1337686207718973
ENSDARG00000004274	-0.14471812178109275	0.08792720104643865	-0.3406321345790709	0.051195891016885375
ENSDARG00000004280	0.08055682965059094	0.01730319910374592	0.04200289946388058	0.1191107598373013
ENSDARG00000004291	0.09504598994835017	0.03339695149388395	0.020632944786926302	0.16945903510977406
ENSDARG00000004297	-0.19087590151887565	0.0672211027386895	-0.34065385220431066	-0.041097950833440644
ENSDARG00000004302	0.10567315717815724	0.105951967350434	-0.13040253771972593	0.34174885207604044
ENSDARG00000004305	0.06103244962790627	0.04317361489151951	-0.035164359092581504	0.15722925834839405
ENSDARG00000004306	-0.0756383872186828	0.036892164254910036	-0.1578392517289071	0.006562477291541496
ENSDARG00000004308	-0.26967596123749454	0.062366633237535773	-0.40863747982162646	-0.1307144426533626
ENSDARG00000004311	-0.018553223144296905	0.05267470229894159	-0.13591977385337936	0.09881332756478556
ENSDARG00000004318	-0.33672906846558026	0.046059827159138554	-0.43935675887462944	-0.23410137805653108
ENSDARG00000004325	-0.033767054142023196	0.020972724802537448	-0.08049719710657303	0.012963088822526642
ENSDARG00000004336	0.30376181340633424	0.05072248520586167	0.19074507344985486	0.4167785533628136
ENSDARG00000004343	-0.014171407712597584	0.028859401837309544	-0.07847416219139104	0.05013134676619587
ENSDARG00000004363	-0.13642862602199549	0.03124434158815028	-0.20604535741928365	-0.06681189462470732
ENSDARG00000004377	0.0509489328466061	0.02542796097664037	-0.005708094932237152	0.10760596062544936
ENSDARG00000004392	-0.5415490362683117	0.03789596713484424	-0.6259865129750531	-0.45711155956157035
ENSDARG00000004396	-0.21832252079147005	0.03855799973334727	-0.3042350980522175	-0.1324099435307226
ENSDARG00000004405	-0.36672260540491014	0.0537294362948817	-0.4864392499088575	-0.24700596090096277
ENSDARG00000004406	0.04241870587095716	0.0278352507772535	-0.019602097840622494	0.10443950958253681
ENSDARG00000004427	0.004867570757205121	0.039814458639019425	-0.0838445714071946	0.09357971292160484
ENSDARG00000004433	0.09895459212846174	0.04598190483028335	-0.0034994765122279142	0.20140866076915137
ENSDARG00000004436	-0.034164165704248774	0.024034822386137175	-0.08771708726339045	0.019388755854892907
ENSDARG00000004447	-0.35198206037311797	0.09721115061965398	-0.5685820019150585	-0.1353821188311774
ENSDARG00000004451	-0.4742993304458777	0.05811750863280993	-0.6037932094112892	-0.3448054514804662
ENSDARG00000004452	0.03844646705814534	0.015286230032176532	0.004386624023053419	0.07250631009323727
ENSDARG00000004459	-0.22611872441960182	0.05604409660467685	-0.3509927534889543	-0.10124469535024931
ENSDARG00000004460	-0.032970253068912055	0.018604821744917805	-0.07442437923304249	0.00848387309521837
ENSDARG00000004470	-0.40431525282762026	0.04184869600606166	-0.49755995830368904	-0.3110705473515515
ENSDARG00000004472	0.028424086858994328	0.03569234824982232	-0.051103420995059066	0.10795159471304772
ENSDARG00000004492	0.06109760188484888	0.021965323071697962	0.012155812152368162	0.1100393916173296
ENSDARG00000004497	-0.2225475116805978	0.07151821097874929	-0.3819000161869004	-0.06319500717429524
ENSDARG00000004502	0.0368718387298679	0.08038476455296141	-0.14223657827835445	0.21598025573809027
ENSDARG00000004517	0.002086597428002038	0.04673537521678384	-0.10204630785467046	0.10621950271067453
ENSDARG00000004525	-0.11305653476468398	0.02475262032948673	-0.16820880980927863	-0.05790425972008933
ENSDARG00000004527	-0.21353517982947776	0.07374725675356572	-0.3778543078295047	-0.04921605182945085
ENSDARG00000004529	-0.01155346892235421	0.021436914932548165	-0.0593178919502895	0.036210954105581075
ENSDARG00000004537	0.05170235894021133	0.06266882167761618	-0.0879324774478849	0.19133719532830756
ENSDARG00000004574	-0.20971228412553491	0.033988697832173606	-0.2854438222938226	-0.13398074595724724
ENSDARG00000004576	-0.5935562798681148	0.06817458315559607	-0.7454587173150674	-0.4416538424211621
ENSDARG00000004581	0.08420857230445178	0.01924914088710618	0.04131881362653297	0.12709833098237058
ENSDARG00000004587	-0.3481821454927995	0.09341242243727368	-0.5563179931834433	-0.1400462978021557
ENSDARG00000004588	-0.04802627204999126	0.06356669665057767	-0.18966169854956913	0.09360915444958659
ENSDARG00000004594	-0.0035350239078612744	0.01864589535914482	-0.04508066778764241	0.03801061997191985
ENSDARG00000004616	0.09889140320966272	0.028405074375060527	0.03560095340103063	0.1621818530182948
ENSDARG00000004618	-0.2857152095844519	0.06500486508416235	-0.43055507504660007	-0.14087534412230376
ENSDARG00000004627	-0.08735413555218415	0.12223320621484096	-0.35970669132232136	0.1849984202179531
ENSDARG00000004632	-0.0661843838119766	0.04257993015796752	-0.16105838051180607	0.028689612887852878
ENSDARG00000004634	0.24319048750493594	0.04078304253235326	0.15232020593639098	0.3340607690734809
ENSDARG00000004636	0.19752184504605153	0.032577036925969555	0.12493568338870727	0.2701080067033958
ENSDARG00000004643	-0.2830970549941133	0.050121658341960876	-0.39477506927181827	-0.17141904071640834
ENSDARG00000004647	-0.3328494037269619	0.03242116290328987	-0.4050882564183582	-0.26061055103556563
ENSDARG00000004672	-0.16562598335190204	0.04023616386397208	-0.2552777433121044	-0.0759742233916997
ENSDARG00000004680	0.06738185144852923	0.027409530720265	0.0063096111359954715	0.12845409176106298
ENSDARG00000004687	0.12641351021078487	0.02817106589043655	0.0636444637984379	0.18918255662313183
ENSDARG00000004692	-0.059578879273660464	0.01568226280595517	-0.09452113831866846	-0.02463662022865247
ENSDARG00000004696	-0.12798498215571436	0.07277650863143896	-0.2901411485493379	0.03417118423790921
ENSDARG00000004702	-0.32313767219913175	0.06421397691387143	-0.46621532900147833	-0.1800600153967852
ENSDARG00000004706	0.08979747963176264	0.02564224568688088	0.032662995764645895	0.14693196349887938
ENSDARG00000004713	-0.45687390716204335	0.04316856406668028	-0.5530594619434722	-0.3606883523806144
ENSDARG00000004714	-0.10687249129940543	0.024488377119483474	-0.16143599578141826	-0.052308986817392586
ENSDARG00000004721	0.2549178582664787	0.05265411393211259	0.13759718129742693	0.3722385352355305
ENSDARG00000004724	-0.1059464085399487	0.0307637358755647	-0.17449228367653838	-0.037400533403359026
ENSDARG00000004726	0.16943224911066615	0.022985909905192597	0.1182164502026504	0.2206480480186819
ENSDARG00000004727	-0.2654188890826902	0.06453600315612398	-0.40921406506675884	-0.1216237130986215
ENSDARG00000004735	0.09027177536409867	0.03513045034295927	0.011996254067176595	0.16854729666102075
ENSDARG00000004745	0.2543620395206053	0.05031837254782416	0.14224571867807875	0.36647836036313186
ENSDARG00000004754	-0.10652284312007732	0.033387749355797774	-0.18091538464011003	-0.03213030160004461
ENSDARG00000004757	-0.035049241085788704	0.024827789110332055	-0.09036900261144129	0.020270520439863875
ENSDARG00000004771	0.043538863865677145	0.04253813232602782	-0.0512420014608787	0.13831972919223298
ENSDARG00000004774	-0.05083293803012737	0.041195395510757	-0.14262199929058597	0.04095612323033124
ENSDARG00000004785	0.08820953420772155	0.017640929479487494	0.04890309384932547	0.12751597456611763
ENSDARG00000004789	-0.02225261775059768	0.04180102142501081	-0.11539109764037492	0.07088586213917955
ENSDARG00000004794	0.08393841946743184	0.028791860590367768	0.019786156265060972	0.14809068266980271
ENSDARG00000004796	0.17561993924771793	0.024670452304015503	0.1206507459730667	0.23058913252236918
ENSDARG00000004806	0.07694515750525144	0.03563777840758866	-0.0024607611631743687	0.15635107617367724
ENSDARG00000004823	-0.05196546426094631	0.06172665820540252	-0.189501029611681	0.08557010108978838
ENSDARG00000004830	0.19476248052461748	0.037201260833220874	0.11187290591924279	0.27765205512999214
ENSDARG00000004836	0.2371028202953863	0.04441133249124589	0.13814820490316096	0.3360574356876116
ENSDARG00000004840	-0.5112239825950206	0.05093535893565087	-0.6247150347794105	-0.3977329304106306
ENSDARG00000004843	0.05760418909954852	0.021329558840350843	0.010078970351635512	0.10512940784746153
ENSDARG00000004851	-0.21519642108662648	0.03269232062045093	-0.2880394508226452	-0.14235339135060776
ENSDARG00000004861	-0.1904919823664542	0.06113784819063461	-0.3267155972468459	-0.05426836748606251
ENSDARG00000004864	-0.23733531082491038	0.0742899163621798	-0.402863559782294	-0.07180706186752678
ENSDARG00000004866	-0.11310496737409811	0.06556910204260216	-0.25920203112507256	0.032992096376876306
ENSDARG00000004870	-0.002173696554213801	0.034676021675904056	-0.07943668768261382	0.07508929457418621
ENSDARG00000004874	0.0728763276155486	0.05814140684976187	-0.056670799895546686	0.2024234551266439
ENSDARG00000004875	-0.29280245980856445	0.018808761871713476	-0.3347109928926873	-0.2508939267244416
ENSDARG00000004877	-0.09562122744434781	0.03953692707266452	-0.18371499074309955	-0.007527464145596061
ENSDARG00000004889	-0.003986492965753193	0.02832197564350384	-0.06709178726205306	0.05911880133054667
ENSDARG00000004891	0.18411431628552483	0.03906403304605886	0.09707422654032537	0.27115440603072427
ENSDARG00000004898	0.09915166598399554	0.08692050543800289	-0.0945192892167029	0.292822621184694
ENSDARG00000004904	-0.05207856926687624	0.032072777057955575	-0.12354116992080108	0.01938403138704859
ENSDARG00000004906	0.17026816593079808	0.036915684839969126	0.08801489429118216	0.252521437570414
ENSDARG00000004925	-0.022110552423702634	0.024417336087805604	-0.07651576762294884	0.03229466277554357
ENSDARG00000004930	0.07012070854102086	0.0515008204079595	-0.0446302703191213	0.184871687401163
ENSDARG00000004937	-0.26524368922887137	0.04327933584140846	-0.3616760589052756	-0.16881131955246714
ENSDARG00000004939	0.10696187880870496	0.025486143929376846	0.050175211332346294	0.16374854628506363
ENSDARG00000004948	-0.12646051177562231	0.07320210805097015	-0.2895649727712861	0.036643949220041494
ENSDARG00000004954	0.012455266865374043	0.06897386668169025	-0.14122808525982158	0.16613861899056967
ENSDARG00000004956	0.09445158009135829	0.027216722083893266	0.03380894419252288	0.15509421599019368
ENSDARG00000004979	-0.07551470163308796	0.028432712393470543	-0.13886673278433131	-0.012162670481844606
ENSDARG00000005002	-0.09024715603298288	0.05263646146212368	-0.20752850084781888	0.027034188781853125
ENSDARG00000005010	-0.1518239328340364	0.03783544286748284	-0.23612655306918184	-0.06752131259889092
ENSDARG00000005015	0.07210494529862468	0.026010460561622744	0.01415002756321633	0.13005986303403305
ENSDARG00000005026	-0.2426163070593153	0.06459937477750975	-0.38655268381510693	-0.09867993030352368
ENSDARG00000005034	-0.005622865594096322	0.04372307383762399	-0.10304394513997094	0.0917982139517783
ENSDARG00000005049	-0.4394120061285823	0.04693801883116365	-0.5439964295215614	-0.3348275827356032
ENSDARG00000005057	0.05929335997491879	0.07421383916950032	-0.10606537843370563	0.22465209838354322
ENSDARG00000005058	0.112856200389019	0.03700373637382234	0.030406737705847772	0.19530566307219022
ENSDARG00000005078	0.063487786006315855	0.01786588250576618	0.023680119070196348	0.10329545294243536
ENSDARG00000005085	-0.07047051710486851	0.1353964340093584	-0.37215257214151565	0.23121153793177862
ENSDARG00000005092	-0.012348948766099377	0.13412991031023336	-0.31120901314176463	0.2865111156095659
ENSDARG00000005095	-0.1768879697980537	0.034335871046645774	-0.2533930580938758	-0.10038288150223165
ENSDARG00000005098	-0.4909443848664407	0.043279122153753305	-0.5873762784170783	-0.3945124913158031
ENSDARG00000005104	0.1792243139952737	0.046628821480546326	0.0753288252321363	0.2831198027584111
ENSDARG00000005108	0.052806517441756386	0.024454443032693663	-0.0016813771830734084	0.10729441206658619
ENSDARG00000005112	0.0618461451710761	0.039061680577929664	-0.02518870294848663	0.14888099329063884
ENSDARG00000005115	-0.09846706246609163	0.018056270778024353	-0.1386989409085921	-0.058235184023591145
ENSDARG00000005122	0.038996835690827555	0.007253909234594533	0.02283411869644546	0.055159552685209653
ENSDARG00000005126	0.011280790383543805	0.03609796455788269	-0.06915048692549813	0.09171206769258575
ENSDARG00000005128	-0.46435852801255134	0.07018799121052505	-0.6207471181715933	-0.30796993785350935
ENSDARG00000005134	0.07601207786333578	0.02517750639815298	0.019913097661478127	0.1321110580651934
ENSDARG00000005150	-0.11799224442212848	0.1267526033314305	-0.4004146444952936	0.1644301556510367
ENSDARG00000005154	-0.1358599183207902	0.034989299291585965	-0.2138209354761487	-0.0578989011654317
ENSDARG00000005162	0.07766726102208266	0.024480614598581047	0.023121052514481863	0.13221346952968344
ENSDARG00000005163	0.12202952748498286	0.02452064289130733	0.06739413038317996	0.17666492458678576
ENSDARG00000005172	0.002364916800459193	0.024486520815811867	-0.05219445157922186	0.05692428518014025
ENSDARG00000005186	0.012604959532807263	0.031837912310887916	-0.05833432985321419	0.08354424891882872
ENSDARG00000005191	0.20449227559361768	0.039198488167376845	0.1171526011687611	0.2918319500184743
ENSDARG00000005210	-0.09403844852626586	0.030291215132454863	-0.16153148183676308	-0.026545415215768628
ENSDARG00000005218	-0.18712077095918347	0.056480023304577916	-0.31296610524520374	-0.061275436673163236
ENSDARG00000005220	0.17301056061161993	0.028932132871191743	0.10854575129048842	0.23747536993275142
ENSDARG00000005221	-0.011810858412138	0.16096961145137478	-0.3704735036760808	0.34685178685180473
ENSDARG00000005230	-0.0019246036210694912	0.03770150530411429	-0.08592879236753312	0.08207958512539415
ENSDARG00000005236	0.22066244313784675	0.04716220686576474	0.11557849767482253	0.32574638860087096
ENSDARG00000005246	-0.3409294180504807	0.05882285346558703	-0.47199490324185056	-0.20986393285911084
ENSDARG00000005251	0.13956314564618663	0.03585441043914947	0.05967454073165547	0.2194517505607178
ENSDARG00000005254	0.09160945674772557	0.008136583946398011	0.07348001793430836	0.10973889556114277
ENSDARG00000005271	-0.14177108304447697	0.0684932966424436	-0.29438365839412656	0.010841492305172618
ENSDARG00000005274	-0.3778989553324389	0.03446132713613886	-0.45468357721547875	-0.30111433344939903
ENSDARG00000005284	-0.0589478913672015	0.09893281485027153	-0.2793839398714561	0.1614881571370531
ENSDARG00000005315	0.1420881874927179	0.034588344022242555	0.06502055435089207	0.21915582063454372
ENSDARG00000005318	0.23636338499373696	0.0390333067019278	0.14939175780967542	0.3233350121777985
ENSDARG00000005320	-0.13287559756497183	0.045348596320079544	-0.23391856690878285	-0.031832628221160814
ENSDARG00000005350	0.06464463356941481	0.02134331440690702	0.017088765509226896	0.11220050162960274
ENSDARG00000005355	0.11886296105477209	0.03012886007818559	0.05173167734850857	0.1859942447610356
ENSDARG00000005356	-0.03545936628308325	0.02261293315368421	-0.08584412120017554	0.014925388634009037
ENSDARG00000005359	0.11574913883605358	0.015251818949881112	0.08176596847036298	0.14973230920174418
ENSDARG00000005364	0.014895866374944151	0.04229074349556778	-0.07933378228691622	0.10912551503680452
ENSDARG00000005372	0.05161362010679268	0.030055122504921185	-0.015353366047629234	0.11858060626121458
ENSDARG00000005374	-0.0675415432928668	0.0437219668701837	-0.1649601563615798	0.029877069775846213
ENSDARG00000005382	-0.3262546567141593	0.04066576540934794	-0.41686362856848697	-0.23564568485983167
ENSDARG00000005392	-0.5423615810411336	0.14366513566748385	-0.8624674514977335	-0.2222557105845338
ENSDARG00000005394	0.06554238328103001	0.03263205444841026	-0.007166365055604404	0.13825113161766445
ENSDARG00000005397	0.0026726188203962443	0.055530938862145635	-0.1210580235456249	0.12640326118641737
ENSDARG00000005416	-0.06247063935169191	0.018135104615748108	-0.10287817053087589	-0.022063108172507936
ENSDARG00000005423	-0.04562567284479432	0.026559581578016894	-0.10480410845127267	0.013552762761684031
ENSDARG00000005425	0.2124901730759767	0.06024472092878156	0.0782565697474879	0.3467237764044655
ENSDARG00000005448	-0.6363544298469147	0.09648995611048984	-0.8513474498831475	-0.42136140981068193
ENSDARG00000005451	0.2541901899891016	0.04340783291336383	0.15747151099430712	0.35090886898389606
ENSDARG00000005453	0.09836234078429036	0.0653747504077235	-0.0473016805380639	0.24402636210664463
ENSDARG00000005454	-0.6104977529496773	0.049676333895775665	-0.7211835225270977	-0.4998119833722569
ENSDARG00000005456	-0.04121978182078131	0.024218492293742976	-0.0951819454370002	0.012742381795437588
ENSDARG00000005458	-0.18560283398238958	0.0350206547232669	-0.26363371539329716	-0.10757195257148199
ENSDARG00000005462	-0.10408182035997131	0.01481481285629406	-0.13709128046998584	-0.07107236024995678
ENSDARG00000005463	-0.04739589135369359	0.017721475981091327	-0.08688180050170474	-0.007909982205682432
ENSDARG00000005468	0.1101198164995775	0.01781495794927248	0.07042561654630178	0.14981401645285322
ENSDARG00000005476	0.18306310693200492	0.05928469542994041	0.05096857371638161	0.31515764014762826
ENSDARG00000005479	-0.005063019892523171	0.03698030875644346	-0.08746028259120306	0.07733424280615672
ENSDARG00000005482	0.12128902984132976	0.03900445149821288	0.03438169605774741	0.20819636362491212
ENSDARG00000005500	-0.31608997845520936	0.052800335647723254	-0.4337364577098174	-0.19844349920060134
ENSDARG00000005513	6.77562110628854e-4	0.029110562156712847	-0.06418481243390438	0.0655399366551621
ENSDARG00000005525	-0.1452973021675058	0.04238019433860535	-0.2397262597280811	-0.0508683446069305
ENSDARG00000005536	0.047886481471247085	0.013569216388232464	0.017652383245617468	0.0781205796968767
ENSDARG00000005540	0.22581273324682952	0.03293633176588403	0.15242601279735363	0.2991994536963054
ENSDARG00000005544	-0.07137592954090528	0.020238678520440378	-0.11647051546515858	-0.026281343616652
ENSDARG00000005547	-0.11710513059216054	0.0881207598215588	-0.3134504192171268	0.07924015803280568
ENSDARG00000005549	-0.185638310276449	0.04898409706530364	-0.29478168007711886	-0.07649494047577914
ENSDARG00000005551	0.11302609495797544	0.034419916719479	0.036333741233172345	0.18971844868277854
ENSDARG00000005560	0.31288725609441204	0.05070572672143009	0.19990785636819508	0.425866655820629
ENSDARG00000005561	-0.4020213147657963	0.04981651672202464	-0.5130194311447632	-0.29102319838682933
ENSDARG00000005565	-0.040312230638549565	0.03723189486062429	-0.12327006211057462	0.04264560083347549
ENSDARG00000005574	-0.09305044935516231	0.044917219247725924	-0.1931322506842061	0.0070313519738814945
ENSDARG00000005576	0.13137292382974752	0.02634154369315341	0.07268030690573841	0.19006554075375665
ENSDARG00000005586	0.18245404298673276	0.0507048605022623	0.06947657331709788	0.29543151265636763
ENSDARG00000005590	0.04591211811121891	0.03748059861587378	-0.037599859860512425	0.12942409608295025
ENSDARG00000005595	0.014411408741053698	0.02291410336821592	-0.03664439523209774	0.06546721271420514
ENSDARG00000005606	-0.2041233687221467	0.020441947334827307	-0.2496708657891327	-0.1585758716551607
ENSDARG00000005612	0.02501572249887869	0.01703008486252329	-0.012929671235932774	0.06296111623369015
ENSDARG00000005619	-0.33755376120325925	0.04145428934594292	-0.4299196738764353	-0.24518784853008319
ENSDARG00000005625	-0.1764615227386552	0.056194039019468886	-0.3016696443279665	-0.05125340114934393
ENSDARG00000005626	-0.04705210914773144	0.042079891754377756	-0.14081195085303735	0.04670773255757448
ENSDARG00000005627	0.06037484017557206	0.056615890155505805	-0.06577322431969759	0.18652290467084173
ENSDARG00000005640	-0.6809672992378604	0.062017270533258374	-0.8191503892071569	-0.5427842092685639
ENSDARG00000005643	-0.01790895862457514	0.017564620019577513	-0.0570453709105717	0.02122745366142142
ENSDARG00000005645	0.029742788916421955	0.022257055895338523	-0.019849022054811958	0.07933459988765587
ENSDARG00000005651	-0.03239250199966873	0.026756029521100823	-0.09200865090052517	0.027223646901187712
ENSDARG00000005652	0.032967329477962805	0.016291704794643737	-0.0033328509400739684	0.06926750989599958
ENSDARG00000005673	-0.7857784929611583	0.11743657689949125	-1.0474434925951885	-0.5241134933271281
ENSDARG00000005675	0.16282472528744737	0.013574668043540048	0.1325784800168193	0.19307097055807546
ENSDARG00000005679	0.09673473086705285	0.021120376946503778	0.04967559842395255	0.14379386331015315
ENSDARG00000005690	0.00799743913628565	0.03967912383818729	-0.08041315830035417	0.09640803657292546
ENSDARG00000005699	0.04256708280483912	0.02248877952593009	-0.007541040590639168	0.09267520620031741
ENSDARG00000005713	-0.578710038017958	0.04148687102029024	-0.67114854718561	-0.48627152885030583
ENSDARG00000005738	-0.16799680985563897	0.03364832909751635	-0.24296995922223538	-0.09302366048904256
ENSDARG00000005754	0.1793733481162539	0.04265755210996398	0.08432639892941414	0.2744202973030937
ENSDARG00000005762	-0.013385246749903386	0.028071969701620517	-0.0759334930938656	0.04916299959405882
ENSDARG00000005772	0.08786267377948721	0.04156743239431909	-0.0047553373156079826	0.1804806848745824
ENSDARG00000005774	0.1481030793162073	0.020376103849149344	0.10270229067781059	0.19350386795460403
ENSDARG00000005783	0.09406173811333118	0.03802368630140788	0.009339685369426018	0.17878379085723634
ENSDARG00000005786	-0.06263759193452911	0.019713038032278866	-0.1065609778649327	-0.01871420600412553
ENSDARG00000005789	0.04716116564317594	0.016808861725363496	0.0097086877752285	0.08461364351112338
ENSDARG00000005791	-0.06895409814980616	0.029865605736231187	-0.13549881462880697	-0.00240938167080533
ENSDARG00000005799	0.013845929197764933	0.022928503835416156	-0.037241961015842096	0.06493381941137197
ENSDARG00000005823	0.07520826562970284	0.03910159760074398	-0.011915523159248084	0.16233205441865378
ENSDARG00000005827	0.13871760963712176	0.05039832016877096	0.026423154394239742	0.25101206488000377
ENSDARG00000005828	-0.213158021738298	0.048410902537014494	-0.3210242345407409	-0.10529180893585512
ENSDARG00000005834	0.047071886535004485	0.025503117247729364	-0.009752599851422551	0.10389637292143153
ENSDARG00000005840	-0.041134617335523815	0.05590943953636782	-0.16570861175928242	0.08343937708823478
ENSDARG00000005842	-0.004306249436095013	0.04812284332831642	-0.11153062632396529	0.10291812745177525
ENSDARG00000005846	-0.14224980077453805	0.06805775221115437	-0.2938919226550659	0.009392321105989782
ENSDARG00000005853	0.1173616993288281	0.09060304026672236	-0.08451445479753285	0.31923785345518907
ENSDARG00000005861	0.24544552877155568	0.029206093974483763	0.1803702960722462	0.31052076147086516
ENSDARG00000005867	-0.45912197871003635	0.09109927126761626	-0.662103804409049	-0.2561401530110237
ENSDARG00000005870	-0.33133807520540914	0.06920273233955666	-0.48553137179478234	-0.17714477861603597
ENSDARG00000005891	-0.03159547084112863	0.022643409905178817	-0.08204813219230839	0.018857190510051122
ENSDARG00000005897	0.05816289202426261	0.023503657817228893	0.005793478877904011	0.11053230517062121
ENSDARG00000005908	-0.5621614257464526	0.13275379811975382	-0.8579553210858184	-0.2663675304070867
ENSDARG00000005915	0.1049060772938115	0.02807787706664986	0.04234466852031456	0.16746748606730844
ENSDARG00000005916	-0.11125966316022122	0.07269545330914191	-0.27323522704107445	0.05071590072063199
ENSDARG00000005924	-0.04512861968210112	0.0249544649015051	-0.10073063245967247	0.010473393095470226
ENSDARG00000005926	0.09479435917112453	0.03654296647145511	0.013371555809243638	0.1762171625330054
ENSDARG00000005927	-0.20337960550179868	0.03740229170710607	-0.2867171048077257	-0.12004210619587162
ENSDARG00000005941	0.14444903497859168	0.026086184333207647	0.08632539416569608	0.2025726757914873
ENSDARG00000005943	-0.019251226200787726	0.038987556813168726	-0.10612091628023113	0.06761846387865567
ENSDARG00000005945	0.10065769546399862	0.03889312142924435	0.013998420532479364	0.18731697039551787
ENSDARG00000005948	-0.07389350672818595	0.018237893544252738	-0.11453006591252513	-0.03325694754384678
ENSDARG00000005972	0.08565202610985093	0.015316375589523491	0.05152501458721947	0.11977903763248238
ENSDARG00000005980	0.016408743154314925	0.014391605990812508	-0.01565775329629284	0.04847523960492269
ENSDARG00000005989	0.3977467957546728	0.04573365619575685	0.2958458595415242	0.4996477319678214
ENSDARG00000005993	-0.4907630416342996	0.045639182596098914	-0.5924534775495633	-0.3890726057190359
ENSDARG00000006003	-0.4955998307275525	0.053641839347598766	-0.6151212970699433	-0.3760783643851616
ENSDARG00000006008	-0.2195449443685397	0.07975334570449591	-0.39724647250861966	-0.041843416228459746
ENSDARG00000006010	-0.164754107700272	0.04615403758975596	-0.2675917120300422	-0.06191650337050182
ENSDARG00000006011	-0.026553858769297417	0.04004194129465471	-0.11577286387687113	0.0626651463382763
ENSDARG00000006019	0.13759347059304364	0.026056902486125993	0.07953507380128857	0.1956518673847987
ENSDARG00000006025	-0.03687039373099914	0.02944200693899057	-0.10247127327221349	0.028730485810215214
ENSDARG00000006029	0.17089121862616583	0.04037245193878566	0.08093578991140893	0.2608466473409227
ENSDARG00000006031	0.1746586660363172	0.02574156840104898	0.11730287737087777	0.2320144547017566
ENSDARG00000006038	-0.3291266253828825	0.04295688109057553	-0.42484052110094833	-0.2334127296648167
ENSDARG00000006040	-0.1150509999162698	0.092691372922389	-0.32158024916859324	0.09147824933605364
ENSDARG00000006044	-0.17361932595213034	0.041931726622006164	-0.2670490351694894	-0.08018961673477126
ENSDARG00000006060	0.03294867451694907	0.05876163078407671	-0.0979803980391249	0.16387774707302305
ENSDARG00000006062	0.14088212800699032	0.04162841120350963	0.04812824765798983	0.2336360083559908
ENSDARG00000006065	-0.13135381855709227	0.05722597976968393	-0.25886124742490557	-0.003846389689278973
ENSDARG00000006074	0.012577571598223609	0.01031810969483024	-0.010412609491883884	0.0355677526883311
ENSDARG00000006092	0.15400049128925097	0.03839179103064922	0.06845825009652329	0.23954273248197866
ENSDARG00000006093	-0.03199063812044591	0.06928510979399852	-0.1863674831165887	0.12238620687569687
ENSDARG00000006094	0.07533677197370929	0.023583512993656155	0.02278943040622089	0.1278841135411977
ENSDARG00000006112	-0.12449704397324446	0.029931491355967496	-0.19118856276136698	-0.057805525185121956
ENSDARG00000006124	0.05167548314023871	0.012675037427061322	0.023433739798623242	0.07991722648185418
ENSDARG00000006125	-0.30611916106788783	0.029489252921650364	-0.37182531121866674	-0.24041301091710893
ENSDARG00000006128	0.0372127965211215	0.01866681087723042	-0.0043794500371155745	0.07880504307935857
ENSDARG00000006169	0.11385668023812645	0.02601969510614831	0.05588118665528028	0.17183217382097263
ENSDARG00000006181	-0.1772899977597023	0.037141208540688114	-0.26004576751893393	-0.0945342280004707
ENSDARG00000006192	-0.003794520660969295	0.048531293852766985	-0.11192898203148204	0.10433994070954346
ENSDARG00000006196	-0.1742615649035093	0.035014098674862354	-0.25227783852825125	-0.09624529127876738
ENSDARG00000006200	0.03752896176346798	0.02665812233196278	-0.02186903632538121	0.09692695985231717
ENSDARG00000006207	-0.060713660318810564	0.0385790260740032	-0.14667308718608857	0.02524576654846744
ENSDARG00000006219	-0.24982439385800023	0.06778303476441475	-0.400854407122129	-0.09879438059387147
ENSDARG00000006220	-0.18416480352138517	0.07159688030965361	-0.34369259422033543	-0.02463701282243491
ENSDARG00000006225	0.014048824803845821	0.022426011214674763	-0.035919442078650915	0.06401709168634255
ENSDARG00000006235	-0.042192371535409993	0.022919423071550808	-0.09326002854624293	0.008875285475422948
ENSDARG00000006240	-0.07992848124658931	0.010844245477948029	-0.10409096591648179	-0.05576599657669684
ENSDARG00000006242	0.14008069849019222	0.03311213751218733	0.06630225842697551	0.21385913855340893
ENSDARG00000006251	0.03717668806993449	0.035679339259423196	-0.0423218339471855	0.11667521008705448
ENSDARG00000006253	-0.2670904953180309	0.06431559983922987	-0.4103945821086211	-0.12378640852744069
ENSDARG00000006257	0.054583688097144624	0.049944452142034176	-0.0566994861616908	0.16586686235598005
ENSDARG00000006260	-0.09255368926875605	0.062352697872028136	-0.2314841579235838	0.046376779386071695
ENSDARG00000006266	0.16422222213846066	0.030131738030326233	0.09708452595521842	0.23135991832170288
ENSDARG00000006272	0.060486490318601885	0.03235692849361968	-0.01160923918897383	0.1325822198261776
ENSDARG00000006279	-0.07619800469803777	0.021399256179851958	-0.12387851879597328	-0.028517490600102245
ENSDARG00000006283	-0.0433093767586659	0.03430130478941026	-0.11973744663377375	0.03311869311644195
ENSDARG00000006288	-0.062476016026946156	0.04297247330000919	-0.1582246533526394	0.033272621298747106
ENSDARG00000006290	-0.11518568913156256	0.07186265549723146	-0.27530566385184896	0.04493428558872385
ENSDARG00000006299	-0.3111018876557726	0.025790464794754355	-0.368566624275749	-0.25363715103579626
ENSDARG00000006300	-0.1121994979554081	0.06494195932930602	-0.2568992006611473	0.03250020475033111
ENSDARG00000006301	-0.0918980014181877	0.03310131987831228	-0.16565233829108084	-0.01814366454529455
ENSDARG00000006307	-0.06564186201692299	0.04004317758927767	-0.1548636217605786	0.02357989772673265
ENSDARG00000006308	-0.2216066118763754	0.030915371894129417	-0.29049035311728966	-0.15272287063546117
ENSDARG00000006314	0.14448773741589488	0.024894151080281715	0.08902011220670311	0.19995536262508665
ENSDARG00000006316	-0.07566984989163335	0.035931333909984306	-0.15572985098016126	0.004390151196894565
ENSDARG00000006332	0.07563473572862643	0.020278394316173145	0.03045165749686342	0.12081781396038944
ENSDARG00000006345	-0.05425250220460167	0.026420409744188977	-0.11312084364102587	0.004615839231822523
ENSDARG00000006353	0.022058955011493953	0.02442783463512374	-0.0323696524089212	0.0764875624319091
ENSDARG00000006368	-0.012836885458472226	0.03366970498700067	-0.08785766327492442	0.06218389235797997
ENSDARG00000006370	-0.553135737571537	0.0591901775680995	-0.6850196718669859	-0.4212518032760881
ENSDARG00000006385	-0.23399710970971188	0.02083015293902559	-0.2804095827659709	-0.18758463665345287
ENSDARG00000006389	0.06842778855261734	0.021039259356451942	0.021549397363491034	0.11530617974174365
ENSDARG00000006392	-0.09953410613630219	0.044446468821230614	-0.19856701015048267	-5.012021221216939e-4
ENSDARG00000006395	0.045800506546199125	0.025882663623142625	-0.011869661865416777	0.10347067495781503
ENSDARG00000006396	0.07978752562532053	0.02519809421402862	0.02364267291103283	0.13593237833960822
ENSDARG00000006397	0.10792734816492161	0.011122316038491295	0.0831452836754891	0.13270941265435413
ENSDARG00000006399	0.034211883326203375	0.016904358770307652	-0.0034533752178340163	0.07187714187024077
ENSDARG00000006408	0.04981601860458585	0.026137625286104093	-0.008422239794041539	0.10805427700321324
ENSDARG00000006413	-0.11436368494591471	0.04678381190062406	-0.218604513885713	-0.01012285600611644
ENSDARG00000006420	0.13612764724307597	0.015676116912225913	0.10119908210266632	0.17105621238348562
ENSDARG00000006422	-0.2496385309860777	0.022704768601301842	-0.3002279080319964	-0.199049153940159
ENSDARG00000006434	-0.25570144399147493	0.06796159146535538	-0.407129306378252	-0.10427358160469785
ENSDARG00000006456	0.11053178053935984	0.058593687693122926	-0.02002309149083735	0.24108665256955703
ENSDARG00000006474	-0.07741046655472837	0.08088404862037823	-0.2576313577917399	0.10281042468228314
ENSDARG00000006477	0.12790279540592456	0.023572007509488183	0.07538108965472173	0.18042450115712738
ENSDARG00000006487	0.1538100332605765	0.028449544356381487	0.09042049815881607	0.2171995683623369
ENSDARG00000006494	-0.2820578709581619	0.03856527491832732	-0.3679866583412188	-0.19612908357510506
ENSDARG00000006497	0.018043114949036352	0.02306113114994464	-0.03334028733690621	0.0694265172349789
ENSDARG00000006508	-0.380987859009286	0.022204745765219625	-0.43046311574724955	-0.33151260227132245
ENSDARG00000006524	0.15233221008489709	0.029904089561489145	0.08570174629966594	0.21896267387012824
ENSDARG00000006526	0.05587663469790153	0.11074818163790695	-0.19088569159635183	0.30263896099215487
ENSDARG00000006527	0.036976951011565624	0.014760313742606078	0.004088922494158098	0.06986497952897315
ENSDARG00000006545	-0.15120034948100253	0.06915559728245994	-0.3052886226183679	0.0028879236563628674
ENSDARG00000006546	0.08724893412793623	0.03576983115326563	0.007548783606356094	0.16694908464951635
ENSDARG00000006553	0.11446198702506459	0.033795586992630036	0.039160726621103634	0.18976324742902556
ENSDARG00000006566	0.20576541648381982	0.030583611193494717	0.13762088414955195	0.2739099488180877
ENSDARG00000006567	-0.26756876405060276	0.03436422213272425	-0.3441370225028123	-0.1910005055983932
ENSDARG00000006577	0.2493434723775592	0.07563288456055496	0.08082290380039386	0.4178640409547245
ENSDARG00000006580	-0.5530524881277267	0.04243817314423834	-0.6476106305177246	-0.45849434573772874
ENSDARG00000006584	0.06708384674893889	0.020661029573535338	0.021048204034107405	0.11311948946377037
ENSDARG00000006585	-0.2997466660876078	0.03889184351297337	-0.3864030936442341	-0.21309023853098152
ENSDARG00000006600	0.14078650194084205	0.027157413858822855	0.08027601300252837	0.20129699087915573
ENSDARG00000006601	-0.24179711201023488	0.06479059936575869	-0.38615956370055904	-0.09743466031991069
ENSDARG00000006602	0.019738752779960254	0.06766339137007359	-0.13102467838885345	0.17050218394877398
ENSDARG00000006603	0.09737599283296028	0.01902052688266777	0.054995617900438845	0.13975636776548173
ENSDARG00000006604	0.006077359672330804	0.06121899194433129	-0.13032705475826845	0.14248177410293006
ENSDARG00000006609	0.07467045798718157	0.013158234718011882	0.045352083988424635	0.1039888319859385
ENSDARG00000006617	0.14592404339937762	0.0266707179255739	0.08649798057903965	0.20535010621971558
ENSDARG00000006621	0.07344970985798757	0.020884781675262674	0.026915516392083824	0.11998390332389132
ENSDARG00000006624	0.01785475912661446	0.0098977164561044	-0.00419872745517565	0.039908245708404566
ENSDARG00000006639	0.15187427199095568	0.024795731365950046	0.0966259395710677	0.20712260441084368
ENSDARG00000006640	0.09336379576308684	0.027498676624518326	0.0320929259977908	0.1546346655283829
ENSDARG00000006642	-0.06645514003388972	0.03031987853526064	-0.13401203938580863	0.001101759318029194
ENSDARG00000006666	-0.2319715686051619	0.036631331790531796	-0.3135912621676457	-0.1503518750426781
ENSDARG00000006672	-0.21617186510231493	0.07603483287513887	-0.38558803033569505	-0.0467556998689348
ENSDARG00000006677	0.25743123758177755	0.12711029573671007	-0.02578815083665137	0.5406506260002064
ENSDARG00000006678	-0.2770861967322124	0.040966062056672026	-0.3683642712135641	-0.18580812225086074
ENSDARG00000006683	0.026352371340670932	0.026238971021863587	-0.03211169942928531	0.08481644211062718
ENSDARG00000006691	-0.05701369644737316	0.034656843459584384	-0.13423395584687953	0.020206562952133196
ENSDARG00000006712	0.08163191834892329	0.020998357520129466	0.03484466213042468	0.1284191745674219
ENSDARG00000006719	0.14900412103791522	0.025366345810844796	0.09248438040385266	0.20552386167197778
ENSDARG00000006754	-0.22989274471025675	0.05639094911102994	-0.3555396093249234	-0.1042458800955901
ENSDARG00000006766	0.24461926800318348	0.022781455306487747	0.19385902233000926	0.29537951367635773
ENSDARG00000006775	-0.14260226725811842	0.06595468469426267	-0.28955846269590946	0.004353928179672645
ENSDARG00000006782	0.1851974103682997	0.024549413248572367	0.13049790891568905	0.23989691182091036
ENSDARG00000006786	0.0409144419245796	0.019808878859689315	-0.0032224906769837205	0.08505137452614292
ENSDARG00000006791	-0.490046777040325	0.04561953601868588	-0.5916934376531462	-0.38840011642750377
ENSDARG00000006797	0.14341374531031323	0.02698002921355831	0.08329849399185929	0.20352899662876717
ENSDARG00000006812	0.029309037763115813	0.018564615371431503	-0.012055503018152312	0.07067357854438394
ENSDARG00000006816	0.08361948061095793	0.03363506655429935	0.008675882032179463	0.1585630791897364
ENSDARG00000006818	0.10694640605011396	0.020227321814726425	0.06187712444309251	0.1520156876571354
ENSDARG00000006837	-0.02858497612367333	0.05361828006522598	-0.14805394911368447	0.0908839968663378
ENSDARG00000006838	0.1889512054057334	0.0957155191640326	-0.0243162615816844	0.40221867239315123
ENSDARG00000006840	0.08417497069322993	0.039387590823588434	-0.0035860507069454817	0.17193599209340535
ENSDARG00000006848	-0.3651030078724907	0.03821459210185148	-0.4502504252474338	-0.27995559049754765
ENSDARG00000006849	0.0978796938840672	0.029464292241613396	0.032229159594250656	0.16353022817388374
ENSDARG00000006859	-0.02196466400293287	0.01924472071945933	-0.06484457393358545	0.0209152459277197
ENSDARG00000006862	0.15122119645180138	0.0258709115617786	0.09357721326470159	0.20886517963890117
ENSDARG00000006863	-0.11497832934457039	0.058565792973849784	-0.24547104806698983	0.015514389377849047
ENSDARG00000006869	0.01131967854995275	0.03428229999093458	-0.06506604599529728	0.08770540309520278
ENSDARG00000006877	0.13072205603692563	0.0286918969433035	0.0667925257203649	0.19465158635348637
ENSDARG00000006878	-0.14376890527451724	0.06610978441823405	-0.2910706844332213	0.003532873884186827
ENSDARG00000006889	-0.05620534543650347	0.017903655080864528	-0.09609717491473918	-0.016313515958267757
ENSDARG00000006899	0.08065734300168331	0.0336477801459412	0.005685416775419352	0.1556292692279473
ENSDARG00000006900	0.0340264470047421	0.06652742817907714	-0.11420590044378613	0.1822587944532703
ENSDARG00000006901	-0.33666795656282933	0.04296372269202452	-0.43239709631889345	-0.24093881680676518
ENSDARG00000006915	-0.039856109684613825	0.02561047607202842	-0.09691980643856517	0.017207587069337518
ENSDARG00000006916	-0.20895733835380004	0.08540355558887035	-0.3992483186591316	-0.01866635804846853
ENSDARG00000006921	-0.08122795045385799	0.039860120189879486	-0.17004183289377095	0.007585931986054992
ENSDARG00000006923	0.047547063559239044	0.02961761338328873	-0.01844509152317521	0.1135392186416533
ENSDARG00000006924	0.005561216890904484	0.021673111049638667	-0.042729483882208444	0.05385191766401741
ENSDARG00000006963	-0.020805003389858356	0.025751307600696726	-0.07818249234442018	0.03657248556470346
ENSDARG00000006978	-0.05825732073088362	0.04025008943985839	-0.14794010880775454	0.03142546734598729
ENSDARG00000007025	-0.4421597024182723	0.055955795888729905	-0.5668369852317652	-0.3174824196047794
ENSDARG00000007034	0.2622394860325025	0.05203224126297086	0.1463044277185538	0.37817454434645126
ENSDARG00000007045	-0.08279495406511267	0.07498262836242629	-0.2498666615434826	0.08427675341325727
ENSDARG00000007065	-0.07507936836640339	0.07783948805171763	-0.24851655591315677	0.09835781918035
ENSDARG00000007077	-0.16393861557544984	0.035379469240569505	-0.24276898555301607	-0.0851082455978836
ENSDARG00000007080	0.10990607822066409	0.12458014663053678	-0.1676757866729818	0.38748794311431
ENSDARG00000007081	0.054252758238283114	0.01461834763849314	0.02168104991311475	0.08682446656345147
ENSDARG00000007092	0.17757148846956106	0.02603674832724281	0.11955799794224273	0.23558497899687939
ENSDARG00000007098	0.14601582668251809	0.01933371177280189	0.10293763232843378	0.1890940210366024
ENSDARG00000007099	0.07720992316449257	0.02569046059536663	0.019968009786533764	0.13445183654245138
ENSDARG00000007108	-0.31487046464956997	0.031158306431405394	-0.3842954977714781	-0.24544543152766182
ENSDARG00000007125	-0.19315358868006113	0.04621267536829403	-0.2961218461223861	-0.09018533123773613
ENSDARG00000007127	0.09089146232071331	0.02149303758538758	0.043001990229509984	0.13878093441191663
ENSDARG00000007129	-0.0027535132085718494	0.030872561568717267	-0.0715418671001691	0.0660348406830254
ENSDARG00000007130	0.06582004209985376	0.03947018467924627	-0.022125009879048238	0.15376509407875577
ENSDARG00000007135	0.15266406100125698	0.04845324124324445	0.044703511682520305	0.2606246103199937
ENSDARG00000007136	0.03625838739085621	0.04519403378505858	-0.0644401951636131	0.13695696994532552
ENSDARG00000007141	0.06665985034820654	0.028405924272225942	0.003367506850679991	0.1299521938457331
ENSDARG00000007169	-0.013198715874261418	0.03697279851052927	-0.09557924470223195	0.06918181295370912
ENSDARG00000007172	0.36157373101824114	0.04664650821229081	0.2576388337609392	0.46550862827554307
ENSDARG00000007175	-0.4576072055912482	0.05870235577262561	-0.58840420519135606	-0.3268102059911403
ENSDARG00000007179	0.120601329265573	0.03031691324259788	0.0530510369974435	0.18815162153370252
ENSDARG00000007180	0.06926297636192683	0.023713293773518874	0.016426465196585235	0.12209948752726842
ENSDARG00000007181	-0.17344967558925617	0.06543677614956733	-0.3192518988768359	-0.027647452301676423
ENSDARG00000007184	-0.013197845096088918	0.03625278705824614	-0.09397408843335231	0.06757839824117448
ENSDARG00000007186	-0.07610493137636488	0.09306018473531309	-0.283455944558136	0.13124608180540626
ENSDARG00000007196	-0.08036462271792535	0.019284012922722662	-0.12333208113324909	-0.037397164302601614
ENSDARG00000007198	0.06630993473710362	0.01811040327107045	0.025957441583692238	0.106662427890515
ENSDARG00000007204	0.10034144566400795	0.03560378569773845	0.021011267473083683	0.1796716238549322
ENSDARG00000007207	-0.013494501013639713	0.055184505613299566	-0.13645324199828712	0.10946423997100768
ENSDARG00000007216	-0.04538606617722104	0.0241119242459783	-0.09911078138583514	0.008338649031393058
ENSDARG00000007217	-0.06357869233379314	0.04093205705949471	-0.15478099895977232	0.027623614292186058
ENSDARG00000007219	-0.04727518748476817	0.03494277564832535	-0.12513254350304173	0.030582168533505392
ENSDARG00000007220	0.12237192112712725	0.03239407719620027	0.050193419152030835	0.19455042310222365
ENSDARG00000007221	-0.033495742653986874	0.03180443895484447	-0.10436044875490157	0.03736896344692782
ENSDARG00000007231	0.07817373317144836	0.09192809119188207	-0.12665481840212123	0.283002284745018
ENSDARG00000007241	-0.7997616679389621	0.052366567290436365	-0.9164416510639369	-0.6830816848139872
ENSDARG00000007244	0.05414794987287087	0.03629678183391611	-0.026726319933347197	0.13502221967908892
ENSDARG00000007247	-0.2502311575944719	0.06764169073664071	-0.4009462367388211	-0.0995160784501227
ENSDARG00000007250	-0.1965021148999122	0.025102191419718246	-0.2524332828721829	-0.1405709469276415
ENSDARG00000007257	0.010157219653914489	0.01491196330284582	-0.023068705140549838	0.04338314444837881
ENSDARG00000007264	0.046697399636903635	0.018270436321532125	0.005988330626156724	0.08740646864765055
ENSDARG00000007271	-0.026552987051852203	0.03716361647885988	-0.10935868480871723	0.05625271070501282
ENSDARG00000007278	-0.08003131002142011	0.02522144458966977	-0.13622819061488234	-0.023834429427957896
ENSDARG00000007279	0.019403152267382245	0.00799135792642477	0.0015972971913867477	0.037209007343377745
ENSDARG00000007285	-0.1417224622593933	0.07111758546963085	-0.30018231750373225	0.01673739298494567
ENSDARG00000007289	-0.24572817134972508	0.05870902998334904	-0.37654004201805213	-0.11491630068139802
ENSDARG00000007294	0.14090748608994025	0.02382750403694083	0.0878164985993726	0.1939984735805079
ENSDARG00000007302	-0.09965931658343861	0.02774584009011784	-0.16148090086922853	-0.0378377322976487
ENSDARG00000007315	-0.16096917141116227	0.01761579859050834	-0.20021961665943894	-0.1217187261628856
ENSDARG00000007320	-0.08687584040109715	0.028297015139296045	-0.14992551922820646	-0.023826161573987842
ENSDARG00000007323	0.08321003551639801	0.020565583180448474	0.037387060618285325	0.1290330104145107
ENSDARG00000007349	0.03858142239487589	0.047183280590408314	-0.06654947825278273	0.1437123230425345
ENSDARG00000007358	0.07436406837470258	0.06722281149613735	-0.07541768965959059	0.22414582640899575
ENSDARG00000007359	-0.6275860921011595	0.08417641202114776	-0.8151428261462832	-0.4400293580560357
ENSDARG00000007362	-0.02471126333376931	0.03693257386273873	-0.10700216606119026	0.05757963939365163
ENSDARG00000007369	0.165125952154121	0.060823610184562574	0.029602503183829093	0.30064940112441285
ENSDARG00000007370	-0.0043019164968956265	0.03468525356501869	-0.08158547755610919	0.07298164456231794
ENSDARG00000007377	-0.25658006094467617	0.020908610241115202	-0.30316734776394305	-0.2099927741254093
ENSDARG00000007382	-0.18411534142027847	0.1079873563307246	-0.42472616558405185	0.05649548274349492
ENSDARG00000007383	0.1571926327613012	0.03517586237876948	0.07881592714304259	0.2355693383795598
ENSDARG00000007385	0.16498689522709437	0.03383569383153793	0.08959627121713241	0.2403775192370563
ENSDARG00000007387	0.04526564945535498	0.02611287948677279	-0.01291747186635886	0.10344877077706882
ENSDARG00000007396	-0.11469871594110967	0.058159270338148064	-0.24428564578471024	0.014888213902490899
ENSDARG00000007398	0.11496492534844055	0.023163469515224005	0.06335349897477027	0.16657635172211083
ENSDARG00000007405	0.03487662591262768	0.022146587055316858	-0.014469045144220094	0.08422229696947546
ENSDARG00000007409	-0.693311228581989	0.05500339834762861	-0.8158664374316179	-0.5707560197323601
ENSDARG00000007413	0.15101372392843343	0.031032526289569873	0.08186894642735736	0.2201585014295095
ENSDARG00000007418	0.0310266183706878	0.035541757587559515	-0.0481653525780315	0.11021858931940709
ENSDARG00000007429	-0.25003961239656025	0.0393986983733818	-0.33782538295998066	-0.16225384183313984
ENSDARG00000007438	-0.2006276008923953	0.036439319887331366	-0.2818194652733144	-0.11943573651147621
ENSDARG00000007443	-0.1011681638473319	0.05821489649616573	-0.23087903649479838	0.02854270880013457
ENSDARG00000007444	-0.19834272843509845	0.03184223575089017	-0.2692916510457632	-0.12739380582443371
ENSDARG00000007449	-0.5730892629177188	0.058944335688474556	-0.70442542736973	-0.44175309846570754
ENSDARG00000007461	0.16115641099921085	0.041666781135966016	0.06831703711295621	0.2539957848854655
ENSDARG00000007465	0.15834166842848627	0.019080965966281973	0.11582662682558559	0.20085671003138694
ENSDARG00000007477	-0.01826577249436087	0.018645136645151345	-0.05980972585401559	0.023278180865293846
ENSDARG00000007485	-0.37268593801140554	0.025274982955176904	-0.42900210951712603	-0.31636976650568505
ENSDARG00000007494	-0.038356208755082014	0.04254592351932432	-0.13315443394212512	0.0564420164319611
ENSDARG00000007496	-0.018410234466833174	0.05137324742796573	-0.13287696301378754	0.09605649408012118
ENSDARG00000007523	-0.14595979109257948	0.02449021840964896	-0.20052739822474783	-0.09139218396041113
ENSDARG00000007526	-0.2940349629688677	0.04062326906699234	-0.38454924707172555	-0.20352067886600989
ENSDARG00000007531	-0.14246068965111272	0.07822980292000366	-0.31676755292040215	0.03184617361817668
ENSDARG00000007553	-0.0817831135365655	0.05984881514636747	-0.21513458380953146	0.05156835673640045
ENSDARG00000007560	0.02051811114740719	0.08204998875947518	-0.1623006566126165	0.20333687890743085
ENSDARG00000007561	-0.0010933695693749646	0.04191536339815695	-0.09448661925193186	0.09229988011318194
ENSDARG00000007566	0.0029048245325541035	0.05904975503512308	-0.12866622886147572	0.13447587792658394
ENSDARG00000007597	0.06152392024777691	0.018673747535008244	0.01991621785284213	0.1031316226427117
ENSDARG00000007601	-0.20511958635388455	0.02600946117679	-0.263072277321119	-0.14716689538665012
ENSDARG00000007603	-0.23212330043945112	0.04302779748465552	-0.32799520773040935	-0.1362513931484929
ENSDARG00000007614	0.1585996340537866	0.025306154891130948	0.10221400714647526	0.21498526096109793
ENSDARG00000007624	-0.06742350797902243	0.03365734217147402	-0.14241673972587976	0.007569723767834907
ENSDARG00000007630	0.1163586540296241	0.048554421359710935	0.008172661362339961	0.22454464669690824
ENSDARG00000007639	-0.13076139457214533	0.10587983962969032	-0.3666763788931343	0.10515358974884362
ENSDARG00000007657	-0.7054187851339433	0.068910536979793	-0.8589610298898569	-0.5518765403780297
ENSDARG00000007671	-0.29892142831087604	0.08781027978219377	-0.4945749242973668	-0.10326793232438528
ENSDARG00000007678	0.03539159160367357	0.03607354775225984	-0.04498528167211871	0.11576846487946585
ENSDARG00000007682	0.004513210485801023	0.022417189671367688	-0.04543540077331873	0.05446182174492077
ENSDARG00000007691	0.03547929078876846	0.039363805629696054	-0.05222873389679334	0.12318731547433026
ENSDARG00000007693	-0.7970316752943251	0.10191003968701685	-1.0241013941284305	-0.5699619564602197
ENSDARG00000007697	0.09885498683850383	0.066200927907495	-0.04864987266972817	0.24635984634673583
ENSDARG00000007708	0.12156082745759954	0.06755733187653042	-0.02896628843302866	0.2720879433482277
ENSDARG00000007711	-0.14775244520108172	0.01638092167444604	-0.18425141321525898	-0.11125347718690445
ENSDARG00000007715	-0.11710503263109805	0.09827792627605489	-0.33608189845941866	0.10187183319722255
ENSDARG00000007720	0.029133783392175885	0.03616040358209984	-0.0514366167326044	0.10970418351695617
ENSDARG00000007722	-0.1136421920414088	0.055185124747997145	-0.23660231254413047	0.00931792846131288
ENSDARG00000007734	-0.27377693874386816	0.042091927603875964	-0.3675635979930577	-0.1799902794946786
ENSDARG00000007737	-0.07662646887206503	0.10187773689724142	-0.3036242126052442	0.15037127486111412
ENSDARG00000007743	-0.5943801992736985	0.054671961974698	-0.7161969218638393	-0.4725634766835576
ENSDARG00000007744	0.06811036418378517	0.0398946902968082	-0.020780545254492994	0.15700127362206334
ENSDARG00000007745	-0.11332298791571435	0.03504703794614702	-0.19141265481056174	-0.03523332102086696
ENSDARG00000007751	-0.30122636040451517	0.0384050277866604	-0.3867980949275856	-0.21565462588144474
ENSDARG00000007755	0.03731126112388276	0.02101631124554388	-0.009515998487749602	0.08413852073551512
ENSDARG00000007760	-0.3251883152193975	0.02480133057896247	-0.38044912346333903	-0.269927506975456
ENSDARG00000007764	-0.42955827525135165	0.029578983901870196	-0.49546435848538517	-0.36365219201731813
ENSDARG00000007774	-0.044070475467190784	0.035233882416375345	-0.1225764577854327	0.03443550685105114
ENSDARG00000007786	0.017843314914515646	0.021191266650205775	-0.02937376963160886	0.06506039946064016
ENSDARG00000007788	-0.03902228175957955	0.020235698107837763	-0.084110226910718	0.006065663391558895
ENSDARG00000007791	0.11857243696878858	0.02029098825550225	0.07336129769150683	0.16378357624607032
ENSDARG00000007795	-0.07320211353563785	0.029724418950146266	-0.13943224625117578	-0.006971980820099907
ENSDARG00000007804	-0.2896493341825219	0.048295788255055934	-0.3972590563809144	-0.18203961198412943
ENSDARG00000007807	-0.08468496666085783	0.05724682709893703	-0.2122388462729401	0.042868912951224455
ENSDARG00000007808	-0.4423217148460866	0.04966907699390908	-0.5529913150385131	-0.3316521146536602
ENSDARG00000007812	-0.04671815777219552	0.022177419125996644	-0.0961325269636121	0.0026962114192210715
ENSDARG00000007813	0.10655399419688864	0.03813718558324285	0.021579049293454444	0.19152893910032284
ENSDARG00000007818	-0.016748818366465915	0.01939099815554896	-0.05995465473563873	0.0264570180027069
ENSDARG00000007823	-0.26982225280830535	0.06956561323364419	-0.4248240984164384	-0.11482040720017225
ENSDARG00000007825	-0.06595017805930141	0.022497420357281223	-0.11607755442682662	-0.015822801691776203
ENSDARG00000007836	0.05284706824352398	0.028648005826187057	-0.010984666569732536	0.1166788030567805
ENSDARG00000007863	0.10176688061662587	0.015306289776383385	0.06766234168610574	0.135871419547146
ENSDARG00000007867	0.16320714232977723	0.0160265965546125	0.12749765988133577	0.1989166247782187
ENSDARG00000007869	0.12031897676125139	0.025767546672180328	0.06290530490059679	0.177732648621906
ENSDARG00000007885	-0.44404448269075514	0.050451824750095964	-0.5564581535700467	-0.33163081181146364
ENSDARG00000007886	-0.14649943600903245	0.018255727868550006	-0.1871757325442373	-0.10582313947382761
ENSDARG00000007892	-0.365520148272887	0.06294116915383072	-0.5057618126539772	-0.22527848389179672
ENSDARG00000007901	-0.12332235100921007	0.02110325542747485	-0.17034333433055698	-0.07630136768786316
ENSDARG00000007912	0.06535560702748666	0.028117965319452445	0.0027048760604120314	0.1280063379945613
ENSDARG00000007916	-0.2471904243618303	0.03102693437147642	-0.3163227422929452	-0.17805810643071537
ENSDARG00000007918	0.14808413035763557	0.033625964028000076	0.07316081347135574	0.2230074472439154
ENSDARG00000007923	-0.01985171224322921	0.017840507704671115	-0.05960284059916737	0.019899416112708953
ENSDARG00000007943	0.13151238227572581	0.03145890177320287	0.06141758099403262	0.20160718355741902
ENSDARG00000007955	0.16020626503938337	0.04427840378863507	0.061547833253989354	0.2588646968247774
ENSDARG00000007959	-0.0030806811422711715	0.02256674405431774	-0.053362520332526774	0.047201158047984436
ENSDARG00000007960	0.14156486856798892	0.03355256136607449	0.06680510300458471	0.21632463413139313
ENSDARG00000007971	-0.0689207407398436	0.04342942297098831	-0.1656875253808478	0.02784604390116062
ENSDARG00000007975	0.036117706542814515	0.046348241007094164	-0.0671526099663154	0.13938802305194442
ENSDARG00000007976	0.03485627839087185	0.031551512125277494	-0.03544487161437494	0.10515742839611865
ENSDARG00000007989	0.05046605942264377	0.039119245421526665	-0.036697051161445955	0.1376291700067335
ENSDARG00000007996	0.16827733501608394	0.02782823173863777	0.10627217069714759	0.2302824993350203
ENSDARG00000008010	-0.39554787295673205	0.05791872109169879	-0.524598825678503	-0.26649692023496113
ENSDARG00000008014	-0.07298097001055766	0.027175018404499783	-0.13353068432106566	-0.012431255700049652
ENSDARG00000008020	-0.1561576768241594	0.03839611423708449	-0.24170955072111067	-0.07060580292720814
ENSDARG00000008022	-0.3010865719328796	0.0507513282774687	-0.4141675782578172	-0.18800556560794196
ENSDARG00000008026	0.14032082191749584	0.03410470624228692	0.06433080090347756	0.21631084293151412
ENSDARG00000008030	0.05523509277145927	0.03571304528027555	-0.024338530940267708	0.13480871648318626
ENSDARG00000008032	-0.026088933766926305	0.03874942933868906	-0.11242804276875619	0.06025017523490357
ENSDARG00000008034	-0.17271180652509766	0.05717362897026483	-0.3001025905427927	-0.04532102250740261
ENSDARG00000008035	-0.08323679841964216	0.09692796765458017	-0.2992057689948811	0.1327321721555968
ENSDARG00000008049	-0.41922205642915567	0.04707041839058051	-0.5241014844244574	-0.314342628433854
ENSDARG00000008068	-0.07011624577243568	0.024625473225822474	-0.1249852194154385	-0.015247272129432866
ENSDARG00000008097	0.09263583612418098	0.030504999323889618	0.024666461950807503	0.16060521029755448
ENSDARG00000008105	0.0037976574274986292	0.020069043682054786	-0.04091895852269731	0.04851427337769457
ENSDARG00000008107	0.15788884415227358	0.0478722067565303	0.05122292034772864	0.26455476795681854
ENSDARG00000008119	-0.17543219830585155	0.05906761727516535	-0.3070430512509031	-0.04382134536080001
ENSDARG00000008127	-0.1418440622552654	0.053247700044371835	-0.26048733150304154	-0.023200793007489284
ENSDARG00000008141	-0.00538751066731015	0.05688638652627171	-0.13213827863560462	0.12136325730098434
ENSDARG00000008142	0.0689498406674017	0.029492415018995674	0.0032366449246739315	0.13466303641012947
ENSDARG00000008153	-0.07749490100192422	0.01818359428784429	-0.11801047390342576	-0.03697932810042267
ENSDARG00000008155	0.05212645825407552	0.02077558853878563	0.005835562257926516	0.09841735425022452
ENSDARG00000008170	0.004157572968076459	0.07397952341295766	-0.1606790773997627	0.1689942233359156
ENSDARG00000008184	0.08327988214025386	0.019769341543524874	0.0392310441689398	0.12732872011156793
ENSDARG00000008188	0.17308583618573614	0.028256889357975424	0.11012556317095362	0.23604610920051866
ENSDARG00000008192	0.16425570165670977	0.03163764396890296	0.09376263794428788	0.23474876536913167
ENSDARG00000008200	0.10058162977299985	0.03364846768883869	0.025608171605693578	0.1755550879403061
ENSDARG00000008218	0.011484022088159174	0.08337408594931614	-0.174285018064355	0.19725306224067338
ENSDARG00000008224	0.17853419032450824	0.02232327303411845	0.1287948383736914	0.22827354227532506
ENSDARG00000008235	0.08090915578249071	0.03219465501144851	0.009174994125187685	0.15264331743979373
ENSDARG00000008237	0.22140193534243988	0.060473372681504434	0.08665886416013449	0.35614500652474523
ENSDARG00000008238	0.011457149650824729	0.05065026704895091	-0.10139867822442296	0.12431297752607241
ENSDARG00000008239	-0.2442743512892389	0.0282303107424877	-0.30717540345822125	-0.18137329912025657
ENSDARG00000008243	0.01953929141249819	0.016569661494687932	-0.01738021512807695	0.05645879795307333
ENSDARG00000008247	-0.036265703096965966	0.046228650215966754	-0.13926955471804514	0.06673814852411322
ENSDARG00000008255	0.30725009870135533	0.03675998192571649	0.22534375477435323	0.38915644262835747
ENSDARG00000008275	0.0813693700064209	0.03402927812737732	0.005547413305764776	0.15719132670707703
ENSDARG00000008278	-0.025677493203538043	0.012835709090500037	-0.05427723532087458	0.0029222489137984906
ENSDARG00000008279	0.04228706018735398	0.028604729354918874	-0.021448248638893025	0.10602236901360099
ENSDARG00000008287	-0.04257955141420473	0.034623325036071746	-0.11972512711202525	0.034566024283615784
ENSDARG00000008292	0.10614932350473208	0.05505484392654842	-0.016520513238051024	0.2288191602475152
ENSDARG00000008310	-0.23268103491607725	0.06725930559917576	-0.3825441068792187	-0.08281796295293581
ENSDARG00000008322	0.16346479850912846	0.029462471355768526	0.09781832140580789	0.22911127561244904
ENSDARG00000008329	-0.03004689752307704	0.08135877186312546	-0.21132553806119456	0.15123174301504047
ENSDARG00000008333	-0.00806182608838996	0.09000440289346466	-0.20860413302514438	0.19248048084836447
ENSDARG00000008363	-0.604036553971334	0.054649276673837906	-0.7258027305612595	-0.4822703773814086
ENSDARG00000008370	0.06512486083541004	0.011033962850259857	0.04053965951737285	0.08971006215344723
ENSDARG00000008372	0.09173471242551036	0.0486069144614569	-0.016568242161235244	0.20003766701225595
ENSDARG00000008377	0.11648709936521551	0.02742136923751993	0.05538848119243612	0.1775857175379949
ENSDARG00000008380	0.12005343955751908	0.018828340418172433	0.0781012827533656	0.16200559636167255
ENSDARG00000008383	0.07046296269650447	0.016578292157014365	0.03352422584188143	0.10740169955112751
ENSDARG00000008384	-0.24755606332605204	0.06702871132750372	-0.3969053392334355	-0.09820678741866853
ENSDARG00000008395	-0.2324302208583612	0.02438762650925071	-0.2867692389913531	-0.17809120272536932
ENSDARG00000008396	-0.21114275416051667	0.06570784153040941	-0.3575489487545791	-0.06473655956645427
ENSDARG00000008403	-0.27727277434742303	0.06203560922543938	-0.41549672546926264	-0.13904882322558343
ENSDARG00000008407	0.12936022804920022	0.014773736632941716	0.09644229146832992	0.16227816463007053
ENSDARG00000008413	0.18783077408135773	0.07312589698824147	0.024896121915510855	0.35076542624720464
ENSDARG00000008433	0.017986946289485873	0.029351881403697357	-0.047413121044985615	0.08338701362395735
ENSDARG00000008434	-0.23808746606816014	0.03224728992059751	-0.30993890561150883	-0.16623602652481145
ENSDARG00000008439	-0.3018974647228235	0.05734858852754808	-0.4296780829276277	-0.17411684651801934
ENSDARG00000008447	0.0610288108136922	0.019127105875302933	0.01841096308687481	0.10364665854050958
ENSDARG00000008454	0.048358605376629456	0.03220720681994506	-0.02340352345284743	0.12012073420610633
ENSDARG00000008457	0.0012971516179692655	0.11463079956779794	-0.2541161865332927	0.2567104897692313
ENSDARG00000008461	0.02175770916547485	0.058512601675943986	-0.1086164919594931	0.1521319102904428
ENSDARG00000008472	-0.5644270567798426	0.056712320821887166	-0.6907899821893996	-0.43806413137028566
ENSDARG00000008480	-0.09088853635315289	0.024954675173646215	-0.14649101764625133	-0.03528605506005444
ENSDARG00000008485	-0.0266710628280984	0.022195471650028536	-0.07612565554968688	0.02278352989349008
ENSDARG00000008487	-0.0565393581426461	0.05187347097626867	-0.17212065421225264	0.059041937926960456
ENSDARG00000008490	-0.0013793449280307464	0.042746569953955885	-0.09662463823158897	0.09386594837552749
ENSDARG00000008491	-0.03303553605163332	0.14689002174520133	-0.36032690047122506	0.2942558283679584
ENSDARG00000008494	-0.2526085685329198	0.06992970092423585	-0.40842165206999015	-0.09679548499584945
ENSDARG00000008502	0.03850802539121881	0.061803565909937914	-0.09919890100400827	0.1762149517864459
ENSDARG00000008503	0.005636563698536608	0.0681979669511843	-0.14631797609187303	0.15759110348894623
ENSDARG00000008541	-0.04019899073871824	0.03328333234625953	-0.11435887666299056	0.03396089518555408
ENSDARG00000008542	0.03869928469757458	0.023163064087478372	-0.012911238326783966	0.09030980772193313
ENSDARG00000008548	0.0280874386162844	0.03610668349339077	-0.052363265691711056	0.10853814292427987
ENSDARG00000008551	0.011782811603903993	0.027955451030236517	-0.0505058149613657	0.07407143816917369
ENSDARG00000008553	-0.21798802381997825	0.08150981730907131	-0.39960321458462333	-0.036372833055333204
ENSDARG00000008560	-0.059208116220812776	0.044283584604909505	-0.15787809158423288	0.039461859142607345
ENSDARG00000008568	-0.02543493770209571	0.014903543524093267	-0.058642102060396356	0.007772226656204934
ENSDARG00000008573	-0.20780154496602132	0.03930464532677746	-0.2953777522821549	-0.12022533764988773
ENSDARG00000008575	0.15707794829404786	0.03748297734443564	0.07356067018478953	0.24059522640330622
ENSDARG00000008592	-0.1215530502063577	0.023150616527612536	-0.17313583833896676	-0.06997026207374865
ENSDARG00000008593	0.10149799465641858	0.022083691079950785	0.05229246456591752	0.15070352474691964
ENSDARG00000008623	0.03945492283253829	0.0979921647045882	-0.1788852265359927	0.2577950722010693
ENSDARG00000008639	-0.04705655756735638	0.02972921861190191	-0.11329738459572847	0.0191842694610157
ENSDARG00000008660	0.09563016432782069	0.02587483475545743	0.037977439720461234	0.15328288893518016
ENSDARG00000008662	-0.09294570215032862	0.061417987016091496	-0.22979350523167058	0.04390210093101336
ENSDARG00000008678	0.09763331158659007	0.01719269323270589	0.059325603824516585	0.13594101934866354
ENSDARG00000008703	0.198402777947356	0.026076843101763742	0.14029995069516596	0.25650560519954607
ENSDARG00000008706	0.11537237579030821	0.030277765716561232	0.047909309645900094	0.18283544193471632
ENSDARG00000008723	0.020828566724792254	0.0751361060714658	-0.1465851104000025	0.188242243849587
ENSDARG00000008727	0.13494337991679575	0.03639649356855214	0.05384693852063617	0.21603982131295535
ENSDARG00000008732	0.029561667729489132	0.026262388002130578	-0.02895457932399619	0.08807791478297446
ENSDARG00000008735	-0.3201881127681266	0.046028485751047434	-0.422745970168132	-0.2176302553681212
ENSDARG00000008740	-0.061027157859921154	0.03474885967728429	-0.13845244216909752	0.01639812644925521
ENSDARG00000008748	0.1131332682676824	0.013683665494385128	0.08264416154205893	0.14362237499330588
ENSDARG00000008757	0.021557201077037264	0.03642505721258656	-0.05960288408414971	0.10271728623822424
ENSDARG00000008765	-0.04272582343690108	0.014316706617433422	-0.07462543368369348	-0.010826213190108687
ENSDARG00000008767	0.0964689275895335	0.029509118725095	0.030718513670273673	0.16221934150879333
ENSDARG00000008784	0.27644427288306145	0.0456421778521613	0.17474716312139343	0.37814138264472946
ENSDARG00000008785	0.04574743992674173	0.019312875499816952	0.0027156716820257443	0.08877920817145772
ENSDARG00000008790	0.044154176239366384	0.07415281773396055	-0.1210685979379279	0.20937695041666066
ENSDARG00000008803	0.08825268776834513	0.03002938411466236	0.02134305032124649	0.15516232521544376
ENSDARG00000008805	-0.3470550584171329	0.07026085349654616	-0.5036059958665031	-0.19050412096776276
ENSDARG00000008807	-0.5525158041459505	0.04584939706695216	-0.6546746270909721	-0.4503569812009288
ENSDARG00000008808	-0.05265418587539282	0.01992526196251725	-0.09705043619008177	-0.008257935560703866
ENSDARG00000008816	0.08557633102373687	0.018248208315787513	0.0449167890961917	0.12623587295128202
ENSDARG00000008818	0.09857977595600038	0.028412710408199	0.035272312005257406	0.16188723990674336
ENSDARG00000008832	-0.06868305392838903	0.02940099637952901	-0.1341925562487254	-0.0031735516080526605
ENSDARG00000008835	0.09670613291359324	0.01952813225157291	0.05319474273713745	0.14021752309004903
ENSDARG00000008840	-0.18725345965633397	0.052054411033703625	-0.303237915297792	-0.07126900401487594
ENSDARG00000008852	-0.03376076087375711	0.03439273565697984	-0.11039255141716756	0.04287102966965334
ENSDARG00000008858	-0.3722028186417462	0.11514507381234539	-0.6287620312178602	-0.11564360606563218
ENSDARG00000008859	-0.8404630549947706	0.0623738771741241	-0.9794407140754563	-0.7014853959140849
ENSDARG00000008867	0.15234204852677521	0.02278779557201051	0.10156767586165781	0.2031164211918926
ENSDARG00000008884	0.08809754585521415	0.032762355901641275	0.015098467788165426	0.16109662392226287
ENSDARG00000008886	-0.5595670956088423	0.059790256221174204	-0.6927880884654546	-0.42634610275223006
ENSDARG00000008890	-0.15953291920740745	0.05952345988080372	-0.29215945277247246	-0.026906385642342406
ENSDARG00000008904	0.19960422939898553	0.037793147858544415	0.11539584831650088	0.2838126104814702
ENSDARG00000008906	-0.44081059242845105	0.09438928028475518	-0.6511230150419361	-0.230498169814966
ENSDARG00000008912	-0.07302795353554392	0.07307190967827838	-0.2358423144785478	0.08978640740745997
ENSDARG00000008931	0.05515627477688318	0.06059425909747787	-0.07985614812552999	0.19016869767929634
ENSDARG00000008936	-0.0740369342073244	0.025258616587030814	-0.1303166391723127	-0.01775722924233611
ENSDARG00000008946	-0.4232643547863993	0.05031586045135649	-0.5353750783291863	-0.3111536312436123
ENSDARG00000008947	0.10989460050175451	0.02548372961879166	0.053113312444611455	0.16667588855889756
ENSDARG00000008953	0.09258813884778788	0.020303074360414727	0.04735007005058146	0.13782620764499431
ENSDARG00000008966	-0.46563292716467797	0.03870872602177643	-0.5518813435246901	-0.37938451080466584
ENSDARG00000008976	0.10522563859616421	0.024540239519251293	0.05054657748627144	0.15990469970605697
ENSDARG00000008979	0.1527597373669133	0.04754625011252914	0.04682009022493039	0.25869938450889624
ENSDARG00000008983	0.12813297426074452	0.027473593914397496	0.0669179922563818	0.18934795626510725
ENSDARG00000009001	0.06358970417560834	0.035205256170453024	-0.014852494891907542	0.14203190324312423
ENSDARG00000009014	-0.017669937346465728	0.0335560435042034	-0.09243746159712296	0.057097586904191505
ENSDARG00000009023	-0.3186814281291605	0.03993022855264606	-0.40765152173600283	-0.22971133452231818
ENSDARG00000009031	0.1634140447109511	0.029368314986557918	0.09797736107203066	0.22885072834987158
ENSDARG00000009046	-0.5359358218511122	0.1283449766639087	-0.8219062508132389	-0.24996539288898556
ENSDARG00000009074	0.015790240918206286	0.020982551770442514	-0.03096179789533006	0.06254227973174263
ENSDARG00000009106	0.16717866048537258	0.02995894123625299	0.10042597955250361	0.23393134141824157
ENSDARG00000009113	-0.2509712772134309	0.029392376524893432	-0.31646157330075525	-0.1854809811261065
ENSDARG00000009133	0.15926530950784037	0.03726020188647924	0.07624440605172372	0.24228621296395703
ENSDARG00000009136	0.12910500034277253	0.02257658595911917	0.0788012320220513	0.17940876866349376
ENSDARG00000009142	0.10349802866547111	0.02663722514262775	0.04414659241607661	0.16284946491486563
ENSDARG00000009160	-0.06243510615577381	0.02646570150934826	-0.12140436393382442	-0.0034658483777231866
ENSDARG00000009169	0.1297835281746475	0.02241279150793883	0.07984471663434095	0.17972233971495405
ENSDARG00000009170	0.05732105900830151	0.02617728125915432	-0.001005558404592398	0.11564767642119542
ENSDARG00000009178	-0.41134342114187167	0.1085638109811257	-0.6532386663086119	-0.1694481759751314
ENSDARG00000009208	-0.002954507034411462	0.02217077556944983	-0.05235407345937073	0.046445059390547806
ENSDARG00000009209	0.1538551123468372	0.027754696550737493	0.09201379463704956	0.2156964300566248
ENSDARG00000009212	0.06386319257002972	0.018462269450930324	0.022726692710572566	0.10499969242948687
ENSDARG00000009214	0.05141919069237635	0.01553639728684076	0.016801940277672317	0.08603644110708038
ENSDARG00000009217	0.22241058669140035	0.03176580078117974	0.15163197180639781	0.2931892015764029
ENSDARG00000009218	-0.32560428195944696	0.055105837381993095	-0.4483877392015033	-0.20282082471739057
ENSDARG00000009250	0.16054626336625769	0.03314590883800345	0.086692576099906965	0.2343999506326084
ENSDARG00000009252	-0.32175707198484327	0.08710976556795562	-0.5158497250342213	-0.12766441893546518
ENSDARG00000009253	0.03768867940876192	0.037267603627132224	-0.045348716153275966	0.12072607497079982
ENSDARG00000009262	-0.3632503626515224	0.05387839571588739	-0.4832989094287819	-0.24320181587426287
ENSDARG00000009266	-0.19317365065093625	0.032926003962900546	-0.266537359321329	-0.11980994198054352
ENSDARG00000009267	-0.34703703079078824	0.04428723922819081	-0.4457151491623308	-0.24835891241924568
ENSDARG00000009273	-0.05474115496214834	0.04676091095690318	-0.15893095741949495	0.04944864749519828
ENSDARG00000009285	0.027156824819714074	0.023418521829294513	-0.0250228935242257	0.07933654316365385
ENSDARG00000009299	-0.18204471950068435	0.021124075189252498	-0.22911209214213712	-0.13497734685923157
ENSDARG00000009311	0.01210387304975656	0.04054730540894114	-0.07824115347525838	0.1024488995747715
ENSDARG00000009313	0.12281513393712774	0.054143099313653485	0.002176790789425051	0.24345347708483045
ENSDARG00000009315	0.05712225984704655	0.019794580842235135	0.01301718521367927	0.10122733448041384
ENSDARG00000009336	0.1209914532549812	0.029491868774811365	0.055279474620143154	0.18670343188981925
ENSDARG00000009342	0.11501411187823861	0.014243725142998109	0.08327711449011077	0.14675110926636645
ENSDARG00000009346	0.08891380272310213	0.0209771817520329	0.04217372905622015	0.1356538763899841
ENSDARG00000009350	-0.4951289348882149	0.08371425889505493	-0.6816559275975244	-0.30860194217890546
ENSDARG00000009361	-0.411033728092144	0.05872797013909209	-0.5418878000573448	-0.2801796561269432
ENSDARG00000009386	-0.3245698050104275	0.06937228363062181	-0.4791408854188274	-0.1699987246020276
ENSDARG00000009387	-0.07840811320923526	0.040663480061383525	-0.16901199299097308	0.01219576657250257
ENSDARG00000009436	-0.07722957242878317	0.07296172384144467	-0.23979842402779925	0.0853392791702329
ENSDARG00000009447	-0.028704056360815036	0.03706223335166267	-0.11128385843303609	0.05387574571140602
ENSDARG00000009459	-0.2166366403081228	0.06475823817299854	-0.36092698676756146	-0.07234629384868413
ENSDARG00000009470	-0.4375314901059652	0.11028090494219246	-0.6832526590398693	-0.1918103211720611
ENSDARG00000009472	-0.8714480527103723	0.10553103227778829	-1.1065858458187299	-0.6363102596020147
ENSDARG00000009473	-7.98696158023954e-4	0.03275493623660669	-0.07378124218114039	0.07218384986509248
ENSDARG00000009480	0.05346130610120081	0.023597124037660403	8.836372377504509e-4	0.10603897496465117
ENSDARG00000009484	0.0886410615992058	0.019146869008525958	0.04597917886741721	0.1313029443309944
ENSDARG00000009488	-0.02281551131103136	0.03218390820605845	-0.09452572759371004	0.048894704971647315
ENSDARG00000009493	0.08598730712489447	0.02155545235457062	0.03795876626153667	0.13401584798825228
ENSDARG00000009494	-0.17645103507128151	0.03261480342094707	-0.2491213457233885	-0.10378072441917452
ENSDARG00000009505	-0.2878355464534993	0.035891441841387726	-0.36780666247410104	-0.20786443043289754
ENSDARG00000009524	0.14840912442506496	0.026056743287838476	0.09035108234919949	0.20646716650093044
ENSDARG00000009525	0.11415809105403665	0.025303219991256648	0.05777900351116193	0.17053717859691137
ENSDARG00000009534	0.056555366606519865	0.016499495367344772	0.019792199940371437	0.09331853327266829
ENSDARG00000009549	-0.1278410734176979	0.0328506823887923	-0.2010369551624273	-0.054645191672968496
ENSDARG00000009557	-0.04932233270809442	0.02152030629046366	-0.09727256326052111	-0.0013721021556677357
ENSDARG00000009585	0.15202872222451938	0.037054213952327816	0.06946678848752591	0.23459065596151285
ENSDARG00000009594	-0.0840545321252778	0.06640814599872327	-0.23202110231340994	0.06391203806285434
ENSDARG00000009607	0.10635701851369753	0.025390353904228186	0.04978378451400533	0.16293025251338972
ENSDARG00000009610	-0.2210418969673493	0.0363097962000234	-0.301945164588325	-0.1401386293463736
ENSDARG00000009626	0.052100448096775526	0.05126874477430801	-0.06213343402742841	0.16633433022097946
ENSDARG00000009629	0.21835192210345777	0.04679447337779343	0.11408733791215886	0.3226165062947567
ENSDARG00000009640	0.11240610900394629	0.04127772579101858	0.020433604447341963	0.20437861356055062
ENSDARG00000009653	-0.18862329652159154	0.05515573840461401	-0.31151794017090345	-0.06572865287227964
ENSDARG00000009657	-0.09890360500671191	0.031445201708023916	-0.16896788064090518	-0.028839329372518666
ENSDARG00000009677	0.09295741705204204	0.022664633064544915	0.042457467554916785	0.1434573665491673
ENSDARG00000009681	-0.038645289856765325	0.026203045209987473	-0.09702931292949124	0.01973873321596059
ENSDARG00000009685	0.017662625517641674	0.08867521758494286	-0.17991807199170595	0.21524332302698929
ENSDARG00000009689	-0.08990539925772079	0.05294886623204216	-0.20788282527795798	0.028072026762516425
ENSDARG00000009693	0.046560266169917874	0.040304441451106295	-0.04324362573489811	0.13636415807473384
ENSDARG00000009724	0.07569384004315832	0.015737427187423256	0.04062866709655549	0.11075901298976115
ENSDARG00000009733	0.27992474872425943	0.057918135489432164	0.15087510080565059	0.4089743966428683
ENSDARG00000009735	-0.14211750597584838	0.07676957768201939	-0.31317078465973414	0.028935772708037377
ENSDARG00000009738	-0.06524709507254897	0.08724385383579925	-0.259638515401105	0.12914432525600705
ENSDARG00000009740	0.0733433709523616	0.012354368370810654	0.04581612279360801	0.10087061911111518
ENSDARG00000009743	-0.04776902748008041	0.036406742178909705	-0.12888830420315656	0.03335024924299572
ENSDARG00000009745	-0.13629659938782307	0.02029293813648553	-0.1815120832706804	-0.09108111550496573
ENSDARG00000009748	-0.16883239867490996	0.030029849641884845	-0.23574307338129968	-0.10192172396852023
ENSDARG00000009753	-0.028260590490679995	0.034779981326621814	-0.10575521815588318	0.04923403717452318
ENSDARG00000009754	-0.1248792605002503	0.0328122451337328	-0.19798949870361787	-0.051769022296882725
ENSDARG00000009764	-0.28095427394383826	0.0289275814590435	-0.3454089420867309	-0.21649960580094565
ENSDARG00000009771	-0.09203735807906163	0.024374689538053163	-0.14634755084390125	-0.037727165314222016
ENSDARG00000009779	-0.5517215381829663	0.047952525622262016	-0.6585664235727956	-0.44487665279313704
ENSDARG00000009783	0.06256980319674377	0.02164438251392556	0.01434311359021389	0.11079649280327364
ENSDARG00000009796	-0.1656058420232973	0.026489694637391165	-0.22462855982212104	-0.1065831242244736
ENSDARG00000009806	0.051033892905156926	0.02932934534896117	-0.014315960970186385	0.11638374678050023
ENSDARG00000009830	0.2361218713777331	0.04399423676372755	0.13809660318098887	0.33414713957447734
ENSDARG00000009837	0.04654943287297117	0.04416595983890288	-0.05185845817935378	0.14495732392529612
ENSDARG00000009839	0.09097757820054377	0.07169558558986135	-0.06877014156813353	0.25072529796922105
ENSDARG00000009844	0.058051111425063084	0.02752993163703616	-0.00328939884794327	0.11939162169806944
ENSDARG00000009851	-0.09977374959754393	0.02311967732913307	-0.15128760089997156	-0.04825989829511628
ENSDARG00000009862	0.022207177913144194	0.02164094824728042	-0.02601185967044556	0.07042621549673395
ENSDARG00000009864	-0.17300770945391428	0.10449092239664227	-0.4058279933257556	0.05981257441792706
ENSDARG00000009868	0.03116997190468024	0.01628237601281228	-0.005109422692116155	0.06744936650147663
ENSDARG00000009870	0.3089611955581	0.0875301693399746	0.11393182453076484	0.5039905665854352
ENSDARG00000009871	0.06822427725225762	0.021595914387469512	0.02010558136136744	0.11634297314314779
ENSDARG00000009885	-0.11916645035543785	0.035811119496709454	-0.19895859703917934	-0.03937430367169638
ENSDARG00000009886	0.22822969197429768	0.039942635302568454	0.1392319544059264	0.31722742954266897
ENSDARG00000009939	-0.05203770495498917	0.05538375830120748	-0.17544040859492688	0.07136499868494853
ENSDARG00000009942	0.11881849155141883	0.03404457421945795	0.04296245303371428	0.19467453006912339
ENSDARG00000009949	-0.07126379191020908	0.0307682094148927	-0.1398196347135814	-0.0027079491068367906
ENSDARG00000009950	0.018988832333234097	0.023905485163114998	-0.03427590793428387	0.07225357260075206
ENSDARG00000009953	0.001950214156388351	0.010099511792414594	-0.020552900454384137	0.02445332876716084
ENSDARG00000009958	0.003212520478707804	0.055597287792728795	-0.12066595651733342	0.12709099747474903
ENSDARG00000009961	-0.0035641529605692514	0.045174699467746916	-0.10421965597145981	0.09709135005032131
ENSDARG00000009982	0.004700924891413851	0.0558496770259528	-0.1197399103609968	0.1291417601438245
ENSDARG00000010002	0.16892362721553855	0.0262024637015937	0.11054089982425755	0.22730635460681956
ENSDARG00000010010	-0.16106824970875194	0.020898033052286435	-0.20763196908264464	-0.11450453033485924
ENSDARG00000010018	0.0485219700661123	0.02123897675660525	0.0011985807782867244	0.09584535935393787
ENSDARG00000010021	0.13671908303304198	0.036605903997645496	0.05515604612380838	0.2182821199422756
ENSDARG00000010023	-0.00589246954579438	0.018701268513589185	-0.04756149250235004	0.03577655341076128
ENSDARG00000010031	0.013836971694946517	0.034724246711079806	-0.06353347150796698	0.09120741489786002
ENSDARG00000010035	0.0857486379098883	0.02039004700356026	0.040316781987429384	0.13118049383234723
ENSDARG00000010047	-0.1842955994435472	0.08756068311486022	-0.37939295939822576	0.010801760511131353
ENSDARG00000010051	-0.055648982793909174	0.014655045814476691	-0.08830245975078352	-0.022995505837034837
ENSDARG00000010052	0.20826816189565367	0.04294742789676148	0.11257532920600027	0.30396099458530706
ENSDARG00000010070	-0.07242684968704936	0.023533963797711114	-0.12486378876596793	-0.019989910608130795
ENSDARG00000010078	0.0404732788040726	0.026218296204953164	-0.017944725603067826	0.09889128321121303
ENSDARG00000010083	0.021311730146921646	0.04351508140666614	-0.07564591338261671	0.11826937367646
ENSDARG00000010097	-0.3701510345708964	0.074766758488447	-0.5367417539960797	-0.2035603151457131
ENSDARG00000010098	0.07890497404857892	0.0445521380283088	-0.020363375631351058	0.17817332372850891
ENSDARG00000010108	0.056884274504920465	0.01619092707267558	0.020808640844615617	0.09295990816522531
ENSDARG00000010113	-0.12533320232380984	0.03885129977975818	-0.2118992928132548	-0.038767111834364876
ENSDARG00000010130	0.11404191979746359	0.08348011030800848	-0.07196335734790993	0.3000471969428371
ENSDARG00000010132	0.06690165920386251	0.03185436930648389	-0.0040742986534332976	0.1378776170611583
ENSDARG00000010137	-0.05797678770550125	0.01586710862011114	-0.0933309088906572	-0.0226226665203453
ENSDARG00000010145	-0.15408134244175206	0.05958498498259031	-0.28684496247648017	-0.021317722407023926
ENSDARG00000010149	0.20791524320722532	0.04134543668956451	0.11579186936686789	0.3000386170475827
ENSDARG00000010155	0.07573833426637094	0.0385349537001995	-0.01012289323253579	0.16159956176527768
ENSDARG00000010160	-0.09668645459308656	0.04605006002208266	-0.1992923824645888	0.005919473278415702
ENSDARG00000010169	-0.11582260637603015	0.04305194555598827	-0.21174831892292545	-0.019896893829134857
ENSDARG00000010181	0.12830650858370513	0.03452728262341713	0.051374928716958854	0.20523808845045138
ENSDARG00000010183	0.06101767210712931	0.0636412187695555	-0.08078380002107541	0.202819144235334
ENSDARG00000010186	-0.2366663115438681	0.033699415673677596	-0.31175328889562437	-0.16157933419211185
ENSDARG00000010192	-0.06348645476089683	0.050561210548879305	-0.17614385238831304	0.04917094286651938
ENSDARG00000010194	-0.07284297172521673	0.036498975967672855	-0.15416775813650194	0.008481814686068484
ENSDARG00000010207	-0.11741831073798788	0.019589712439015628	-0.16106691012259738	-0.07376971135337837
ENSDARG00000010238	0.07308278027334304	0.014732822828749567	0.040256005329175816	0.10590955521751028
ENSDARG00000010244	-0.06322131629515525	0.0414980643206963	-0.15568476569032405	0.029242133100013556
ENSDARG00000010246	0.09482965858308631	0.027426693706805592	0.033719176753425346	0.15594014041274729
ENSDARG00000010250	-0.011269697388517035	0.034103905387755505	-0.08725793398743908	0.06471853921040502
ENSDARG00000010255	-0.2174880319614704	0.039975905404464836	-0.3065598999364866	-0.12841616398645425
ENSDARG00000010266	0.0928227758422816	0.030545203627453436	0.024763820898120528	0.1608817307864427
ENSDARG00000010267	0.041584759180124956	0.020990977961813945	-0.0051860543577803425	0.08835557271803025
ENSDARG00000010279	0.020864543881726306	0.017174384647854448	-0.01740236981111479	0.059131457574567406
ENSDARG00000010280	0.35323418946938856	0.06714264100126192	0.2036310624295103	0.5028373165092668
ENSDARG00000010281	0.031756639529104715	0.02111363960011597	-0.015287481170749607	0.07880076022895904
ENSDARG00000010300	-0.04089143253635376	0.027003843764385315	-0.10105974598074796	0.019276880908040438
ENSDARG00000010301	0.022577109516061972	0.017609564194882365	-0.016659444633101813	0.061813663665225754
ENSDARG00000010316	-0.1279893429679887	0.06318847512216558	-0.268782039385454	0.012803353449476557
ENSDARG00000010331	-0.1346767772564437	0.04021175346353994	-0.22427414745505064	-0.04507940705783675
ENSDARG00000010332	-0.6718495501344477	0.060003092134790874	-0.8055447709592872	-0.5381543293096082
ENSDARG00000010347	-0.02222781993250477	0.036280085488045566	-0.10306488796180249	0.05860924809679296
ENSDARG00000010381	-0.005807703670854784	0.023028320905932896	-0.057118000177371626	0.045502592835662055
ENSDARG00000010385	-0.01284728600861137	0.026273156752621457	-0.07138752733345276	0.04569295531623002
ENSDARG00000010400	-0.12767178861515732	0.023090304607351644	-0.1791201934149952	-0.07622338381531946
ENSDARG00000010407	-0.04579692044918973	0.036383071269893326	-0.12686345510022462	0.03526961420184517
ENSDARG00000010408	0.1022132680171263	0.02776102996812703	0.04035783857398719	0.1640686974602654
ENSDARG00000010411	0.006101487854869803	0.03053158034347524	-0.06192711252096782	0.07413008823070742
ENSDARG00000010415	-0.3409870056042637	0.07570596635522504	-0.5096704105675063	-0.1723036006410211
ENSDARG00000010420	-0.12619723459656668	0.02308645330909402	-0.17763705816912614	-0.07475741102400721
ENSDARG00000010423	0.015712211317256277	0.0454241899991594	-0.08549919123987712	0.11692361387438968
ENSDARG00000010425	0.021295546260304662	0.03572324592414757	-0.05830080590234886	0.10089189842295819
ENSDARG00000010432	0.05413407044101961	0.026284065599373987	-0.004430477309101462	0.11269861819114069
ENSDARG00000010437	0.18050944541206426	0.03944010003679146	0.09263142619386394	0.2683874646302646
ENSDARG00000010442	0.07665641696648688	0.021245413909514326	0.029318684808168405	0.12399414912480536
ENSDARG00000010445	0.10271544425496813	0.042771633192663375	0.007414306575489152	0.1980165819344471
ENSDARG00000010481	0.012239629799000864	0.02031648088310111	-0.033028310592273125	0.05750757019027486
ENSDARG00000010482	-0.03220855488925766	0.04772362603963246	-0.13854342022582658	0.07412631044731127
ENSDARG00000010487	0.010032484905406137	0.014449279123266188	-0.022162515292337415	0.04222748510314969
ENSDARG00000010515	-0.38788638961173516	0.0748777664585847	-0.5547244502080624	-0.22104832901540794
ENSDARG00000010516	-0.05752890307931586	0.03093661077731947	-0.12645996750103866	0.011402161342406937
ENSDARG00000010519	0.1810976551537444	0.04572511485818527	0.07921575022668696	0.28297956008080183
ENSDARG00000010524	0.09139928471535912	0.01669759175438437	0.054194731792809654	0.12860383763790859
ENSDARG00000010531	0.1261513707393571	0.020875330729329303	0.07963823529327552	0.17266450618543866
ENSDARG00000010553	-0.03403336762871727	0.01805969617684593	-0.07427287833541565	0.006206143077981126
ENSDARG00000010563	-0.10459496268799072	0.04463041448593435	-0.20403772318435204	-0.0051522021916293875
ENSDARG00000010571	-0.2090441402907915	0.04275069177880086	-0.3042986175924279	-0.11378966298915512
ENSDARG00000010572	-0.3756195913217893	0.07523933065701167	-0.543263267156119	-0.20797591548745967
ENSDARG00000010583	0.06550241814121457	0.020595745701706095	0.01961223695761393	0.11139259932481521
ENSDARG00000010586	-0.004205289819147263	0.048834508457361044	-0.1130153554306457	0.10460477579235117
ENSDARG00000010596	-0.22819360156857993	0.023352470493736472	-0.2802261483655373	-0.1761610547716226
ENSDARG00000010601	-0.2436050844397765	0.03196914278499444	-0.3148367735437193	-0.17237339533583368
ENSDARG00000010603	0.05198330897274223	0.016007370865343408	0.016316664029517446	0.08764995391596703
ENSDARG00000010610	0.18088550378933857	0.032055649145193814	0.10946106650329164	0.2523099410753855
ENSDARG00000010641	0.04224790860932759	0.017876593519638172	0.0024163760470557252	0.08207944117159946
ENSDARG00000010654	-0.08991869440112173	0.022065626433747817	-0.13908397395157057	-0.04075341485067288
ENSDARG00000010655	-0.06539297115366813	0.056878700703821734	-0.19212661404235234	0.06134067173501609
ENSDARG00000010658	-0.06255084325849222	0.04111698851507738	-0.15416520284560953	0.029063516328625097
ENSDARG00000010662	0.046843033279851946	0.08506999169073476	-0.14270472034442364	0.23639078690412754
ENSDARG00000010673	0.040658853632084664	0.03435516861915427	-0.035889232334792597	0.11720693959896192
ENSDARG00000010681	0.08466431374418099	0.02858959559760701	0.02096272503057707	0.14836590245778492
ENSDARG00000010712	-0.2891256780539257	0.07774940400997266	-0.46236214584732316	-0.11588921026052823
ENSDARG00000010717	-0.01480731256258796	0.047036385108279385	-0.11961090967933385	0.08999628455415792
ENSDARG00000010721	0.0697521462533116	0.030020234993864452	0.002862894317724282	0.13664139818889892
ENSDARG00000010727	-0.04841422180151351	0.020429552662950656	-0.09393410181853351	-0.0028943417844935065
ENSDARG00000010732	-0.10209558903054314	0.02963967307531816	-0.16813689616983102	-0.03605428189125527
ENSDARG00000010738	-0.2803384881365155	0.0871166076220671	-0.4744463862324868	-0.08623059004054423
ENSDARG00000010745	0.1523484203289141	0.023019902572763318	0.10105688103760135	0.20363995962022685
ENSDARG00000010752	0.08385431362188744	0.0356763909706187	0.00436236080159963	0.16334626644217526
ENSDARG00000010756	-0.4808580751609114	0.09556654599750125	-0.6937936092480772	-0.2679225410737455
ENSDARG00000010758	0.053300048896713664	0.05789913764501384	-0.07570726918664272	0.18230736698007005
ENSDARG00000010767	-0.05600135518936935	0.022057104820334666	-0.10514764740189074	-0.006855062976847959
ENSDARG00000010773	-0.008544546929906074	0.022560263757848496	-0.05881194711982617	0.04172285326001402
ENSDARG00000010779	-0.30375003721770755	0.038069465912684265	-0.38857409329212644	-0.21892598114328865
ENSDARG00000010782	-0.24182760946660156	0.03161386278609456	-0.31226768540166183	-0.17138753353154126
ENSDARG00000010784	-0.12635704080966478	0.050257765221290364	-0.23833832011322637	-0.014375761506103202
ENSDARG00000010789	0.0936519002399729	0.02756502079916625	0.032233206441540846	0.15507059403840495
ENSDARG00000010792	-0.2190537577157386	0.045011724541359904	-0.31934612996124667	-0.11876138547023055
ENSDARG00000010794	-0.3463005538667686	0.051362593541173826	-0.46074354407463725	-0.23185756365889998
ENSDARG00000010816	0.2584744018802972	0.04457742797515225	0.15914970268724066	0.3577991010733537
ENSDARG00000010823	-0.07249780492388921	0.012966744444856808	-0.10138951200525186	-0.04360609784252657
ENSDARG00000010831	0.027417175921544468	0.034408510789666114	-0.04924976380789951	0.10408411565098845
ENSDARG00000010844	0.012054270674628125	0.030608906783636564	-0.05614662374681871	0.08025516509607496
ENSDARG00000010862	0.073423776419025	0.027266082108664276	0.0126711595312623	0.1341763933067877
ENSDARG00000010873	0.12731501522139224	0.02012749976819817	0.08246815099452517	0.1721618794482593
ENSDARG00000010905	-0.12592077506766552	0.04024711864420102	-0.21559694379931094	-0.03624460633602011
ENSDARG00000010918	-0.19674825135361984	0.033392293928931956	-0.2711509188136185	-0.12234558389362117
ENSDARG00000010936	0.025832118177006876	0.027476916994160827	-0.03539026811048477	0.08705450446449853
ENSDARG00000010941	-0.11216686113280125	0.036472378155414244	-0.1934323839252152	-0.030901338340387302
ENSDARG00000010946	0.12133270221717857	0.027746183599123387	0.0595103525456274	0.18315505188872974
ENSDARG00000010948	-0.35802494204384294	0.02886856274161067	-0.42234810828942904	-0.29370177579825685
ENSDARG00000010956	-0.1737805178944607	0.021425200767683172	-0.22151884013654172	-0.12604219565237967
ENSDARG00000010962	-0.1931916168180239	0.04867986712639635	-0.30165712007187706	-0.08472611356417077
ENSDARG00000010965	0.12865549119835837	0.03411462780862987	0.05264336355689879	0.20466761883981793
ENSDARG00000010977	-0.2471304492749972	0.10777378594156098	-0.4872654089570413	-0.006995489592953097
ENSDARG00000010978	0.0421844793747281	0.02378590989930646	-0.010813830601761547	0.09518278935121774
ENSDARG00000010981	0.014576138555297479	0.016092667221146724	-0.021280558512225517	0.05043283562282047
ENSDARG00000011000	0.10403891598251828	0.025246746851510887	0.04778565843640474	0.16029217352863184
ENSDARG00000011020	0.11603902425049929	0.038194496297915104	0.03093638311706874	0.20114166538392986
ENSDARG00000011026	-0.3902495414872769	0.05101814231558584	-0.5039250465367987	-0.27657403643775513
ENSDARG00000011027	-0.0910048140169507	0.030945140430631655	-0.15995488369061234	-0.02205474434328905
ENSDARG00000011042	0.0068893803428238835	0.04275571777188784	-0.08837629556927941	0.10215505625492717
ENSDARG00000011049	0.18190519721146203	0.05476053576057901	0.05989111992773222	0.30391927449519185
ENSDARG00000011055	0.15681251246868227	0.08356295236994796	-0.029377348293477268	0.3430023732308418
ENSDARG00000011065	0.13578415022555249	0.022961082711114193	0.08462366975324863	0.18694463069785633
ENSDARG00000011072	-0.31762823494549186	0.02971581559778667	-0.38383919819738005	-0.25141727169360367
ENSDARG00000011079	-0.07631160308554127	0.030642827258152334	-0.1445880770341345	-0.008035129136948024
ENSDARG00000011094	0.11365940253101746	0.038595220743347855	0.027663891691777548	0.19965491337025737
ENSDARG00000011125	0.028323776728142347	0.023222512080621198	-0.023419204679410346	0.08006675813569504
ENSDARG00000011141	0.1893217822619392	0.0341142354928795	0.11331052875444525	0.2653330357694331
ENSDARG00000011146	-0.14017579076290945	0.05373058478086536	-0.259894994253098	-0.02045658727272094
ENSDARG00000011152	-0.4263291271173076	0.05204149584574811	-0.5422848059267013	-0.3103734483079139
ENSDARG00000011157	-0.042705031503603226	0.042280620225544394	-0.13691212411421536	0.05150206110700891
ENSDARG00000011170	0.024389347704323973	0.049767984068659926	-0.08650063118409115	0.13527932659273909
ENSDARG00000011175	0.11084240878863688	0.02398396942428635	0.0574027946895336	0.16428202288774016
ENSDARG00000011188	-0.23174118984691697	0.0635905255868238	-0.37342971052514634	-0.0900526691686876
ENSDARG00000011190	-0.0902422148944391	0.04625128815058757	-0.19329650697717565	0.012812077188297452
ENSDARG00000011196	0.07798887391063015	0.018271529116372087	0.03727737000124307	0.11870037782001724
ENSDARG00000011201	-0.11517275726059933	0.05464587651113415	-0.23693135781590147	0.006585843294702812
ENSDARG00000011219	0.08126167613458424	0.026720544118572893	0.02172459363777865	0.14079875863138983
ENSDARG00000011233	0.1078225487177941	0.018201541939502193	0.06726698595633168	0.14837811147925653
ENSDARG00000011235	-0.18451555335649172	0.08280280772243599	-0.36901170629640045	-1.940041658302083e-5
ENSDARG00000011239	-0.25837190315934705	0.0406505828528316	-0.3489470461696282	-0.16779676014906592
ENSDARG00000011240	0.06077815602369296	0.05280939456625356	-0.056888507759249425	0.17844481980663535
ENSDARG00000011246	-0.004764383711865098	0.06843018148525863	-0.15723632972764162	0.1477075623039114
ENSDARG00000011247	-0.17343917587431	0.01973700157038998	-0.21741595589501	-0.12946239585360997
ENSDARG00000011262	-0.8175305661380009	0.057676810755721876	-0.9460425090414846	-0.6890186232345172
ENSDARG00000011272	-0.18338532763696047	0.03696614735196477	-0.2657510367601227	-0.10101961851379826
ENSDARG00000011298	0.009767596144020008	0.01924394595876927	-0.03311058751223805	0.05264577980027806
ENSDARG00000011299	5.228726774244316e-4	0.018568682204632852	-0.040850729572904164	0.04189647492775302
ENSDARG00000011301	0.12596984066078615	0.07805453282922156	-0.0479464965096405	0.2998861778312128
ENSDARG00000011312	-0.08214470692736509	0.046578645268089525	-0.18592839612208195	0.02163898226735178
ENSDARG00000011333	0.20894038724222147	0.030663484426236516	0.14061788625484783	0.2772628882295951
ENSDARG00000011360	-0.38073710689245166	0.053268791132327374	-0.4994273700127322	-0.26204684377217113
ENSDARG00000011370	0.058445116621788834	0.02062105354311232	0.012498546053491065	0.1043916871900866
ENSDARG00000011371	0.026494861662153268	0.06681581586026566	-0.12238005358326533	0.17536977690757186
ENSDARG00000011373	-0.0696313359940162	0.024812021177997606	-0.1249159643770189	-0.014346707611013504
ENSDARG00000011404	-0.25486356203026234	0.06764082394568624	-0.40557670984400934	-0.10415041421651533
ENSDARG00000011405	-0.08895113262780624	0.041710718077044254	-0.18188840411951473	0.003986138863902269
ENSDARG00000011407	-0.16242335181556394	0.15813040260981254	-0.514759845550719	0.18991314191959113
ENSDARG00000011410	0.2566812871247757	0.03805175892835381	0.171896684670095	0.34146588957945645
ENSDARG00000011418	0.06198607311257853	0.027119787495320336	0.0015594209366437684	0.1224127252885133
ENSDARG00000011445	-0.13877737804646603	0.015701610157672425	-0.1737627456775183	-0.10379201041541378
ENSDARG00000011449	-0.321962787315663	0.0552792732995261	-0.4451326838639046	-0.19879289076742146
ENSDARG00000011459	0.08208179972578727	0.017404146824326703	0.04330294400083142	0.12086065545074312
ENSDARG00000011462	0.08248792232919155	0.030683066221207107	0.014121790383652327	0.15085405427473078
ENSDARG00000011466	-0.3750366985015557	0.08167614020747421	-0.5570224797781073	-0.19305091722500411
ENSDARG00000011488	0.11722247696628642	0.020377622867613167	0.07181830374383358	0.16262665018873926
ENSDARG00000011490	0.15551939805742143	0.030234479107455872	0.08815278048853172	0.22288601562631116
ENSDARG00000011493	-0.48128225965030713	0.03947206783190248	-0.5692315075548067	-0.3933330117458076
ENSDARG00000011496	0.17388756083653148	0.02540307506417696	0.11728598232611509	0.23048913934694787
ENSDARG00000011498	-0.12272979236082045	0.020447333141440864	-0.16828928975277138	-0.07717029496886951
ENSDARG00000011506	-0.3750266838835618	0.03950051403969111	-0.46303931388882685	-0.28701405387829676
ENSDARG00000011510	0.1557755011432238	0.026694652644797565	0.0962961084450722	0.21525489384137542
ENSDARG00000011515	0.15491693902685685	0.03546629365555884	0.07589311219695191	0.2339407658567618
ENSDARG00000011521	0.04373632507422425	0.040232977256050816	-0.04590833468106268	0.1333809848295112
ENSDARG00000011533	-0.21358897608773597	0.09464772247957884	-0.4244772437965002	-0.002700708378971739
ENSDARG00000011537	0.06197799708377565	0.03180689634692593	-0.008892184427910295	0.1328481785954616
ENSDARG00000011545	0.12019467017229635	0.03461410868601577	0.043069629782109056	0.19731971056248365
ENSDARG00000011553	-0.1610528007404898	0.035215740266161415	-0.2395183598289815	-0.08258724165199811
ENSDARG00000011555	0.0669268805564988	0.028985152114161042	0.0023439370002044935	0.1315098241127931
ENSDARG00000011564	0.08394744053229942	0.024889617307795257	0.028489917197730807	0.13940496386686804
ENSDARG00000011570	0.001081903238340503	0.01963164598670125	-0.04266012991306897	0.04482393638974998
ENSDARG00000011571	-0.15703975981389728	0.05653381603930909	-0.28300495178212665	-0.031074567845667922
ENSDARG00000011573	0.10599018300273855	0.04994535672769675	-0.005295006798556615	0.2172753728040337
ENSDARG00000011583	-0.006723940479466375	0.017583550681171903	-0.0459025329080552	0.032454651949122455
ENSDARG00000011594	0.05127166913148013	0.0160383425314516	0.015536015015688937	0.08700732324727133
ENSDARG00000011597	0.043825559578823135	0.02951617361250184	-0.021940573609164273	0.10959169276681055
ENSDARG00000011600	0.1122660650096278	0.0499568159639106	9.553424389104753e-4	0.2235767875803451
ENSDARG00000011605	-0.06049714300694262	0.020949840212325696	-0.10717629592692987	-0.013817990086955369
ENSDARG00000011609	0.18902098228975478	0.04616519460378673	0.08615851858355049	0.29188344599595906
ENSDARG00000011611	0.1800191387483285	0.027428766743142628	0.1189040379058634	0.2411342395907936
ENSDARG00000011613	0.15225558134813202	0.040914172412871014	0.06109312419814912	0.24341803849811494
ENSDARG00000011618	-0.2077605767724718	0.06369068365509044	-0.349672263533946	-0.06584889001099767
ENSDARG00000011648	-0.059955664599105264	0.026882170715327645	-0.11985287359565444	-5.845560255608728e-5
ENSDARG00000011661	0.11671840780822196	0.016522261653062396	0.07990451469635068	0.15353230092009323
ENSDARG00000011662	0.07682579804554059	0.022819191888745025	0.025981470027297754	0.12767012606378342
ENSDARG00000011665	-0.04816827607373298	0.04139958206752067	-0.14041229333437	0.04407574118690403
ENSDARG00000011671	-0.03362224336614537	0.030954691018971026	-0.10259359307674529	0.03534910634445456
ENSDARG00000011672	0.14136693527515465	0.04541890677789854	0.040167304468576207	0.2425665660817331
ENSDARG00000011673	-0.7153911281778873	0.09951651558694555	-0.9371277429714583	-0.4936545133843163
ENSDARG00000011683	0.0894101088023781	0.029666021555521064	0.02331009359065933	0.15551012401409686
ENSDARG00000011696	-0.6114277333339413	0.0730713287143161	-0.7742407998085692	-0.4486146668593134
ENSDARG00000011703	-0.1322439932428984	0.0465838660245676	-0.23603931500796083	-0.028448671477835974
ENSDARG00000011723	0.11192087276530141	0.06025641387992191	-0.022338784081917584	0.2461805296125204
ENSDARG00000011727	-0.053746080875205875	0.02979244518416102	-0.1201277854857064	0.01263562373529465
ENSDARG00000011740	0.10649859045019375	0.023368470497039284	0.05443039342424553	0.15856678747614197
ENSDARG00000011743	0.02677718514216225	0.019434437332939977	-0.016525439745853812	0.07007981003017831
ENSDARG00000011764	-0.12191071153251841	0.02704490572685755	-0.18217051673083579	-0.06165090633420102
ENSDARG00000011769	-0.11772607491162387	0.0500410218473985	-0.22922441988290643	-0.006227729940341334
ENSDARG00000011770	-0.010984337123885182	0.04177299942396632	-0.10406038010442475	0.0820917058566544
ENSDARG00000011777	0.11191067535478104	0.03510152719718083	0.03369959884268958	0.1901217518668725
ENSDARG00000011783	-0.014909619315929122	0.024058828636025823	-0.0685160301331382	0.03869679150127995
ENSDARG00000011785	-0.06600041319079139	0.050978543739570864	-0.17958768711461087	0.04758686073302809
ENSDARG00000011801	-0.5023664228764754	0.11711802757451423	-0.7633216503832503	-0.24141119536970046
ENSDARG00000011809	0.1992652737976965	0.027549849359382792	0.13788038407368655	0.26065016352170645
ENSDARG00000011818	-0.07004951676360972	0.05298849635124719	-0.18811524419215653	0.04801621066493707
ENSDARG00000011819	0.040663102906689015	0.022778598027742996	-0.01009077635270307	0.0914169821660811
ENSDARG00000011824	-0.10449197435077882	0.030470009624702723	-0.17238338661597466	-0.03660056208558299
ENSDARG00000011825	-0.4830462910837344	0.06722957369524121	-0.6328431162365757	-0.3332494659308931
ENSDARG00000011837	-0.018351588166834	0.03989797220005209	-0.10724981014123833	0.07054663380757034
ENSDARG00000011841	-0.31063955687812395	0.0677572432745018	-0.4616121031215271	-0.1596670106347208
ENSDARG00000011851	0.036163360461773764	0.020668127296206065	-0.009888096964700992	0.08221481788824853
ENSDARG00000011855	0.13286663384482375	0.029854856261125152	0.06634586868894513	0.19938739900070238
ENSDARG00000011862	0.04710918276713553	0.027139899232939687	-0.01336228115276987	0.10758064668704093
ENSDARG00000011863	0.17716020258262694	0.03206253088394465	0.10572043182710003	0.24859997333815384
ENSDARG00000011879	-0.16510731759234243	0.054463766844504616	-0.286460152524105	-0.04375448266057984
ENSDARG00000011885	-0.23742221414934542	0.02598871038668356	-0.2953286694749343	-0.17951575882375656
ENSDARG00000011890	-0.061949292556840514	0.05312836404570282	-0.18032666462954164	0.0564280795158606
ENSDARG00000011897	0.2176421371465991	0.024967529121023332	0.16201101547394833	0.2732732588192499
ENSDARG00000011909	-0.13073829302692594	0.046856279243375494	-0.23514058926860887	-0.026335996785242996
ENSDARG00000011921	0.023888262997752745	0.016751305209569915	-0.013435970961170055	0.06121249695667555
ENSDARG00000011925	0.0979998771238536	0.024301666044034435	0.04385239084314489	0.1521473634045623
ENSDARG00000011926	-0.5645626974589089	0.15084081522982262	-0.9006569783377596	-0.22846841658005818
ENSDARG00000011932	-0.042093108637689405	0.05258454875481419	-0.15925878473245736	0.07507256745707855
ENSDARG00000011934	0.030236176018391306	0.01629674200548278	-0.006075228004821583	0.06654758004160419
ENSDARG00000011945	-0.19970231067419886	0.03289740919640017	-0.2730023062343886	-0.12640231511400912
ENSDARG00000011948	-0.40638488338938245	0.0406794483101386	-0.49702434264656964	-0.31574542413219525
ENSDARG00000011958	0.11763469019082021	0.02866499753437594	0.05376509549238642	0.181504284889254
ENSDARG00000011961	0.07015121933383855	0.04823859809034928	-0.03733107523661955	0.17763351390429666
ENSDARG00000011973	-0.3375737857975068	0.04093161114090757	-0.4287750988549572	-0.24637247274005641
ENSDARG00000011999	-0.4022618682938978	0.03131960922181673	-0.47204630643005524	-0.3324774301577404
ENSDARG00000012002	-0.020294582254037144	0.01959083312989052	-0.06394567869352608	0.02335651418545178
ENSDARG00000012005	-0.1805902932542239	0.034156693417974816	-0.25669614891419745	-0.10448443759425038
ENSDARG00000012019	-0.10491735442999059	0.10043611429947184	-0.32870296284317796	0.11886825398319678
ENSDARG00000012021	0.05364580652426521	0.04430918669897923	-0.04508121385964386	0.15237282690817427
ENSDARG00000012025	-0.4379067055644727	0.041029968970753186	-0.5293271735239992	-0.34648623760494623
ENSDARG00000012030	-0.17265991922937463	0.06421311309693865	-0.3157356513276523	-0.02958418713109695
ENSDARG00000012039	-0.20788116951113492	0.02314751297852848	-0.25945704250545076	-0.1563052965168191
ENSDARG00000012040	0.20527504452421722	0.037551929177821054	0.12160413215607717	0.28894595689235725
ENSDARG00000012044	-0.11297797653493986	0.08700770865016091	-0.3068432326006656	0.08088727953078588
ENSDARG00000012051	-0.3993467822654765	0.05749459755079699	-0.5274527288477221	-0.2712408356832309
ENSDARG00000012072	-0.08969843095958971	0.06985995044230667	-0.24535610073792888	0.06595923881874946
ENSDARG00000012073	-0.3341533716050092	0.055822281137525874	-0.45853316501403113	-0.20977357819598724
ENSDARG00000012078	-0.13843010386225144	0.07120689044854982	-0.2970889429997956	0.02022873527529273
ENSDARG00000012113	-0.05948973694317392	0.09386533304940359	-0.2686347323651813	0.14965525847883346
ENSDARG00000012135	-0.1162222210196614	0.023764163297525575	-0.1691720765478244	-0.06327236549149841
ENSDARG00000012140	-0.6088037961355631	0.07730441138060368	-0.781048758562616	-0.43655883370851023
ENSDARG00000012141	-0.03962209754207495	0.04146499306767303	-0.13201185959349876	0.05276766450934886
ENSDARG00000012144	-0.04883627955454971	0.033196677184695184	-0.12280308574661537	0.025130526637515957
ENSDARG00000012177	0.20901097679815536	0.021437956763660296	0.16124423242584193	0.2567777211704688
ENSDARG00000012184	-0.1306939326135451	0.04620229435266372	-0.23363905971162113	-0.02774880551546903
ENSDARG00000012192	-0.08774315042610484	0.034374763931816515	-0.16433489747044167	-0.01115140338176801
ENSDARG00000012194	-0.21958394477619217	0.03163776041071737	-0.2900772679371448	-0.14909062161523956
ENSDARG00000012196	0.18824220113132611	0.045305260176134995	0.08729579073353323	0.289188611529119
ENSDARG00000012199	0.1569957305604438	0.030186276267685167	0.08973651561162327	0.22425494550926434
ENSDARG00000012215	-0.05321224678210607	0.07929149420628105	-0.22988470565516542	0.12346021209095329
ENSDARG00000012219	-0.35393242146275167	0.04619653869379997	-0.4568647241536946	-0.2510001187718087
ENSDARG00000012222	0.10392819229288201	0.02866308609094697	0.04006285655581569	0.16779352802994835
ENSDARG00000012234	0.08014044457324197	0.023382140763316777	0.028041788295883864	0.1322391008506001
ENSDARG00000012244	0.17427262481687855	0.0467470161705648	0.07011378187281253	0.2784314677609446
ENSDARG00000012247	-0.14546389317057534	0.07100187077460049	-0.30366592000717146	0.012738133666020779
ENSDARG00000012249	-0.36726225444438937	0.04376626536728692	-0.4647795707155827	-0.26974493817319606
ENSDARG00000012261	0.1701584619108076	0.021303391827054718	0.12269154690186014	0.2176253769197551
ENSDARG00000012271	-0.35649080337440625	0.0411704937825343	-0.44822438012673027	-0.26475722662208223
ENSDARG00000012274	0.09017714564121827	0.018792542802188957	0.04830475089604606	0.1320495403863905
ENSDARG00000012275	-0.2207150758384003	0.07750894342534899	-0.39341576406082646	-0.04801438761597415
ENSDARG00000012295	-0.35214134440514605	0.08298124426231218	-0.5370350787321669	-0.16724761007812522
ENSDARG00000012306	-0.07422798568775686	0.06318100032214721	-0.21500402721289036	0.06654805583737662
ENSDARG00000012314	0.0521904854559457	0.02294355512498959	0.0010690588792676078	0.1033119120326238
ENSDARG00000012325	-0.11983350318603324	0.061201062044805764	-0.25619796731088745	0.01653096093882099
ENSDARG00000012340	0.054434905340355694	0.04773189874203168	-0.051918392725839854	0.16078820340655126
ENSDARG00000012353	-0.04703372285190663	0.039698104678681005	-0.13548661223669384	0.041419166532880594
ENSDARG00000012368	-0.21499304793849633	0.04144813418641851	-0.3073452460615959	-0.12264084981539676
ENSDARG00000012369	-0.3503521514287919	0.033300971447252456	-0.42455133971930065	-0.27615296313828314
ENSDARG00000012378	0.1089440359552858	0.03231481499347985	0.03694214117356477	0.18094593073700682
ENSDARG00000012387	0.11418431443386397	0.022746080808956636	0.06350288805300831	0.1648657408147196
ENSDARG00000012389	0.12778193820541214	0.020669019026861465	0.08172849387921859	0.1738353825316057
ENSDARG00000012390	-0.6713631053553323	0.0801783403840781	-0.8500115806528767	-0.4927146300577878
ENSDARG00000012397	-0.4107548054805646	0.05907895060977612	-0.542390910668785	-0.27911870029234426
ENSDARG00000012399	0.09272775871953612	0.027639811238458465	0.031142421437559964	0.15431309600151227
ENSDARG00000012403	-0.5803363954144357	0.030236039115148973	-0.6477064888970758	-0.5129663019317956
ENSDARG00000012405	-0.02089997185562159	0.08691819865781554	-0.2145657872297616	0.17276584351851842
ENSDARG00000012407	-0.4630558558514657	0.04984990130653249	-0.5741283577202321	-0.35198335398269937
ENSDARG00000012432	-0.04022049982086376	0.01659406953900449	-0.07719439087328162	-0.0032466087684458952
ENSDARG00000012446	-0.12884037340597895	0.034973089390792536	-0.20676527265159278	-0.05091547416036514
ENSDARG00000012449	-0.2529426605532544	0.06933621886158861	-0.40743338364858345	-0.0984519374579253
ENSDARG00000012450	0.09328626914566329	0.022436731761080426	0.04329411539720558	0.14327842289412102
ENSDARG00000012453	0.04035035869580433	0.03765414039991758	-0.043548294467398004	0.12424901185900666
ENSDARG00000012458	-0.017089816637109536	0.03600772898457168	-0.09732003655942596	0.06314040328520688
ENSDARG00000012460	-0.811696057955624	0.07021366308837725	-0.9681418486231119	-0.6552502672881362
ENSDARG00000012467	-0.04766523876363827	0.019589944517610994	-0.09131435525158282	-0.004016122275693708
ENSDARG00000012468	0.15716226418199886	0.03621776177802891	0.07646406203238916	0.23786046633160857
ENSDARG00000012485	-0.28732031901206534	0.024717307221625063	-0.342393911549049	-0.23224672647508166
ENSDARG00000012495	-0.13018803431821543	0.041950293265848336	-0.22365911259607024	-0.03671695604036063
ENSDARG00000012499	-0.21140987382792503	0.05603744262278099	-0.33626907690169494	-0.08655067075415511
ENSDARG00000012505	0.06640123138679724	0.017353667112848973	0.027734851468221973	0.10506761130537251
ENSDARG00000012506	0.07929072013224434	0.024672785847143313	0.024316327399487248	0.13426511286500142
ENSDARG00000012513	0.16315998832524106	0.015941271618267437	0.12764062168251328	0.19867935496796885
ENSDARG00000012519	0.28150723122725274	0.037508906063018696	0.19793218033273727	0.3650822821217682
ENSDARG00000012553	0.07854439753517806	0.028876872194466312	0.014202716674845545	0.14288607839551057
ENSDARG00000012563	-0.24054628126610964	0.042783274715281414	-0.3358733578744302	-0.1452192046577891
ENSDARG00000012572	-0.4754458037062022	0.05753079845724129	-0.6036324109345735	-0.3472591964778309
ENSDARG00000012574	-3.298938530318551e-4	0.019631375745768488	-0.04407132487011964	0.04341153716405592
ENSDARG00000012577	-0.0297206844173732	0.06920032909421758	-0.18390862624243548	0.12446725740768909
ENSDARG00000012586	0.07150146122929815	0.03842786845568621	-0.014121165475834058	0.15712408793443036
ENSDARG00000012588	0.010304214745094577	0.023776382370567437	-0.042672866574448236	0.0632812960646374
ENSDARG00000012591	-0.2343864401180502	0.040989477475054534	-0.32571668740283544	-0.14305619283326498
ENSDARG00000012603	-0.05857147856433592	0.022591513888499955	-0.10890850838449016	-0.00823444874418168
ENSDARG00000012625	-0.10066430919129613	0.03749342906795615	-0.18420487519180073	-0.01712374319079152
ENSDARG00000012627	-0.06155399979960157	0.012574198417981804	-0.08957105982729116	-0.033536939771911974
ENSDARG00000012642	-0.14308686118482364	0.06434300951335092	-0.2864520205352432	2.7829816559596376e-4
ENSDARG00000012649	0.15333606320769907	0.03384845966766858	0.07791699514227632	0.22875513127312183
ENSDARG00000012656	0.2680824640364286	0.06038028028880572	0.1335468156311196	0.4026181124417376
ENSDARG00000012672	0.04625307152108915	0.024961128896272396	-0.00936378956213263	0.10186993260431093
ENSDARG00000012674	-0.2514836952410001	0.06282489369018227	-0.39146628174400255	-0.1115011087379977
ENSDARG00000012682	0.16300260498662447	0.02018063712578495	0.11803734334882642	0.20796786662442251
ENSDARG00000012684	0.06229630322149181	0.013050969836269315	0.033216930273199205	0.09137567616978441
ENSDARG00000012688	-0.0316394362483955	0.021075301142042438	-0.07859813354029094	0.015319261043499947
ENSDARG00000012699	2.8105757020405533e-4	0.04175569262602834	-0.092756423461446455	0.09331853860185456
ENSDARG00000012718	-0.18200160879716962	0.017442465963980424	-0.22086584488596261	-0.14313737270837662
ENSDARG00000012723	0.07540965227951921	0.017689421279868778	0.03599516545669083	0.1148241391023476
ENSDARG00000012726	-0.2552382937585819	0.06555453475855078	-0.40130289957799353	-0.10917368793917032
ENSDARG00000012729	0.12711433414121226	0.03760316876708553	0.043329252853472194	0.21089941542895232
ENSDARG00000012741	-0.35964013464453054	0.03538301960455891	-0.43847841532604026	-0.2808018539630208
ENSDARG00000012745	-0.07556802702805313	0.058228548210159166	-0.20530931758986457	0.054173263533758315
ENSDARG00000012747	0.04231238171266188	0.02125713869341724	-0.005051474892201813	0.08967623831752557
ENSDARG00000012763	-0.048660703991070135	0.0767524758812692	-0.21967587748826548	0.12235446950612519
ENSDARG00000012776	0.14477144761135058	0.023462958585947054	0.09249271800345701	0.19705017721924414
ENSDARG00000012777	-0.03151480572411588	0.04368249192216351	-0.12884546312746498	0.06581585167923323
ENSDARG00000012790	0.2524423324341185	0.04930968337785376	0.14257351112078076	0.36231115374745626
ENSDARG00000012796	0.06364049288292095	0.030046995386618106	-0.003308384923455185	0.1305893706892971
ENSDARG00000012801	-0.1588309927647615	0.0709253374898588	-0.31686249281615453	-7.994927133684882e-4
ENSDARG00000012816	-0.25457676706533006	0.08732169784519102	-0.44914163465560625	-0.060011899475053865
ENSDARG00000012818	-0.15389489679051996	0.014455283634370038	-0.1861032758727412	-0.12168651770829872
ENSDARG00000012820	-0.01418929484608416	0.027366265237981476	-0.07516513365659208	0.04678654396442376
ENSDARG00000012823	0.06780626984007997	0.04569781545046867	-0.0340148082160079	0.16962734789616785
ENSDARG00000012827	-0.18084464675846734	0.046424147384800066	-0.28428409321687736	-0.07740520030005733
ENSDARG00000012840	-0.06050098292998176	0.03618589520298246	-0.14112818192565071	0.0201262160656872
ENSDARG00000012848	-0.02810428210810002	0.02512439781954666	-0.08408492902259115	0.027876364806391118
ENSDARG00000012860	0.12781305585974836	0.04323240036796809	0.03148526493525297	0.22414084678424376
ENSDARG00000012866	0.0652281548307033	0.0180358229374536	0.02504183701621772	0.10541447264518887
ENSDARG00000012871	0.09265691522099004	0.021699681643362445	0.044307011475680814	0.14100681896629927
ENSDARG00000012874	-0.007055557007543653	0.02327875929501529	-0.05892386501880382	0.04481275100371652
ENSDARG00000012887	0.07005443615012219	0.035939270120199755	-0.010023247916724293	0.15013212021696867
ENSDARG00000012892	-0.04949361295398899	0.011681898073650564	-0.07552250391683343	-0.023464721991144553
ENSDARG00000012899	-0.7286622716891223	0.1339319387935906	-1.0270812280369692	-0.43024331534127547
ENSDARG00000012914	0.07403742075151117	0.04669780150049144	-0.030011765074076727	0.17808660657709907
ENSDARG00000012915	0.11580795202410933	0.03010846819027715	0.04872210427555995	0.1828937997726587
ENSDARG00000012927	0.08062806587803176	0.018393235201734814	0.03964538391132483	0.12161074784473869
ENSDARG00000012929	-0.05153767027842816	0.03980133071037142	-0.14022056159496116	0.03714522103810483
ENSDARG00000012932	-0.15202671018450248	0.04908041198325553	-0.2613846829958868	-0.04266873737311816
ENSDARG00000012942	-0.13125090847893833	0.034890810159996566	-0.2089924781737041	-0.053509338784172564
ENSDARG00000012946	0.07021878415057078	0.03867624785499005	-0.015957266344183332	0.1563948346453249
ENSDARG00000012947	-0.12288212525103119	0.05716578672065934	-0.25025543564769326	0.004491185145630891
ENSDARG00000012949	-0.0696165465423469	0.025053422367036744	-0.1254390502935634	-0.013794042791130424
ENSDARG00000012953	0.1256755092926605	0.02001117438390734	0.08108783417400406	0.17026318441131694
ENSDARG00000012972	4.8653768519924223e-4	0.025442727166196156	-0.05620339121428906	0.05717646658468754
ENSDARG00000012981	-0.09381096128089969	0.013729373198165532	-0.12440191111715136	-0.06322001144464802
ENSDARG00000012982	0.04818482402456801	0.027240355675723932	-0.012510470798437298	0.10888011884757332
ENSDARG00000012987	0.05160725288932866	0.019537359178286584	0.008075303838977699	0.09513920193967962
ENSDARG00000013000	-0.09790258422316536	0.042742900934773315	-0.1931397024425342	-0.00266546600379651
ENSDARG00000013004	0.17149227464684466	0.04403327744156643	0.07338001839899973	0.2696045308946896
ENSDARG00000013006	-0.15148950079486465	0.027769832723506176	-0.21336454399926857	-0.08961445759046072
ENSDARG00000013009	-0.076382416178668	0.0603518638945247	-0.21085474891184613	0.058089916554510124
ENSDARG00000013016	-0.10964646683973209	0.03892353293244343	-0.19637350282307653	-0.02291943085638766
ENSDARG00000013022	-0.09112235004161144	0.058466555725845366	-0.22139395439618803	0.03914925431296516
ENSDARG00000013023	-0.063734137129084	0.07702115089604612	-0.2353479558652618	0.10787968160709381
ENSDARG00000013024	0.11014744954648839	0.026101629347047964	0.0519893950981857	0.16830550399479108
ENSDARG00000013025	-0.31008553567899294	0.06516796640775549	-0.45528881353704936	-0.16488225782093652
ENSDARG00000013031	0.14107570268824823	0.02790667679818846	0.07889575188438061	0.20325565349211586
ENSDARG00000013044	-0.1579022225615346	0.07922034075357176	-0.3344161416621594	0.0186116965390902
ENSDARG00000013050	-0.3677997763889035	0.10557092075581467	-0.6030264465648982	-0.1325731062129087
ENSDARG00000013051	-0.08828613841202945	0.0576489997843756	-0.21673611460974504	0.040163837785686135
ENSDARG00000013058	-0.3127113639430188	0.03450304630476704	-0.3895889419265517	-0.2358337859594859
ENSDARG00000013063	0.08876249718051803	0.02444005131339613	0.034306669304601946	0.14321832505643411
ENSDARG00000013075	0.13385336894165192	0.09015542316255566	-0.06702543212410161	0.33473217000740546
ENSDARG00000013076	-0.7203774514948932	0.06294496159026654	-0.8606275659509498	-0.5801273370388366
ENSDARG00000013078	0.16423246343505807	0.018765518997107208	0.122420281479917	0.20604464539019912
ENSDARG00000013079	-0.25661966946109993	0.040737745636528225	-0.34738902325618276	-0.1658503156660171
ENSDARG00000013082	-0.19514957366715796	0.02703209112596736	-0.25538082615535923	-0.1349183211789567
ENSDARG00000013087	-0.04202997939811228	0.04436615055590467	-0.1408839231647959	0.05682396436857134
ENSDARG00000013095	0.0698990178942978	0.023257962725548795	0.018077047527453954	0.12172098826114164
ENSDARG00000013110	-0.1213529199835726	0.11147930326581197	-0.36974428678248855	0.12703844681534338
ENSDARG00000013117	-0.01765915103905645	0.014842174540314506	-0.05072957678029272	0.015411274702179817
ENSDARG00000013122	0.08941521307393484	0.01871090941602748	0.0477247088480882	0.1311057172997815
ENSDARG00000013128	0.07256199446031923	0.054491338147897826	-0.04885227316373367	0.19397626208437213
ENSDARG00000013144	0.22699139122892442	0.06438672741574623	0.08352882232165046	0.37045396013619836
ENSDARG00000013150	0.03738823046144624	0.03138463185454625	-0.03254108712895429	0.10731754805184676
ENSDARG00000013153	-0.28410106812802854	0.08030937372920424	-0.46304150391275434	-0.10516063234330278
ENSDARG00000013161	0.027786476150382267	0.014560350827324407	-0.004656007226529729	0.06022895952729426
ENSDARG00000013222	-0.042898039445646415	0.027644823432591694	-0.10449454459210451	0.018698465700811684
ENSDARG00000013224	-0.4450745039152228	0.07820929012703368	-0.6193356618335331	-0.27081334599691254
ENSDARG00000013227	0.024884628546682764	0.04621566369753827	-0.07809028730813387	0.1278595444014994
ENSDARG00000013236	-0.14991119187219099	0.03693467575662958	-0.23220677791105288	-0.0676156058333291
ENSDARG00000013240	-0.380939477248479	0.03273154174504184	-0.4538698970960173	-0.30800905740094064
ENSDARG00000013245	0.023600549032666326	0.03384714715035619	-0.051815594561938794	0.09901669262727145
ENSDARG00000013250	-0.14162227883739323	0.06041004856930072	-0.27622425510503	-0.00702030256975647
ENSDARG00000013266	-0.17055625331252397	0.06774943548632853	-0.3215114027197502	-0.019601103905297762
ENSDARG00000013274	-0.05882936452492816	0.022013795055652485	-0.1078791565680908	-0.009779572481765517
ENSDARG00000013279	-0.1882060570433324	0.05785674610990212	-0.317118920900311	-0.05929319318635376
ENSDARG00000013292	-0.20522038975867496	0.09104468021596801	-0.40808057901453937	-0.00236020050281055
ENSDARG00000013302	-0.2542263010703921	0.056222346749414114	-0.3794974962126059	-0.12895510592817833
ENSDARG00000013307	-0.09224097853019161	0.037522143703593386	-0.1758455247259802	-0.008636432334403046
ENSDARG00000013310	0.11525473561216405	0.03370847572321728	0.040147571212027514	0.19036190001230058
ENSDARG00000013312	-0.13403876281358065	0.04582762250504348	-0.23614906901122856	-0.03192845661593274
ENSDARG00000013317	-0.007052061220073663	0.0651134978451937	-0.15213397555767427	0.13802985311752697
ENSDARG00000013329	-0.4730476020340734	0.03828759540015083	-0.5583576808942804	-0.3877375231738664
ENSDARG00000013333	0.0016492205961917152	0.05511637026578727	-0.12115770537346994	0.12445614656585337
ENSDARG00000013335	0.1705041742001001	0.08745139465665754	-0.0243496758947834	0.36535802429498365
ENSDARG00000013346	-0.02906510941859639	0.03589532712662605	-0.1090448823941887	0.050914663556995934
ENSDARG00000013351	0.07336689480715158	0.027640388865420817	0.011780270492098649	0.13495351912220452
ENSDARG00000013360	0.08207953637608444	0.05706669532763709	-0.04507298463788732	0.20923205739005618
ENSDARG00000013379	0.01208397934629908	0.02065200256508364	-0.03393154994028396	0.05809950863288212
ENSDARG00000013382	-0.10703737871290343	0.03355150863218492	-0.1817947986390275	-0.03227995878677936
ENSDARG00000013397	0.1607575305336558	0.049239206253195195	0.05104574203994609	0.2704693190273655
ENSDARG00000013415	0.10120150172408035	0.04096213296965507	0.009932181794163983	0.1924708216539967
ENSDARG00000013422	-0.1374310765416467	0.044718408507367545	-0.23706989993590585	-0.03779225314738757
ENSDARG00000013434	-0.08913546742897215	0.01662676970907868	-0.12618221900079887	-0.05208871585714542
ENSDARG00000013438	-0.24803758631507694	0.09287608152265799	-0.4549783919759557	-0.04109678065419817
ENSDARG00000013441	-0.24191665444245763	0.07615944799441736	-0.41161047946464707	-0.0722228294202682
ENSDARG00000013443	-0.010118494498386133	0.0198423434374944	-0.054329990825922284	0.03409300182915001
ENSDARG00000013453	0.04449340993515402	0.04167620319125264	-0.048366957598550336	0.13735377746885838
ENSDARG00000013457	-0.006649535930180913	0.017796765728871282	-0.04630320109037683	0.033004129230015014
ENSDARG00000013460	0.005296539566793451	0.05969973536100065	-0.1277227602443509	0.13831583937793782
ENSDARG00000013461	0.13432408934171608	0.03942808991787035	0.04647283033610086	0.2221753483473313
ENSDARG00000013472	0.10931806913945595	0.02212936205077054	0.06001077778446347	0.15862536049444842
ENSDARG00000013475	0.06366025539235624	0.04392716611437831	-0.03421557008474499	0.16153608086945748
ENSDARG00000013476	0.05902010319808086	0.023151252373277486	0.0074358983130418735	0.11060430808311986
ENSDARG00000013478	-0.29808683784451956	0.039030092378802526	-0.38505130307034285	-0.21112237261869626
ENSDARG00000013492	-0.071584918807243	0.03465542681170252	-0.1488020217185642	0.005632184104078175
ENSDARG00000013500	0.21689077874762577	0.04270882123946799	0.12172959482143056	0.31205196267382096
ENSDARG00000013505	-0.044451151875241006	0.040201390283414	-0.13402543146957924	0.04512312771909722
ENSDARG00000013524	0.042369094840580476	0.06708612435609808	-0.1071081052664243	0.19184629494758526
ENSDARG00000013526	-0.5592942763213483	0.1172554583204577	-0.8205557186126173	-0.2980328340300793
ENSDARG00000013528	-0.16117790972708698	0.027684109809818877	-0.22286195037699877	-0.0994938690771752
ENSDARG00000013542	0.04491260233599099	0.021422325133020878	-0.0028193125927748544	0.09264451726475684
ENSDARG00000013561	-0.0899381442103451	0.096136716165515	-0.304144096601106	0.12426780818041575
ENSDARG00000013575	0.044298296029977445	0.015529059577804843	0.009697395049860912	0.07889919701009399
ENSDARG00000013581	-0.3839297856623999	0.06912565944562345	-0.5379513531423654	-0.22990821818243432
ENSDARG00000013582	-0.2576794101418562	0.024706639599690963	-0.31272923373595024	-0.20262958654776214
ENSDARG00000013596	-0.24254793481071033	0.061638762399288505	-0.3798876561009157	-0.10520821352050494
ENSDARG00000013607	-0.009131756714830231	0.023002602016856773	-0.060384747965366636	0.04212123453570617
ENSDARG00000013613	-0.010189338649222586	0.04691585594755526	-0.11472438006016178	0.09434570276171661
ENSDARG00000013615	-0.17777639110980423	0.03773020592402933	-0.26184452882257664	-0.0937082533970318
ENSDARG00000013623	0.08397952562102166	0.022487628027485447	0.03387396792396588	0.13408508331807745
ENSDARG00000013628	0.20741377159330798	0.020013987024893147	0.16281982951999438	0.2520077136666216
ENSDARG00000013649	-0.13240260774190335	0.04907289286956961	-0.24174382692395158	-0.02306138855985511
ENSDARG00000013653	-0.09739352731624157	0.040464101242159926	-0.18755316340460415	-0.007233891227878986
ENSDARG00000013655	0.03875461246804729	0.01950258897671	-0.0046998637452794895	0.08220908868137407
ENSDARG00000013659	0.1957392845345076	0.029967174465573492	0.1289682588235123	0.26251031024550286
ENSDARG00000013667	0.12444861866975726	0.028406947373947916	0.06115399555953445	0.18774324177998009
ENSDARG00000013670	-0.09228856999053851	0.0314699805272526	-0.1624080562745615	-0.02216908370651552
ENSDARG00000013681	0.06615376834843766	0.026001313528221152	0.0082192314735318045	0.1240883052233435
ENSDARG00000013694	-0.039208638997360844	0.01962668917922876	-0.08293962769345903	0.004522349698737348
ENSDARG00000013704	-0.044039257120438276	0.024614138759421384	-0.09888297599848629	0.01080446175760974
ENSDARG00000013705	-0.0792536933842052	0.026358237233890736	-0.13798350583490837	-0.02052388093350202
ENSDARG00000013708	0.08474306330722663	0.01118932073611132	0.059811703047761344	0.10967442356669191
ENSDARG00000013711	-0.09300905452713441	0.09543038683841762	-0.3056412071018923	0.11962309804762349
ENSDARG00000013719	-0.22437237807780575	0.03767561482028154	-0.30831887923134493	-0.14042587692426658
ENSDARG00000013726	-0.06459047339401472	0.06078231677582804	-0.20002191491597424	0.0708409681279448
ENSDARG00000013729	0.029132911677757143	0.017189961505384505	-0.00916870941653852	0.0674345327720528
ENSDARG00000013730	0.03654337780949382	0.06122789632585418	-0.09988087681952951	0.17296763243851715
ENSDARG00000013732	0.2038641147489964	0.0392128372454102	0.11649246858588352	0.2912357609121093
ENSDARG00000013734	0.0746897057969076	0.07421000576996703	-0.09066049126528146	0.24003990285909665
ENSDARG00000013741	0.17532302783359624	0.035730933328633155	0.09570954706633747	0.25493650860085504
ENSDARG00000013749	0.14738957609921058	0.0676353911093166	-0.0033114666007447446	0.2980906187991659
ENSDARG00000013750	0.023977544798184598	0.06487211077129314	-0.1205665256216909	0.16852161521806008
ENSDARG00000013763	0.0015452922739931573	0.01547264426274795	-0.03292990755079807	0.036020492098784385
ENSDARG00000013776	0.10318263736322576	0.032203559218985156	0.03142863589516419	0.17493663883128735
ENSDARG00000013777	-0.0014270928963390965	0.022442664798768667	-0.05143246627658028	0.048578280483902087
ENSDARG00000013784	-0.3845074775952053	0.044401545083713176	-0.48344028528444677	-0.28557466990596386
ENSDARG00000013789	-0.05677312897882161	0.053982272047876034	-0.17705312664718686	0.06350686868954362
ENSDARG00000013794	-0.5662849260877958	0.046189807433700415	-0.6692022305965881	-0.46336762157900346
ENSDARG00000013795	-0.4379247906464454	0.07486259560535156	-0.6047290484752661	-0.2711205328176247
ENSDARG00000013800	0.1106750240336397	0.03645851395104931	0.029440392613623148	0.19190965545365624
ENSDARG00000013802	0.06597441414740712	0.02786374595856949	0.003890119215242918	0.12805870907957134
ENSDARG00000013804	0.11247422534450445	0.023546288256496815	0.060009825660135754	0.16493862502887313
ENSDARG00000013822	-0.10791449155098085	0.046109476042860885	-0.21065280656680951	-0.005176176535152191
ENSDARG00000013828	0.22511056690342662	0.03740426031494899	0.14176868126588044	0.3084524525409728
ENSDARG00000013830	-0.10779035394400469	0.014017863207538901	-0.13902409957855105	-0.07655660830945833
ENSDARG00000013837	0.015356539802851827	0.03681323786426185	-0.06666846574992219	0.09738154535562585
ENSDARG00000013838	0.037307853125515864	0.03869118959275078	-0.04890148963565913	0.12351719588669086
ENSDARG00000013839	-0.022773708922948173	0.0327965666974627	-0.09584901339332397	0.050301595547427615
ENSDARG00000013841	-0.018557750300789065	0.02648850876563318	-0.07757782581267533	0.0404623252110972
ENSDARG00000013842	-0.40319588224791597	0.09325673527610229	-0.6109848373259984	-0.19540692716983357
ENSDARG00000013843	-0.09186836430883578	0.028016578018379937	-0.15429319029129274	-0.029443538326378832
ENSDARG00000013845	0.07375543950578604	0.03021058275818731	0.00644206632112225	0.14106881269044985
ENSDARG00000013853	-0.7265256525734558	0.0907931852481635	-0.928825476120476	-0.5242258290264357
ENSDARG00000013860	-0.48839776270278384	0.09358990001519311	-0.6969290550801464	-0.27986647032542133
ENSDARG00000013861	0.12357300932037558	0.025604744043638338	0.06652208432158088	0.1806239343191703
ENSDARG00000013863	-0.12670055384570017	0.04231231481614785	-0.22097826640503365	-0.0324228412863667
ENSDARG00000013880	0.347395756271569	0.08713458776563807	0.15324779591914295	0.541543716623995
ENSDARG00000013881	-0.2035033909400727	0.024561977952841107	-0.2582308882984282	-0.14877589358171714
ENSDARG00000013892	0.10428356043870372	0.021457314580567165	0.05647368416245045	0.152093436714957
ENSDARG00000013928	0.16398426133921296	0.030221131975639932	0.09664738303328493	0.23132113964514098
ENSDARG00000013931	-0.019089186425361775	0.024606775192306474	-0.07391649825343186	0.0357381254027083
ENSDARG00000013933	-0.31825890946069785	0.10854833756733998	-0.5601196777130093	-0.07639814120838642
ENSDARG00000013938	0.11014025434924794	0.05873578446429688	-0.02073122901754372	0.24101173771603962
ENSDARG00000013946	0.06428983147878128	0.02042345432785518	0.01878353939911994	0.10979612355844262
ENSDARG00000013961	0.2059894471249287	0.02418514134521211	0.152101594052882	0.2598773001969754
ENSDARG00000013965	0.036833053518365924	0.049636387614627624	-0.07376371019803618	0.14742981723476803
ENSDARG00000013966	-0.026161754010739183	0.07627842069622122	-0.19612066673214357	0.14379715871066523
ENSDARG00000013968	0.06639871853820956	0.016641433537418315	0.02931929392074043	0.10347814315567869
ENSDARG00000013973	-0.3400018804846068	0.0580334177707943	-0.46930839333326424	-0.21069536763594934
ENSDARG00000013976	-0.023518287816890495	0.023522271590933987	-0.07592917503562349	0.028892599401842505
ENSDARG00000013979	-0.07593085353449201	0.028516567521921228	-0.13946972555537462	-0.012391981513609387
ENSDARG00000013990	0.017772495173701244	0.018132640449455034	-0.02262954550082737	0.05817453584822986
ENSDARG00000013997	-0.14658560393050982	0.0420424202869554	-0.24026195400341105	-0.05290925385760857
ENSDARG00000014003	-0.46271063291668824	0.036226795287107434	-0.5434289629788456	-0.3819923028545309
ENSDARG00000014004	0.11850022544482115	0.048681970492200334	0.010030035599900233	0.22697041528974207
ENSDARG00000014005	0.09348562656215201	0.031781342873314446	0.02267238173782299	0.16429887138648103
ENSDARG00000014008	0.0012289139909395512	0.02389504324280747	-0.052012560228251854	0.054470388210130956
ENSDARG00000014013	0.060558849656139044	0.018716684217382887	0.018855478371029924	0.10226222094124816
ENSDARG00000014015	0.09503217410490647	0.018257408923560505	0.05435213194572041	0.13571221626409252
ENSDARG00000014017	-0.21588535718062413	0.027469781388996854	-0.2770918443490175	-0.15467887001223074
ENSDARG00000014018	-0.3231653545812908	0.08949692670530851	-0.5225769341067567	-0.123753775055825
ENSDARG00000014039	-0.03689602867727658	0.03504036235223319	-0.11497082142196449	0.04117876406741133
ENSDARG00000014041	-0.3626964087436309	0.023002905794907744	-0.41395007685384505	-0.31144274063341676
ENSDARG00000014047	0.00234929891832323	0.0175066567883548	-0.03665796324019935	0.04135656107684581
ENSDARG00000014059	-0.2842769532547351	0.05078079721846737	-0.39742362047203883	-0.17113028603743144
ENSDARG00000014068	0.24133487895798394	0.023314019380445607	0.18938800658045213	0.29328175133551576
ENSDARG00000014081	0.048893753526591414	0.03447203990593907	-0.027914737895052673	0.1257022449482355
ENSDARG00000014083	0.032653726331499794	0.019577508150989263	-0.010967680204797346	0.07627513286779694
ENSDARG00000014085	-0.038177132730282747	0.041189280630223146	-0.12995256918784862	0.05359830372728313
ENSDARG00000014098	0.06999916868120395	0.03569396122774174	-0.009531933111619095	0.149530270474027
ENSDARG00000014101	-0.03662235391657746	0.07770588374422219	-0.20976185251500756	0.1365171446818526
ENSDARG00000014106	-0.06292300366384615	0.04532816613322213	-0.16392045171456682	0.038074444386874504
ENSDARG00000014113	-0.05449772045067743	0.027195154211586345	-0.11509230013527111	0.006096859233916244
ENSDARG00000014137	0.028129089496622413	0.041428444421292385	-0.06417923709581316	0.12043741608905797
ENSDARG00000014138	-0.23547140476411418	0.043900355073579166	-0.3332874915195487	-0.1376553180086797
ENSDARG00000014139	0.13455611304673573	0.035119066956989894	0.056305955514359185	0.21280627057911228
ENSDARG00000014148	0.09738961611836837	0.02978010105926741	0.03103541593213706	0.16374381630459967
ENSDARG00000014159	0.25922622816223717	0.03727658677971431	0.17616881688891783	0.3422836394355565
ENSDARG00000014161	-0.6305104955927088	0.03559011633448825	-0.7098102165442933	-0.5512107746411242
ENSDARG00000014165	-0.01961595586203789	0.029692360099763764	-0.08577465700748857	0.04654274528341279
ENSDARG00000014169	-0.06454750859197525	0.048941387412901174	-0.17359571535677235	0.044500698172821845
ENSDARG00000014171	-0.3348723709354298	0.05561164614708723	-0.4587828403386677	-0.21096190153219196
ENSDARG00000014179	-0.31203123872583866	0.07064896692770008	-0.46944694679014054	-0.15461553066153674
ENSDARG00000014181	-0.1371421213833047	0.05461788590755232	-0.2588383549872756	-0.015445887779333783
ENSDARG00000014208	-0.277216290495917	0.030846649707457218	-0.3459469091627134	-0.20848567182912056
ENSDARG00000014209	0.016684296982740425	0.013797556943841908	-0.01405857570632673	0.04742716967180758
ENSDARG00000014215	0.06255411648387159	0.030258484601682786	-0.004865988659366244	0.12997422162710942
ENSDARG00000014218	-0.04500580075916335	0.04068265664560675	-0.13565240863325734	0.04564080711493063
ENSDARG00000014222	-0.10639265086608604	0.024108759904046716	-0.1601103154815014	-0.05267498625067068
ENSDARG00000014230	0.03650466189898331	0.027511041864424254	-0.02479375933776127	0.09780308313572789
ENSDARG00000014239	0.1944519445008377	0.026486595545849777	0.1354361319082832	0.2534677570933922
ENSDARG00000014244	0.11323280031943253	0.03480299194067226	0.035686901811055494	0.19077869882780957
ENSDARG00000014259	-0.17909556170489993	0.04602820098084677	-0.2816527845973573	-0.07653833881244253
ENSDARG00000014274	0.0373142151982513	0.05300090039511148	-0.08077915016235125	0.15540758055885384
ENSDARG00000014280	0.020489911221667566	0.04278050369371641	-0.07483099116584427	0.11581081360917939
ENSDARG00000014292	0.02500196194010608	0.026610072159701254	-0.03428897369308259	0.08429289757329475
ENSDARG00000014303	0.09913435886254825	0.034154063990566245	0.023034361931942235	0.17523435579315427
ENSDARG00000014311	0.08243282625842789	0.015123030112080006	0.048736615305944093	0.1161290372109117
ENSDARG00000014313	-0.1412632386275316	0.07738179848770955	-0.31368063027456994	0.031154153019506747
ENSDARG00000014321	-0.1690094049723059	0.08142510001138706	-0.3504358338345454	0.012417023889933598
ENSDARG00000014324	0.05237434683391475	0.032866175133516466	-0.020856054897258454	0.12560474856508796
ENSDARG00000014329	0.08133543629299923	0.01274007902194587	0.05294877124682635	0.10972210133917212
ENSDARG00000014333	-0.31436878880428126	0.03952941909359413	-0.40244582328316636	-0.22629175432539614
ENSDARG00000014340	0.011954899890556233	0.024962436698577502	-0.04366487515779228	0.06757467493890475
ENSDARG00000014348	0.013137803696292409	0.02112775022666721	-0.03393775743880661	0.060213364831391426
ENSDARG00000014361	0.05942708825786257	0.0139131437699921	0.028426672070672385	0.09042750444505275
ENSDARG00000014366	0.01576588063852284	0.027711273343819707	-0.04597868413685344	0.07751044541389912
ENSDARG00000014373	0.06432202893307895	0.017102943265895107	0.026214296559021064	0.10242976130713684
ENSDARG00000014378	-0.03334077981434082	0.10379860040238038	-0.2646184741526826	0.19793691452400097
ENSDARG00000014386	-0.03325352904456509	0.03793849390470018	-0.11778576129947202	0.051278703210341836
ENSDARG00000014395	-0.0024315152014252822	0.046136170496617966	-0.10522930916680265	0.10036627876395207
ENSDARG00000014428	-0.14048793395996445	0.060333702815611304	-0.2749198012876216	-0.006056066632307261
ENSDARG00000014430	0.04813355232738027	0.017635746293176262	0.008838660827781328	0.08742844382697922
ENSDARG00000014439	0.09409927287526147	0.03521068893013213	0.015644968864831063	0.1725535768856919
ENSDARG00000014463	0.10326737213137324	0.024593099282175523	0.048470532130002214	0.15806421213274427
ENSDARG00000014474	0.06908383758978631	0.011192920664983735	0.04414445618893601	0.09402321899063662
ENSDARG00000014477	-0.3845085288437825	0.08965926244409579	-0.5842818149359061	-0.18473524275165887
ENSDARG00000014480	-0.31530444174158206	0.05452821366593124	-0.43680087314005234	-0.1938080103431118
ENSDARG00000014498	0.05583249240477526	0.054596825810597896	-0.0658168163789449	0.17748180118849544
ENSDARG00000014499	0.186460554491477	0.07973329282829457	0.008803706943955325	0.36411740203899867
ENSDARG00000014506	-0.6279459433209826	0.07284822500496116	-0.7902619037527746	-0.46562998288919066
ENSDARG00000014517	0.07183011445161465	0.010951091310113516	0.047429562431901454	0.09623066647132784
ENSDARG00000014527	0.03705286514993556	0.05965094615228887	-0.09585772552972041	0.16996345582959152
ENSDARG00000014531	0.032086541009189055	0.02355012332822886	-0.020386403747505964	0.08455948576588407
ENSDARG00000014532	0.01908870814084592	0.011163282666818217	-0.005784635684796691	0.04396205196648853
ENSDARG00000014536	-0.015574430754486352	0.030029025165232766	-0.08248326841241502	0.05133440690344232
ENSDARG00000014545	-0.1258064327555948	0.07854590744664285	-0.3008176208019777	0.049204755290788105
ENSDARG00000014550	0.3192358110548544	0.04708326572286093	0.21432775741935434	0.4241438646903544
ENSDARG00000014554	-0.35312648659244755	0.0931228521424479	-0.560617131458809	-0.14563584172608615
ENSDARG00000014556	0.15435891022418002	0.049948163267747286	0.04306746706195862	0.2656503533864014
ENSDARG00000014565	0.06504806189400023	0.02102419909868707	0.018203227050320764	0.11189289673767969
ENSDARG00000014569	0.11931162320286295	0.030141369848915966	0.05215246599040564	0.18647078041532028
ENSDARG00000014571	0.13447331461805123	0.02984621504459219	0.06797180329245814	0.20097482594364433
ENSDARG00000014577	-0.21208004117097365	0.03463163245269654	-0.2892441269465355	-0.1349159553954118
ENSDARG00000014582	0.08023556466617768	0.02269237460136821	0.029673803173042634	0.13079732615931272
ENSDARG00000014587	-0.025078908814204746	0.09820995921554357	-0.24390433459434477	0.19374651696593528
ENSDARG00000014591	0.0971136786599131	0.031530958415525986	0.026858325173916092	0.16736903214591012
ENSDARG00000014592	0.10431040668575048	0.061988808215048624	-0.03380926528652528	0.24243007865802624
ENSDARG00000014599	-0.340007720976386	0.042260541562431225	-0.4341700755376197	-0.24584536641515226
ENSDARG00000014623	-0.025412569994777305	0.0711948498759031	-0.18404458106460717	0.13321944107505254
ENSDARG00000014634	-0.36730799446675216	0.02385440800463498	-0.42045892773301174	-0.3141570612004926
ENSDARG00000014646	-0.12530026476667083	0.06648938628222187	-0.27344784958681256	0.0228473200534709
ENSDARG00000014651	0.07693669945652203	0.08162996762754218	-0.10494620290078653	0.25881960181383057
ENSDARG00000014655	-0.002597749357432731	0.026684360983104415	-0.06205421080431432	0.05685871208944886
ENSDARG00000014657	-0.022698406530945698	0.026869546434609273	-0.08256748687714788	0.03717067381525649
ENSDARG00000014674	0.10245159416009952	0.022321982979182104	0.052715116630807565	0.15218807168939147
ENSDARG00000014676	-0.053068367568925676	0.02685225087798881	-0.11289891101345509	0.006762175875603731
ENSDARG00000014680	-0.11832778508006657	0.04920417358769035	-0.22796151593067632	-0.008694054229456835
ENSDARG00000014685	0.09946237440613802	0.030531162928219748	0.031434704089448595	0.16749004472282744
ENSDARG00000014690	-0.04132675805782402	0.024248127576582935	-0.09535495319912823	0.012701437083480191
ENSDARG00000014692	0.027656314773342544	0.020896311715374566	-0.018903569222899465	0.07421619876958455
ENSDARG00000014704	-0.15007084400080395	0.02629625335592021	-0.2086625477648042	-0.0914791402368037
ENSDARG00000014717	0.17253698910548113	0.02520544004320653	0.11637576886380208	0.22869820934716018
ENSDARG00000014727	-0.19952420875405277	0.04919612469629224	-0.3091400055570229	-0.08990841195108261
ENSDARG00000014731	0.03675473480709531	0.06401533343070372	-0.1058803167327114	0.17938978634690203
ENSDARG00000014746	0.1263568960194713	0.067667996076694	-0.024416795075065362	0.27713058711400795
ENSDARG00000014761	-0.11622575262522955	0.06881475418734814	-0.2695545800199451	0.03710307476948599
ENSDARG00000014763	0.136427939425372	0.02828001946169395	0.07341612932784378	0.19943974952290025
ENSDARG00000014770	0.08846605604603679	0.016007480755795386	0.052799166251626485	0.1241329458404471
ENSDARG00000014775	-0.4508276042485831	0.0877016628825828	-0.6462390867010683	-0.25541612179609785
ENSDARG00000014790	0.22703842468664023	0.032149052302068284	0.15540587219786312	0.29867097717541735
ENSDARG00000014793	0.11555985530397278	0.014351070369409488	0.0835836778463025	0.14753603276164307
ENSDARG00000014794	0.19936139219264934	0.05013203093061886	0.08766026634715986	0.31106251803813884
ENSDARG00000014804	-0.20167695719608467	0.04520396528890277	-0.30239766852012784	-0.10095624587204148
ENSDARG00000014806	0.08618814509123253	0.023339787978239813	0.034183856699794235	0.13819243348267082
ENSDARG00000014817	0.12550287071489585	0.017450871929726424	0.08661990496723573	0.16438583646255597
ENSDARG00000014825	0.16315420727040286	0.03505302738045701	0.08505119508426796	0.24125721945653777
ENSDARG00000014866	-0.0187576474518098	0.02326211034513613	-0.07058885929099945	0.03307356438737984
ENSDARG00000014867	0.06882972125228028	0.031036229362176506	-3.233072087423655e-4	0.13798274971330293
ENSDARG00000014875	0.09220464332163777	0.013592600811938948	0.06191844135301643	0.12249084529025911
ENSDARG00000014891	0.12604743736122623	0.030994208503359686	0.056988037208327166	0.19510683751412528
ENSDARG00000014898	-0.07322883484317017	0.02278687460456283	-0.12400115546493597	-0.022456514221404364
ENSDARG00000014914	0.13943849284419066	0.02188509667977334	0.09067545865251186	0.18820152703586945
ENSDARG00000014915	0.02572714377891497	0.08381917036210153	-0.16103360624613983	0.21248789380396976
ENSDARG00000014939	0.11221667935702072	0.08186841318713665	-0.07019751281570387	0.2946308715297453
ENSDARG00000014941	-0.13631813851434282	0.049936450445710545	-0.24758348388271778	-0.025052793145967853
ENSDARG00000014943	0.031114438524662495	0.02086928709098104	-0.015385230856007966	0.07761410790533296
ENSDARG00000014945	0.0673544198512729	0.03831276582860352	-0.018011742218490695	0.1527205819210365
ENSDARG00000014954	-0.14442228906227964	0.0319536727673519	-0.21561950881887215	-0.0732250693056871
ENSDARG00000014956	-0.13976977685961514	0.027492865406900494	-0.20102769842515955	-0.07851185529407073
ENSDARG00000014962	0.007540048762353971	0.018082671400752093	-0.03275065393336282	0.04783075145807077
ENSDARG00000014963	-0.3552865350495408	0.044043789275904306	-0.45342221312387954	-0.257150856975202
ENSDARG00000014966	-0.6373188518163294	0.0987057811979908	-0.857249037819229	-0.4173886658134298
ENSDARG00000014969	-0.15776839049147395	0.03800261464785241	-0.2424434926654166	-0.07309328831753133
ENSDARG00000014976	0.03292003062066452	0.09715108119505915	-0.18354606790251987	0.2493861291438489
ENSDARG00000014986	0.04969613262894219	0.013671826029041153	0.019233405876038376	0.080158859381846
ENSDARG00000014994	0.02602315522006949	0.021502584527800347	-0.0218875887844414	0.07393389922458038
ENSDARG00000014995	-0.18590551005247305	0.024466725649965698	-0.24042077205405074	-0.13139024805089536
ENSDARG00000015003	0.07875861857701012	0.02095570974347047	0.03206638752663626	0.12545084962738398
ENSDARG00000015006	0.06412633962792431	0.024554903717075804	0.009414604649125552	0.11883807460672308
ENSDARG00000015015	0.008693723386508973	0.05866659890925385	-0.1220236049570951	0.13941105173011306
ENSDARG00000015050	0.07847848035421029	0.03232674232998721	0.006450009810616497	0.15050695089780408
ENSDARG00000015053	0.16907330667580914	0.051360890001189825	0.05463411219156475	0.28351250116005355
ENSDARG00000015057	0.03355092795234518	0.06868125299202801	-0.11948044024229096	0.18658229614698132
ENSDARG00000015059	0.07962552270784176	0.014908825547384232	0.04640658926822943	0.11284445614745409
ENSDARG00000015064	-0.01643396077529976	0.044044038464582234	-0.11457019407661331	0.08170227252601378
ENSDARG00000015065	-0.026588271667180953	0.09368646452370372	-0.23533472317767895	0.18215817984331706
ENSDARG00000015070	-0.4125738538612786	0.051574472263751114	-0.5274889392828309	-0.2976587684397263
ENSDARG00000015088	0.02000540331574081	0.017999556636463413	-0.0201001081444907	0.060110914775972316
ENSDARG00000015110	0.016117660103607757	0.024504163121609815	-0.03848101778306033	0.07071633799027584
ENSDARG00000015111	0.08150665077946069	0.028699719462731654	0.017559690803441663	0.14545361075547972
ENSDARG00000015126	0.08261259533695442	0.07275857585917773	-0.07950361435007008	0.24472880502397892
ENSDARG00000015128	-0.08342926050227688	0.04377319365181346	-0.1809620139534014	0.01410349294884762
ENSDARG00000015149	0.054124290962059875	0.0448955374632875	-0.04590920034069627	0.15415778226481602
ENSDARG00000015153	0.08662525191931195	0.026797511690393717	0.026916674985389334	0.14633382885323457
ENSDARG00000015156	0.035592893309599014	0.062408096675133314	-0.1034610115707809	0.1746467981899789
ENSDARG00000015158	0.18420924957236667	0.03658110641189218	0.1027014651273855	0.26571703401734786
ENSDARG00000015161	0.032854023124724095	0.028530303809480923	-0.030715455252152336	0.09642350150160053
ENSDARG00000015164	0.14005872996423716	0.037397867244857705	0.05673108897454483	0.2233863709539295
ENSDARG00000015176	-0.5172672390286734	0.057250443278521065	-0.6448291759909827	-0.3897053020663642
ENSDARG00000015199	0.060134480433358825	0.04148448227018611	-0.032298706267378574	0.15256766713409622
ENSDARG00000015201	0.06133827520734593	0.014904194595582647	0.02812966017136439	0.09454689024332746
ENSDARG00000015206	0.11558839837050189	0.023387762987778515	0.063477214996386	0.16769958174461777
ENSDARG00000015208	0.16117053957695399	0.020508840918086666	0.11547399431815925	0.20686708483574873
ENSDARG00000015221	-0.3106752699809498	0.03612447111844122	-0.3911656075874047	-0.2301849323744949
ENSDARG00000015222	-0.3004026882920048	0.03758059746395797	-0.3841374775823064	-0.2166678990017032
ENSDARG00000015224	0.10866447293253591	0.023343474885113985	0.05665196960064762	0.1606769762644242
ENSDARG00000015228	-0.07191470807437066	0.06030504057268188	-0.20628271194497172	0.06245329579623042
ENSDARG00000015236	0.05929594644549912	0.02824640471720521	-0.0036409653338341716	0.1222328582248324
ENSDARG00000015239	0.1309248819877854	0.029789416272144657	0.06454992621382778	0.19729983776174304
ENSDARG00000015240	-0.0036616960863898635	0.06404288646382317	-0.1463581396097801	0.1390347474370004
ENSDARG00000015252	-0.5545961806575369	0.08283537824930365	-0.7391649052537891	-0.37002745606128473
ENSDARG00000015254	0.004983496703278745	0.053806563056739594	-0.11490499693529206	0.12487199034184955
ENSDARG00000015290	0.16254268696398042	0.04340323316451203	0.06583425684831201	0.2592511170796488
ENSDARG00000015292	0.032073773088492394	0.018360810855938228	-0.008836662933594933	0.07298420911057972
ENSDARG00000015293	0.1418997507217143	0.05242385155139944	0.0250921303092803	0.25870737113414827
ENSDARG00000015310	0.10847448304561441	0.02415689663454587	0.05464956311076629	0.16229940298046253
ENSDARG00000015312	0.016287187021414917	0.047704788167579885	-0.09000570492054491	0.12258007896337475
ENSDARG00000015314	-0.013062398842593761	0.015604167839578085	-0.047830651458872414	0.02170585377368489
ENSDARG00000015315	0.021805643141863378	0.06026430990788422	-0.11247160715203479	0.15608289343576154
ENSDARG00000015325	0.05318737441415576	0.02571181649370602	-0.00410212287061211	0.11047687169892363
ENSDARG00000015343	0.08368857619358742	0.028571864900054072	0.02002649393607403	0.14735065845110082
ENSDARG00000015349	0.08221286435720701	0.03398203771461463	0.006496165855611302	0.15792956285880272
ENSDARG00000015352	0.0573588640183942	0.020934984260956004	0.010712812220836976	0.10400491581595142
ENSDARG00000015355	-0.24470877003524028	0.08127463527555509	-0.4257999425737187	-0.06361759749676182
ENSDARG00000015356	-0.0516179381222724	0.06510330425970015	-0.19667713973599377	0.09344126349144898
ENSDARG00000015374	-0.42361489824690807	0.040527646397497605	-0.513916121764734	-0.33331367472908213
ENSDARG00000015385	-0.4281566051657466	0.07143918890568422	-0.5873330375208884	-0.2689801728106048
ENSDARG00000015392	0.13861776634896658	0.028644039356614064	0.07479486938067087	0.2024406633172623
ENSDARG00000015394	-0.16086296790901833	0.02119947216608354	-0.2080983354838707	-0.11362760033416598
ENSDARG00000015422	-0.2612618464169206	0.031895758599075494	-0.332330025365096	-0.19019366746874516
ENSDARG00000015425	0.034316759135513325	0.026630535661051804	-0.025019772020082168	0.09365329029110882
ENSDARG00000015427	0.07843236044471656	0.02493143165423926	0.022881668940265644	0.1339830519491675
ENSDARG00000015449	0.074378186228553	0.06245695629530696	-0.06478458466982914	0.21354095712693513
ENSDARG00000015460	0.10138149824346292	0.0280229740731219	0.038942420962935966	0.16382057552398988
ENSDARG00000015471	0.07277699419000769	0.026999601896377134	0.012618132216527515	0.13293585616348785
ENSDARG00000015472	0.13956178133615738	0.04792174143781393	0.0327854873837236	0.24633807528859114
ENSDARG00000015474	0.14612883192554965	0.04820638633983843	0.038718309607895254	0.25353935424320406
ENSDARG00000015482	-0.16982703385922157	0.10044894161563406	-0.3936412233139167	0.05398715559547354
ENSDARG00000015495	-0.18367778037548468	0.0544640908050907	-0.3050313371364156	-0.062324223614553725
ENSDARG00000015502	0.29873180433915286	0.04568321811711399	0.19694325116864794	0.40052035750965775
ENSDARG00000015524	0.14879067725774947	0.01644309311464173	0.11215318264218824	0.1854281718733107
ENSDARG00000015536	-0.05793859627751876	0.07998411245949744	-0.23615430479016442	0.12027711223512688
ENSDARG00000015538	0.14651935927415877	0.03275619522136836	0.0735340080581808	0.21950471049013673
ENSDARG00000015540	0.04601931726388425	0.020956249399789857	-6.741162157015632e-4	0.09271275074347007
ENSDARG00000015543	-0.13903404060904542	0.04482106353358355	-0.2389015936555681	-0.03916648756252275
ENSDARG00000015546	0.05880179734523249	0.04082895108431792	-0.03217077485158338	0.14977436954204837
ENSDARG00000015551	0.3060296906997174	0.05388021352038497	0.18597709360163156	0.42608228779780327
ENSDARG00000015552	-0.024769645544718607	0.018104530908593385	-0.06510905425914189	0.01556976316970467
ENSDARG00000015557	0.014414101263462188	0.02205153373919479	-0.03471977780672387	0.06354798033364825
ENSDARG00000015563	0.01170439983934878	0.04272961047268216	-0.0835031053850739	0.10691190506377145
ENSDARG00000015567	-0.3108421776696421	0.08060232281695029	-0.49043534469842875	-0.13124901064085545
ENSDARG00000015575	-0.45041877235174227	0.04988550500678741	-0.5615706042083211	-0.3392669404951635
ENSDARG00000015576	-0.7211835248034166	0.06840202055124413	-0.8735927243480073	-0.568774325258826
ENSDARG00000015610	0.05271279704672531	0.01703619208072721	0.01475379558175613	0.09067179851169449
ENSDARG00000015628	-0.02648927631894661	0.028292059730304315	-0.08952791380675396	0.03654936116886073
ENSDARG00000015638	0.10529068799774546	0.07400232364547817	-0.05959676445400694	0.27017814044949784
ENSDARG00000015649	-0.05997924299176629	0.02305028282506542	-0.11133847370356648	-0.008620012279966095
ENSDARG00000015653	-0.048621458446997036	0.02571355443773711	-0.10591482811238316	0.008671911218389089
ENSDARG00000015657	-0.4173515012259476	0.05902428558407391	-0.548865805146556	-0.2858371973053392
ENSDARG00000015676	-0.20699337879978794	0.057597856174200573	-0.3353293999326417	-0.07865735766693416
ENSDARG00000015681	-0.17283053767514506	0.02785480427421481	-0.2348949092929964	-0.11076616605729371
ENSDARG00000015686	-0.19375654274805482	0.0731699986054553	-0.3567894594406512	-0.030723626055458392
ENSDARG00000015707	-0.09232127705520754	0.013340129165392352	-0.12204493713913347	-0.0625976169712816
ENSDARG00000015709	-0.13686422988776295	0.031057144107220866	-0.2060638593047983	-0.06766460047072757
ENSDARG00000015722	0.10567273057054787	0.03348234700658476	0.03106941234949004	0.1802760487916057
ENSDARG00000015747	0.03704450956974962	0.029194944150960783	-0.02800587977457552	0.10209489891407475
ENSDARG00000015749	-0.05741041582194146	0.03429307971372369	-0.13382015908635153	0.01899932744246862
ENSDARG00000015757	0.11963514212394577	0.01850862367704391	0.07839535861233118	0.16087492563556036
ENSDARG00000015759	0.042611169178445096	0.022209323958545083	-0.006874288409938797	0.09209662676682899
ENSDARG00000015765	-0.0550709835479528	0.03354901508554522	-0.1298228475059297	0.01968088041002411
ENSDARG00000015780	0.027439304482348364	0.042826397135881426	-0.06798385486670272	0.12286246383139945
ENSDARG00000015805	0.11622794239358164	0.028222973006130178	0.05334323972006315	0.17911264506710012
ENSDARG00000015807	-0.03514734622698334	0.03631676872321221	-0.11606614959777242	0.04577145714380574
ENSDARG00000015822	0.10020062871009269	0.0550565125307913	-0.02247292591463254	0.22287418333481793
ENSDARG00000015823	0.09601788887038863	0.02221764956573717	0.04651388067315367	0.14552189706762358
ENSDARG00000015824	0.0283482496929599	0.020236317968273406	-0.016741076593298012	0.07343757597921781
ENSDARG00000015829	0.1437012773142777	0.039877516959871705	0.05484863245524599	0.23255392217330942
ENSDARG00000015835	-0.1032272442279125	0.020038361602146074	-0.14787549624380408	-0.05857899221202092
ENSDARG00000015851	0.13287299508788844	0.046915745666966414	0.028338199397413888	0.237407790778363
ENSDARG00000015853	0.06368150180468113	0.01993425634534202	0.019265210756170666	0.1080977928531916
ENSDARG00000015856	-0.26384555915525093	0.03236938951956014	-0.3359690535588602	-0.19172206475164166
ENSDARG00000015860	0.23102310901076886	0.049521192387673184	0.12068301625510734	0.34136320176643037
ENSDARG00000015862	-0.11605920715427925	0.03760286634840981	-0.19984361461121836	-0.03227479969734014
ENSDARG00000015863	-0.05994822893460674	0.02774077033471939	-0.12175851710142327	0.0018620592322097992
ENSDARG00000015887	0.17573687551435138	0.02682275628593066	0.11597205011631023	0.23550170091239253
ENSDARG00000015889	-0.09050263317253796	0.03325488060825407	-0.16459912467395377	-0.01640614167112213
ENSDARG00000015891	-0.1862866855217311	0.07225620387589958	-0.34728354067466416	-0.02528983036879806
ENSDARG00000015901	0.09227025524333304	0.037243553652367846	0.009286446364456954	0.17525406412220912
ENSDARG00000015902	0.08689865185344116	0.038984499010219754	3.577498355007702e-5	0.17376152872333223
ENSDARG00000015905	-0.06021324817425648	0.018155918290025566	-0.10066715510975063	-0.019759341238762322
ENSDARG00000015907	-0.15428347149489022	0.05761437385264319	-0.2826562963088266	-0.02591064668095383
ENSDARG00000015915	-0.09591414068293475	0.03736106687327782	-0.17915978533494242	-0.012668496030927082
ENSDARG00000015917	0.010278625487703358	0.015850392910184384	-0.025038250774726253	0.045595501750132966
ENSDARG00000015918	0.13945063154064907	0.016172316322557955	0.1034164652157459	0.17548479786555224
ENSDARG00000015921	0.14846991130424297	0.04228393086827779	0.05425544212193155	0.24268438048655439
ENSDARG00000015922	-0.2646601870703552	0.07991039400978446	-0.44271164064108715	-0.08660873349962325
ENSDARG00000015930	0.018929638209301446	0.03837105853479583	-0.06656640810391666	0.10442568452251956
ENSDARG00000015937	-0.18583674110482115	0.04944786884033184	-0.296013458815886	-0.07566002339375634
ENSDARG00000015946	0.09104727728702965	0.020351281681993127	0.045701795883664194	0.1363927586903951
ENSDARG00000015966	0.06869200185542043	0.06692870337192822	-0.08043444244063758	0.21781844615147844
ENSDARG00000015968	-0.11656869782540022	0.05747473729119668	-0.24463039299161987	0.011492997340819433
ENSDARG00000015970	0.2077401980115122	0.044299455912862835	0.10903485917020944	0.30644553685281495
ENSDARG00000015971	0.08024595224287917	0.018192646231399844	0.03971021035425551	0.12078169413150283
ENSDARG00000015978	0.04588692714428375	0.04736380724919207	-0.059646211965630226	0.15142006625419774
ENSDARG00000015989	0.012036319837385484	0.028769659605587465	-0.05206647648824404	0.07613911616301501
ENSDARG00000015990	0.07272562310554295	0.02480004647689806	0.017467676019301076	0.12798357019178483
ENSDARG00000015997	0.0482539261995786	0.046620163539141245	-0.05562227146793592	0.15213012386709313
ENSDARG00000015998	-0.11671894883269043	0.018267100676560667	-0.15742058556328	-0.07601731210210086
ENSDARG00000016010	-0.060374101536231184	0.013862945556233856	-0.0912626691330463	-0.029485533939416064
ENSDARG00000016011	0.13338021283106705	0.055346222446485044	0.01006114428737892	0.2566992813747552
ENSDARG00000016016	0.16622965847053864	0.029145582008351996	0.10128925483397742	0.23117006210709984
ENSDARG00000016022	-0.22756698353463833	0.07756799646881887	-0.40039925013754774	-0.054734716931728905
ENSDARG00000016038	-0.0066753270458722	0.02190611443648917	-0.05548519171787113	0.04213453762612672
ENSDARG00000016044	-0.12166176567134485	0.03308296658587015	-0.1953752088602858	-0.04794832248240387
ENSDARG00000016056	-0.6750782659719234	0.11321049644746259	-0.9273269715591689	-0.422829560384678
ENSDARG00000016058	-0.212769035429356	0.0393484446912901	-0.3004428338112525	-0.12509523704745948
ENSDARG00000016059	0.09221661664078784	0.03173035260270802	0.02151698521947032	0.16291624806210536
ENSDARG00000016074	-0.04981990458183867	0.02055247119454554	-0.09561366415473432	-0.004026145008943015
ENSDARG00000016080	0.03551232361941382	0.0239642321695971	-0.017883313135684795	0.08890796037451243
ENSDARG00000016084	-0.43673870846080165	0.04849493260797319	-0.5447921519290828	-0.32868526499252054
ENSDARG00000016085	0.12411624002380872	0.049170894975032714	0.014556658543001672	0.23367582150461577
ENSDARG00000016086	-0.17177933663509012	0.022631534267089644	-0.22220553741565127	-0.12135313585452898
ENSDARG00000016093	-0.01848404004847544	0.02752393822594584	-0.07981119616937551	0.04284311607242464
ENSDARG00000016112	-0.3026530051783583	0.06352445319635328	-0.4441943073963367	-0.16111170296037994
ENSDARG00000016117	0.03265078235290595	0.012389730561486621	0.005044742323215896	0.060256822382596005
ENSDARG00000016122	-0.2015913200443284	0.04374085921835017	-0.2990520278879964	-0.1041306122006604
ENSDARG00000016128	0.06944195675593597	0.01750903488475049	0.030429395868440387	0.10845451764343154
[truncated: 13,106 more rows]
