# Supplementary material for: Crosstalk between codon optimality and cis-regulatory elements dictates mRNA stability
Source: Genome Biol. 2021 Jan 5;22:14. doi: 10.1186/s13059-020-02251-5 (PMC7783504; doi:10.1186/s13059-020-02251-5)
Supplement: Supplementary file 4 — Additional file 4: Table S3. [file 13059_2020_2251_MOESM4_ESM.csv]

Table 3: Training/testing data to train machine learning predictor of mRNA stability. See the file README.docx for a detailed description of this table.
gene_id	specie	cell_type	datatype	decay_rate	utrlenlog	cdslenlog	allocation
ENSG00000122965	human	293t	endogenous	0.5412401490820609	7.2868764117507	7.96693349840484	training
ENSDARG00000009350	fish	embryo mzt	aamanitin ribo	-2.350035304724687	6.393590753950631	6.86171134048073	training
ENSG00000101856	human	hela	endogenous	0.5056527261360496	7.10085190894405	6.3784261836515865	training
ENSMUSG00000040586	mouse	mES cells	slam-seq	0.14640623324193464	6.891625897052253	8.026496938945412	training
ENSG00000183826	human	293t	endogenous	-0.22038513609840887	8.784927626058323	7.517520850603031	training
ENSG00000135709	human	k562	slam-seq	0.07502982109424736	8.683724062303869	7.1204443723924875	training
ENSG00000101363	human	RPE	endogenous	0.8579408393510423	6.740519359606223	5.556828061699537	training
ENSMUSG00000058239	mouse	mES cells	slam-seq	0.09297749411673173	7.195187320178709	6.948897222313312	training
ENSG00000125386	human	RPE	endogenous	-1.277349218740565	7.56734567601324	8.422662707570003	training
ENSG00000149084	human	hela	endogenous	0.23315906012042656	7.221105098182496	6.84587987526405	training
ENSG00000005893	human	RPE	endogenous	0.4858084263069466	7.886457270977689	7.1204443723924875	training
ENSG00000145287	human	hela	endogenous	-0.31119329702095994	7.510430556378006	5.855071922202427	training
ENSDARG00000036778	fish	embryo mzt	aamanitin polya	-0.07020217260343674	8.446985296372741	7.6255950721324535	training
ENSG00000145416	human	RPE	endogenous	-0.9030823362553156	8.400884069015854	7.40184157874383	training
ENSG00000269713	human	k562	slam-seq	-0.3882012250097968	7.396335293800808	8.112827478751374	training
ENSMUSG00000103793	mouse	mES cells	slam-seq	0.9171882894710447	7.4645098346365275	7.937374696163295	training
ENSG00000056487	human	293t	endogenous	-1.0166525637502761	7.562681246721884	7.3758821482150125	training
ENSG00000131943	human	k562	slam-seq	-0.8748520214419618	8.249836485425702	6.131226489483141	training
ENSG00000158122	human	293t	endogenous	-0.12251210869000226	7.688455356549944	6.525029657843462	training
ENSG00000178127	human	hela	endogenous	0.7580722558901194	6.625392368007956	6.633318433280377	training
ENSMUSG00000050424	mouse	mES cells	slam-seq	-0.43056375137022507	6.802394763324311	7.527255919373784	training
ENSDARG00000044672	fish	embryo mzt	aamanitin polya	0.4104463029427973	6.945051063725834	6.877296071497429	training
ENSDARG00000009557	fish	embryo mzt	aamanitin polya	0.07307733239900323	6.169610732491456	7.201916317531627	training
ENSMUSG00000018865	mouse	mES cells	slam-seq	0.6431108827720686	7.2254814727822945	6.752270376141742	training
ENSDARG00000019293	fish	embryo mzt	aamanitin polya	0.5414335050961235	6.833031732786201	7.115582126184454	training
ENSDARG00000058220	fish	embryo mzt	aamanitin polya	-0.08220383291135468	7.307202314764738	7.1631723908466425	training
ENSG00000116539	human	RPE	endogenous	-0.4527637012333978	7.780303087908373	9.09504174761272	training
ENSG00000167601	human	RPE	endogenous	1.5519860121850322	7.529943370601589	7.895808377083183	training
ENSG00000124444	human	293t	endogenous	-1.1937963289763065	7.549609165154532	6.2422232654551655	training
ENSG00000120942	human	k562	endogenous	-1.696356660006183	7.742402021815782	6.925595197110468	training
ENSG00000135951	human	RPE	endogenous	-1.1242703795660596	6.842683282238422	7.6487397889562425	training
ENSG00000099308	human	k562	slam-seq	-0.41597348696507297	7.584264818389059	8.27664912542186	training
ENSDARG00000043555	fish	embryo mzt	aamanitin polya	0.4436606458097072	6.548219102762372	7.01301578963963	training
ENSDARG00000025820	fish	embryo mzt	aamanitin ribo	-2.1045739285757175	5.056245805348308	7.321849713788356	training
ENSG00000110047	human	k562	slam-seq	0.004979604495863665	7.898039690764619	7.4073177104694174	training
ENSG00000169118	human	hela	endogenous	-1.0142717374097805	8.765146421639022	7.264730177929867	training
ENSDARG00000094154	fish	embryo mzt	aamanitin polya	1.200778970989572	4.007333185232471	6.021023349349527	training
ENSG00000183978	human	k562	endogenous	0.31801994255724253	7.047517221357296	5.7745515455444085	training
ENSG00000147459	human	293t	endogenous	-0.7037835050401371	8.39615486303918	8.633018756921828	training
ENSG00000214063	human	k562	endogenous	0.6634105643467056	6.18826412308259	6.652863029353347	training
ENSG00000116251	human	k562	endogenous	1.1253886416668588	7.410347097821024	5.961005339623274	training
ENSG00000106443	human	hela	endogenous	-0.9911131939998796	8.964951211714654	7.954372272531867	training
ENSG00000105819	human	hela	endogenous	-0.9379306051762875	7.789868559054706	7.295735072749282	training
ENSG00000187775	human	293t	endogenous	-1.057116176160158	6.272877006546167	9.502263438685219	training
ENSG00000126882	human	k562	endogenous	-2.255440082415104	7.918264686095274	6.748759547491679	training
ENSG00000112304	human	k562	endogenous	1.0120371473917722	8.146419323098003	6.049733455231958	training
ENSG00000227124	human	k562	endogenous	0.0023864941055360637	6.9167150203536085	7.917900586327916	training
ENSG00000160867	human	hela	endogenous	-0.5618846657270328	6.150602768446279	7.787382026484701	training
ENSG00000104325	human	293t	endogenous	-0.18781858946647914	7.459914766241105	6.9167150203536085	training
ENSMUSG00000026088	mouse	mES cells	slam-seq	-0.8059953759187145	5.942799375126701	6.621405651764134	training
ENSG00000135845	human	k562	slam-seq	-2.002222014493071	5.60947179518496	6.796823718274855	training
ENSG00000135486	human	hela	endogenous	0.8852387066467836	7.841492924460013	7.02108396428914	training
ENSDARG00000036070	fish	embryo mzt	aamanitin ribo	0.20873621916505142	4.7535901911063645	5.945420608606575	training
ENSG00000095303	human	k562	endogenous	1.1684885689009539	8.058327306580958	7.496097345175956	training
ENSG00000135049	human	RPE	endogenous	0.28968889248318963	6.3473892096560105	8.252706676567644	training
ENSG00000173598	human	k562	endogenous	0.5591010604181205	9.078864009187797	6.304448802421981	training
ENSG00000102879	human	k562	endogenous	0.02563866265113099	4.727387818712341	7.234898420314831	training
ENSDARG00000089833	fish	embryo mzt	aamanitin polya	0.32648060321623035	6.091309882077698	6.786716950605081	training
ENSMUSG00000062328	mouse	mES cells	slam-seq	1.4452990166454678	4.948759890378168	6.320768294250582	training
ENSG00000197912	human	293t	endogenous	0.2161601833142028	8.142354276849835	7.796057974316123	training
ENSDARG00000026829	fish	embryo mzt	aamanitin polya	0.6691348836231066	6.569481420414296	6.063785208687608	training
ENSG00000198131	human	k562	slam-seq	0.2785092499754249	8.193123721512068	7.67275789664251	training
ENSG00000242498	human	293t	endogenous	0.3845209652832256	8.823206220552741	6.525029657843462	training
ENSG00000110955	human	293t	endogenous	0.7728787685451972	5.003946305945459	7.372118028337787	training
ENSDARG00000078497	fish	embryo mzt	aamanitin ribo	0.6013838970721965	5.834810737062605	8.269756947532983	training
ENSG00000140386	human	hela	endogenous	-0.1926840763338924	7.66105638236183	8.343791731996841	training
ENSDARG00000062757	fish	embryo mzt	aamanitin ribo	0.3184566849719884	6.806829360392176	7.4377951216719325	training
ENSDARG00000071652	fish	embryo mzt	aamanitin ribo	-0.25242705985656955	5.700443573390687	7.3796321526095525	training
ENSDARG00000021343	fish	embryo mzt	aamanitin ribo	-2.538907678261701	7.532623618788788	7.149131598557407	training
ENSG00000133316	human	hela	endogenous	-1.7349959649253055	6.7464121285733745	7.055312843339752	training
ENSDARG00000090581	fish	embryo mzt	aamanitin polya	-0.028856597465949912	4.672828834461906	7.1252830915107115	training
ENSDARG00000002197	fish	embryo mzt	aamanitin polya	0.12856379999811285	4.897839799950911	7.880048200971577	training
ENSDARG00000058730	fish	embryo mzt	aamanitin polya	-0.13646595015576238	7.160845906664299	6.928537818164665	training
ENSG00000005249	human	k562	slam-seq	0.7526468481839123	7.709756864454165	7.1372784372603855	training
ENSG00000167173	human	hela	endogenous	-0.739361900518647	7.267525427828172	8.05356916913454	training
ENSG00000187051	human	k562	endogenous	0.6051633104052802	6.444131256700441	6.021023349349527	training
ENSG00000213085	human	293t	endogenous	1.172831241029758	6.257667587882639	7.4127640174265625	training
ENSG00000186522	human	RPE	endogenous	0.8987253164946457	7.32052696227274	7.400009517162692	training
ENSG00000172831	human	293t	endogenous	-0.3305357112102502	7.6255950721324535	7.5352967024440884	training
ENSG00000058799	human	k562	endogenous	0.558848135061125	6.416732282512326	6.826545223556594	training
ENSG00000028203	human	293t	endogenous	-0.10018204658122642	7.890956716138919	7.75833346749091	training
ENSDARG00000029307	fish	embryo mzt	aamanitin polya	-1.1191771356451625	6.882437470997847	7.208600337960199	training
ENSG00000109171	human	hela	endogenous	0.7094239085399132	8.324821298768782	7.465655310134056	training
ENSDARG00000007181	fish	embryo mzt	aamanitin ribo	0.6516243927211716	5.236441962829949	7.165493475060845	training
ENSG00000266967	human	k562	slam-seq	1.484803608430132	6.1903154058531475	7.122866658599083	training
ENSG00000128422	human	hela	endogenous	1.262090762451708	5.545177444479562	7.170119543449628	training
ENSDARG00000087417	fish	embryo mzt	aamanitin polya	-0.5793057791306417	8.130353547431238	7.589841512182657	training
ENSMUSG00000057130	mouse	mES cells	slam-seq	0.07618932391657822	8.16223106548118	6.063785208687608	training
ENSMUSG00000042558	mouse	mES cells	slam-seq	-0.557179686873989	6.267200548541362	7.01571242048723	training
ENSG00000146411	human	k562	endogenous	-0.9291367796226068	7.807510042216193	7.5256399750415355	training
ENSG00000105221	human	k562	endogenous	-0.06345682519422703	8.176391596633795	7.277247726631484	training
ENSDARG00000017244	fish	embryo mzt	aamanitin polya	1.518634380177186	8.373322820996535	9.088624613292087	training
ENSG00000167524	human	293t	endogenous	0.8842104079729289	6.313548046277095	7.1180162044653335	training
ENSDARG00000019507	fish	embryo mzt	aamanitin polya	0.48708843998455453	5.723585101952381	7.701652362642226	training
ENSG00000149428	human	293t	endogenous	0.9591786095118369	7.7057128238944275	8.007700012884026	training
ENSG00000161647	human	k562	endogenous	-1.8363899695142636	6.9782137426306985	7.51425465281641	training
ENSDARG00000104647	fish	embryo mzt	aamanitin polya	0.6000670079394005	NA	6.698268054115413	training
ENSG00000197056	human	k562	slam-seq	-0.44361430505485816	6.398594934535208	8.140315540159985	training
ENSG00000161618	human	hela	endogenous	0.2667631106552132	7.59488438721652	7.787382026484701	training
ENSG00000013523	human	RPE	endogenous	0.2978390501385952	8.02322468471667	7.607878073278507	training
ENSG00000171720	human	RPE	endogenous	0.3049718470974234	6.376726947898627	7.160845906664299	training
ENSG00000162413	human	293t	endogenous	-2.3066204979780536	8.442900586834382	7.492760300922379	training
ENSG00000179604	human	hela	endogenous	-1.6890673234493603	7.499423290592229	6.977281341630747	training
ENSG00000169375	human	hela	endogenous	-1.7289335154488414	8.11162807830774	8.248790733696413	training
ENSG00000172992	human	hela	endogenous	-0.19509634895426148	6.9975959829819265	6.546785410760524	training
ENSMUSG00000049800	mouse	mES cells	slam-seq	-2.4711058470085607	8.363342466597977	6.836259277277067	training
ENSG00000076554	human	k562	endogenous	0.778178829287971	8.123261319121745	6.61338421837956	training
ENSG00000182180	human	RPE	endogenous	-0.1333254637737737	7.602900462204755	6.028278520230698	training
ENSG00000103018	human	hela	endogenous	0.5717258467269296	8.228710798793687	6.118097198041348	training
ENSG00000120800	human	k562	endogenous	0.34182527121083706	6.206575926724928	9.031094081699155	training
ENSG00000136738	human	293t	endogenous	-0.7019828867046648	7.623153068476902	7.392647520721623	training
ENSG00000134954	human	293t	endogenous	2.0677995769363093	8.188966863648876	7.285506548522785	training
ENSG00000153113	human	k562	slam-seq	0.9525558070517253	7.63433723562832	7.773594467360194	training
ENSG00000107745	human	hela	endogenous	-0.025022036463962533	7.085901464365611	7.27931883541462	training
ENSDARG00000062799	fish	embryo mzt	aamanitin polya	0.1795299787296497	8.037866234709618	7.427144133408616	training
ENSG00000115738	human	k562	endogenous	-0.34358373177967594	6.665683717782408	6.0063531596017325	training
ENSG00000121481	human	RPE	endogenous	0.021788465737066297	7.741967899820685	6.919683849847411	training
ENSG00000166401	human	hela	endogenous	-0.4850065393881015	7.64826303090192	7.026426808699636	training
ENSG00000160972	human	RPE	endogenous	1.0210637976115609	5.389071729816501	7.370230641807081	training
ENSG00000090615	human	hela	endogenous	0.09741187495987647	8.340933226000878	8.411388132519262	training
ENSDARG00000013946	fish	embryo mzt	aamanitin polya	0.6836201040759549	6.583409222158765	7.562161631225652	training
ENSG00000148690	human	293t	endogenous	0.9403254890718664	7.572502985020384	6.855408798609928	training
ENSG00000138758	human	293t	endogenous	0.7280846912473228	8.319473692442186	7.186144304522325	training
ENSG00000186470	human	k562	endogenous	-0.5230877551863623	7.847371836159788	6.913737350659685	training
ENSG00000187961	human	293t	endogenous	0.26676954293738253	6.70808408385307	7.5652752818989315	training
ENSDARG00000077227	fish	embryo mzt	aamanitin polya	-1.6431242814574396	5.521460917862246	7.4360278163518485	training
ENSG00000128915	human	k562	endogenous	0.3333002439164334	8.793156870913819	7.989560449333865	training
ENSG00000187772	human	k562	slam-seq	0.23415861481886407	8.422882511944996	6.656726524178391	training
ENSG00000115421	human	k562	endogenous	-1.349595031489979	8.502485562543963	7.701652362642226	training
ENSDARG00000042825	fish	embryo mzt	aamanitin polya	-0.6826243480587032	8.138272638530186	7.546446273746024	training
ENSG00000198715	human	RPE	endogenous	0.9712266747528014	6.668228248417403	7.108244139731541	training
ENSMUSG00000051510	mouse	mES cells	slam-seq	-2.0965742101622706	8.335191583433202	6.194405391104672	training
ENSDARG00000032990	fish	embryo mzt	aamanitin polya	1.4215242380592954	5.82600010738045	8.641532465671846	training
ENSDARG00000075543	fish	embryo mzt	aamanitin polya	1.0136189510139695	6.694562058521095	8.94494150776486	training
ENSG00000080189	human	RPE	endogenous	0.38603393207996717	8.392763113038061	7.078341579557671	training
ENSDARG00000021046	fish	embryo mzt	aamanitin polya	-1.096990089362873	6.16541785423142	6.9167150203536085	training
ENSXETG00000007216	xenopus	embryo mzt	aamanitin ribo	-0.46986134560373566	NA	7.241366283322318	training
ENSDARG00000001873	fish	embryo mzt	aamanitin ribo	0.8181107887370213	6.586171654854675	7.370230641807081	training
ENSDARG00000054271	fish	embryo mzt	aamanitin polya	-0.4185044925080129	7.059617628291383	6.293419278846481	training
ENSG00000132591	human	hela	endogenous	0.14095254860427844	6.683360945766275	7.181591944611865	training
ENSG00000141655	human	293t	endogenous	0.5133409020787869	8.741136422901011	7.524021415206125	training
ENSG00000101473	human	hela	endogenous	0.49169660004358456	6.42648845745769	6.8679744089702925	training
ENSG00000080822	human	k562	slam-seq	-0.05046441064797232	7.07326971745971	6.723832440821209	training
ENSG00000157379	human	k562	endogenous	1.087555719967383	6.900730664045173	6.849066282633458	training
ENSMUSG00000015880	mouse	mES cells	slam-seq	-1.917497316819806	6.371611847231857	8.011686729127847	training
ENSG00000213199	human	k562	endogenous	1.2359783020112736	6.22455842927536	7.409136443920128	training
ENSG00000276203	human	k562	endogenous	0.1824916820789877	7.2305631534092925	7.813187267521416	training
ENSG00000169570	human	k562	slam-seq	0.9634139392797024	8.485496104672983	6.8001700683022	training
ENSG00000050030	human	293t	endogenous	-0.8896696032566779	8.787220328629298	8.423321975806166	training
ENSDARG00000071868	fish	embryo mzt	aamanitin polya	-1.7933366123223389	8.03073492409854	7.734996194022781	training
ENSMUSG00000020741	mouse	mES cells	slam-seq	-0.3791120018174722	7.121252453244542	8.309676895987726	training
ENSG00000196372	human	hela	endogenous	-1.250949714832653	7.710653323501202	6.731018100482083	training
ENSG00000270011	human	293t	endogenous	-0.15229001040239667	7.362645270417825	6.874198495453294	training
ENSG00000055211	human	293t	endogenous	0.3946390427140284	7.134890851565884	6.901737206656574	training
ENSG00000057608	human	k562	endogenous	1.159566097328184	6.664409020350408	7.199678345691172	training
ENSG00000005700	human	hela	endogenous	0.7112609781797377	8.30795254527102	8.309676895987726	training
ENSG00000143771	human	RPE	endogenous	0.06389195288303326	8.197263371414335	6.042632833682381	training
ENSG00000184060	human	k562	endogenous	2.648302268265526	7.38770923908104	7.060476365999801	training
ENSG00000136878	human	hela	endogenous	-1.8613146720154674	7.349873704738337	7.917900586327916	training
ENSG00000185043	human	k562	endogenous	1.0799446831860793	6.234410725718371	6.546785410760524	training
ENSG00000204316	human	hela	endogenous	0.5222843848967901	5.337538079701318	7.042286171939743	training
ENSG00000174165	human	293t	endogenous	0.762354047797352	8.269756947532983	6.752270376141742	training
ENSDARG00000015064	fish	embryo mzt	aamanitin polya	0.24981683823891132	NA	6.625392368007956	training
ENSG00000197753	human	293t	endogenous	0.6174577416560106	8.17103418920548	6.493753839851686	training
ENSG00000175445	human	293t	endogenous	-0.07143928588190651	7.6676260915849905	7.264730177929867	training
ENSG00000105254	human	RPE	endogenous	1.0446166622044437	5.62040086571715	6.745236349484363	training
ENSDARG00000076713	fish	embryo mzt	aamanitin polya	-0.6715181793038255	6.424869023905388	6.687108607866515	training
ENSG00000187800	human	k562	endogenous	-0.13257951406755067	7.400620577371135	8.043984431221553	training
ENSG00000104613	human	hela	endogenous	1.2935558192858032	6.590301048196686	7.665753431861699	training
ENSG00000103495	human	293t	endogenous	0.8952357275486487	7.01301578963963	7.301822342137932	training
ENSDARG00000002060	fish	embryo mzt	aamanitin polya	-2.5560772460666565	6.703188113240863	7.149131598557407	training
ENSG00000157259	human	k562	endogenous	-0.07735149005073987	8.164510268747042	6.698268054115413	training
ENSMUSG00000027937	mouse	mES cells	slam-seq	-0.5189107932306272	5.703782474656201	6.091309882077698	training
ENSDARG00000078929	fish	embryo mzt	aamanitin polya	0.24746270883633487	6.248042874508429	7.398174092970465	training
ENSDARG00000028793	fish	embryo mzt	aamanitin polya	1.5331156864660167	6.728628613084702	7.3796321526095525	training
ENSG00000197601	human	RPE	endogenous	0.20721311247145674	8.181160858023409	7.3453648404168685	training
ENSG00000196396	human	293t	endogenous	0.5345198191162419	7.834788107388194	7.1770187659099	training
ENSG00000101745	human	RPE	endogenous	-1.586157985663637	8.48879371689454	8.730690365678642	training
ENSMUSG00000032459	mouse	mES cells	slam-seq	-0.02580559676392909	4.624972813284271	6.985641817639208	training
ENSG00000155868	human	RPE	endogenous	-2.7327185752460754	7.175489713624222	6.555356891810665	training
ENSMUSG00000006127	mouse	mES cells	slam-seq	0.7920463147071891	7.786136437783072	7.249925536717988	training
ENSG00000142208	human	293t	endogenous	1.1108849477180445	6.900730664045173	7.275172319452771	training
ENSDARG00000057245	fish	embryo mzt	aamanitin polya	-1.5433346625688293	7.179307969504034	6.951772164398911	training
ENSG00000103121	human	293t	endogenous	0.1864805987821307	9.174298600628918	5.645446897643238	training
ENSG00000166887	human	RPE	endogenous	0.483595614670241	7.627544390488503	7.8868329989550565	training
ENSG00000171033	human	hela	endogenous	-1.5376794108457223	8.145259566516865	5.44673737166631	training
ENSMUSG00000034707	mouse	mES cells	slam-seq	0.6071223032052628	7.659171367666058	7.400009517162692	training
ENSG00000136897	human	RPE	endogenous	-0.6132487039356989	7.949444420250626	6.169610732491456	training
ENSG00000203879	human	k562	slam-seq	1.3356232288659344	6.679599185844383	7.20414929203594	training
ENSMUSG00000102440	mouse	mES cells	slam-seq	0.9075836535580769	7.462789157412448	7.937374696163295	training
ENSG00000110104	human	293t	endogenous	1.3776570857993358	7.1098794630722715	6.988413181999592	training
ENSG00000150403	human	293t	endogenous	0.23414713122714406	8.08886878916199	7.618251097876695	training
ENSDARG00000078525	fish	embryo mzt	aamanitin polya	-2.227874048335162	NA	7.018401799069201	training
ENSG00000198805	human	RPE	endogenous	-0.20229541633803313	6.202535517187923	6.769641976852503	training
ENSG00000141401	human	293t	endogenous	1.2317132131591397	7.059617628291383	6.7661917146603505	training
ENSG00000160445	human	hela	endogenous	1.387043201896996	7.347299700743164	7.741533589281828	training
ENSG00000099968	human	hela	endogenous	0.3045118962344778	8.334711621820917	7.333676395657684	training
ENSDARG00000020377	fish	embryo mzt	aamanitin polya	1.0938501814772135	6.962243464266207	7.892452043520352	training
ENSG00000126456	human	k562	endogenous	0.1725378871636148	6.763884908562435	7.215239978730097	training
ENSG00000144161	human	RPE	endogenous	0.049105175510988065	8.508354242749032	6.796823718274855	training
ENSG00000270170	human	k562	endogenous	-1.122131579938192	6.269096283706261	5.707110264748875	training
ENSG00000107185	human	RPE	endogenous	0.2609155305995618	8.648572269472618	7.0707241072602764	training
ENSG00000172172	human	RPE	endogenous	-0.1108896457043501	6.839476438228843	6.2878585601617845	training
ENSG00000050748	human	RPE	endogenous	0.31250644674019107	8.08394570229562	7.151485463904735	training
ENSG00000083642	human	hela	endogenous	-0.43104027032226877	7.995643604287271	8.376781037699493	training
ENSMUSG00000036565	mouse	mES cells	slam-seq	0.5769738993044733	7.985824666418917	7.362645270417825	training
ENSG00000183397	human	293t	endogenous	1.5873694522651103	3.044522437723423	6.447305862541213	training
ENSG00000122729	human	293t	endogenous	0.9809271024506253	8.446556111816797	7.890208213109961	training
ENSG00000142082	human	k562	endogenous	0.4357670579049663	7.7025561132685825	7.0909098220799835	training
ENSG00000143437	human	k562	endogenous	0.2734732448418067	7.747164966520335	7.771067086065406	training
ENSG00000171490	human	hela	endogenous	0.9180789085702294	8.278428259199071	7.295735072749282	training
ENSG00000077514	human	293t	endogenous	-0.7528161744966847	7.73718007783463	7.2456550675945355	training
ENSG00000183395	human	k562	endogenous	1.464955694543438	5.267858159063328	6.212606095751519	training
ENSDARG00000033662	fish	embryo mzt	aamanitin polya	0.9464443428637354	5.7899601708972535	6.889591308354466	training
ENSG00000137073	human	k562	slam-seq	0.5757779508541903	7.955775781534187	8.119993827725105	training
ENSDARG00000053215	fish	embryo mzt	aamanitin polya	-1.2986400791520347	5.087596335232384	7.509335266016592	training
ENSG00000172382	human	293t	endogenous	-0.6833067042978356	6.745236349484363	6.773080375655535	training
ENSG00000100911	human	hela	endogenous	0.4692297879470762	6.591673732008658	6.641182169740591	training
ENSXETG00000003401	xenopus	embryo mzt	aamanitin ribo	0.10721004883397325	NA	6.796823718274855	training
ENSG00000117528	human	k562	endogenous	1.2183463353735122	7.336285660021297	7.591357046698551	training
ENSG00000117069	human	293t	endogenous	-1.1496263544888627	8.375860015299594	6.919683849847411	training
ENSG00000083290	human	RPE	endogenous	0.1256725226597703	8.616133139271142	8.043020885298283	training
ENSDARG00000069808	fish	embryo mzt	aamanitin polya	0.20807401184613908	8.16961956172385	6.86171134048073	training
ENSDARG00000040180	fish	embryo mzt	aamanitin polya	1.4046723268810524	5.062595033026967	6.922643891475888	training
ENSG00000142687	human	k562	slam-seq	0.937412812786125	7.246368080102461	8.055475141757274	training
ENSG00000053108	human	hela	endogenous	1.3195977774372758	7.878912912297133	7.835974581721566	training
ENSG00000168096	human	hela	endogenous	-0.24767753498618642	7.592366128519796	7.586803535162581	training
ENSG00000133104	human	RPE	endogenous	0.3117301462293141	7.911324018963353	7.601901959875166	training
ENSDARG00000046143	fish	embryo mzt	aamanitin polya	-0.08976661439804631	6.059123195581797	6.664409020350408	training
ENSG00000068137	human	k562	endogenous	-1.876565625270122	6.115892125483034	7.776115477098742	training
ENSG00000197448	human	RPE	endogenous	1.3169244560537974	7.367708572374371	6.745236349484363	training
ENSG00000119547	human	hela	endogenous	-2.5655357680047253	9.58713161949974	7.323830566202317	training
ENSG00000112874	human	RPE	endogenous	-0.9702595346717213	7.604396348796338	7.237059026124737	training
ENSG00000149548	human	k562	slam-seq	-0.3288412780894762	6.658011045870748	7.969011781106478	training
ENSG00000100299	human	293t	endogenous	2.3567510318772005	7.779885115070522	7.333676395657684	training
ENSG00000065613	human	hela	endogenous	0.5121663166398348	8.164510268747042	8.21851757748959	training
ENSG00000167173	human	k562	endogenous	-2.3418427971813274	7.267525427828172	8.05356916913454	training
ENSXETG00000023917	xenopus	embryo mzt	aamanitin ribo	0.6992603919622309	NA	6.428105272684596	training
ENSMUSG00000063052	mouse	mES cells	slam-seq	0.14719952425713143	7.732807530422021	7.501082124259871	training
ENSDARG00000040407	fish	embryo mzt	aamanitin ribo	-2.3143309955446676	7.609862200913554	7.3277805384216315	training
ENSG00000117481	human	RPE	endogenous	-0.8641091559069026	8.25608813381491	7.580699752224563	training
ENSDARG00000022129	fish	embryo mzt	aamanitin polya	1.1614717429463268	7.1276936993473985	6.934397209928558	training
ENSG00000143222	human	k562	endogenous	0.7933080398891276	5.8998973535824915	6.22455842927536	training
ENSDARG00000003527	fish	embryo mzt	aamanitin polya	-0.13441488183484082	6.844815479208263	6.823286122355687	training
ENSG00000141524	human	293t	endogenous	0.5889682922456433	7.897668150726906	7.791109510610028	training
ENSDARG00000067656	fish	embryo mzt	aamanitin polya	0.09634232327089853	6.26530121273771	7.050122520269059	training
ENSG00000070761	human	hela	endogenous	-0.3376494177966076	6.073044534100405	6.368187186350492	training
ENSG00000163040	human	RPE	endogenous	0.6197260242909736	6.0112671744041615	7.037027614686276	training
ENSG00000143753	human	RPE	endogenous	0.362654659187576	6.871091294610546	6.880384082186005	training
ENSDARG00000069003	fish	embryo mzt	aamanitin polya	0.9846750071525551	8.119398589612294	7.095893221097532	training
ENSG00000089685	human	293t	endogenous	1.0987717414999807	7.641564441260972	6.212606095751519	training
ENSG00000188219	human	k562	endogenous	5.9290604763391e-4	6.814542897259958	8.079927770758275	training
ENSG00000165671	human	RPE	endogenous	-0.452866113418398	8.467372496432281	8.998631198287637	training
ENSG00000104833	human	293t	endogenous	1.25164425481285	6.740519359606223	7.197435354096591	training
ENSG00000102189	human	RPE	endogenous	-0.037406287384750346	8.589513852995864	8.351610750626559	training
ENSDARG00000105018	fish	embryo mzt	aamanitin polya	-0.5638021400150708	6.202535517187923	6.22455842927536	training
ENSG00000139668	human	k562	endogenous	-0.5441670815420634	8.97979449089521	7.093404625868766	training
ENSG00000088727	human	hela	endogenous	-0.14142057676114836	6.440946540632921	7.772331575169614	training
ENSG00000164086	human	hela	endogenous	-0.9979247294490914	7.710653323501202	7.13966033596492	training
ENSMUSG00000029169	mouse	mES cells	slam-seq	0.4434733647289117	6.257667587882639	7.77863014732581	training
ENSG00000169635	human	k562	endogenous	-2.724733007407246	8.459775920546287	7.522400231387125	training
ENSMUSG00000037315	mouse	mES cells	slam-seq	-0.11607552130653899	8.360539381370861	7.814399633804487	training
ENSDARG00000032865	fish	embryo mzt	aamanitin polya	-0.5488003264800778	7.516977224604321	7.183870715062453	training
ENSG00000111291	human	hela	endogenous	-2.1370215152337657	NA	6.946013991099227	training
ENSG00000059573	human	RPE	endogenous	1.0957199671266094	6.71174039505618	7.77863014732581	training
ENSG00000147650	human	RPE	endogenous	0.8399995038309399	7.274479558773871	7.855932199718614	training
ENSG00000163702	human	293t	endogenous	-1.351775891172366	7.53955882930103	7.773594467360194	training
ENSG00000169184	human	293t	endogenous	-2.096356739280578	7.878155336503324	8.285008895449879	training
ENSG00000104447	human	k562	slam-seq	-2.077960459271619	8.617581365447506	8.265135629937385	training
ENSG00000204130	human	hela	endogenous	-1.147641006370011	7.718685495198466	7.563719668414366	training
ENSMUSG00000030528	mouse	mES cells	slam-seq	-0.5765915360048367	6.267200548541362	8.357259153499912	training
ENSG00000064999	human	k562	slam-seq	-0.011922100979658271	7.936660155225426	8.184792654165078	training
ENSG00000165633	human	k562	slam-seq	-0.9007685741534182	8.596928159435091	6.871091294610546	training
ENSG00000136875	human	k562	endogenous	-0.2645485929150698	7.1276936993473985	7.358830898342354	training
ENSDARG00000099814	fish	embryo mzt	aamanitin polya	-1.859757137221722	6.794586580876499	7.59890045687141	training
ENSDARG00000074248	fish	embryo mzt	aamanitin polya	-1.678734087534897	4.51085950651685	7.1252830915107115	training
ENSG00000178338	human	RPE	endogenous	-2.0453689546218743	6.593044534142437	7.517520850603031	training
ENSG00000159884	human	hela	endogenous	-2.0949894458217555	6.804614520062624	6.748759547491679	training
ENSG00000167377	human	k562	slam-seq	-1.3286359272278825	7.741967899820685	7.627057417018934	training
ENSDARG00000013653	fish	embryo mzt	aamanitin polya	-0.18525345994119502	5.683579767338681	7.700295203420117	training
ENSDARG00000091813	fish	embryo mzt	aamanitin polya	0.804708642166241	6.756932389247553	6.925595197110468	training
ENSG00000110660	human	k562	endogenous	0.7741668017764598	7.419979923661835	7.026426808699636	training
ENSG00000061987	human	hela	endogenous	-0.6251491536468604	8.952605375892354	8.54830418644129	training
ENSG00000196981	human	k562	endogenous	-1.7459199063358268	7.6984827878809465	6.901737206656574	training
ENSG00000148672	human	k562	slam-seq	1.1417924462173936	7.346010209913293	7.425357887027151	training
ENSG00000055163	human	hela	endogenous	1.3215594817929535	7.86172707782398	8.252706676567644	training
ENSG00000159228	human	k562	slam-seq	0.5675094039550951	7.113142108707088	6.727431724850855	training
ENSG00000197548	human	k562	endogenous	-0.41733820294619517	7.945555428253489	7.655864017616056	training
ENSG00000144228	human	k562	slam-seq	-1.2498300151896766	8.404696160189092	7.07326971745971	training
ENSDARG00000029472	fish	embryo mzt	aamanitin polya	0.7822427363233923	7.953318346560431	8.688116703257823	training
ENSG00000131473	human	293t	endogenous	1.0432237551896577	6.795705775173514	8.103796712981794	training
ENSG00000240849	human	k562	slam-seq	0.8243592938657117	8.825412915085566	6.70196036600254	training
ENSG00000165502	human	k562	slam-seq	-0.1861058295911863	5.583496308781699	5.7745515455444085	training
ENSMUSG00000035726	mouse	mES cells	slam-seq	0.9582275924239676	7.142036574706803	8.05356916913454	training
ENSDARG00000088560	fish	embryo mzt	aamanitin polya	0.6235027849239407	8.20849175174038	7.301822342137932	training
ENSDARG00000076611	fish	embryo mzt	aamanitin ribo	0.4392687451197383	NA	7.51425465281641	training
ENSDARG00000054501	fish	embryo mzt	aamanitin polya	0.6266927645392847	7.316548177182976	7.1372784372603855	training
ENSG00000272047	human	k562	slam-seq	0.6068667318210457	8.88016824790345	5.37989735354046	training
ENSG00000213780	human	k562	slam-seq	1.0857525136197546	4.820281565605037	7.237059026124737	training
ENSDARG00000026799	fish	embryo mzt	aamanitin ribo	-2.2917866312658766	5.1647859739235145	7.1204443723924875	training
ENSDARG00000104596	fish	embryo mzt	aamanitin polya	0.4882505090351422	6.163314804034641	7.552762084214147	training
ENSG00000076003	human	k562	slam-seq	0.4233663170230895	7.098375638590786	7.810758116529357	training
ENSDARG00000102762	fish	embryo mzt	aamanitin polya	-1.2061467015868723	7.587310506022615	7.873217054862741	training
ENSDARG00000069865	fish	embryo mzt	aamanitin polya	-0.8307224964477719	5.902633333401366	6.104793232414985	training
ENSDARG00000000551	fish	embryo mzt	aamanitin polya	0.2601911379150682	7.779885115070522	7.390798521735676	training
ENSG00000169972	human	hela	endogenous	-0.12952795980036863	5.700443573390687	6.816735880594968	training
ENSG00000130766	human	k562	endogenous	-1.66843526211568	7.432483807917119	7.275172319452771	training
ENSG00000071537	human	k562	slam-seq	-1.1212293057969172	8.598957493218878	7.777373602657861	training
ENSG00000142798	human	hela	endogenous	0.916727497403783	6.9782137426306985	9.486228164545253	training
ENSG00000182858	human	hela	endogenous	0.08130026621173032	8.191463051326927	7.291656209174461	training
ENSG00000277149	human	293t	endogenous	0.112486867995512	6.893656354602635	7.60489448081162	training
ENSG00000157350	human	hela	endogenous	-0.46741284354243057	8.650499558724462	6.960347729101308	training
ENSDARG00000059064	fish	embryo mzt	aamanitin polya	0.28019144865998524	5.69035945432406	6.790097235513905	training
ENSG00000144895	human	k562	slam-seq	0.1647420209154343	7.652545692693921	7.472500744737558	training
ENSG00000174292	human	293t	endogenous	-1.5776608305402289	6.53813982376767	7.601901959875166	training
ENSDARG00000037810	fish	embryo mzt	aamanitin ribo	0.021132926663916658	6.309918278226516	6.593044534142437	training
ENSXETG00000032301	xenopus	embryo mzt	aamanitin ribo	0.9393994472867075	4.882801922586371	5.811140992976701	training
ENSG00000258659	human	k562	endogenous	-0.5578989519937247	6.536691597591305	7.291656209174461	training
ENSG00000173575	human	293t	endogenous	-1.458173376112154	8.496173824192162	8.610319169405722	training
ENSMUSG00000024206	mouse	mES cells	slam-seq	-0.35057016592173945	6.97166860472579	7.675546002537848	training
ENSMUSG00000022337	mouse	mES cells	slam-seq	1.367308828186821	5.638354669333745	6.796823718274855	training
ENSG00000130234	human	293t	endogenous	-1.3548659284814322	6.771935555839602	7.791109510610028	training
ENSG00000120253	human	k562	endogenous	0.5277744745059124	7.884199933676039	7.042286171939743	training
ENSDARG00000054362	fish	embryo mzt	aamanitin polya	0.2867763262626627	7.430114138561801	7.356918242356021	training
ENSG00000273003	human	k562	slam-seq	1.0004409853612335	7.613324979540639	5.8377304471659395	training
ENSG00000120256	human	k562	slam-seq	-0.9584180727917732	7.684783943522785	7.315883504509785	training
ENSMUSG00000022559	mouse	mES cells	slam-seq	0.949733641092772	4.430816798843313	7.3833681469923835	training
ENSG00000122008	human	k562	slam-seq	-0.0763270136689338	8.047829357457841	7.868636894184167	training
ENSG00000164237	human	293t	endogenous	1.5421663894407005	7.958227192322312	6.6052979209482015	training
ENSG00000203326	human	k562	slam-seq	-1.1617293713384587	8.428361977709622	7.273092595999522	training
ENSG00000196118	human	RPE	endogenous	1.0582328552231404	6.220590170099739	7.083387847625295	training
ENSG00000120071	human	293t	endogenous	-0.9036296991706587	7.353081920515432	8.107418811719974	training
ENSDARG00000074968	fish	embryo mzt	aamanitin polya	-0.2220877825860185	7.3395376954076745	6.937314081223682	training
ENSXETG00000026046	xenopus	embryo mzt	aamanitin ribo	0.9149544137910895	3.1354942159291497	6.871091294610546	training
ENSG00000143303	human	293t	endogenous	-0.4928130342745946	5.723585101952381	7.264730177929867	training
ENSG00000182923	human	hela	endogenous	0.10293237829440309	8.158802490694002	7.655864017616056	training
ENSDARG00000045360	fish	embryo mzt	aamanitin polya	-0.8958098823578133	7.80954132465341	6.169610732491456	training
ENSDARG00000008105	fish	embryo mzt	aamanitin polya	0.35853995201331923	6.690842277418564	6.968850378341948	training
ENSDARG00000009839	fish	embryo mzt	aamanitin polya	0.8270379411529429	3.7376696182833684	7.463936604468925	training
ENSDARG00000019763	fish	embryo mzt	aamanitin polya	0.19701066105815487	6.594413459749778	6.928537818164665	training
ENSG00000105221	human	hela	endogenous	0.5025614229315304	8.176391596633795	7.277247726631484	training
ENSG00000085872	human	k562	endogenous	0.15357141802705707	7.143617602704121	7.932003152361385	training
ENSG00000090581	human	RPE	endogenous	1.3604688997485628	6.930494765951626	6.823286122355687	training
ENSG00000196950	human	k562	endogenous	1.1898276369079	8.341410211461865	7.822845290279774	training
ENSG00000174903	human	hela	endogenous	1.7380513928870789	7.134890851565884	6.408528791059498	training
ENSG00000187605	human	293t	endogenous	-1.2274899851001289	8.699681400989514	8.592115117933497	training
ENSDARG00000056381	fish	embryo mzt	aamanitin polya	-0.9319449831314831	6.089044875446846	7.208600337960199	training
ENSG00000263001	human	293t	endogenous	0.8624180628461883	7.0587581525186645	8.15507488781144	training
ENSG00000203778	human	k562	endogenous	0.4923886522517691	7.602900462204755	5.497168225293202	training
ENSG00000204822	human	RPE	endogenous	0.955506764191786	4.990432586778736	5.8289456176102075	training
ENSG00000109854	human	k562	endogenous	1.0088731664937263	6.361302477572996	6.723832440821209	training
ENSG00000135249	human	RPE	endogenous	0.5023412974205453	7.762170607138205	7.77485576666552	training
ENSG00000039319	human	RPE	endogenous	-0.4675672947517511	8.700014623251842	8.438366410870266	training
ENSG00000135972	human	k562	endogenous	0.7728811296670992	6.173786103901937	7.083387847625295	training
ENSG00000198901	human	RPE	endogenous	0.39549096224474145	6.9957661563048505	7.530479995245536	training
ENSDARG00000069951	fish	embryo mzt	aamanitin polya	0.4784339742587385	6.461468176353717	7.237059026124737	training
ENSDARG00000027465	fish	embryo mzt	aamanitin polya	-0.4909329268596506	5.062595033026967	7.1180162044653335	training
ENSG00000108819	human	hela	endogenous	1.1440198006629299	7.374629015218945	7.805882040228621	training
ENSG00000151470	human	293t	endogenous	0.7416435816264895	8.48673398393153	6.398594934535208	training
ENSXETG00000027834	xenopus	embryo mzt	aamanitin ribo	0.2733056128169952	7.158513997329321	7.018401799069201	training
ENSG00000116675	human	k562	endogenous	-0.811476476645765	7.954021087278037	7.97728198675515	training
ENSG00000164167	human	k562	endogenous	0.8850263955130028	7.539027055823995	5.497168225293202	training
ENSMUSG00000057230	mouse	mES cells	slam-seq	-1.0184174607118692	9.67570827281739	7.9658927350845286	training
ENSG00000138386	human	293t	endogenous	-0.20937163197795366	7.797291273547472	7.289610521451167	training
ENSG00000182149	human	293t	endogenous	-0.43075933895052126	8.127699852817772	7.039660349862076	training
ENSDARG00000104106	fish	embryo mzt	aamanitin polya	-0.14504121648268395	NA	6.484635235635252	training
ENSG00000164405	human	k562	endogenous	1.5666005100501652	7.143617602704121	5.521460917862246	training
ENSG00000101856	human	k562	slam-seq	1.3524632475080955	7.10085190894405	6.3784261836515865	training
ENSG00000092531	human	hela	endogenous	0.7732182246229314	7.366445148327599	6.456769655572163	training
ENSG00000171488	human	hela	endogenous	-0.9534225592709779	8.423321975806166	7.7886260656250315	training
ENSG00000111711	human	hela	endogenous	2.0610756011160283	7.9017475185201445	6.035481432524756	training
ENSG00000166387	human	293t	endogenous	-1.913836869329958	6.297109319933935	7.875499292445208	training
ENSMUSG00000028078	mouse	mES cells	slam-seq	-0.2957925797803217	8.649448770536708	7.7284157798410416	training
ENSG00000144589	human	hela	endogenous	0.14838697859141714	5.645446897643238	8.091933455979893	training
ENSG00000103994	human	RPE	endogenous	0.12591680679800643	8.407824654360873	8.652073673610056	training
ENSG00000100227	human	RPE	endogenous	-0.08729682432910667	7.8160138391590275	7.183870715062453	training
ENSDARG00000100954	fish	embryo mzt	aamanitin polya	0.7865609698390003	NA	6.82001636467413	training
ENSG00000174943	human	k562	endogenous	-0.1699399199394933	8.21878715560148	6.898714534329988	training
ENSG00000138709	human	293t	endogenous	0.2320759548713429	7.568379267836522	8.116417072794205	training
ENSG00000163521	human	RPE	endogenous	0.4594520553071537	6.163314804034641	7.583756300707112	training
ENSG00000157600	human	RPE	endogenous	-0.06368308998970164	8.37516869138682	6.796823718274855	training
ENSDARG00000092610	fish	embryo mzt	aamanitin polya	0.11171676034170101	7.212294468500341	6.637258031284457	training
ENSG00000196104	human	293t	endogenous	1.2476428540072475	7.338238150065589	7.179307969504034	training
ENSDARG00000099149	fish	embryo mzt	aamanitin polya	-1.9943728687292241	NA	7.004881989712859	training
ENSG00000107249	human	RPE	endogenous	-0.3712460546345138	8.329899292995725	7.935229539816907	training
ENSG00000171222	human	k562	slam-seq	0.6647338605036439	4.859812404361672	6.293419278846481	training
ENSG00000158158	human	k562	endogenous	-0.8014055512367256	7.765569081097317	7.753194269884341	training
ENSG00000116199	human	293t	endogenous	0.9478046355243276	8.39479954320217	7.115582126184454	training
ENSG00000197879	human	k562	slam-seq	0.9997450480890758	7.340186835320115	8.068716192714781	training
ENSG00000176248	human	k562	endogenous	-0.9043321218901464	5.0689042022202315	7.8119734296220225	training
ENSDARG00000010425	fish	embryo mzt	aamanitin polya	0.45257222067870817	6.879355804460439	7.313886831633462	training
ENSG00000130304	human	293t	endogenous	-0.32703590938560295	7.737616282857904	7.571473648851271	training
ENSDARG00000067564	fish	embryo mzt	aamanitin polya	-2.5653852643474253	4.2626798770413155	6.309918278226516	training
ENSDARG00000104636	fish	embryo mzt	aamanitin polya	0.44669917606531184	6.584791392385716	5.697093486505405	training
ENSG00000004455	human	k562	endogenous	0.29292782767411113	8.036573409707312	6.580639137284949	training
ENSG00000272391	human	k562	endogenous	-0.5830459234980324	7.606387389772652	8.213652703029998	training
ENSG00000106144	human	293t	endogenous	0.4435975699393394	8.142936010432265	7.215239978730097	training
ENSG00000242114	human	k562	slam-seq	1.1587216134847989	6.255750041753367	6.218600119691729	training
ENSG00000080603	human	k562	endogenous	-0.9058646650076049	7.424761761823209	9.17926241640532	training
ENSDARG00000099840	fish	embryo mzt	aamanitin polya	-0.8553439322692941	5.908082938168931	6.948897222313312	training
ENSDARG00000067626	fish	embryo mzt	aamanitin polya	1.3192860749409097	6.1779441140506	6.61338421837956	training
ENSG00000110195	human	k562	endogenous	0.6755264552392115	4.990432586778736	6.652863029353347	training
ENSMUSG00000109941	mouse	mES cells	slam-seq	-2.3860810944257955	6.159095388491933	6.71295620067707	training
ENSG00000145819	human	RPE	endogenous	-0.25313029873255255	8.789660098061537	7.802209316247118	training
ENSG00000046604	human	hela	endogenous	1.1063281090960715	7.725771441587952	8.119100837637486	training
ENSG00000139354	human	hela	endogenous	-0.08886976094010532	8.131236549696116	7.643003635560718	training
ENSDARG00000055470	fish	embryo mzt	aamanitin polya	-1.5983307630214696	5.4116460518550396	7.524021415206125	training
ENSG00000175279	human	k562	slam-seq	1.1236363676376675	6.0014148779611505	6.035481432524756	training
ENSG00000164532	human	293t	endogenous	-2.0612237879316577	NA	7.20414929203594	training
ENSDARG00000036359	fish	embryo mzt	aamanitin polya	1.107206068627945	5.942799375126701	7.370230641807081	training
ENSG00000144821	human	293t	endogenous	-1.5617677898907445	7.0707241072602764	8.672828482947686	training
ENSXETG00000019035	xenopus	embryo mzt	aamanitin ribo	0.6196319077058409	7.612336837167746	6.637258031284457	training
ENSG00000181773	human	k562	endogenous	-1.9006356604403225	6.931471805599453	6.901737206656574	training
ENSG00000188266	human	hela	endogenous	0.6715290345812271	7.998335395952982	7.023758954738443	training
ENSG00000111206	human	293t	endogenous	0.820579047443856	6.86484777797086	7.786136437783072	training
ENSG00000163879	human	k562	endogenous	0.7900879404382182	7.493873886783559	6.7381524945959574	training
ENSG00000090060	human	hela	endogenous	0.024729771848077366	7.703007682479236	7.713784616598755	training
ENSG00000149231	human	293t	endogenous	0.024994515854870645	8.579792333172758	7.400009517162692	training
ENSG00000167685	human	hela	endogenous	-0.5186655166803392	6.541029999189903	6.892641641172089	training
ENSG00000113594	human	k562	slam-seq	-0.7578690769343629	8.843326450242271	8.100161446936607	training
ENSG00000116704	human	RPE	endogenous	0.342198655031752	8.515391569469609	6.974478911025045	training
ENSDARG00000009505	fish	embryo mzt	aamanitin polya	-1.208673786804822	6.881411303642535	6.368187186350492	training
ENSG00000166797	human	RPE	endogenous	0.42867274559791974	7.0909098220799835	6.182084906716632	training
ENSMUSG00000048373	mouse	mES cells	slam-seq	-0.34489945968048513	5.817111159963204	6.6293632534374485	training
ENSMUSG00000042747	mouse	mES cells	slam-seq	1.2062912719042576	5.375278407684165	6.021023349349527	training
ENSG00000216937	human	RPE	endogenous	-1.6404324677077364	8.06777619577889	8.33302993974291	training
ENSG00000135124	human	293t	endogenous	0.8551572057809094	7.257002707092073	7.103322062526113	training
ENSG00000258643	human	293t	endogenous	1.2214929675581494	4.430816798843313	6.910750787961936	training
ENSG00000134046	human	k562	endogenous	0.8927405367337243	8.22121009392507	7.1204443723924875	training
ENSMUSG00000026032	mouse	mES cells	slam-seq	1.524332782855795	5.075173815233827	5.755742213586912	training
ENSG00000116005	human	hela	endogenous	0.8204135374758793	8.24117615049496	7.325807502595773	training
ENSG00000134717	human	RPE	endogenous	0.20141620676132874	8.28374674710613	6.169610732491456	training
ENSG00000157823	human	293t	endogenous	-0.07079962593159689	8.50045386741194	6.428105272684596	training
ENSDARG00000062146	fish	embryo mzt	aamanitin ribo	0.5906240218983724	4.532599493153256	7.6838639802564295	training
ENSG00000232593	human	k562	endogenous	-0.8959976507733897	7.987184748233473	5.44673737166631	training
ENSG00000183207	human	RPE	endogenous	0.8087784216518328	7.242082359256962	7.239214973779806	training
ENSG00000018699	human	k562	endogenous	0.7947079520048765	7.492760300922379	7.837159650001675	training
ENSG00000174839	human	hela	endogenous	-2.3819370765824934	7.923348211930154	7.510977752014095	training
ENSG00000214078	human	k562	slam-seq	0.6463282128800614	6.077642243349034	7.396335293800808	training
ENSG00000134461	human	k562	endogenous	-0.26409470798713497	7.01211529430638	6.99117688712121	training
ENSG00000116731	human	293t	endogenous	-0.7336121577383272	7.573017256052546	8.54830418644129	training
ENSG00000155660	human	RPE	endogenous	1.1914149152889004	6.597145701886651	7.571473648851271	training
ENSDARG00000070151	fish	embryo mzt	aamanitin polya	1.0748034209481527	7.634820677745543	6.988413181999592	training
ENSG00000137409	human	k562	endogenous	0.6050036302102137	6.637258031284457	7.078341579557671	training
ENSMUSG00000027618	mouse	mES cells	slam-seq	0.6651243699531274	6.439350371100098	7.2305631534092925	training
ENSDARG00000056162	fish	embryo mzt	aamanitin polya	-0.9011451871022697	5.365976015021851	6.013715156042802	training
ENSDARG00000091768	fish	embryo mzt	aamanitin polya	-0.5845152759447162	5.780743515792329	7.930925372483388	training
ENSG00000119929	human	k562	endogenous	0.19002569605005948	5.981414211254481	6.71295620067707	training
ENSG00000176386	human	293t	endogenous	0.6242112565092065	5.605802066295998	5.556828061699537	training
ENSDARG00000030563	fish	embryo mzt	aamanitin polya	-2.5906601392569093	6.650279048587422	6.796823718274855	training
ENSG00000080839	human	RPE	endogenous	-0.5724430932853446	7.787796878181171	8.073402968986406	training
ENSG00000170185	human	293t	endogenous	-1.3074054408896898	8.581669210600602	8.048788283534199	training
ENSG00000280987	human	k562	endogenous	1.4194978449443378	7.7306140660637395	7.896924656268864	training
ENSG00000148773	human	k562	slam-seq	0.08693162510668713	7.836764783264067	9.187276432377631	training
ENSG00000247596	human	k562	endogenous	0.48971247209477836	6.309918278226516	6.957497370876951	training
ENSMUSG00000041570	mouse	mES cells	slam-seq	-0.967290687718489	7.908387159290043	8.39795910349254	training
ENSDARG00000057167	fish	embryo mzt	aamanitin ribo	0.5396406849295564	7.02108396428914	7.900266036767701	training
ENSDARG00000078102	fish	embryo mzt	aamanitin polya	-0.8309572325398282	NA	7.387090235656757	training
ENSG00000128886	human	k562	endogenous	-1.0369885908800205	6.208590026096629	7.085901464365611	training
ENSG00000100368	human	k562	endogenous	0.11057722703283905	7.569411792450712	7.905810312658931	training
ENSG00000181744	human	RPE	endogenous	-0.6891253801318636	7.834788107388194	7.165493475060845	training
ENSG00000126746	human	hela	endogenous	-0.6243171441082678	7.121252453244542	7.45876269238096	training
ENSG00000155096	human	hela	endogenous	-0.8280806385049465	7.723120092266331	7.206377291472252	training
ENSG00000137203	human	k562	endogenous	0.8497918165613594	7.506042178518122	7.181591944611865	training
ENSG00000156675	human	RPE	endogenous	0.47545811893193807	8.361240889642351	8.256607344626158	training
ENSG00000106100	human	293t	endogenous	-1.1640269309086713	7.488293515159428	7.959625305098115	training
ENSG00000204256	human	k562	endogenous	-2.4744751031338983	7.952263308657046	7.828834527588089	training
ENSDARG00000041599	fish	embryo mzt	aamanitin polya	-0.726504687772524	7.363913501405819	7.151485463904735	training
ENSG00000116514	human	293t	endogenous	-1.5676697743188222	6.727431724850855	7.696212639346407	training
ENSDARG00000054337	fish	embryo mzt	aamanitin ribo	1.324821383785355	7.9229859587111955	7.777373602657861	training
ENSG00000196937	human	k562	slam-seq	0.17796643095849882	7.367708572374371	6.529418838262226	training
ENSDARG00000095623	fish	embryo mzt	aamanitin ribo	0.07678261527957217	6.289715570908998	5.53338948872752	training
ENSG00000116584	human	hela	endogenous	-1.4412599046831682	6.9957661563048505	8.038189179973203	training
ENSDARG00000088225	fish	embryo mzt	aamanitin polya	1.2472130058792972	8.181720455128108	7.151485463904735	training
ENSDARG00000020600	fish	embryo mzt	aamanitin polya	0.053822515709232424	7.412160334945205	6.78332520060396	training
ENSG00000135241	human	hela	endogenous	-1.3543381228672948	7.59337419312129	7.762170607138205	training
ENSG00000225921	human	RPE	endogenous	-0.35871357872951776	6.786716950605081	6.652863029353347	training
ENSG00000004975	human	k562	slam-seq	0.7982921050640411	6.261491684321042	7.701652362642226	training
ENSG00000183496	human	k562	endogenous	-0.3795675303125657	8.144098463338524	7.444833273892193	training
ENSDARG00000054023	fish	embryo mzt	aamanitin polya	-0.7373217976866437	6.436150368369428	7.757051142032013	training
ENSG00000181541	human	k562	endogenous	-2.7264728923776596	6.371611847231857	6.985641817639208	training
ENSDARG00000061004	fish	embryo mzt	aamanitin ribo	-1.3858625739441006	6.0330862217988015	6.660575149839686	training
ENSG00000137821	human	293t	endogenous	0.20666091951285334	8.305484017727691	7.638679823876112	training
ENSDARG00000039486	fish	embryo mzt	aamanitin polya	0.021160401800962316	6.573680166960646	7.275172319452771	training
ENSG00000255561	human	k562	endogenous	-1.6581970034126732	7.355001921105257	7.53689712956617	training
ENSG00000072954	human	k562	endogenous	0.2907855964684268	7.410347097821024	6.803505257608338	training
ENSG00000102103	human	k562	endogenous	0.7578210029225545	4.07753744390572	6.683360945766275	training
ENSDARG00000034616	fish	embryo mzt	aamanitin polya	-0.036831352572135025	8.48301573961465	6.625392368007956	training
ENSG00000118046	human	hela	endogenous	-1.5503205395578685	8.138272638530186	7.172424577124845	training
ENSXETG00000022956	xenopus	embryo mzt	aamanitin ribo	-0.24383727125548438	4.948759890378168	6.0844994130751715	training
ENSG00000148343	human	RPE	endogenous	-1.497604893718811	8.068716192714781	7.48605261786314	training
ENSG00000164309	human	k562	slam-seq	0.7787306230795176	6.408528791059498	9.410092463833022	training
ENSG00000148908	human	hela	endogenous	1.6650481693242039	5.6937321388027	6.304448802421981	training
ENSDARG00000051981	fish	embryo mzt	aamanitin polya	0.7409026961112383	6.419994928147142	6.88653164253051	training
ENSG00000181991	human	k562	slam-seq	1.4483139075884714	7.936660155225426	6.373319789577012	training
ENSDARG00000100826	fish	embryo mzt	aamanitin polya	0.8721991178632443	8.102283624480073	7.540090320145325	training
ENSG00000075303	human	293t	endogenous	-0.2584231370493563	7.894318063841624	6.925595197110468	training
ENSG00000138496	human	k562	slam-seq	-1.262884244175662	8.376320632534823	7.850103545175582	training
ENSDARG00000038686	fish	embryo mzt	aamanitin polya	-0.5781060878729865	5.241747015059643	7.764720544771477	training
ENSMUSG00000020721	mouse	mES cells	slam-seq	-0.25372744633556815	8.868976189274543	8.682538124003075	training
ENSG00000172554	human	293t	endogenous	0.4368513020600745	7.170119543449628	7.390798521735676	training
ENSG00000183978	human	293t	endogenous	0.572047495997102	7.047517221357296	5.7745515455444085	training
ENSG00000120162	human	293t	endogenous	0.19422029131021493	8.590257762273243	6.480044561926653	training
ENSG00000172301	human	k562	slam-seq	0.993311996034247	6.582025138892826	6.320768294250582	training
ENSG00000183196	human	293t	endogenous	-0.9416255457429481	8.793308627496552	7.080867896690782	training
ENSG00000148468	human	k562	endogenous	0.15148241622225747	7.149131598557407	7.891330757661889	training
ENSG00000104960	human	RPE	endogenous	0.870281727028713	6.431331081933479	7.132497551660044	training
ENSG00000198899	human	hela	endogenous	-1.2324175757244116	NA	6.525029657843462	training
ENSG00000166887	human	293t	endogenous	0.03713242210966986	7.627544390488503	7.8868329989550565	training
ENSG00000165309	human	293t	endogenous	2.016211404503861	6.951772164398911	7.8709295967551425	training
ENSG00000155561	human	hela	endogenous	-0.16038988077467936	6.887552571664617	8.706159290928861	training
ENSG00000175198	human	k562	slam-seq	0.5560614685733124	7.563719668414366	7.690743163541872	training
ENSMUSG00000024474	mouse	mES cells	slam-seq	0.680968641457792	5.327876168789581	7.423568444259167	training
ENSG00000037757	human	hela	endogenous	0.28221806194121585	7.601901959875166	7.01301578963963	training
ENSDARG00000071679	fish	embryo mzt	aamanitin polya	-0.5435239690460066	6.790097235513905	6.206575926724928	training
ENSG00000142534	human	k562	endogenous	0.844570240552665	5.700443573390687	6.169610732491456	training
ENSG00000143479	human	hela	endogenous	-2.222908097261206	7.516433302915632	7.477604243197589	training
ENSDARG00000098949	fish	embryo mzt	aamanitin polya	-0.0029487216355965147	6.683360945766275	8.500657222776137	training
ENSG00000155868	human	k562	slam-seq	-1.2320651107028604	7.175489713624222	6.555356891810665	training
ENSDARG00000062016	fish	embryo mzt	aamanitin ribo	-0.9422550564257403	5.4510384535657	7.818027938530729	training
ENSG00000133302	human	293t	endogenous	-1.076486503289453	7.745002803515839	8.064007347096661	training
ENSG00000182511	human	293t	endogenous	-0.5873266116893543	6.675823221634848	7.8119734296220225	training
ENSG00000140740	human	293t	endogenous	1.0657993066917943	6.194405391104672	7.217443431696533	training
ENSG00000125484	human	k562	slam-seq	-2.092447713856426	8.701013624333928	7.8119734296220225	training
ENSG00000062650	human	RPE	endogenous	-0.9745753481078	7.7354333524996886	8.181440695719374	training
ENSDARG00000034941	fish	embryo mzt	aamanitin polya	-0.26718289574465753	NA	7.502738210754851	training
ENSMUSG00000070934	mouse	mES cells	slam-seq	0.1184024869549042	6.054439346269371	6.849066282633458	training
ENSG00000110958	human	k562	slam-seq	0.5683158594441042	7.036148493750536	6.206575926724928	training
ENSDARG00000073744	fish	embryo mzt	aamanitin polya	-0.33272422224874576	8.244334047856094	7.165493475060845	training
ENSG00000134824	human	293t	endogenous	0.8732466805399385	7.418180822726788	7.197435354096591	training
ENSG00000122824	human	293t	endogenous	-0.610052916028414	7.160069207596127	6.206575926724928	training
ENSDARG00000039211	fish	embryo mzt	aamanitin polya	0.9712816681768952	8.019941687677365	7.208600337960199	training
ENSG00000136807	human	hela	endogenous	-0.893535216668462	7.126890808898808	7.02108396428914	training
ENSDARG00000068629	fish	embryo mzt	aamanitin ribo	-1.7414211648354518	7.801800401908973	6.641182169740591	training
ENSG00000128513	human	k562	slam-seq	-0.036586605510682046	7.3632795869630385	7.552762084214147	training
ENSDARG00000074626	fish	embryo mzt	aamanitin polya	0.9971328224140582	2.9444389791664403	7.948031990637284	training
ENSMUSG00000028990	mouse	mES cells	slam-seq	-0.4048537538855976	6.274762021241939	6.352629396319567	training
ENSXETG00000012180	xenopus	embryo mzt	aamanitin ribo	0.18658526432114922	6.501289670540389	6.428105272684596	training
ENSG00000104388	human	RPE	endogenous	0.006340630978299209	7.964155718840937	6.461468176353717	training
ENSG00000109079	human	293t	endogenous	-0.6374995885638178	7.787382026484701	6.858565034791365	training
ENSDARG00000024324	fish	embryo mzt	aamanitin ribo	0.295156976130956	7.716015266642587	7.174724309836376	training
ENSG00000187800	human	k562	slam-seq	-0.2658658468558313	7.400620577371135	8.043984431221553	training
ENSXETG00000017061	xenopus	embryo mzt	aamanitin ribo	0.6430918670785798	6.920671504248683	6.70196036600254	training
ENSG00000111445	human	293t	endogenous	0.6810787307004018	6.863803391452954	6.931471805599453	training
ENSDARG00000079881	fish	embryo mzt	aamanitin polya	-0.20747353903243818	7.913886714856082	7.31986492980897	training
ENSG00000259494	human	hela	endogenous	-2.0328782950767583	6.3818160174060985	6.734591659972948	training
ENSG00000173905	human	k562	slam-seq	-0.0108548230750181	7.373374309910049	7.645875825184813	training
ENSMUSG00000021488	mouse	mES cells	slam-seq	-0.9963119787332954	8.433376705323127	8.996775795442296	training
ENSDARG00000028581	fish	embryo mzt	aamanitin ribo	-0.9763686285720324	6.655440350367647	6.836259277277067	training
ENSG00000229415	human	293t	endogenous	-0.1540273149503024	6.368187186350492	5.666426688112432	training
ENSG00000154845	human	293t	endogenous	0.07911057176612517	7.879291485082271	7.956476798036782	training
ENSG00000171206	human	k562	endogenous	-1.171255445208618	8.109826276018477	7.4127640174265625	training
ENSG00000138083	human	RPE	endogenous	-0.6694843331475812	7.179307969504034	6.907755278982137	training
ENSMUSG00000038871	mouse	mES cells	slam-seq	-0.05218974339047814	7.060476365999801	6.660575149839686	training
ENSG00000100003	human	RPE	endogenous	0.3545701685688273	7.9714309977693505	7.10085190894405	training
ENSG00000158290	human	RPE	endogenous	0.432616766818684	7.674617497364363	7.916807490937603	training
ENSDARG00000022466	fish	embryo mzt	aamanitin polya	0.07064406259948318	8.317033476492403	7.798523053625206	training
ENSG00000100097	human	RPE	endogenous	0.9524871382475996	5.945420608606575	6.013715156042802	training
ENSG00000244045	human	hela	endogenous	-0.39901564107639614	7.796469243086058	6.4425401664681985	training
ENSG00000100519	human	k562	slam-seq	-0.2175085087068823	6.881411303642535	7.10085190894405	training
ENSG00000136925	human	k562	slam-seq	0.06259829712885617	7.779048644925556	7.347299700743164	training
ENSG00000167378	human	k562	endogenous	0.5439519662064758	8.943506132037239	7.5352967024440884	training
ENSDARG00000098465	fish	embryo mzt	aamanitin polya	0.5726749748834646	6.52795791762255	7.1770187659099	training
ENSG00000168439	human	k562	endogenous	0.7075743228612149	6.139884552226255	7.480992162869525	training
ENSDARG00000012777	fish	embryo mzt	aamanitin polya	0.16877357196387116	7.023758954738443	6.806829360392176	training
ENSDARG00000014986	fish	embryo mzt	aamanitin polya	0.6051947223523596	7.475905969367397	7.3277805384216315	training
ENSG00000026508	human	hela	endogenous	0.8610198949571409	8.029432840581244	7.709756864454165	training
ENSDARG00000055868	fish	embryo mzt	aamanitin ribo	1.2719060248331042	5.0106352940962555	7.023758954738443	training
ENSG00000115274	human	RPE	endogenous	-0.65697348822975	5.780743515792329	6.977281341630747	training
ENSMUSG00000036672	mouse	mES cells	slam-seq	0.16917448256089768	7.38770923908104	7.3453648404168685	training
ENSG00000121897	human	RPE	endogenous	-0.23112724346135322	8.205764725234456	7.02108396428914	training
ENSMUSG00000084786	mouse	mES cells	slam-seq	1.597807710159017	6.22455842927536	5.8377304471659395	training
ENSG00000158796	human	RPE	endogenous	-0.2788105976252865	7.068172000388042	6.954638864880987	training
ENSG00000111906	human	hela	endogenous	-0.0867485568647326	6.996681488176539	6.423246963533519	training
ENSG00000198168	human	293t	endogenous	1.7161607409169024	8.341171747170762	5.459585514144159	training
ENSDARG00000055784	fish	embryo mzt	aamanitin polya	-0.6200320600058314	7.033506484287697	7.83241092718792	training
ENSG00000102780	human	hela	endogenous	0.17039434682604834	9.52850315168155	8.20631072579402	training
ENSG00000102531	human	k562	slam-seq	-0.014346216860304501	8.227909837597483	8.188133414510478	training
ENSG00000136044	human	RPE	endogenous	-0.6249380402089327	7.739794458408701	7.607878073278507	training
ENSG00000177000	human	hela	endogenous	-2.6837003551730354	8.508757712595136	7.647308832356238	training
ENSMUSG00000032042	mouse	mES cells	slam-seq	-0.15974848937662123	6.855408798609928	7.555905093611346	training
ENSDARG00000056347	fish	embryo mzt	aamanitin ribo	0.7226892940433154	7.418780882750794	6.498282149476434	training
ENSMUSG00000021149	mouse	mES cells	slam-seq	-0.6596179982735024	8.823500727991183	7.552762084214147	training
ENSG00000184831	human	293t	endogenous	1.2002297688618633	5.916202062607435	6.393590753950631	training
ENSMUSG00000029817	mouse	mES cells	slam-seq	-0.28603200917413524	7.480428306074208	6.745236349484363	training
ENSG00000124532	human	k562	endogenous	1.1284485305676044	7.824445930877619	7.201916317531627	training
ENSG00000115355	human	293t	endogenous	0.5711069025117256	8.849657406639912	8.633552992532433	training
ENSDARG00000023160	fish	embryo mzt	aamanitin polya	1.1415520171514992	5.455321115357702	6.951772164398911	training
ENSG00000197265	human	RPE	endogenous	-0.23611042998898407	6.403574197934815	6.776506992372183	training
ENSG00000152133	human	RPE	endogenous	-0.9971508059012661	8.000349495324684	6.755768921984255	training
ENSG00000087157	human	RPE	endogenous	-0.42946933034984835	7.4815557019095165	7.421775793644647	training
ENSG00000152465	human	k562	slam-seq	0.5719902685183353	8.139148678884066	7.311886164077165	training
ENSG00000115827	human	RPE	endogenous	-1.1407316504448421	8.278682162970906	7.355001921105257	training
ENSG00000087111	human	k562	endogenous	0.5850849828096484	7.7142311448490855	7.419979923661835	training
ENSG00000183665	human	k562	slam-seq	-1.768715554673425	6.6240652277998935	7.206377291472252	training
ENSMUSG00000032867	mouse	mES cells	slam-seq	0.9938185916615468	8.045908742270779	7.494430215031565	training
ENSG00000220201	human	hela	endogenous	1.0476411246685455	5.666426688112432	6.705639094860003	training
ENSG00000163536	human	293t	endogenous	1.0633650894444684	5.5053315359323625	7.1180162044653335	training
ENSMUSG00000044709	mouse	mES cells	slam-seq	0.0053148889620976865	5.811140992976701	5.968707559985366	training
ENSG00000117877	human	k562	slam-seq	-0.6890544116766263	7.143617602704121	7.3395376954076745	training
ENSG00000249471	human	k562	endogenous	-1.369475857343305	7.134890851565884	7.400009517162692	training
ENSDARG00000038094	fish	embryo mzt	aamanitin polya	0.08293509233677412	7.293017679772782	7.930925372483388	training
ENSG00000196865	human	k562	endogenous	-0.23062281160060086	9.066354521447801	7.687997166393016	training
ENSG00000145349	human	293t	endogenous	0.46326314958214054	8.16763571524637	7.3796321526095525	training
ENSG00000143951	human	k562	endogenous	0.369050786831845	7.822444729489319	7.715123603632105	training
ENSDARG00000023323	fish	embryo mzt	aamanitin ribo	-0.517542038895877	8.0702808933939	6.6052979209482015	training
ENSG00000118960	human	k562	endogenous	-0.09536578358143036	8.897135342293316	7.07326971745971	training
ENSDARG00000089802	fish	embryo mzt	aamanitin ribo	-0.3561965366347709	6.214608098422191	7.491087593534876	training
ENSG00000158423	human	293t	endogenous	0.8730558531368033	7.062191632286556	7.039660349862076	training
ENSG00000196187	human	293t	endogenous	0.358372111748102	7.247080584585756	7.793586803371584	training
ENSG00000243444	human	RPE	endogenous	0.3115796038366842	8.993675786759683	7.1204443723924875	training
ENSG00000198756	human	k562	slam-seq	-0.8318525795249685	7.982074875081202	7.540090320145325	training
ENSG00000106355	human	k562	slam-seq	1.4181457945856761	7.562161631225652	5.6240175061873385	training
ENSDARG00000090118	fish	embryo mzt	aamanitin polya	-0.16778033133973963	3.8501476017100584	6.652863029353347	training
ENSG00000153574	human	RPE	endogenous	0.8092272763329632	6.747586526829315	6.842683282238422	training
ENSDARG00000102453	fish	embryo mzt	aamanitin polya	0.23350623519936506	7.757478766584179	7.4360278163518485	training
ENSMUSG00000041231	mouse	mES cells	slam-seq	0.007605991570018078	6.925595197110468	6.86484777797086	training
ENSDARG00000086421	fish	embryo mzt	aamanitin polya	-0.27888881003063476	7.734121303328305	6.502790045915623	training
ENSDARG00000002536	fish	embryo mzt	aamanitin polya	1.1496230569601928	5.988961416889864	7.579167967396076	training
ENSG00000134046	human	k562	slam-seq	0.6661671206049468	8.22121009392507	7.1204443723924875	training
ENSMUSG00000066324	mouse	mES cells	slam-seq	0.10461548781291423	8.560444233410552	6.977281341630747	training
ENSMUSG00000026209	mouse	mES cells	slam-seq	1.0146284431241814	7.183870715062453	7.264730177929867	training
ENSDARG00000100242	fish	embryo mzt	aamanitin polya	0.7321215016874432	6.111467339502679	6.7661917146603505	training
ENSG00000197467	human	293t	endogenous	1.7047346274626984	6.541029999189903	7.690743163541872	training
ENSG00000131697	human	k562	slam-seq	0.31179796214189803	8.065579427282092	8.362175469149628	training
ENSG00000181826	human	293t	endogenous	0.11270204269159727	7.905810312658931	6.705639094860003	training
ENSG00000108349	human	293t	endogenous	0.35115859349768963	7.4770384723196965	7.655864017616056	training
ENSMUSG00000018846	mouse	mES cells	slam-seq	-2.690916415683624	8.670429167315095	7.01571242048723	training
ENSG00000179598	human	293t	endogenous	-0.35926253295259264	7.480428306074208	6.633318433280377	training
ENSG00000135517	human	293t	endogenous	-0.6150589999233652	7.483806687665835	6.675823221634848	training
ENSDARG00000089434	fish	embryo mzt	aamanitin polya	1.024115863676491	6.300785794663244	7.0707241072602764	training
ENSMUSG00000005447	mouse	mES cells	slam-seq	0.9819401824308376	4.532599493153256	6.551080335043404	training
ENSG00000145741	human	hela	endogenous	0.4646545216050637	5.986452005284438	6.432940092739179	training
ENSDARG00000068256	fish	embryo mzt	aamanitin polya	0.2759290226929277	6.473890696352274	6.336825731146441	training
ENSG00000271601	human	k562	slam-seq	0.4368792451214514	7.968319500012717	6.922643891475888	training
ENSG00000185324	human	k562	endogenous	0.47366779895021766	7.113142108707088	6.988413181999592	training
ENSG00000100029	human	hela	endogenous	0.8259852364438599	6.045005314036012	7.477604243197589	training
ENSDARG00000079034	fish	embryo mzt	aamanitin polya	0.10641500497369906	3.7612001156935624	7.8252452914317745	training
ENSDARG00000070832	fish	embryo mzt	aamanitin ribo	0.2373866050712017	7.812782818577581	7.789868559054706	training
ENSG00000106012	human	hela	endogenous	-0.013149654567100696	8.427706024914702	7.6544432264701125	training
ENSG00000164038	human	RPE	endogenous	-0.232312847842923	6.78105762593618	7.387090235656757	training
ENSDARG00000016463	fish	embryo mzt	aamanitin ribo	1.0706756384839078	5.560681631015528	6.163314804034641	training
ENSMUSG00000038374	mouse	mES cells	slam-seq	0.8996312883397465	7.705262474866325	6.26530121273771	training
ENSG00000221994	human	293t	endogenous	-2.7217481599385205	6.588926477533519	7.5883236773352225	training
ENSG00000185722	human	k562	slam-seq	-0.48897970688525394	8.28374674710613	8.19891444498699	training
ENSG00000204498	human	RPE	endogenous	-2.17843251479974	5.389071729816501	7.044905117129371	training
ENSMUSG00000037465	mouse	mES cells	slam-seq	-2.6010410607402985	7.30854279753919	7.273092595999522	training
ENSG00000179051	human	k562	slam-seq	0.38168661484454924	7.754052639035757	7.358830898342354	training
ENSG00000132434	human	293t	endogenous	0.8532815131293648	7.792761720816526	7.21081845347222	training
ENSG00000183137	human	RPE	endogenous	0.09092092427231228	7.8632667240095735	7.268920128193722	training
ENSDARG00000079374	fish	embryo mzt	aamanitin polya	0.9832760768940398	7.3783837129967145	8.70267641154777	training
ENSG00000166478	human	k562	slam-seq	-0.5750974156967443	6.815639990074331	7.559038255443384	training
ENSG00000164896	human	hela	endogenous	-0.45991253916179686	5.209486152841421	7.409136443920128	training
ENSG00000135916	human	RPE	endogenous	1.8784319532429126	7.047517221357296	6.690842277418564	training
ENSDARG00000071261	fish	embryo mzt	aamanitin polya	0.19483982833392216	6.380122536899765	7.387090235656757	training
ENSMUSG00000022119	mouse	mES cells	slam-seq	-0.8839034337209368	8.016977746762262	8.016647877057803	training
ENSMUSG00000116276	mouse	mES cells	slam-seq	1.5715604820011844	6.1903154058531475	7.416378479192928	training
ENSG00000146072	human	k562	slam-seq	-1.0148726588293946	7.1180162044653335	7.585281078639126	training
ENSG00000197562	human	hela	endogenous	-2.435339275809161	7.408530566894626	6.741700694652055	training
ENSG00000169946	human	293t	endogenous	-1.7610279100272481	6.90975328164481	8.148156439921625	training
ENSMUSG00000005846	mouse	mES cells	slam-seq	-0.0215719677635913	6.236369590203704	7.215239978730097	training
ENSDARG00000036645	fish	embryo mzt	aamanitin ribo	-1.4077578013898877	6.93828448401696	7.3758821482150125	training
ENSG00000077097	human	k562	endogenous	1.0827046784888326	7.515889085215125	8.493310250952906	training
ENSDARG00000056929	fish	embryo mzt	aamanitin polya	2.1256215133465552	6.3818160174060985	8.548885638148727	training
ENSG00000228486	human	k562	endogenous	-0.7598824070451524	6.6052979209482015	6.683360945766275	training
ENSG00000167491	human	k562	slam-seq	0.6130536037246778	8.148445666243235	7.552762084214147	training
ENSG00000011260	human	293t	endogenous	0.09126077990106957	6.137727054086234	7.421775793644647	training
ENSG00000130640	human	k562	endogenous	0.9280109844030002	7.036148493750536	7.935229539816907	training
ENSDARG00000009806	fish	embryo mzt	aamanitin polya	0.6123837401192954	5.902633333401366	6.660575149839686	training
ENSG00000143514	human	k562	endogenous	-1.0792184934293272	7.4073177104694174	8.133293861222633	training
ENSG00000104412	human	k562	slam-seq	0.002296124987365854	7.8628820346414905	6.796823718274855	training
ENSG00000067208	human	RPE	endogenous	-0.31207045194403943	8.509362612301048	7.810758116529357	training
ENSG00000180488	human	k562	slam-seq	-0.7523590660560797	8.406485069431817	7.551186867296149	training
ENSG00000115942	human	293t	endogenous	0.32291105721541424	7.751475318021456	7.45876269238096	training
ENSG00000108479	human	hela	endogenous	0.11100091906487233	6.635946555686647	7.07326971745971	training
ENSG00000157259	human	RPE	endogenous	-0.29173438216068454	8.164510268747042	6.698268054115413	training
ENSDARG00000036875	fish	embryo mzt	aamanitin ribo	0.4645893238611632	3.367295829986474	5.991464547107982	training
ENSG00000168843	human	k562	endogenous	5.210758190619144e-4	7.523481312573497	7.841885928984623	training
ENSG00000147133	human	hela	endogenous	-0.6147825462454392	7.580699752224563	8.646289764750648	training
ENSG00000136869	human	hela	endogenous	-0.7660965417447825	9.219101877644755	7.83241092718792	training
ENSDARG00000069977	fish	embryo mzt	aamanitin polya	0.6956821213980363	6.131226489483141	7.044905117129371	training
ENSDARG00000057907	fish	embryo mzt	aamanitin polya	1.1629407769833626	7.403061091090091	8.768729817231666	training
ENSXETG00000012374	xenopus	embryo mzt	aamanitin ribo	1.4795036838013573	3.1780538303479458	6.675823221634848	training
ENSMUSG00000036606	mouse	mES cells	slam-seq	-0.5018830719575162	6.597145701886651	8.61794309451638	training
ENSG00000265808	human	293t	endogenous	0.31447168216069776	8.722742874329398	6.47543271670409	training
ENSG00000117602	human	RPE	endogenous	0.998935499048329	8.659386957119413	6.588926477533519	training
ENSG00000070476	human	RPE	endogenous	-1.5541962039721442	7.2305631534092925	7.8547691834991324	training
ENSG00000141076	human	k562	endogenous	0.7394904990011795	7.7284157798410416	7.651595573857601	training
ENSG00000166912	human	hela	endogenous	-0.8592311443337953	8.502282578680484	7.755767170102998	training
ENSG00000075292	human	293t	endogenous	-0.5025102803158896	5.986452005284438	8.689127655323706	training
ENSG00000128654	human	k562	slam-seq	0.40653668653540775	7.126087273299125	6.675823221634848	training
ENSDARG00000001969	fish	embryo mzt	aamanitin polya	0.7012001444419114	8.016647877057803	7.293697720601438	training
ENSG00000106546	human	RPE	endogenous	-0.31234763574722585	8.034955024502159	7.843064016692054	training
ENSG00000112293	human	k562	endogenous	1.1541915395192786	8.071218539969863	7.8336002236611035	training
ENSG00000116396	human	293t	endogenous	-2.4054345604384797	9.730086093116732	7.554334823725748	training
ENSG00000151498	human	RPE	endogenous	-0.2874270295148151	6.97914527506881	7.130098510125578	training
ENSG00000136802	human	k562	endogenous	-1.312115389051762	7.419979923661835	7.797291273547472	training
ENSG00000198482	human	k562	slam-seq	-0.5123106348285849	7.358830898342354	7.905810312658931	training
ENSG00000116213	human	hela	endogenous	-1.1855533108683807	6.448889394146858	7.232733136177615	training
ENSG00000173418	human	293t	endogenous	0.4260161943795573	6.210600077024653	6.2878585601617845	training
ENSMUSG00000004127	mouse	mES cells	slam-seq	-0.7681263282337739	7.965198290612176	6.901737206656574	training
ENSG00000092758	human	293t	endogenous	1.430063254313852	6.059123195581797	7.628517626575055	training
ENSG00000107929	human	k562	slam-seq	0.32240799180619584	8.70167907103957	7.704361167910313	training
ENSMUSG00000024423	mouse	mES cells	slam-seq	-0.22473220605321537	7.780303087908373	6.86484777797086	training
ENSG00000161057	human	293t	endogenous	0.39084040031534734	7.201916317531627	7.172424577124845	training
ENSG00000256537	human	RPE	endogenous	-0.2491308113346223	8.401557847817314	5.337538079701318	training
ENSG00000113580	human	RPE	endogenous	0.05413958696107147	8.28374674710613	7.757051142032013	training
ENSG00000197019	human	293t	endogenous	-2.491869616204156	7.129297548929373	6.568077911411976	training
ENSG00000157870	human	k562	endogenous	0.4689197068980931	7.627544390488503	6.60934924316738	training
ENSMUSG00000001036	mouse	mES cells	slam-seq	-1.2137419048006197	7.682482446534506	7.562161631225652	training
ENSG00000243667	human	RPE	endogenous	-0.5192927764451504	7.2682230211595655	6.980075940561763	training
ENSG00000065135	human	RPE	endogenous	0.3385376486614174	10.165967194962711	6.97166860472579	training
ENSDARG00000017500	fish	embryo mzt	aamanitin polya	0.061722138802208386	7.10002716662926	8.340933226000878	training
ENSDARG00000063912	fish	embryo mzt	aamanitin polya	0.059801546533871014	NA	6.668228248417403	training
ENSG00000172661	human	hela	endogenous	-1.046914217529858	6.331501849893691	8.300776960851454	training
ENSG00000214063	human	293t	endogenous	1.4750435019852197	6.18826412308259	6.652863029353347	training
ENSG00000066427	human	k562	slam-seq	0.9836833123065024	8.660254034256889	7.01571242048723	training
ENSG00000038210	human	k562	slam-seq	0.7577118884079289	7.609862200913554	7.277247726631484	training
ENSDARG00000092077	fish	embryo mzt	aamanitin polya	-1.146710455217941	5.176149732573829	6.309918278226516	training
ENSG00000011376	human	k562	endogenous	0.509862410478635	8.881419551507804	7.905810312658931	training
ENSG00000106367	human	hela	endogenous	1.0228359517651409	6.566672429803241	6.169610732491456	training
ENSDARG00000059233	fish	embryo mzt	aamanitin polya	-0.1128849873219157	6.9584483932976555	7.21081845347222	training
ENSDARG00000075165	fish	embryo mzt	aamanitin polya	1.0733507105542395	NA	8.045908742270779	training
ENSMUSG00000028557	mouse	mES cells	slam-seq	0.12474253682863544	8.056426767522984	6.1441856341256456	training
ENSG00000173846	human	RPE	endogenous	-2.34743552981959	5.746203190540153	7.571473648851271	training
ENSDARG00000086481	fish	embryo mzt	aamanitin polya	0.26731756664748185	NA	6.5638555265321274	training
ENSMUSG00000007041	mouse	mES cells	slam-seq	0.5423593645480331	5.556828061699537	6.588926477533519	training
ENSG00000179820	human	RPE	endogenous	0.60171411108506	7.569411792450712	6.877296071497429	training
ENSDARG00000001888	fish	embryo mzt	aamanitin ribo	-0.10355598976560319	7.418180822726788	7.068172000388042	training
ENSG00000107566	human	k562	slam-seq	-1.2342676328838762	7.61972421378267	6.954638864880987	training
ENSG00000105058	human	hela	endogenous	0.6003766942294656	6.9957661563048505	5.8289456176102075	training
ENSMUSG00000029455	mouse	mES cells	slam-seq	1.6570357468135615	7.583247524303362	7.353081920515432	training
ENSDARG00000009629	fish	embryo mzt	aamanitin polya	1.511537576589004	8.403800504061147	6.597145701886651	training
ENSG00000105829	human	k562	endogenous	0.6139695806287863	8.027476530860483	5.953243334287785	training
ENSG00000142453	human	k562	endogenous	0.564229143819148	7.459914766241105	7.510977752014095	training
ENSG00000143110	human	293t	endogenous	-2.5432048596525263	5.966146739123692	6.150602768446279	training
ENSDARG00000027500	fish	embryo mzt	aamanitin ribo	-0.042670209740859506	7.869783902530146	7.355001921105257	training
ENSDARG00000055676	fish	embryo mzt	aamanitin polya	0.7327415753034285	6.0014148779611505	7.206377291472252	training
ENSG00000148337	human	293t	endogenous	0.9417948002202716	7.4318919168078	7.960672608388117	training
ENSG00000007168	human	k562	slam-seq	-0.17055155392635488	8.246433786160365	7.1180162044653335	training
ENSDARG00000073741	fish	embryo mzt	aamanitin polya	1.8371396930653816	5.209486152841421	7.221835825288449	training
ENSG00000120699	human	k562	endogenous	-0.12360010784413533	6.324358962381311	6.723832440821209	training
ENSG00000138279	human	k562	slam-seq	0.9145615849771577	6.902742737158593	7.291656209174461	training
ENSG00000165660	human	RPE	endogenous	-1.5643409842726297	7.436617265234227	7.130098510125578	training
ENSG00000147231	human	293t	endogenous	0.5161401540392438	7.074963197966044	7.851271997109883	training
ENSG00000087302	human	RPE	endogenous	0.5452048290211559	8.72891172506098	6.601230118728877	training
ENSDARG00000005772	fish	embryo mzt	aamanitin ribo	1.1448587602649962	6.104793232414985	6.309918278226516	training
ENSG00000163545	human	k562	slam-seq	-2.5899086503222506	7.238496840894365	7.61085279039525	training
ENSDARG00000042120	fish	embryo mzt	aamanitin polya	-1.3194482017070723	5.093750200806762	7.914617709040679	training
ENSG00000167772	human	293t	endogenous	-2.144551024948353	7.062191632286556	7.108244139731541	training
ENSG00000111540	human	293t	endogenous	0.5365483155648212	8.405591014834934	6.47543271670409	training
ENSG00000060971	human	293t	endogenous	-0.232464597755481	7.162397497355718	7.151485463904735	training
ENSG00000132313	human	k562	endogenous	0.8954209425981108	8.046549357283078	6.342121418721152	training
ENSG00000164975	human	k562	slam-seq	0.9584859235562423	8.359134886757962	7.1204443723924875	training
ENSG00000125170	human	RPE	endogenous	0.47152488799145187	7.283448228756631	7.002155954403621	training
ENSG00000175274	human	hela	endogenous	0.7240931022198371	7.838737559599282	6.568077911411976	training
ENSG00000181163	human	hela	endogenous	0.5271568553841895	6.580639137284949	6.786716950605081	training
ENSMUSG00000037270	mouse	mES cells	slam-seq	-0.7473018127984362	8.115819701211327	9.61707134520558	training
ENSG00000124275	human	k562	slam-seq	-0.3283899776512189	7.949091499830517	7.68662133494462	training
ENSG00000169762	human	k562	endogenous	-0.2248744794786428	7.938802248154481	7.4413203897176174	training
ENSG00000278053	human	hela	endogenous	-0.18723009011709216	8.42463920980563	7.496097345175956	training
ENSG00000237289	human	k562	endogenous	0.6920365613545869	7.176254532017144	7.134890851565884	training
ENSG00000142207	human	RPE	endogenous	0.1803679093336165	8.268988209506656	8.827174771362785	training
ENSG00000168517	human	hela	endogenous	-1.7262732270759238	5.44673737166631	6.759255270663693	training
ENSG00000136870	human	RPE	endogenous	-2.2656543679827768	7.596392304064196	7.540090320145325	training
ENSG00000116095	human	k562	endogenous	0.014742884098018652	9.439625028047155	6.806829360392176	training
ENSG00000117597	human	k562	endogenous	-1.419654283333059	8.71915396346254	7.7284157798410416	training
ENSG00000100902	human	hela	endogenous	0.5665507322924758	6.5102583405231496	6.633318433280377	training
ENSDARG00000035771	fish	embryo mzt	aamanitin polya	-0.8986758283045327	8.355614995760183	7.552762084214147	training
ENSDARG00000013561	fish	embryo mzt	aamanitin polya	-0.14518882163450417	5.3471075307174685	7.430707082545968	training
ENSG00000137338	human	k562	slam-seq	0.5630079899383482	5.583496308781699	7.796057974316123	training
ENSDARG00000052103	fish	embryo mzt	aamanitin ribo	-2.345145819653765	4.7535901911063645	6.461468176353717	training
ENSDARG00000030053	fish	embryo mzt	aamanitin polya	0.8634118442516558	4.382026634673881	6.8001700683022	training
ENSDARG00000036069	fish	embryo mzt	aamanitin ribo	0.9319492833794636	7.24422751560335	7.1770187659099	training
ENSG00000102003	human	k562	endogenous	0.22253625756508508	7.302496423727326	6.849066282633458	training
ENSG00000065970	human	293t	endogenous	0.05154196862011655	7.889084407035514	7.453561871643373	training
ENSG00000158077	human	293t	endogenous	-0.5746135507445794	NA	8.096512917501594	training
ENSG00000087460	human	hela	endogenous	0.9645362804625484	7.342131730584722	8.043984431221553	training
ENSDARG00000001829	fish	embryo mzt	aamanitin polya	0.8644994609186846	6.395261598115449	6.705639094860003	training
ENSDARG00000038099	fish	embryo mzt	aamanitin ribo	1.0489584139434878	7.260522598089852	6.09807428216624	training
ENSG00000088930	human	293t	endogenous	0.5733122805566183	6.1903154058531475	7.956476798036782	training
ENSDARG00000068593	fish	embryo mzt	aamanitin ribo	0.4352258738551366	NA	6.720220155135295	training
ENSG00000100216	human	k562	slam-seq	1.2008071113649714	7.365812837209472	6.063785208687608	training
ENSDARG00000013990	fish	embryo mzt	aamanitin polya	0.4336396231829303	7.807510042216193	7.039660349862076	training
ENSDARG00000043640	fish	embryo mzt	aamanitin ribo	-0.1717923591430742	6.507277712385012	6.946013991099227	training
ENSG00000148399	human	hela	endogenous	-1.1709663345392936	6.679599185844383	7.215239978730097	training
ENSG00000169551	human	k562	endogenous	1.0593424970884646	6.650279048587422	6.679599185844383	training
ENSG00000102978	human	k562	slam-seq	0.8491265568867324	6.792344427470809	6.720220155135295	training
ENSG00000115677	human	293t	endogenous	0.6846939746969718	7.757051142032013	8.244859395911256	training
ENSG00000127564	human	k562	slam-seq	1.5394566582466547	6.052089168924417	7.443078374348516	training
ENSG00000174842	human	k562	endogenous	1.0691424744815707	6.18826412308259	7.487733761436444	training
ENSG00000108691	human	RPE	endogenous	-1.8942701446384425	6.161207321695077	5.707110264748875	training
ENSG00000184508	human	k562	endogenous	-0.058366133584596906	7.179307969504034	6.293419278846481	training
ENSG00000174684	human	hela	endogenous	0.5640282704004546	6.516193076042964	7.130098510125578	training
ENSDARG00000017500	fish	embryo mzt	aamanitin ribo	1.2053616315025621	7.10002716662926	8.340933226000878	training
ENSG00000088451	human	hela	endogenous	-1.72661347840334	6.591673732008658	6.960347729101308	training
ENSG00000262246	human	k562	slam-seq	0.9510965152298515	8.110427237575024	7.929846429742503	training
ENSG00000113558	human	293t	endogenous	0.9486626144670232	9.08239335764556	6.20050917404269	training
ENSG00000177879	human	293t	endogenous	0.533995141076143	6.3835066348840055	6.368187186350492	training
ENSG00000089486	human	293t	endogenous	0.5003479626975791	7.55171221535131	6.4425401664681985	training
ENSG00000160360	human	hela	endogenous	0.35301842265072025	7.234177179749849	7.661527081358517	training
ENSG00000182220	human	293t	endogenous	1.0078840902279758	7.313220387090301	6.960347729101308	training
ENSG00000088970	human	k562	endogenous	2.2375779224081005	7.736743682453495	7.612336837167746	training
ENSG00000136240	human	k562	slam-seq	0.6859425279973705	7.627057417018934	6.461468176353717	training
ENSG00000100234	human	293t	endogenous	-0.21465361104104988	8.207129168071326	6.456769655572163	training
ENSG00000034053	human	RPE	endogenous	0.3981474301823196	7.075808863978387	7.719129840906732	training
ENSG00000173457	human	hela	endogenous	0.9925247037527886	5.62040086571715	6.09807428216624	training
ENSG00000165516	human	hela	endogenous	-0.5429778859698665	8.141189793457691	7.108244139731541	training
ENSDARG00000077119	fish	embryo mzt	aamanitin polya	-0.5609563874081505	6.419994928147142	7.538494999413465	training
ENSDARG00000021885	fish	embryo mzt	aamanitin polya	0.5230935146624919	NA	6.520621127558696	training
ENSDARG00000035869	fish	embryo mzt	aamanitin ribo	0.7742134747203561	7.018401799069201	7.179307969504034	training
ENSDARG00000041811	fish	embryo mzt	aamanitin polya	-0.2577125501075756	4.127134385045092	5.991464547107982	training
ENSG00000179409	human	293t	endogenous	-2.22801983172697	6.39024066706535	8.064007347096661	training
ENSMUSG00000033257	mouse	mES cells	slam-seq	-0.4161512570113859	8.704833909687792	8.183955717304954	training
ENSDARG00000099476	fish	embryo mzt	aamanitin polya	-1.612875281222288	6.880384082186005	6.925595197110468	training
ENSG00000111530	human	k562	endogenous	0.6737100092825121	8.871224644409553	8.214465160759186	training
ENSG00000126870	human	293t	endogenous	0.6304314446450255	7.0909098220799835	8.07153089355666	training
ENSG00000100605	human	k562	endogenous	0.18062817036963835	8.444192298531748	7.1276936993473985	training
ENSG00000159200	human	RPE	endogenous	-0.21424441529843222	7.404279118037268	6.727431724850855	training
ENSG00000130066	human	RPE	endogenous	-0.16585211326050717	5.916202062607435	6.248042874508429	training
ENSDARG00000038075	fish	embryo mzt	aamanitin polya	0.029316480346519302	5.929589143389895	6.829793737512425	training
ENSG00000139112	human	293t	endogenous	0.7302233907308671	7.965198290612176	6.091309882077698	training
ENSG00000170889	human	RPE	endogenous	1.1796984642433763	7.647308832356238	6.373319789577012	training
ENSDARG00000059770	fish	embryo mzt	aamanitin polya	-1.0641116267154649	6.74993119378857	7.75190533307861	training
ENSDARG00000074967	fish	embryo mzt	aamanitin polya	0.1411270074004134	6.610696044717759	7.469083884921234	training
ENSG00000168101	human	k562	slam-seq	1.3683613322805612	7.160845906664299	6.61338421837956	training
ENSG00000138231	human	hela	endogenous	-2.3111925394462003	6.777646593635117	7.400009517162692	training
ENSG00000143119	human	k562	slam-seq	0.8499854737215201	6.590301048196686	6.493753839851686	training
ENSG00000163870	human	293t	endogenous	-1.1855682167441985	7.721348612617949	7.023758954738443	training
ENSDARG00000069331	fish	embryo mzt	aamanitin polya	0.976752349202105	7.340835554123275	7.448333860897476	training
ENSG00000046774	human	k562	slam-seq	0.9942585700473296	6.263398262591624	7.023758954738443	training
ENSDARG00000098311	fish	embryo mzt	aamanitin polya	1.0320379318910358	NA	7.848933726364071	training
ENSG00000150054	human	hela	endogenous	0.7195076488022722	8.130942302231878	7.4570320891223805	training
ENSDARG00000060005	fish	embryo mzt	aamanitin polya	-1.4718555215797264	3.5553480614894135	7.167809184316444	training
ENSDARG00000020898	fish	embryo mzt	aamanitin polya	-0.29098782792078154	6.726233402358747	7.368339686311381	training
ENSG00000138303	human	RPE	endogenous	0.9098346685656791	7.172424577124845	7.093404625868766	training
ENSDARG00000045814	fish	embryo mzt	aamanitin polya	0.779203977885726	5.598421958998375	7.252053951852814	training
ENSDARG00000015538	fish	embryo mzt	aamanitin polya	1.1255150734499848	6.317164686747284	7.181591944611865	training
ENSG00000120942	human	293t	endogenous	-0.2308319243242348	7.742402021815782	6.925595197110468	training
ENSG00000198836	human	k562	slam-seq	0.013025090595614937	8.506738733512378	8.022568946988255	training
ENSG00000145375	human	hela	endogenous	0.33600139523406486	8.58858318750291	7.894690850425624	training
ENSDARG00000070280	fish	embryo mzt	aamanitin polya	0.6876049182273776	5.267858159063328	5.961005339623274	training
ENSG00000177990	human	RPE	endogenous	0.21345981282500132	7.3777589082278725	7.731053144007127	training
ENSG00000084733	human	k562	endogenous	0.6261071825091147	7.797291273547472	6.403574197934815	training
ENSG00000116095	human	RPE	endogenous	-0.0366230076534058	9.439625028047155	6.806829360392176	training
ENSG00000100196	human	293t	endogenous	0.9536894043433414	6.815639990074331	6.498282149476434	training
ENSMUSG00000046330	mouse	mES cells	slam-seq	1.8050671634386133	5.517452896464707	5.634789603169249	training
ENSG00000075240	human	k562	slam-seq	0.016925105752806157	7.8399193600125825	7.460490305825338	training
ENSG00000232388	human	k562	endogenous	-0.13730613599149102	6.0330862217988015	5.666426688112432	training
ENSG00000103365	human	k562	endogenous	0.7772423274830605	8.30622521603216	7.519149957669823	training
ENSG00000151779	human	293t	endogenous	0.07232707216780536	6.703188113240863	8.87024156729927	training
ENSDARG00000062060	fish	embryo mzt	aamanitin polya	0.7013562882223776	7.83241092718792	7.470793774195062	training
ENSDARG00000060716	fish	embryo mzt	aamanitin polya	0.5381544116069372	8.084254106307318	6.980075940561763	training
ENSDARG00000057096	fish	embryo mzt	aamanitin polya	-2.245050533306043	5.472270673671475	7.07326971745971	training
ENSG00000197586	human	hela	endogenous	-0.7700495961749917	7.102499355774649	7.283448228756631	training
ENSG00000123610	human	hela	endogenous	-0.9252628913844168	6.2422232654551655	6.727431724850855	training
ENSG00000160888	human	293t	endogenous	-1.7776726137079326	6.960347729101308	6.511745329644728	training
ENSG00000085644	human	k562	endogenous	-0.6236861678902201	7.80954132465341	7.2305631534092925	training
ENSG00000167461	human	k562	slam-seq	0.6135683370564322	7.565793282428515	6.437751649736401	training
ENSMUSG00000036698	mouse	mES cells	slam-seq	0.5746757241157545	9.31154225248515	7.857093864902493	training
ENSG00000111364	human	hela	endogenous	-0.2645620022811273	6.6895992691789665	7.4977617006225685	training
ENSG00000131748	human	k562	slam-seq	0.9946331456677856	7.165493475060845	7.264730177929867	training
ENSDARG00000008757	fish	embryo mzt	aamanitin polya	0.45397833293943213	5.093750200806762	7.1929342212158	training
ENSG00000157483	human	hela	endogenous	0.47486547420067615	8.506536611227709	8.1101268019411	training
ENSG00000184575	human	RPE	endogenous	0.6039873437640824	8.00469951054955	7.969011781106478	training
ENSG00000105339	human	293t	endogenous	1.0003893084527236	7.362645270417825	8.252706676567644	training
ENSG00000130338	human	k562	endogenous	1.1145269018452724	8.543835122362658	8.440959885416648	training
ENSG00000066651	human	k562	endogenous	-0.17411394413015271	8.216358332386156	7.239214973779806	training
ENSG00000204371	human	hela	endogenous	0.5760166404027821	5.786897381366708	8.244071270295786	training
ENSG00000113739	human	RPE	endogenous	0.33483469625923096	8.050384453067021	6.813444599510896	training
ENSG00000112343	human	k562	endogenous	-1.062069504432298	8.928640371201949	7.243512974665482	training
ENSG00000139826	human	k562	endogenous	-0.5396252807448035	8.297045149081827	6.922643891475888	training
ENSDARG00000089505	fish	embryo mzt	aamanitin polya	0.6014307898020087	NA	8.508555998020574	training
ENSG00000081923	human	RPE	endogenous	-0.3073146495909245	8.017637159908478	8.231376045573969	training
ENSMUSG00000022390	mouse	mES cells	slam-seq	0.7882424779975847	7.822444729489319	7.989560449333865	training
ENSDARG00000027087	fish	embryo mzt	aamanitin polya	0.01719899210287681	NA	7.1252830915107115	training
ENSG00000089289	human	k562	slam-seq	0.29112341639511563	5.840641657373398	6.928537818164665	training
ENSDARG00000040237	fish	embryo mzt	aamanitin polya	1.364362441254867	8.141189793457691	7.372118028337787	training
ENSMUSG00000038467	mouse	mES cells	slam-seq	0.9790127777996427	6.656726524178391	6.516193076042964	training
ENSG00000241058	human	RPE	endogenous	0.08878912562900056	5.921578419643816	7.252053951852814	training
ENSG00000007952	human	k562	endogenous	0.14541275525710964	6.444131256700441	7.4360278163518485	training
ENSG00000174306	human	k562	slam-seq	-2.011290915638742	8.825265953515752	7.976251943745623	training
ENSDARG00000028800	fish	embryo mzt	aamanitin polya	1.6359918700130152	NA	7.134890851565884	training
ENSG00000120669	human	k562	endogenous	0.7116655893052881	7.064759027791802	7.153833801578843	training
ENSDARG00000075539	fish	embryo mzt	aamanitin polya	1.630484357563744	NA	7.629975707027789	training
ENSG00000110721	human	293t	endogenous	0.6496582778139887	7.029972911706386	7.226209010100671	training
ENSG00000107581	human	hela	endogenous	0.04966999416209157	7.7706452341291765	8.330863613224745	training
ENSG00000129474	human	293t	endogenous	-1.4077014925743647	7.726212650507529	7.388946097618437	training
ENSG00000089159	human	293t	endogenous	1.4951378508295654	8.176391596633795	8.085486772102845	training
ENSG00000187109	human	k562	endogenous	1.3427110873650476	9.379661116592885	7.0707241072602764	training
ENSG00000132953	human	RPE	endogenous	0.3219466306287737	8.763115329619787	8.148156439921625	training
ENSDARG00000079760	fish	embryo mzt	aamanitin polya	-1.404791620889957	2.995732273553991	7.07326971745971	training
ENSDARG00000023036	fish	embryo mzt	aamanitin polya	-0.14901724959415208	7.844632644464681	7.591357046698551	training
ENSG00000112081	human	RPE	endogenous	0.07190080626857519	8.192016914536875	6.206575926724928	training
ENSDARG00000040707	fish	embryo mzt	aamanitin ribo	-1.2945608542337543	6.493753839851686	6.131226489483141	training
ENSDARG00000087262	fish	embryo mzt	aamanitin polya	0.6407896427135354	6.016157159698354	7.042286171939743	training
ENSG00000104356	human	k562	slam-seq	0.7265694519328181	7.3556411029742534	8.031385330625534	training
ENSG00000198794	human	293t	endogenous	0.7183491056950988	7.829232537543592	6.597145701886651	training
ENSG00000139629	human	k562	slam-seq	0.778846562343801	8.049746290952191	7.533693709848633	training
ENSDARG00000007271	fish	embryo mzt	aamanitin ribo	-0.12180763946316712	5.811140992976701	7.794823152179389	training
ENSG00000277462	human	k562	slam-seq	-2.1796326988287826	7.9420068084898565	7.065613363597717	training
ENSG00000108021	human	RPE	endogenous	-0.7803103006144297	6.5638555265321274	8.979542601725113	training
ENSMUSG00000016253	mouse	mES cells	slam-seq	0.6747599324624336	6.082218910376446	7.509335266016592	training
ENSG00000149483	human	RPE	endogenous	-0.6553414632026253	7.750614732770409	6.194405391104672	training
ENSDARG00000021702	fish	embryo mzt	aamanitin polya	1.1489753791412953	7.0967213784947605	7.247792581767846	training
ENSG00000232593	human	hela	endogenous	-1.345053903365102	7.987184748233473	5.44673737166631	training
ENSDARG00000089780	fish	embryo mzt	aamanitin polya	0.4445629728483357	7.469654172932128	6.948897222313312	training
ENSMUSG00000055320	mouse	mES cells	slam-seq	-0.6997021309133142	9.005527777346696	7.179307969504034	training
ENSDARG00000063177	fish	embryo mzt	aamanitin ribo	-0.656464599099683	6.858565034791365	6.298949246855942	training
ENSG00000164754	human	k562	slam-seq	-0.28525402869228206	7.356279876550748	7.5480289699350145	training
ENSG00000042062	human	k562	slam-seq	-0.20279907848042247	7.025538314638521	7.956476798036782	training
ENSG00000141068	human	k562	slam-seq	0.2826696533845261	8.412721169819527	7.933079771880415	training
ENSMUSG00000024974	mouse	mES cells	slam-seq	-0.1455213376401529	6.962243464266207	8.203851372183879	training
ENSG00000141562	human	RPE	endogenous	0.5619680487997858	7.7752758464868625	7.321849713788356	training
ENSG00000140632	human	293t	endogenous	0.8083280460104699	8.12058871174027	7.416378479192928	training
ENSG00000111653	human	hela	endogenous	0.9194936587724013	6.988413181999592	6.621405651764134	training
ENSG00000159658	human	RPE	endogenous	1.1082586413115025	8.10258642539079	7.305860032684009	training
ENSG00000093217	human	RPE	endogenous	1.9454809026750837	8.08271113423758	7.419979923661835	training
ENSG00000205629	human	293t	endogenous	0.16832584046760204	6.976348070447749	6.913737350659685	training
ENSG00000144908	human	293t	endogenous	1.2396855036694605	7.586803535162581	7.9157131993821155	training
ENSDARG00000034616	fish	embryo mzt	aamanitin ribo	0.21286416915796766	8.48301573961465	6.625392368007956	training
ENSG00000131238	human	k562	slam-seq	1.33102336363319	7.8636512654486515	6.9167150203536085	training
ENSG00000179314	human	293t	endogenous	-0.8326928042232733	8.23403420769204	7.455298485683291	training
ENSMUSG00000020471	mouse	mES cells	slam-seq	0.903558041487401	4.3694478524670215	7.252053951852814	training
ENSDARG00000042707	fish	embryo mzt	aamanitin polya	-0.8158600322504737	7.1785454837637	6.690842277418564	training
ENSDARG00000035680	fish	embryo mzt	aamanitin polya	-1.3387532093624115	5.236441962829949	6.806829360392176	training
ENSG00000167600	human	293t	endogenous	2.3615589669136026	6.9584483932976555	7.323830566202317	training
ENSG00000119929	human	RPE	endogenous	-0.1801905101940439	5.981414211254481	6.71295620067707	training
ENSG00000109255	human	k562	endogenous	0.8604426401943056	5.236441962829949	6.26530121273771	training
ENSDARG00000102291	fish	embryo mzt	aamanitin polya	-0.28045675072237713	8.289539484624141	6.752270376141742	training
ENSMUSG00000034194	mouse	mES cells	slam-seq	0.2974772274446648	5.093750200806762	7.291656209174461	training
ENSG00000169684	human	k562	endogenous	-0.4808580147653092	7.6093665379542115	7.249925536717988	training
ENSDARG00000096118	fish	embryo mzt	aamanitin polya	-0.14560944876685916	4.7535901911063645	4.74493212836325	training
ENSG00000164023	human	RPE	endogenous	0.12278776857302473	8.410720946905721	7.002155954403621	training
ENSG00000079950	human	hela	endogenous	0.8303881619385363	9.608579434992608	6.668228248417403	training
ENSG00000131174	human	k562	endogenous	0.9286250430251843	7.65728279297819	5.497168225293202	training
ENSG00000075399	human	RPE	endogenous	0.08258184201802661	6.590301048196686	7.5480289699350145	training
ENSMUSG00000027746	mouse	mES cells	slam-seq	-1.4286812361735348	8.423541635334782	5.556828061699537	training
ENSMUSG00000026270	mouse	mES cells	slam-seq	0.4826279169591657	6.408528791059498	7.601901959875166	training
ENSG00000108424	human	k562	slam-seq	0.8523055688212074	8.039802343736485	7.875499292445208	training
ENSG00000134884	human	RPE	endogenous	-0.5845544796217368	7.751045117971802	6.71295620067707	training
ENSG00000174306	human	hela	endogenous	0.1408153647909792	8.825265953515752	7.976251943745623	training
ENSG00000243444	human	293t	endogenous	2.118215645853743	8.993675786759683	7.1204443723924875	training
ENSG00000104635	human	hela	endogenous	1.110350684241526	8.019283792916793	7.299797366758161	training
ENSG00000188938	human	k562	slam-seq	1.4977168476918807	8.361708288575842	6.648984550024776	training
ENSG00000134072	human	k562	endogenous	0.5019440235214794	7.040536390215956	7.01571242048723	training
ENSG00000077684	human	hela	endogenous	-2.120909104036443	7.993957547573565	7.835974581721566	training
ENSG00000164338	human	293t	endogenous	-0.4723557918932913	8.097730573664219	7.351158226430694	training
ENSG00000102221	human	hela	endogenous	1.8405924146527903	7.680637427560936	7.813187267521416	training
ENSG00000134253	human	293t	endogenous	-0.35237224393795913	7.1276936993473985	7.463936604468925	training
ENSG00000126246	human	RPE	endogenous	-0.7206584132018664	6.53813982376767	6.974478911025045	training
ENSG00000128617	human	k562	endogenous	0.01564717098083797	3.912023005428146	6.954638864880987	training
ENSG00000279968	human	293t	endogenous	0.6154739171763192	NA	5.793013608384144	training
ENSG00000133398	human	k562	slam-seq	0.6496046679221833	6.4457198193855785	6.013715156042802	training
ENSG00000186230	human	293t	endogenous	0.0394319469787772	7.388327859577107	7.757051142032013	training
ENSG00000135148	human	hela	endogenous	0.49573896728196093	6.70196036600254	7.4673710669175595	training
ENSDARG00000006877	fish	embryo mzt	aamanitin polya	1.0406216170801452	5.905361848054571	7.2305631534092925	training
ENSG00000152782	human	k562	slam-seq	-1.709494691612397	8.499029220788566	7.494430215031565	training
ENSG00000091732	human	hela	endogenous	-1.2399973751632745	7.533158807455563	7.31986492980897	training
ENSXETG00000007054	xenopus	embryo mzt	aamanitin ribo	-1.6880327934897426	7.253470382684528	7.826443135456014	training
ENSG00000204231	human	hela	endogenous	-1.2129756606669324	7.3632795869630385	7.387090235656757	training
ENSG00000136492	human	hela	endogenous	-0.30286056725603805	7.616283561580385	8.229777750081887	training
ENSG00000196235	human	RPE	endogenous	0.860344448703936	5.605802066295998	8.09101504171053	training
ENSG00000111737	human	k562	endogenous	-0.67858481793608	7.671826797878781	6.408528791059498	training
ENSMUSG00000066042	mouse	mES cells	slam-seq	-1.64751555880044	6.721425700790643	6.4425401664681985	training
ENSG00000135686	human	RPE	endogenous	0.7227961875121826	8.622273667866745	7.524021415206125	training
ENSG00000113282	human	RPE	endogenous	-0.2304652815575782	7.55171221535131	7.566828479208331	training
ENSG00000073849	human	k562	endogenous	-0.20658526139178057	7.919719760924575	7.108244139731541	training
ENSDARG00000088711	fish	embryo mzt	aamanitin polya	0.8430032484298001	6.028278520230698	6.0063531596017325	training
ENSG00000165072	human	hela	endogenous	1.3381309000560964	6.846943139585379	7.631431664576906	training
ENSDARG00000101089	fish	embryo mzt	aamanitin polya	2.009194803038096	NA	8.022568946988255	training
ENSG00000135521	human	k562	slam-seq	-0.7293823558612413	5.655991810819852	7.264730177929867	training
ENSDARG00000060841	fish	embryo mzt	aamanitin ribo	0.6332476384254913	8.211754397375197	8.552367266423891	training
ENSG00000104147	human	293t	endogenous	0.4516484385307659	6.1779441140506	6.53813982376767	training
ENSG00000115107	human	293t	endogenous	1.2097911858300059	7.747164966520335	7.311886164077165	training
ENSDARG00000005453	fish	embryo mzt	aamanitin polya	0.8667230703671062	5.945420608606575	7.647308832356238	training
ENSG00000140262	human	293t	endogenous	-0.6657561137069017	8.21851757748959	7.660114319173928	training
ENSG00000066855	human	k562	slam-seq	-1.0592200345506038	7.325807502595773	6.910750787961936	training
ENSG00000169604	human	293t	endogenous	-0.20082787460705817	8.254008590564844	7.4360278163518485	training
ENSG00000105402	human	hela	endogenous	1.7626204405542865	7.083387847625295	6.790097235513905	training
ENSG00000143457	human	hela	endogenous	0.15850689939285809	7.645875825184813	6.755768921984255	training
ENSDARG00000054929	fish	embryo mzt	aamanitin polya	0.19089745386210838	6.453624998892692	6.679599185844383	training
ENSG00000146576	human	k562	slam-seq	-0.8212128577171834	6.338594078203183	7.208600337960199	training
ENSG00000198695	human	RPE	endogenous	-2.945097427026735	NA	6.26530121273771	training
ENSMUSG00000050029	mouse	mES cells	slam-seq	-0.16762299626472976	7.96346006663897	6.315358001522335	training
ENSDARG00000079624	fish	embryo mzt	aamanitin polya	0.8869019281062814	7.930925372483388	7.959625305098115	training
ENSG00000109911	human	k562	endogenous	0.413922499469706	8.824824939175638	7.3833681469923835	training
ENSG00000125740	human	k562	endogenous	-0.9600854432159465	7.681560362559537	6.925595197110468	training
ENSG00000162620	human	k562	endogenous	0.70199912936133535	8.141189793457691	7.53689712956617	training
ENSG00000119446	human	hela	endogenous	0.4548253584478709	8.35772841676521	6.352629396319567	training
ENSG00000181396	human	k562	slam-seq	1.4673537508512446	8.067462667010057	6.904750769961838	training
ENSG00000187775	human	k562	endogenous	-1.7290083290949099	6.272877006546167	9.502263438685219	training
ENSG00000137409	human	RPE	endogenous	0.7414595715685404	6.637258031284457	7.078341579557671	training
ENSG00000055917	human	hela	endogenous	-0.29582339535741814	7.970740390007095	8.069655306886165	training
ENSG00000132155	human	RPE	endogenous	-0.6174639016061827	7.498869733976931	7.60489448081162	training
ENSXETG00000001661	xenopus	embryo mzt	aamanitin ribo	-0.9802077910303549	5.560681631015528	6.320768294250582	training
ENSDARG00000004632	fish	embryo mzt	aamanitin polya	-0.017537994672742575	6.7912214627261855	6.982862751468942	training
ENSG00000258472	human	293t	endogenous	1.5874710875309712	7.348587530927593	6.248042874508429	training
ENSDARG00000053487	fish	embryo mzt	aamanitin polya	-0.040063990732156565	7.1693500166706	7.717796211013582	training
ENSG00000014138	human	k562	endogenous	-0.09267801680778393	7.558516743045645	7.494430215031565	training
ENSG00000106689	human	293t	endogenous	0.8921908757948952	6.824373670043086	7.108244139731541	training
ENSG00000162065	human	RPE	endogenous	-1.2442469411771662	8.540323608805092	7.427144133408616	training
ENSG00000132423	human	k562	endogenous	1.0284730298399525	5.298317366548036	7.01301578963963	training
ENSMUSG00000015749	mouse	mES cells	slam-seq	0.8238042227451561	7.669028288589683	6.664409020350408	training
ENSMUSG00000002825	mouse	mES cells	slam-seq	0.3214615482632859	6.421622267806518	7.10085190894405	training
ENSG00000164620	human	hela	endogenous	-1.009669411596796	5.981414211254481	6.816735880594968	training
ENSDARG00000098235	fish	embryo mzt	aamanitin polya	-0.26305853930752787	4.912654885736052	7.484368643286131	training
ENSG00000126261	human	293t	endogenous	0.6965405229738636	7.616283561580385	7.562161631225652	training
ENSMUSG00000027829	mouse	mES cells	slam-seq	-2.2477084010568875	7.488293515159428	7.3777589082278725	training
ENSG00000127914	human	hela	endogenous	0.10641453897047894	6.855408798609928	9.370245889485805	training
ENSG00000147548	human	hela	endogenous	-0.4241233377477348	8.689127655323706	8.36985260351753	training
ENSG00000164031	human	293t	endogenous	1.3240998822551164	8.472405008626103	7.039660349862076	training
ENSG00000156052	human	k562	endogenous	0.576287587069002	8.563504094279487	6.985641817639208	training
ENSG00000198612	human	hela	endogenous	0.10392537517393075	7.913155185928068	6.447305862541213	training
ENSG00000103248	human	k562	slam-seq	0.17499535420703047	7.515344571180436	7.050122520269059	training
ENSDARG00000098209	fish	embryo mzt	aamanitin polya	-2.678121650016933	6.0867747269123065	7.746732907753622	training
ENSG00000125266	human	RPE	endogenous	-0.7000590325797509	8.104703468371108	6.910750787961936	training
ENSDARG00000004160	fish	embryo mzt	aamanitin polya	-0.7240909365587553	6.63200177739563	6.648984550024776	training
ENSG00000155903	human	hela	endogenous	0.8207730680460064	8.016317898503415	7.848933726364071	training
ENSG00000111711	human	293t	endogenous	0.3219619709628879	7.9017475185201445	6.035481432524756	training
ENSG00000146425	human	hela	endogenous	0.582888797075672	5.869296913133774	5.8377304471659395	training
ENSDARG00000104493	fish	embryo mzt	aamanitin polya	1.1650514629068989	NA	8.037220031133012	training
ENSG00000151247	human	RPE	endogenous	-0.10441217649556746	9.142596719889664	6.617402977974478	training
ENSG00000004897	human	hela	endogenous	0.027207351782999902	8.081165777725433	7.821643126239982	training
ENSDARG00000037556	fish	embryo mzt	aamanitin ribo	0.3408453290897479	7.1276936993473985	6.999422467507961	training
ENSG00000143801	human	293t	endogenous	0.2417548095645178	6.267200548541362	7.277247726631484	training
ENSG00000145675	human	RPE	endogenous	-0.1250367428753696	8.347827345782498	7.685243607975833	training
ENSG00000140740	human	hela	endogenous	-0.7007214967771234	6.194405391104672	7.217443431696533	training
ENSG00000103274	human	293t	endogenous	0.28740445494220823	5.7899601708972535	6.871091294610546	training
ENSG00000119714	human	RPE	endogenous	-0.7989182051795172	7.259819610363186	7.002155954403621	training
ENSG00000198925	human	k562	endogenous	0.38022824988713044	7.571473648851271	7.83241092718792	training
ENSG00000107719	human	RPE	endogenous	0.36895889814448557	7.4489161025442	7.85243908535751	training
ENSG00000134697	human	hela	endogenous	0.06130806520017462	3.6888794541139363	7.69484807238461	training
ENSG00000103316	human	k562	endogenous	-1.3097164924788487	6.507277712385012	6.852242569051878	training
ENSG00000186716	human	RPE	endogenous	1.0156913702246466	7.830425617820331	8.247220052745229	training
ENSG00000112306	human	RPE	endogenous	0.6182707458759271	3.1354942159291497	5.991464547107982	training
ENSG00000120889	human	k562	endogenous	-0.3974292074210514	7.839525581704678	7.188412736496954	training
ENSG00000124702	human	RPE	endogenous	-0.2193827660132443	6.338594078203183	7.065613363597717	training
ENSG00000112306	human	hela	endogenous	1.005663826334993	3.1354942159291497	5.991464547107982	training
ENSG00000134759	human	hela	endogenous	0.09386746756323823	8.685584842676693	7.892452043520352	training
ENSXETG00000007805	xenopus	embryo mzt	aamanitin ribo	-0.18657376670726453	5.278114659230517	6.852242569051878	training
ENSDARG00000058319	fish	embryo mzt	aamanitin polya	-1.219663755404845	5.996452088619021	7.595889917718538	training
ENSG00000142002	human	hela	endogenous	1.223031957630253	7.201170883281678	7.893572073504902	training
ENSG00000049245	human	RPE	endogenous	0.3894167154239764	7.488852955733459	5.717027701406222	training
ENSG00000277972	human	k562	endogenous	0.9813210429063686	7.356918242356021	5.953243334287785	training
ENSG00000167978	human	k562	slam-seq	0.9328158023402504	6.302618975744905	9.019179866515024	training
ENSG00000255561	human	293t	endogenous	-1.5362503195710049	7.355001921105257	7.53689712956617	training
ENSG00000089472	human	k562	slam-seq	0.8256330198028562	7.694392802629421	8.199738960630786	training
ENSMUSG00000024642	mouse	mES cells	slam-seq	-0.5535796419632233	7.368339686311381	7.750614732770409	training
ENSDARG00000045888	fish	embryo mzt	aamanitin polya	0.5528549212525147	8.1533497579988925	7.142036574706803	training
ENSDARG00000052746	fish	embryo mzt	aamanitin polya	-0.47223133672348394	6.184148890937483	6.922643891475888	training
ENSDARG00000078507	fish	embryo mzt	aamanitin ribo	0.5733207573908513	4.605170185988092	6.968850378341948	training
ENSMUSG00000036940	mouse	mES cells	slam-seq	0.6740792949991276	5.733341276897746	7.872073979866873	training
ENSG00000104228	human	RPE	endogenous	-1.1786163624595072	7.887959336599945	7.301822342137932	training
ENSG00000119703	human	RPE	endogenous	-0.880403416439137	7.793586803371584	7.22402480828583	training
ENSG00000108854	human	293t	endogenous	-0.6591571129529092	8.649623978596727	7.717796211013582	training
ENSDARG00000015392	fish	embryo mzt	aamanitin polya	1.0830525389164942	5.996452088619021	7.745435610274381	training
ENSG00000004838	human	293t	endogenous	-0.2007243556672293	6.2166061010848646	7.188412736496954	training
ENSG00000119326	human	293t	endogenous	0.7237335597850476	5.655991810819852	7.698936199813447	training
ENSDARG00000056477	fish	embryo mzt	aamanitin polya	0.633247141566856	2.1972245773362196	7.243512974665482	training
ENSDARG00000061631	fish	embryo mzt	aamanitin polya	-0.44041683232545775	7.38025578842646	7.878912912297133	training
ENSG00000142347	human	k562	endogenous	0.16616993302991445	6.6052979209482015	8.101071503119543	training
ENSG00000135437	human	293t	endogenous	1.028754697165839	5.602118820879701	6.86484777797086	training
ENSG00000184227	human	293t	endogenous	-0.5443274768154533	4.955827057601261	7.144407180321139	training
ENSG00000169554	human	k562	slam-seq	-1.1571720297267372	8.58876938990546	8.221747728346623	training
ENSDARG00000055292	fish	embryo mzt	aamanitin polya	0.7529343113351596	8.419359831067474	7.792348924113037	training
ENSG00000115170	human	RPE	endogenous	0.5360944996289843	6.992096427415888	7.333676395657684	training
ENSG00000107890	human	k562	endogenous	1.3600269396743074	7.29641326877392	8.552946361122055	training
ENSG00000101557	human	RPE	endogenous	2.591537542493432	8.11552088154677	7.303843225277705	training
ENSG00000127445	human	RPE	endogenous	1.1558389733969183	6.403574197934815	6.20050917404269	training
ENSDARG00000102867	fish	embryo mzt	aamanitin polya	0.31816305495865393	NA	6.660575149839686	training
ENSMUSG00000003135	mouse	mES cells	slam-seq	0.12467469817004027	7.392647520721623	7.325807502595773	training
ENSMUSG00000028936	mouse	mES cells	slam-seq	1.1071062334642563	7.4073177104694174	5.961005339623274	training
ENSDARG00000008287	fish	embryo mzt	aamanitin ribo	0.864171574763542	5.966146739123692	7.403670290012373	training
ENSDARG00000003046	fish	embryo mzt	aamanitin polya	0.1053238161346762	5.683579767338681	8.295548516225763	training
ENSG00000198961	human	RPE	endogenous	0.4369552836541868	7.831617276352611	7.662937850461535	training
ENSG00000105176	human	293t	endogenous	0.49671278533184954	7.638679823876112	7.3833681469923835	training
ENSG00000115652	human	k562	slam-seq	-0.7288771801068256	6.584791392385716	7.153833801578843	training
ENSG00000105583	human	hela	endogenous	0.6240456785413682	5.918893854273146	5.7745515455444085	training
ENSG00000171634	human	293t	endogenous	-0.758288025015921	7.645397699428633	9.12063445889169	training
ENSG00000260548	human	293t	endogenous	-2.4357723056955547	6.1092475827643655	4.74493212836325	training
ENSG00000141349	human	k562	endogenous	0.32397455073150433	7.157735484249907	6.948897222313312	training
ENSG00000144468	human	293t	endogenous	0.10058877497820683	8.214465160759186	6.855408798609928	training
ENSG00000100522	human	hela	endogenous	0.5085622041095974	8.045267716607803	6.320768294250582	training
ENSDARG00000079915	fish	embryo mzt	aamanitin polya	-1.3069888405743417	5.575949103146316	7.750614732770409	training
ENSG00000105409	human	293t	endogenous	2.3250005786451373	5.87493073085203	8.033334015880062	training
ENSG00000069482	human	k562	endogenous	0.9420344823248665	5.241747015059643	5.921578419643816	training
ENSG00000115128	human	k562	slam-seq	1.2265293554522236	5.176149732573829	5.937536205082426	training
ENSDARG00000022399	fish	embryo mzt	aamanitin ribo	-0.44711568711309635	7.157735484249907	6.597145701886651	training
ENSG00000165699	human	hela	endogenous	-1.0674812236188524	8.720134035412928	8.159374736775426	training
ENSDARG00000020913	fish	embryo mzt	aamanitin ribo	-0.8541067516366053	5.730099782973574	7.423568444259167	training
ENSG00000170653	human	k562	slam-seq	0.5782227307779393	8.533853632309345	7.303843225277705	training
ENSG00000068697	human	k562	endogenous	0.541315269266161	6.320768294250582	6.555356891810665	training
ENSG00000102780	human	k562	endogenous	-0.8066429775874351	9.52850315168155	8.20631072579402	training
ENSDARG00000070109	fish	embryo mzt	aamanitin polya	0.16961962545389406	6.0063531596017325	8.0106915391303	training
ENSDARG00000078995	fish	embryo mzt	aamanitin polya	0.22567626027593563	5.641907070938114	7.916807490937603	training
ENSDARG00000041306	fish	embryo mzt	aamanitin polya	0.40260325919865453	8.626406276389554	6.259581464064923	training
ENSG00000196247	human	RPE	endogenous	-2.718743380629554	7.9817332866918855	7.847762537473608	training
ENSG00000119509	human	293t	endogenous	0.09151151254385939	7.31455283232408	8.070593539949519	training
ENSG00000166913	human	k562	endogenous	1.3458183612605068	7.647308832356238	6.60934924316738	training
ENSDARG00000008454	fish	embryo mzt	aamanitin ribo	0.8571723026346116	7.089243155027514	7.427144133408616	training
ENSDARG00000061548	fish	embryo mzt	aamanitin polya	0.5264782817583857	4.30406509320417	6.907755278982137	training
ENSG00000181381	human	k562	endogenous	-0.006680016032447467	7.253470382684528	8.541300266759471	training
ENSDARG00000074229	fish	embryo mzt	aamanitin polya	-0.9628828608363456	7.042286171939743	8.935903526274423	training
ENSMUSG00000024081	mouse	mES cells	slam-seq	0.2849541579689414	7.329093736246592	8.058327306580958	training
ENSG00000082515	human	RPE	endogenous	0.15591677166238002	7.83002808253384	6.551080335043404	training
ENSG00000164219	human	RPE	endogenous	-0.4697659738559302	9.03491498187007	7.034387929915503	training
ENSG00000170540	human	k562	endogenous	0.7206537971469209	7.367708572374371	6.418364935936212	training
ENSG00000144426	human	293t	endogenous	-0.45572349150132124	7.83241092718792	8.997889450200717	training
ENSDARG00000015902	fish	embryo mzt	aamanitin polya	0.8051181140354005	6.697034247666484	7.731053144007127	training
ENSG00000165175	human	k562	slam-seq	-1.04190436344151	6.946975992135418	6.315358001522335	training
ENSDARG00000075883	fish	embryo mzt	aamanitin ribo	-0.46493725534139674	5.170483995038151	6.925595197110468	training
ENSG00000165209	human	hela	endogenous	1.1632844131279363	8.28576542051433	7.61085279039525	training
ENSG00000253729	human	293t	endogenous	0.5532953387529266	6.97166860472579	9.424483541093094	training
ENSG00000129932	human	293t	endogenous	-0.11304737478762653	6.508769136971682	6.813444599510896	training
ENSG00000006432	human	293t	endogenous	-1.3917888875044007	8.96890555068972	8.119100837637486	training
ENSG00000107020	human	hela	endogenous	0.3589685279415868	5.594711379601839	6.09807428216624	training
ENSG00000170537	human	k562	endogenous	1.1853206933746172	7.649692623711514	7.731053144007127	training
ENSG00000100348	human	293t	endogenous	1.7054141780573275	6.63200177739563	6.218600119691729	training
ENSG00000134046	human	RPE	endogenous	-0.04832458245717267	8.22121009392507	7.1204443723924875	training
ENSG00000168061	human	k562	endogenous	-1.414403220523728	6.472346294500901	6.982862751468942	training
ENSG00000163348	human	k562	endogenous	-1.1664857811545584	7.469654172932128	7.108244139731541	training
ENSDARG00000057435	fish	embryo mzt	aamanitin polya	0.4181330882069718	5.488937726156687	7.047517221357296	training
ENSG00000139641	human	293t	endogenous	1.267222693315615	6.697034247666484	8.11552088154677	training
ENSG00000110074	human	k562	endogenous	0.2987682768094762	7.126890808898808	7.2875606403097235	training
ENSG00000147853	human	k562	slam-seq	0.5041716607895554	8.137688184977605	6.529418838262226	training
ENSG00000115966	human	k562	endogenous	-0.31164693159955	7.7664168980196555	7.325807502595773	training
ENSG00000133773	human	RPE	endogenous	-1.152791328182192	6.744059186311348	6.588926477533519	training
ENSG00000075856	human	k562	endogenous	-1.5648994488270018	7.977968093128549	7.988542982737695	training
ENSG00000130511	human	RPE	endogenous	0.19065277069780742	6.091309882077698	7.055312843339752	training
ENSG00000104368	human	RPE	endogenous	1.0735061918661444	6.634633357861686	7.432483807917119	training
ENSDARG00000056517	fish	embryo mzt	aamanitin ribo	-0.4104146085263693	6.19644412779452	6.877296071497429	training
ENSDARG00000044038	fish	embryo mzt	aamanitin polya	-2.826125658842223	4.941642422609304	7.217443431696533	training
ENSG00000132964	human	RPE	endogenous	-7.701215144317903e-4	7.600902459542082	7.241366283322318	training
ENSDARG00000058660	fish	embryo mzt	aamanitin polya	1.1374470454765386	7.898782356970309	7.8252452914317745	training
ENSDARG00000077115	fish	embryo mzt	aamanitin polya	-0.9284590255062051	8.127699852817772	6.773080375655535	training
ENSG00000198435	human	293t	endogenous	-0.9706781749966147	7.577633832602728	5.846438775057725	training
ENSG00000118507	human	293t	endogenous	0.2855170574110471	7.501082124259871	6.960347729101308	training
ENSG00000089154	human	RPE	endogenous	-0.3621423867257554	6.473890696352274	8.989319566042951	training
ENSG00000087460	human	293t	endogenous	1.6949356507317943	7.342131730584722	8.043984431221553	training
ENSXETG00000002523	xenopus	embryo mzt	aamanitin ribo	0.24380908583455363	5.313205979041787	6.447305862541213	training
ENSG00000074201	human	hela	endogenous	0.5161498013066254	7.691200097522863	6.5722825426940075	training
ENSG00000165392	human	k562	slam-seq	0.05864114703170276	8.422882511944996	8.366370301681654	training
ENSG00000165821	human	293t	endogenous	-1.576634342985581	7.393263094763838	8.014666370464942	training
ENSDARG00000087688	fish	embryo mzt	aamanitin polya	0.7753867536892445	1.0986122886681098	7.8083230503910555	training
ENSG00000075131	human	hela	endogenous	-0.2733169316932124	7.07326971745971	6.810142450115136	training
ENSG00000196652	human	RPE	endogenous	-2.5510283932701	8.334951631422454	7.83241092718792	training
ENSG00000198556	human	RPE	endogenous	-0.7789684843811197	7.823645930834952	7.153833801578843	training
ENSG00000152359	human	293t	endogenous	-1.7751602930957275	6.16541785423142	7.455298485683291	training
ENSG00000110665	human	k562	endogenous	-0.013336255303308132	7.743269700829004	6.2878585601617845	training
ENSMUSG00000096998	mouse	mES cells	slam-seq	1.0602784266917142	7.149916836132109	6.720220155135295	training
ENSG00000164252	human	RPE	endogenous	0.328705784310771	7.592366128519796	7.671360923190644	training
ENSDARG00000075990	fish	embryo mzt	aamanitin polya	-2.4770973934497484	6.037870919922137	7.533693709848633	training
ENSG00000112339	human	k562	slam-seq	0.15684046867204626	8.497398564088058	7.628517626575055	training
ENSG00000078747	human	RPE	endogenous	0.20969934505633814	8.1886891244442	7.905810312658931	training
ENSG00000185361	human	293t	endogenous	-1.8636786516642183	8.051659556841953	6.331501849893691	training
ENSG00000159314	human	k562	slam-seq	0.3990933993450389	7.349230824613334	7.890208213109961	training
ENSMUSG00000013629	mouse	mES cells	slam-seq	1.3560816468535664	5.652489180268651	8.806723554725636	training
ENSG00000204856	human	hela	endogenous	0.4263487765103199	6.398594934535208	6.71295620067707	training
ENSG00000173614	human	k562	endogenous	0.5310217704731607	7.936660155225426	6.734591659972948	training
ENSG00000188467	human	293t	endogenous	0.18344613179470157	7.853604813097837	7.315883504509785	training
ENSG00000171604	human	k562	endogenous	-1.3429549525071094	6.883462586413092	6.877296071497429	training
ENSG00000143545	human	hela	endogenous	0.3236164898775468	6.180016653652572	6.418364935936212	training
ENSG00000264343	human	k562	endogenous	-1.1430077480980692	6.802394763324311	6.568077911411976	training
ENSG00000078487	human	k562	endogenous	-0.05814099045574725	5.713732805509369	7.5745584842024805	training
ENSG00000165272	human	k562	slam-seq	-0.05051868858720957	6.784457062637643	6.779921907472252	training
ENSDARG00000037528	fish	embryo mzt	aamanitin polya	-1.4372901238399467	5.25227342804663	6.813444599510896	training
ENSG00000117394	human	293t	endogenous	-0.39693231322069417	7.426549072397305	7.299797366758161	training
ENSG00000120784	human	k562	endogenous	-1.924694852020683	8.287276755814599	7.353081920515432	training
ENSG00000204228	human	hela	endogenous	0.7762258325529835	5.181783550292085	6.668228248417403	training
ENSG00000089775	human	hela	endogenous	-0.39421791240014614	9.090768236835338	7.1770187659099	training
ENSG00000060982	human	hela	endogenous	0.7013611470647582	8.985320060649112	7.088408778675395	training
ENSDARG00000007531	fish	embryo mzt	aamanitin polya	-0.4274408207794977	NA	6.648984550024776	training
ENSMUSG00000116391	mouse	mES cells	slam-seq	-2.4279584731296198	7.2875606403097235	6.331501849893691	training
ENSG00000180537	human	k562	endogenous	0.3597365254019474	7.803026643632217	6.61338421837956	training
ENSG00000111530	human	RPE	endogenous	-0.14916642488441686	8.871224644409553	8.214465160759186	training
ENSDARG00000057903	fish	embryo mzt	aamanitin polya	-1.650154517933497	4.30406509320417	8.722905701000768	training
ENSG00000011028	human	hela	endogenous	0.44732547261640604	7.044905117129371	8.398634855292102	training
ENSG00000196365	human	k562	slam-seq	0.5458124446343269	7.752335163302292	7.9658927350845286	training
ENSG00000242110	human	RPE	endogenous	-0.6395414539777279	7.982416346827733	7.078341579557671	training
ENSG00000020426	human	k562	slam-seq	0.04433781606451684	7.388327859577107	6.836259277277067	training
ENSG00000174007	human	k562	endogenous	-0.1868977790925356	7.150701457592526	6.22455842927536	training
ENSDARG00000029252	fish	embryo mzt	aamanitin polya	1.1601772479542214	6.823286122355687	7.095893221097532	training
ENSMUSG00000022817	mouse	mES cells	slam-seq	-0.04914711034640773	6.375024819828097	7.804659297056102	training
ENSDARG00000003920	fish	embryo mzt	aamanitin ribo	1.3668389714292248	8.209308411646937	6.762729506931879	training
ENSG00000106617	human	k562	endogenous	0.2352051416211175	7.865955413933502	7.444833273892193	training
ENSG00000214562	human	293t	endogenous	-0.992123753690013	8.10892415597534	7.792348924113037	training
ENSDARG00000102421	fish	embryo mzt	aamanitin polya	0.6784431765336675	NA	7.144407180321139	training
ENSDARG00000038312	fish	embryo mzt	aamanitin polya	0.1720786845344755	NA	7.007600613951853	training
ENSG00000160305	human	RPE	endogenous	0.4628666168965042	7.780720886117918	8.465268118551318	training
ENSG00000094975	human	k562	endogenous	-1.0455789787768368	7.362010551259734	8.347353412124338	training
ENSG00000117984	human	RPE	endogenous	0.8494817096072512	7.033506484287697	7.122866658599083	training
ENSG00000135315	human	hela	endogenous	-0.4890621727204474	6.721425700790643	8.345930261979017	training
ENSMUSG00000059182	mouse	mES cells	slam-seq	0.8120593058862223	7.67693714581808	6.982862751468942	training
ENSG00000111361	human	k562	slam-seq	0.806936197817553	7.208600337960199	6.823286122355687	training
ENSG00000164151	human	k562	endogenous	0.2829121355720843	6.792344427470809	8.82497196556714	training
ENSMUSG00000029521	mouse	mES cells	slam-seq	0.3733368710570843	7.309212365692763	7.403670290012373	training
ENSG00000023734	human	k562	endogenous	1.4973531017327806	7.118826249062078	6.996681488176539	training
ENSG00000155868	human	hela	endogenous	-2.7922498239259848	7.175489713624222	6.555356891810665	training
ENSG00000204991	human	293t	endogenous	-1.6483548143779416	7.326465613840322	7.671360923190644	training
ENSMUSG00000019857	mouse	mES cells	slam-seq	0.43048425330930123	7.207118856207756	6.423246963533519	training
ENSMUSG00000032249	mouse	mES cells	slam-seq	0.3200997859280861	7.088408778675395	6.61338421837956	training
ENSG00000171443	human	hela	endogenous	-1.0159764729150238	5.44673737166631	6.679599185844383	training
ENSDARG00000056745	fish	embryo mzt	aamanitin polya	-0.15228993237543922	8.001355025826703	7.160845906664299	training
ENSG00000169567	human	hela	endogenous	-0.1719710485006855	6.3578422665081	5.945420608606575	training
ENSDARG00000008383	fish	embryo mzt	aamanitin polya	0.716794022296497	5.937536205082426	7.01571242048723	training
ENSG00000157823	human	k562	slam-seq	0.8779350697896945	8.50045386741194	6.428105272684596	training
ENSG00000130021	human	k562	endogenous	0.18527140166472864	7.227662498728654	6.6293632534374485	training
ENSDARG00000101244	fish	embryo mzt	aamanitin polya	0.4384762112135243	7.937731775260109	8.346642090221199	training
ENSG00000105339	human	RPE	endogenous	-0.8490744524015041	7.362645270417825	8.252706676567644	training
ENSG00000101945	human	hela	endogenous	-1.4137260319954832	7.274479558773871	7.149131598557407	training
ENSDARG00000070704	fish	embryo mzt	aamanitin polya	-0.5835016190658272	7.9724660159745655	7.541683099882111	training
ENSG00000075089	human	293t	endogenous	0.3761196450062761	7.27655640271871	7.083387847625295	training
ENSG00000198074	human	hela	endogenous	-0.19221180692820897	5.780743515792329	6.858565034791365	training
ENSG00000170515	human	k562	slam-seq	0.6038249331207304	6.930494765951626	7.078341579557671	training
ENSMUSG00000025925	mouse	mES cells	slam-seq	0.28590403489797234	6.878326468291325	7.144407180321139	training
ENSG00000198604	human	293t	endogenous	0.06525080712933003	6.656726524178391	8.449342524508063	training
ENSDARG00000008224	fish	embryo mzt	aamanitin ribo	1.053918236636949	6.7661917146603505	7.822845290279774	training
ENSG00000165699	human	k562	endogenous	-0.5718183937257352	8.720134035412928	8.159374736775426	training
ENSG00000104731	human	293t	endogenous	0.6368121817320759	8.158229916959494	7.355001921105257	training
ENSG00000165695	human	293t	endogenous	2.2072555505124103	4.709530201312334	7.273092595999522	training
ENSG00000042753	human	RPE	endogenous	0.8473694613656877	5.7430031878094825	6.169610732491456	training
ENSG00000048028	human	k562	endogenous	-0.13282608317318653	7.768956044538332	8.081784206935001	training
ENSMUSG00000031562	mouse	mES cells	slam-seq	-0.4011370768054011	7.5745584842024805	6.320768294250582	training
ENSG00000162545	human	293t	endogenous	0.9007296604694538	7.138073034044347	5.472270673671475	training
ENSG00000129084	human	k562	slam-seq	0.9276441903206348	5.75890177387728	6.698268054115413	training
ENSG00000175548	human	hela	endogenous	-0.11301677116243072	9.048879705849558	7.260522598089852	training
ENSG00000189067	human	k562	endogenous	0.49520099868492784	7.557994958530806	6.5337888379333435	training
ENSMUSG00000019802	mouse	mES cells	slam-seq	0.7459747459613811	8.15507488781144	7.7336835707759	training
ENSG00000084731	human	RPE	endogenous	-0.28378556841595176	7.9599745280805365	7.776115477098742	training
ENSG00000049759	human	k562	slam-seq	-0.44073956431693906	8.570165076182343	8.233768709217097	training
ENSG00000109184	human	293t	endogenous	-0.3837536639365523	8.38091517312361	6.919683849847411	training
ENSG00000148704	human	293t	endogenous	-0.37783821328490247	8.213110697596676	6.913737350659685	training
ENSG00000152620	human	RPE	endogenous	-0.30467998632795007	7.846198815497425	7.1929342212158	training
ENSG00000049759	human	293t	endogenous	1.155561323788108	8.570165076182343	8.233768709217097	training
ENSG00000132341	human	k562	slam-seq	0.9646159809985967	7.469083884921234	6.559615237493242	training
ENSG00000034713	human	k562	endogenous	1.4444546423068005	6.336825731146441	5.872117789475416	training
ENSDARG00000043821	fish	embryo mzt	aamanitin polya	-0.6386990457046802	8.469891918298224	6.790097235513905	training
ENSG00000168016	human	k562	endogenous	1.3367813649387934	8.823647949191303	9.09504174761272	training
ENSG00000137806	human	293t	endogenous	0.9364845670751577	5.998936561946683	6.892641641172089	training
ENSG00000170122	human	k562	slam-seq	-1.3618768360356655	6.345636360828596	7.186144304522325	training
ENSG00000145494	human	293t	endogenous	0.9760178890624712	6.536691597591305	6.253828811575473	training
ENSG00000188542	human	RPE	endogenous	-1.2363836900942482	7.843064016692054	6.2766434893416445	training
ENSG00000125656	human	hela	endogenous	1.4309102099288082	6.008813185442595	6.727431724850855	training
ENSDARG00000005651	fish	embryo mzt	aamanitin ribo	0.2786722841132419	7.637716432664798	6.3473892096560105	training
ENSG00000110958	human	293t	endogenous	0.7550517265311923	7.036148493750536	6.206575926724928	training
ENSG00000134824	human	RPE	endogenous	0.9228627107565757	7.418180822726788	7.197435354096591	training
ENSDARG00000102741	fish	embryo mzt	aamanitin polya	0.37453252119517144	6.29156913955832	5.676753802268282	training
ENSG00000161265	human	k562	endogenous	0.7567012625407168	6.795705775173514	6.498282149476434	training
ENSDARG00000060702	fish	embryo mzt	aamanitin polya	-0.960195567558946	NA	7.195187320178709	training
ENSDARG00000071396	fish	embryo mzt	aamanitin ribo	-0.515984945575659	5.981414211254481	6.4425401664681985	training
ENSG00000204427	human	hela	endogenous	-0.25850606349060073	7.471932078245122	7.425357887027151	training
ENSG00000132254	human	RPE	endogenous	-0.010465610351324036	7.796057974316123	7.026426808699636	training
ENSG00000006831	human	k562	slam-seq	-0.4266030535362093	7.864419904994565	7.057897937411856	training
ENSG00000115109	human	k562	endogenous	-0.7864891860677158	8.345930261979017	7.697575346802343	training
ENSMUSG00000022401	mouse	mES cells	slam-seq	-0.785924539058473	8.401108712395436	7.3277805384216315	training
ENSG00000174151	human	k562	slam-seq	-0.7627297320427504	8.448057452581375	6.6293632534374485	training
ENSG00000005810	human	293t	endogenous	-0.8953555739311434	6.582025138892826	9.549523217290366	training
ENSG00000139946	human	RPE	endogenous	-0.520684806344507	8.3799979522383925	7.142036574706803	training
ENSG00000139926	human	RPE	endogenous	-1.0601644479447203	7.900636613018005	7.533693709848633	training
ENSG00000038382	human	293t	endogenous	-1.4425927848406386	7.555905093611346	9.137231900155545	training
ENSG00000176105	human	RPE	endogenous	0.5627108485174731	7.950502434808851	7.4073177104694174	training
ENSG00000117385	human	k562	slam-seq	0.7664634431383006	6.2878585601617845	7.789868559054706	training
ENSG00000117305	human	k562	endogenous	0.6419365778317344	7.3752557780097545	6.88653164253051	training
ENSDARG00000043404	fish	embryo mzt	aamanitin polya	0.4032761735108574	6.679599185844383	6.212606095751519	training
ENSG00000158793	human	k562	slam-seq	1.4146547246512766	7.1631723908466425	6.892641641172089	training
ENSG00000184743	human	RPE	endogenous	0.6862679251566557	8.562740006372207	7.394493107219038	training
ENSG00000153187	human	k562	endogenous	-0.07182904722991014	8.48301573961465	7.8156105320351905	training
ENSG00000181904	human	k562	slam-seq	-1.230491980180364	8.359134886757962	6.342121418721152	training
ENSG00000183530	human	hela	endogenous	-0.678862914096974	8.338305731356565	8.772920092626467	training
ENSG00000111261	human	k562	slam-seq	-2.004482598442909	8.287025025165063	7.167809184316444	training
ENSDARG00000059866	fish	embryo mzt	aamanitin polya	0.7596464409618405	6.448889394146858	7.827639546366422	training
ENSG00000137944	human	hela	endogenous	0.11444485107799689	6.018593214496234	7.2196420401307355	training
ENSG00000130702	human	RPE	endogenous	-0.005025595615128517	6.137727054086234	9.313708904953216	training
ENSMUSG00000025580	mouse	mES cells	slam-seq	0.08361956193981324	5.198497031265826	7.1204443723924875	training
ENSG00000116747	human	RPE	endogenous	0.18683696822032658	8.77786371462117	7.388946097618437	training
ENSDARG00000068894	fish	embryo mzt	aamanitin polya	0.24193334453854573	7.89655270164304	7.692113339595466	training
ENSG00000185800	human	RPE	endogenous	0.4544290209486364	7.167809184316444	7.613818684808629	training
ENSG00000137574	human	293t	endogenous	-2.466836175866879	7.954723334497908	7.848933726364071	training
ENSG00000253719	human	293t	endogenous	-0.11487015817991286	8.857230494201946	5.68697535633982	training
ENSG00000167778	human	k562	endogenous	-0.07114319636251294	7.324489979348532	7.273092595999522	training
ENSMUSG00000004945	mouse	mES cells	slam-seq	1.1201953899189177	6.214608098422191	6.049733455231958	training
ENSG00000168488	human	RPE	endogenous	0.6502212134323504	7.8674885686991285	8.100161446936607	training
ENSDARG00000077850	fish	embryo mzt	aamanitin polya	0.22569964070508192	6.335054251498059	6.907755278982137	training
ENSG00000125755	human	RPE	endogenous	-0.15711989588063396	7.690743163541872	8.249575150000199	training
ENSG00000107821	human	293t	endogenous	-0.6061341878705343	6.511745329644728	6.82001636467413	training
ENSDARG00000063726	fish	embryo mzt	aamanitin polya	-0.0016157611015044269	7.081708586105575	8.264363329731667	training
ENSG00000111726	human	RPE	endogenous	0.3424941778578793	6.558197802812269	7.174724309836376	training
ENSG00000165730	human	293t	endogenous	-1.5719307840417962	6.113682179832232	8.103796712981794	training
ENSG00000241837	human	hela	endogenous	0.36419740326593564	5.8971538676367405	6.466144724237619	training
ENSDARG00000039828	fish	embryo mzt	aamanitin ribo	-0.03346551573935685	4.5217885770490405	7.3777589082278725	training
ENSG00000067445	human	RPE	endogenous	1.8343893593186422	6.131226489483141	8.365672383774996	training
ENSG00000168275	human	k562	endogenous	0.4360563081520678	7.1316985104669115	6.150602768446279	training
ENSXETG00000032677	xenopus	embryo mzt	aamanitin ribo	-2.956859475556865	NA	7.507690077819904	training
ENSG00000183722	human	293t	endogenous	0.20738720221852783	7.725330037917135	6.403574197934815	training
ENSG00000132382	human	293t	endogenous	0.38937583466542	6.2422232654551655	8.294049640102028	training
ENSDARG00000092071	fish	embryo mzt	aamanitin polya	0.0736532683997478	4.770684624465665	6.99117688712121	training
ENSDARG00000062834	fish	embryo mzt	aamanitin polya	-1.1838557277250055	5.5909869805108565	7.215239978730097	training
ENSXETG00000012303	xenopus	embryo mzt	aamanitin ribo	-0.5885447417310625	5.529429087511423	6.656726524178391	training
ENSG00000132879	human	RPE	endogenous	0.8599132673837406	7.628031126930335	6.648984550024776	training
ENSG00000111581	human	k562	slam-seq	0.29588867009905523	8.116118431609365	7.929846429742503	training
ENSG00000168495	human	hela	endogenous	0.2587517111945308	8.314832179284556	7.088408778675395	training
ENSG00000105171	human	RPE	endogenous	0.1338862461649449	7.527255919373784	6.498282149476434	training
ENSXETG00000007964	xenopus	embryo mzt	aamanitin ribo	0.6469508431140852	NA	8.161089512845797	training
ENSDARG00000061081	fish	embryo mzt	aamanitin polya	-1.9648062952057619	6.118097198041348	7.63433723562832	training
ENSG00000117054	human	RPE	endogenous	0.44588287847789204	7.1372784372603855	7.2196420401307355	training
ENSG00000165733	human	k562	slam-seq	-0.7762399503802742	8.253748343328501	8.25582842728183	training
ENSG00000108018	human	k562	endogenous	-1.2520003450105115	8.263074835802596	8.162801353492073	training
ENSDARG00000032704	fish	embryo mzt	aamanitin polya	-0.8905642618308939	7.935945103353701	7.385230923066573	training
ENSG00000205250	human	k562	slam-seq	0.18335872919646512	6.679599185844383	7.1252830915107115	training
ENSG00000168781	human	k562	endogenous	-0.08233215704434989	7.10085190894405	8.3670677328386	training
ENSG00000179403	human	293t	endogenous	-0.26932380248717097	8.037866234709618	7.199678345691172	training
ENSXETG00000025899	xenopus	embryo mzt	aamanitin ribo	-0.19451646596075528	5.786897381366708	5.602118820879701	training
ENSG00000220201	human	k562	endogenous	-0.26166017711411554	5.666426688112432	6.705639094860003	training
ENSDARG00000044016	fish	embryo mzt	aamanitin polya	-0.2703446943273481	7.037905963447182	8.260492856573185	training
ENSG00000006607	human	k562	endogenous	0.44988685374434	8.43750042250699	8.060224240440958	training
ENSDARG00000098838	fish	embryo mzt	aamanitin polya	-1.8582897134275167	6.214608098422191	7.060476365999801	training
ENSG00000072110	human	293t	endogenous	0.47316657244829935	6.57507584059962	7.935229539816907	training
ENSG00000110104	human	RPE	endogenous	1.3181644252738662	7.1098794630722715	6.988413181999592	training
ENSG00000119899	human	k562	slam-seq	-1.3254005835905451	7.4377951216719325	7.305860032684009	training
ENSDARG00000014165	fish	embryo mzt	aamanitin ribo	-2.1323684721265344	5.823045895483019	6.326149473155099	training
ENSG00000161203	human	293t	endogenous	0.5363442954298022	6.16541785423142	7.232733136177615	training
ENSMUSG00000083012	mouse	mES cells	slam-seq	-0.33608068823285064	6.818924065275521	6.664409020350408	training
ENSG00000171863	human	293t	endogenous	1.0622922851714072	5.0689042022202315	6.373319789577012	training
ENSG00000255112	human	hela	endogenous	-1.3227547188436957	7.757478766584179	6.398594934535208	training
ENSG00000203727	human	293t	endogenous	-0.11126929751659993	8.624431942085836	6.259581464064923	training
ENSG00000170271	human	hela	endogenous	-2.107459861031544	7.509335266016592	6.910750787961936	training
ENSG00000172115	human	hela	endogenous	0.6469453867138776	8.191740021277457	5.765191102784844	training
ENSG00000086758	human	k562	slam-seq	0.883681968025575	7.101675971619444	9.482350275033667	training
ENSDARG00000002385	fish	embryo mzt	aamanitin polya	1.0443703743324484	6.07993319509559	9.135293497653272	training
ENSG00000213020	human	hela	endogenous	0.36443125744205956	8.347590407030058	7.6586995582682995	training
ENSG00000144036	human	293t	endogenous	-0.245828110310948	8.193953023563742	7.803435056952168	training
ENSG00000143374	human	RPE	endogenous	-0.07369144294313891	7.428333194190806	7.67693714581808	training
ENSG00000178104	human	RPE	endogenous	-0.15237281542874134	8.523970175695261	8.915969311373605	training
ENSG00000122644	human	hela	endogenous	-2.6318633808266605	7.650644551436897	6.403574197934815	training
ENSG00000139354	human	k562	endogenous	0.5521743911807362	8.131236549696116	7.643003635560718	training
ENSDARG00000054748	fish	embryo mzt	aamanitin polya	0.37592422560111893	5.459585514144159	7.052721049232323	training
ENSDARG00000074556	fish	embryo mzt	aamanitin polya	-0.5287989805277586	5.921578419643816	7.900266036767701	training
ENSXETG00000020715	xenopus	embryo mzt	aamanitin ribo	0.01548292274855687	NA	6.498282149476434	training
ENSG00000093144	human	RPE	endogenous	0.7185300969090073	7.369600720526409	6.829793737512425	training
ENSG00000131373	human	293t	endogenous	0.7063645314076507	7.290292882446597	7.460490305825338	training
ENSG00000139668	human	hela	endogenous	-0.5258698267313332	8.97979449089521	7.093404625868766	training
ENSG00000203485	human	293t	endogenous	0.7001095130411505	8.22764270790443	8.229777750081887	training
ENSDARG00000073936	fish	embryo mzt	aamanitin polya	0.03460443185855631	NA	6.282266746896006	training
ENSDARG00000010515	fish	embryo mzt	aamanitin polya	-1.7463390933997105	NA	7.095893221097532	training
ENSG00000157110	human	293t	endogenous	-0.1902591848952126	7.569411792450712	6.516193076042964	training
ENSG00000120662	human	293t	endogenous	-0.26841742581842465	6.616065185132817	7.199678345691172	training
ENSDARG00000007465	fish	embryo mzt	aamanitin polya	1.189047226458111	7.756195343948118	8.16961956172385	training
ENSG00000100150	human	RPE	endogenous	-2.5219464144845354	8.499640032168648	8.47907586930311	training
ENSG00000162517	human	RPE	endogenous	0.6346187101975855	6.617402977974478	6.752270376141742	training
ENSG00000109762	human	k562	slam-seq	-0.711373818511637	7.273092595999522	8.011686729127847	training
ENSG00000051825	human	k562	slam-seq	0.09618165482089729	8.061486866871327	8.175547596021026	training
ENSG00000103707	human	k562	endogenous	0.7389897453576879	7.346655163176539	7.065613363597717	training
ENSG00000109618	human	k562	slam-seq	0.31856173265675847	8.273336598504486	7.317876198626496	training
ENSG00000186635	human	k562	slam-seq	1.2061945858398555	6.39024066706535	8.378850241794492	training
ENSG00000161533	human	hela	endogenous	1.0272885817698578	8.564458383883352	7.592870287844818	training
ENSG00000164687	human	k562	endogenous	1.006550140817462	5.351858133476067	6.013715156042802	training
ENSDARG00000036155	fish	embryo mzt	aamanitin ribo	0.1846032702787782	5.153291594497779	7.115582126184454	training
ENSG00000001617	human	293t	endogenous	-0.5188365941376056	6.8679744089702925	7.765993079407675	training
ENSG00000170190	human	hela	endogenous	0.4307892016934324	5.356586274672012	7.325807502595773	training
ENSDARG00000006600	fish	embryo mzt	aamanitin polya	1.0947071522123042	7.456454555176209	7.195187320178709	training
ENSG00000130528	human	k562	endogenous	1.3890386749591268	4.59511985013459	7.650168700845001	training
ENSMUSG00000040297	mouse	mES cells	slam-seq	-2.328666491791333	7.720017940432244	8.233768709217097	training
ENSG00000120158	human	hela	endogenous	-1.7942656080263724	6.68586094706836	7.023758954738443	training
ENSG00000204370	human	k562	endogenous	0.9704637356634814	6.715383386334681	6.175867270105761	training
ENSG00000128594	human	293t	endogenous	-2.5469699342189593	7.3833681469923835	7.5822291942764615	training
ENSG00000130939	human	k562	endogenous	0.6304023939220179	7.157735484249907	8.271292652979412	training
ENSG00000147118	human	RPE	endogenous	-1.7673733037277903	7.183111701743281	7.560601162768557	training
ENSG00000119705	human	k562	endogenous	1.506609971969397	6.327936783729195	5.929589143389895	training
ENSG00000147180	human	k562	endogenous	-1.163072061446214	7.336285660021297	7.793586803371584	training
ENSG00000162430	human	293t	endogenous	0.7827941523791583	7.825644732219989	7.480992162869525	training
ENSG00000153046	human	k562	endogenous	-0.3907118042676931	7.310550158534422	7.494430215031565	training
ENSG00000070423	human	hela	endogenous	0.4325628253581722	7.2254814727822945	6.842683282238422	training
ENSG00000173575	human	RPE	endogenous	-1.8832342623432523	8.496173824192162	8.610319169405722	training
ENSDARG00000033126	fish	embryo mzt	aamanitin polya	-2.0351881330184454	5.6937321388027	6.309918278226516	training
ENSDARG00000058041	fish	embryo mzt	aamanitin ribo	-2.945894953146505	5.049856007249537	6.253828811575473	training
ENSG00000185829	human	293t	endogenous	-0.3681756217617273	8.105609402299896	6.282266746896006	training
ENSG00000135269	human	293t	endogenous	0.19891868787108502	7.171656822768514	7.144407180321139	training
ENSG00000102897	human	k562	slam-seq	1.0963780016163513	6.9985096422506015	5.91350300563827	training
ENSG00000172469	human	RPE	endogenous	0.42568866781149023	8.022240916806537	7.237059026124737	training
ENSG00000146242	human	hela	endogenous	0.31147212158981485	8.434897948689407	7.142036574706803	training
ENSG00000170190	human	293t	endogenous	1.3618307617150567	5.356586274672012	7.325807502595773	training
ENSMUSG00000029012	mouse	mES cells	slam-seq	-1.3328585944502094	6.52795791762255	7.1770187659099	training
ENSG00000167522	human	k562	slam-seq	0.10889582830502885	9.00601857490256	8.98632143762602	training
ENSMUSG00000029390	mouse	mES cells	slam-seq	-0.5616412534113315	7.171656822768514	6.408528791059498	training
ENSG00000158423	human	k562	endogenous	0.781136857246104	7.062191632286556	7.039660349862076	training
ENSG00000177731	human	k562	endogenous	0.30580400508346733	8.288534459413917	8.24564690087386	training
ENSMUSG00000023104	mouse	mES cells	slam-seq	0.5640526787741683	8.255048902752295	6.957497370876951	training
ENSG00000151694	human	k562	slam-seq	-0.19900979269972843	8.047509510981422	7.814399633804487	training
ENSG00000205758	human	k562	endogenous	0.552481702285913	7.183111701743281	6.957497370876951	training
ENSDARG00000018329	fish	embryo mzt	aamanitin polya	0.47363976493303755	6.582025138892826	8.109224953089955	training
ENSDARG00000026682	fish	embryo mzt	aamanitin polya	-0.04491240005752279	8.022896869601457	6.982862751468942	training
ENSG00000119048	human	hela	endogenous	-0.48228201445766905	7.402451520818244	6.131226489483141	training
ENSG00000188559	human	293t	endogenous	0.6737569240021141	8.23217423638394	8.634620608292202	training
ENSG00000143772	human	hela	endogenous	-0.8695087132755327	8.000349495324684	7.952263308657046	training
ENSDARG00000003197	fish	embryo mzt	aamanitin ribo	0.569208177529375	5.66988092298052	6.919683849847411	training
ENSDARG00000015657	fish	embryo mzt	aamanitin polya	-1.9046822694272483	7.442492722794441	6.637258031284457	training
ENSG00000148834	human	hela	endogenous	0.9458285581302828	4.007333185232471	6.588926477533519	training
ENSG00000141738	human	k562	slam-seq	-1.4774281060875007	5.978885764901122	7.419979923661835	training
ENSG00000220205	human	k562	endogenous	-0.5979763656177702	7.442492722794441	5.8805329864007	training
ENSG00000204209	human	k562	endogenous	-1.4897934796701284	5.241747015059643	7.707062655370473	training
ENSG00000198060	human	k562	endogenous	0.6605679719772042	7.922261058353247	6.731018100482083	training
ENSG00000152904	human	k562	slam-seq	-0.31528954348025195	7.473637108496206	6.806829360392176	training
ENSG00000178222	human	hela	endogenous	0.2657953001799997	7.338888133838879	6.796823718274855	training
ENSG00000001036	human	293t	endogenous	0.9562960335087903	6.799055862058796	7.247792581767846	training
ENSDARG00000078095	fish	embryo mzt	aamanitin polya	0.47435816375223366	8.70167907103957	6.919683849847411	training
ENSG00000108518	human	RPE	endogenous	1.1537725197548407	5.517452896464707	6.049733455231958	training
ENSG00000095002	human	293t	endogenous	0.5315936870507951	8.526351129201004	7.943782692458625	training
ENSG00000178904	human	k562	slam-seq	0.12137851309625593	8.240648863374913	7.674152921281675	training
ENSG00000089195	human	293t	endogenous	0.4459118504873933	7.176254532017144	7.3098814858247865	training
ENSDARG00000057830	fish	embryo mzt	aamanitin polya	0.5790898572369018	7.462214939768189	8.3774712482411	training
ENSG00000107862	human	k562	slam-seq	-0.0012924601316333204	6.335054251498059	8.627123250788433	training
ENSG00000173540	human	RPE	endogenous	0.6129123452490113	8.498825534058053	7.060476365999801	training
ENSG00000132294	human	k562	endogenous	0.31311615360591155	7.91862865334224	7.843064016692054	training
ENSG00000151692	human	k562	endogenous	0.25274437491356305	8.393894975071744	6.779921907472252	training
ENSDARG00000061173	fish	embryo mzt	aamanitin polya	0.8220830315197935	7.600902459542082	7.826443135456014	training
ENSG00000151623	human	RPE	endogenous	-2.407493569004643	7.8567067930958405	7.995643604287271	training
ENSG00000138036	human	293t	endogenous	0.9005541834197004	7.780720886117918	6.966024187106113	training
ENSDARG00000092659	fish	embryo mzt	aamanitin polya	-0.3615738185234211	6.29156913955832	6.2422232654551655	training
ENSG00000159596	human	293t	endogenous	0.31554435639244927	6.2766434893416445	6.61338421837956	training
ENSMUSG00000006442	mouse	mES cells	slam-seq	0.41960824013464226	5.746203190540153	6.813444599510896	training
ENSG00000141480	human	RPE	endogenous	-0.4282109109459242	6.335054251498059	7.165493475060845	training
ENSG00000100554	human	hela	endogenous	1.119114490068133	6.81783057145415	6.61338421837956	training
ENSG00000076382	human	k562	endogenous	0.44662983731458694	6.440946540632921	8.183955717304954	training
ENSG00000144909	human	hela	endogenous	-0.20738838222270675	7.4133673356952405	7.716460800176355	training
ENSG00000204524	human	k562	slam-seq	-2.4414286833323806	8.990441550826862	7.541683099882111	training
ENSG00000148143	human	hela	endogenous	-0.5945944489823352	7.865187954187467	8.925587339030281	training
ENSG00000139990	human	RPE	endogenous	-0.9232158346083216	7.998671361015776	7.948031990637284	training
ENSG00000138764	human	k562	slam-seq	-0.662204055234838	8.327726166461412	6.943122422819428	training
ENSG00000118557	human	hela	endogenous	1.6844406592501242	8.049427057110695	8.029432840581244	training
ENSMUSG00000022947	mouse	mES cells	slam-seq	0.5072430386902236	5.627621113690637	6.727431724850855	training
ENSG00000129625	human	293t	endogenous	0.9565502037137328	7.784057002639929	6.3473892096560105	training
ENSMUSG00000027305	mouse	mES cells	slam-seq	0.2005773851033968	5.288267030694535	6.901737206656574	training
ENSDARG00000105468	fish	embryo mzt	aamanitin polya	1.337654730780231	4.672828834461906	5.929589143389895	training
ENSG00000205639	human	293t	endogenous	-2.2075360906412573	7.1853870155804165	7.323830566202317	training
ENSG00000197580	human	293t	endogenous	-0.9995594139642849	6.962243464266207	7.462214939768189	training
ENSDARG00000097819	fish	embryo mzt	aamanitin polya	0.4374260851551004	7.00669522683704	8.831565879121063	training
ENSMUSG00000019868	mouse	mES cells	slam-seq	0.5379366261053246	6.96979066990159	6.836259277277067	training
ENSDARG00000011312	fish	embryo mzt	aamanitin polya	-0.10330750695578271	7.170119543449628	7.299797366758161	training
ENSG00000243156	human	hela	endogenous	-0.2086375432822171	8.410053315858335	8.701180027529253	training
ENSG00000119596	human	k562	endogenous	-0.30623448784944274	8.317277766221235	8.770594329891145	training
ENSG00000172339	human	RPE	endogenous	0.5368401192550892	9.067854723679428	6.480044561926653	training
ENSG00000130921	human	k562	slam-seq	-1.7949524325018225	6.834108738813838	6.218600119691729	training
ENSG00000179387	human	hela	endogenous	-1.0671153899650265	8.130353547431238	6.78332520060396	training
ENSDARG00000068893	fish	embryo mzt	aamanitin polya	-0.8599255876896859	8.374015421739909	6.437751649736401	training
ENSDARG00000076473	fish	embryo mzt	aamanitin polya	-0.20338753729115247	7.356279876550748	7.963807953231451	training
ENSG00000155111	human	k562	slam-seq	-0.8552028555529249	8.42463920980563	7.31986492980897	training
ENSG00000126461	human	hela	endogenous	0.021267350172584524	5.497168225293202	8.27893600229198	training
ENSG00000182768	human	hela	endogenous	0.5218005908037487	8.756839814829462	6.776506992372183	training
ENSG00000103194	human	293t	endogenous	-0.14339241169523834	7.932362154339751	7.787382026484701	training
ENSG00000162777	human	RPE	endogenous	0.1189814662242931	7.400620577371135	7.256297239690681	training
ENSDARG00000063068	fish	embryo mzt	aamanitin polya	-0.42310765979296205	6.483107351457199	10.170992427549091	training
ENSDARG00000053026	fish	embryo mzt	aamanitin polya	0.7177660228017512	7.931284761525891	7.901377353792616	training
ENSG00000070423	human	k562	endogenous	-0.08023333143011213	7.2254814727822945	6.842683282238422	training
ENSG00000136810	human	RPE	endogenous	0.6786945303879692	5.8522024797744745	5.765191102784844	training
ENSDARG00000104559	fish	embryo mzt	aamanitin polya	0.9686034474324471	NA	7.804659297056102	training
ENSG00000198695	human	k562	endogenous	-1.0796753957092968	NA	6.26530121273771	training
ENSDARG00000058679	fish	embryo mzt	aamanitin polya	0.13736977614858653	6.7912214627261855	7.4673710669175595	training
ENSXETG00000006809	xenopus	embryo mzt	aamanitin ribo	0.8803217838368133	3.367295829986474	7.643003635560718	training
ENSG00000077238	human	k562	endogenous	-1.9774618924799947	7.861341795599989	7.8156105320351905	training
ENSG00000168026	human	293t	endogenous	0.8465239996407149	6.104793232414985	8.285008895449879	training
ENSDARG00000074064	fish	embryo mzt	aamanitin polya	0.11336694095410993	5.860786223465865	6.826545223556594	training
ENSDARG00000021046	fish	embryo mzt	aamanitin ribo	0.7072417699305575	6.16541785423142	6.9167150203536085	training
ENSG00000160185	human	k562	endogenous	-1.5446877282207332	7.222566018822171	7.594381242551817	training
ENSG00000111145	human	k562	slam-seq	-2.090658384250689	7.8804263442924	7.110696122978827	training
ENSMUSG00000020532	mouse	mES cells	slam-seq	0.6663939089937982	7.585281078639126	8.85922139360813	training
ENSMUSG00000098377	mouse	mES cells	slam-seq	0.3801113209593213	6.90975328164481	6.723832440821209	training
ENSG00000108622	human	k562	endogenous	-1.2936694137821754	6.369900982828227	6.720220155135295	training
ENSG00000162695	human	hela	endogenous	0.056543456491369624	8.839421607620602	7.0317412587631285	training
ENSG00000144857	human	hela	endogenous	-1.2957450326645885	6.980075940561763	8.116417072794205	training
ENSDARG00000040650	fish	embryo mzt	aamanitin polya	0.275346916706984	5.8377304471659395	7.331714969726466	training
ENSG00000158467	human	k562	slam-seq	0.4062745804628296	8.06054004653864	7.515889085215125	training
ENSDARG00000062016	fish	embryo mzt	aamanitin polya	-1.208177106346497	5.4510384535657	7.818027938530729	training
ENSG00000272899	human	293t	endogenous	-1.1781159541966812	8.09346227450118	6.2766434893416445	training
ENSG00000143578	human	hela	endogenous	0.008341502810332599	5.6937321388027	7.080867896690782	training
ENSDARG00000058801	fish	embryo mzt	aamanitin polya	0.1975010236066656	6.551080335043404	9.093357016490364	training
ENSG00000153485	human	hela	endogenous	-2.491235943444283	6.037870919922137	6.236369590203704	training
ENSDARG00000053558	fish	embryo mzt	aamanitin polya	0.8839544028398725	6.862757913051401	7.566828479208331	training
ENSXETG00000021409	xenopus	embryo mzt	aamanitin ribo	0.26879989937953397	NA	5.568344503761097	training
ENSDARG00000068926	fish	embryo mzt	aamanitin ribo	0.3311271942369306	6.625392368007956	7.549609165154532	training
ENSDARG00000079059	fish	embryo mzt	aamanitin polya	0.5747114838768633	NA	6.951772164398911	training
ENSG00000047849	human	k562	endogenous	0.6146318262263781	7.772752716468742	8.838551790227402	training
ENSXETG00000008065	xenopus	embryo mzt	aamanitin ribo	0.7670559070397436	4.859812404361672	6.786716950605081	training
ENSDARG00000029292	fish	embryo mzt	aamanitin ribo	-0.5751130665003176	7.0431599159883405	5.8377304471659395	training
ENSG00000247596	human	RPE	endogenous	0.6817432917610357	6.309918278226516	6.957497370876951	training
ENSG00000136878	human	k562	slam-seq	0.635813549682048	7.349873704738337	7.917900586327916	training
ENSDARG00000071724	fish	embryo mzt	aamanitin polya	0.8280238955614172	7.566828479208331	7.307872780763706	training
ENSG00000103043	human	hela	endogenous	0.2616391243778257	7.848933726364071	7.762170607138205	training
ENSG00000142794	human	RPE	endogenous	0.5039666737934786	8.265907334155747	7.551186867296149	training
ENSDARG00000075217	fish	embryo mzt	aamanitin ribo	0.7998699172906653	6.405228458030842	8.345930261979017	training
ENSG00000090487	human	k562	slam-seq	1.1546156241512031	6.862757913051401	6.833031732786201	training
ENSG00000083896	human	k562	slam-seq	-0.41706571186440733	8.21959545417708	7.700295203420117	training
ENSDARG00000031761	fish	embryo mzt	aamanitin polya	1.0407682199502089	5.91350300563827	7.781138509845015	training
ENSDARG00000087093	fish	embryo mzt	aamanitin polya	0.2599366647437368	7.136483208590247	6.111467339502679	training
ENSG00000139219	human	293t	endogenous	0.5498344552069084	6.089044875446846	8.4040244933106	training
ENSDARG00000023002	fish	embryo mzt	aamanitin ribo	-1.2723459243016781	5.955837369464831	7.573017256052546	training
ENSG00000205302	human	RPE	endogenous	-0.5733476217935985	8.496173824192162	7.353081920515432	training
ENSG00000166762	human	k562	endogenous	-2.5044950655934537	7.695757990554761	7.381501894506707	training
ENSDARG00000004130	fish	embryo mzt	aamanitin polya	-2.588803667261127	5.924255797414532	7.083387847625295	training
ENSG00000120253	human	hela	endogenous	0.3221614613011881	7.884199933676039	7.042286171939743	training
ENSG00000131697	human	k562	endogenous	-0.6714409323505308	8.065579427282092	8.362175469149628	training
ENSG00000164715	human	RPE	endogenous	-0.1730176781324315	8.330140460246382	8.414717399827001	training
ENSG00000138640	human	hela	endogenous	-1.047699130428018	7.8551570058813445	8.030409562130485	training
ENSG00000197905	human	k562	endogenous	-0.40690692774656206	5.293304824724492	7.174724309836376	training
ENSDARG00000037965	fish	embryo mzt	aamanitin polya	0.2394508887387555	6.208590026096629	8.25582842728183	training
ENSG00000116871	human	RPE	endogenous	-1.4812617492997764	6.3835066348840055	7.834788107388194	training
ENSG00000144677	human	RPE	endogenous	0.11496846614865107	8.189522110748094	6.723832440821209	training
ENSG00000116095	human	hela	endogenous	-0.5844526040893652	9.439625028047155	6.806829360392176	training
ENSG00000108788	human	hela	endogenous	-0.6186981966243738	7.400620577371135	6.8001700683022	training
ENSG00000160193	human	RPE	endogenous	-0.9228237750890254	6.714170529909472	7.122866658599083	training
ENSG00000135604	human	hela	endogenous	-2.2877726909755967	6.779921907472252	6.762729506931879	training
ENSG00000145506	human	293t	endogenous	1.4703856859614157	6.812345094177479	7.213031659834869	training
ENSXETG00000017459	xenopus	embryo mzt	aamanitin ribo	0.5342236433886305	5.796057750765372	7.2813856635702825	training
ENSG00000185262	human	k562	endogenous	-1.2606619136628743	6.677083461247136	6.206575926724928	training
ENSG00000103495	human	hela	endogenous	0.5945399632069129	7.01301578963963	7.301822342137932	training
ENSG00000103351	human	hela	endogenous	-0.7798512827849287	8.272059622210412	7.170119543449628	training
ENSG00000104885	human	k562	slam-seq	1.0723895286991407	7.932721027481948	8.437067146936952	training
ENSG00000196652	human	293t	endogenous	-1.702728701489918	8.334951631422454	7.83241092718792	training
ENSG00000105355	human	hela	endogenous	1.15687480490147	6.747586526829315	7.174724309836376	training
ENSG00000161203	human	k562	endogenous	1.0311166910709766	6.16541785423142	7.232733136177615	training
ENSDARG00000043179	fish	embryo mzt	aamanitin polya	-0.4480050518339593	6.115892125483034	7.0909098220799835	training
ENSG00000090470	human	k562	slam-seq	-0.8184632074379509	7.199678345691172	7.285506548522785	training
ENSDARG00000061131	fish	embryo mzt	aamanitin polya	0.4206219285705256	8.074649075066652	8.47595444339964	training
ENSG00000115306	human	hela	endogenous	0.8437716323245475	7.964850887447313	8.868131713503033	training
ENSDARG00000061138	fish	embryo mzt	aamanitin polya	-1.968550128759534	5.0106352940962555	7.878912912297133	training
ENSG00000091592	human	k562	slam-seq	0.86129509379275	6.456769655572163	8.394573477868327	training
ENSG00000134480	human	k562	slam-seq	0.6997556786364809	7.359467638255621	6.88653164253051	training
ENSG00000101871	human	hela	endogenous	0.07736307202639212	8.308691916838898	7.60339933974067	training
ENSDARG00000002666	fish	embryo mzt	aamanitin polya	-0.27719287561383	5.783825182329737	7.029087564149662	training
ENSG00000182704	human	k562	endogenous	-2.9273729503069656	7.297091005160418	6.968850378341948	training
ENSDARG00000080010	fish	embryo mzt	aamanitin ribo	0.3700006924573931	5.117993812416755	7.0317412587631285	training
ENSDARG00000037514	fish	embryo mzt	aamanitin polya	-2.084141593124629	6.456769655572163	7.160845906664299	training
ENSMUSG00000037474	mouse	mES cells	slam-seq	-1.3538468558386254	8.246171559857563	7.692113339595466	training
ENSG00000095564	human	hela	endogenous	-0.5025761668503758	7.239214973779806	8.621733370690162	training
ENSG00000084731	human	hela	endogenous	0.26193884522770844	7.9599745280805365	7.776115477098742	training
ENSG00000042429	human	293t	endogenous	-2.143931335463599	7.9724660159745655	7.580699752224563	training
ENSG00000185189	human	293t	endogenous	2.2328651393496757	7.640123172695364	7.317876198626496	training
ENSG00000198585	human	k562	endogenous	-0.2536747262752926	8.610683534503575	6.529418838262226	training
ENSG00000198113	human	k562	slam-seq	-0.044906766458645615	7.893945138235959	7.149131598557407	training
ENSG00000160785	human	hela	endogenous	-0.1423544848607659	7.768956044538332	6.877296071497429	training
ENSG00000136444	human	k562	slam-seq	0.16130492691047968	7.01571242048723	7.1929342212158	training
ENSDARG00000092134	fish	embryo mzt	aamanitin polya	-0.8540256610983099	6.040254711277414	7.9211727215870145	training
ENSG00000153339	human	293t	endogenous	-0.4931826938562127	7.641564441260972	8.368461137615839	training
ENSG00000112977	human	RPE	endogenous	1.5107943711189773	7.510430556378006	6.423246963533519	training
ENSXETG00000002504	xenopus	embryo mzt	aamanitin ribo	-1.8427606034080821	4.919980925828125	6.282266746896006	training
ENSG00000108055	human	293t	endogenous	0.34301959093085005	5.814130531825066	8.203851372183879	training
ENSG00000141298	human	k562	slam-seq	-0.3298997978506507	8.497806477616047	8.378850241794492	training
ENSG00000108344	human	hela	endogenous	0.6996862677857218	7.0925737159746784	7.381501894506707	training
ENSG00000169217	human	RPE	endogenous	-0.15475816101257148	7.70210434005105	6.934397209928558	training
ENSG00000173933	human	hela	endogenous	-0.6251267449343605	7.787382026484701	6.999422467507961	training
ENSG00000121486	human	hela	endogenous	0.47046703695971953	7.5595594960077	7.697575346802343	training
ENSG00000182154	human	k562	slam-seq	0.9342883622062623	4.110873864173311	6.028278520230698	training
ENSG00000178498	human	hela	endogenous	0.3969833597778121	6.481577129276431	6.960347729101308	training
ENSG00000266472	human	293t	endogenous	0.6374630094067328	6.62273632394984	5.579729825986222	training
ENSG00000221838	human	293t	endogenous	-0.8606835114488618	7.947678571301568	7.232733136177615	training
ENSG00000141753	human	293t	endogenous	2.7789296952279843	7.04141166379481	6.656726524178391	training
ENSDARG00000029051	fish	embryo mzt	aamanitin polya	0.6656617068400128	7.282073658093465	7.63433723562832	training
ENSG00000114450	human	293t	endogenous	0.9399720328549427	8.542080906924017	6.931471805599453	training
ENSG00000215712	human	293t	endogenous	1.0001521401797488	8.165079258805068	6.056784013228625	training
ENSG00000172893	human	RPE	endogenous	1.5213731275024427	6.8690144506657065	7.264730177929867	training
ENSDARG00000102127	fish	embryo mzt	aamanitin polya	-0.04119136655860859	NA	6.877296071497429	training
ENSG00000137628	human	293t	endogenous	0.886094484201692	6.461468176353717	8.544808358449211	training
ENSDARG00000036064	fish	embryo mzt	aamanitin ribo	-0.5077781955140087	6.436150368369428	5.937536205082426	training
ENSG00000183617	human	k562	endogenous	0.49958475376034667	5.568344503761097	6.035481432524756	training
ENSG00000182253	human	hela	endogenous	-0.23647358324872694	7.944846711001996	8.455104999102815	training
ENSG00000136682	human	k562	endogenous	0.7167086654048669	7.303843225277705	7.080867896690782	training
ENSG00000079156	human	k562	endogenous	-0.0638323430464804	8.900412690577083	7.9658927350845286	training
ENSMUSG00000035941	mouse	mES cells	slam-seq	-0.0925973396910317	8.081784206935001	8.308938252595778	training
ENSG00000188811	human	k562	slam-seq	-0.3435698090763397	7.688913336864796	6.951772164398911	training
ENSMUSG00000020515	mouse	mES cells	slam-seq	-0.6964383409107506	6.914730892718563	6.779921907472252	training
ENSG00000107331	human	293t	endogenous	-0.7976989977075308	8.520985989654934	8.909505512946101	training
ENSG00000112234	human	k562	slam-seq	0.6677980067565514	8.65591111072806	7.532088143541722	training
ENSDARG00000100505	fish	embryo mzt	aamanitin polya	-0.4848779962088764	4.343805421853684	7.510977752014095	training
ENSG00000172037	human	293t	endogenous	0.007615209820293186	4.727387818712341	8.59378379357795	training
ENSG00000109920	human	k562	slam-seq	-0.70685054522675	6.80903930604298	8.024534871605695	training
ENSDARG00000070903	fish	embryo mzt	aamanitin polya	0.26176753201077296	3.367295829986474	8.330863613224745	training
ENSG00000115207	human	k562	slam-seq	-0.1465879638628788	6.717804695023691	7.914617709040679	training
ENSG00000115919	human	hela	endogenous	-0.2286431813265893	9.522373535291795	7.243512974665482	training
ENSG00000073605	human	293t	endogenous	-1.0006009409510934	6.263398262591624	7.132497551660044	training
ENSG00000177663	human	hela	endogenous	-1.111587817090221	8.67846133901236	7.86403565907245	training
ENSDARG00000008010	fish	embryo mzt	aamanitin polya	-1.7875112980671357	3.1354942159291497	6.664409020350408	training
ENSG00000175054	human	k562	slam-seq	0.11861851752793016	8.247743887225516	8.979164648964709	training
ENSG00000148219	human	k562	endogenous	-0.8724510368014429	7.87587915949631	8.299285906897275	training
ENSG00000257923	human	k562	slam-seq	-1.0439034782598229	9.126088819528592	8.423321975806166	training
ENSDARG00000021048	fish	embryo mzt	aamanitin ribo	-0.4935214503238627	6.008813185442595	7.388946097618437	training
ENSG00000187689	human	RPE	endogenous	1.4794014544776652	5.631211781821365	6.447305862541213	training
ENSG00000197111	human	RPE	endogenous	1.3741221576845801	7.698936199813447	7.004881989712859	training
ENSG00000224940	human	293t	endogenous	-0.203400861372413	6.811244378601294	7.901377353792616	training
ENSG00000114388	human	hela	endogenous	-1.1105711506812836	7.231287004327616	7.042286171939743	training
ENSG00000166200	human	293t	endogenous	0.2638731386050351	8.561018670956267	7.21081845347222	training
ENSDARG00000102546	fish	embryo mzt	aamanitin polya	1.111901186229415	6.300785794663244	7.784889295655098	training
ENSMUSG00000029655	mouse	mES cells	slam-seq	-0.9612359126131715	8.873888135154973	7.455298485683291	training
ENSDARG00000006584	fish	embryo mzt	aamanitin polya	0.6986349208375109	7.292337176173877	8.039157390473237	training
ENSG00000154001	human	RPE	endogenous	-0.16298235320290952	8.443761913330354	7.247792581767846	training
ENSG00000149564	human	293t	endogenous	-0.344256926023937	6.877296071497429	7.068172000388042	training
ENSG00000167220	human	k562	slam-seq	1.4951056806813252	7.563719668414366	6.660575149839686	training
ENSG00000151835	human	RPE	endogenous	0.04277112788759264	7.1785454837637	9.528139343331775	training
ENSG00000145725	human	k562	endogenous	1.0839856367038228	9.320628725870305	8.252706676567644	training
ENSDARG00000068939	fish	embryo mzt	aamanitin polya	-0.09934911116688884	5.84354441703136	6.70196036600254	training
ENSG00000122477	human	293t	endogenous	0.20876824109015127	6.480044561926653	6.928537818164665	training
ENSG00000243477	human	RPE	endogenous	-1.9276167847768313	5.308267697401205	6.833031732786201	training
ENSG00000095383	human	k562	endogenous	-1.6752910023953689	6.315358001522335	7.933079771880415	training
ENSG00000069702	human	293t	endogenous	0.06672172234057906	8.643120748014027	7.846589975291186	training
ENSDARG00000041538	fish	embryo mzt	aamanitin ribo	-0.8220595690397713	4.727387818712341	6.2766434893416445	training
ENSDARG00000001930	fish	embryo mzt	aamanitin ribo	-0.367642108546616	7.9854843567338225	7.583756300707112	training
ENSG00000134996	human	k562	slam-seq	1.109703808111439	6.263398262591624	6.470799503782602	training
ENSMUSG00000024943	mouse	mES cells	slam-seq	0.5369239514533668	7.774015077250727	8.103796712981794	training
ENSG00000100897	human	k562	endogenous	0.6310256583359216	8.092851027538384	7.403670290012373	training
ENSG00000167840	human	RPE	endogenous	-0.28730055188778164	7.354362330421477	7.197435354096591	training
ENSG00000151725	human	hela	endogenous	-0.03905032819982305	7.093404625868766	7.1372784372603855	training
ENSG00000116698	human	RPE	endogenous	1.9018777467632304	7.724446645633537	8.17131687471973	training
ENSDARG00000060394	fish	embryo mzt	aamanitin polya	0.3302131765098116	6.22455842927536	6.919683849847411	training
ENSG00000152082	human	hela	endogenous	1.1059517548555238	4.624972813284271	6.489204931325317	training
ENSG00000156313	human	RPE	endogenous	1.350000167978867	7.1204443723924875	8.14902386805177	training
ENSG00000124228	human	RPE	endogenous	-0.20696571088638088	5.697093486505405	7.779885115070522	training
ENSG00000243927	human	293t	endogenous	0.6997575769853916	6.066108090103747	5.937536205082426	training
ENSG00000167792	human	RPE	endogenous	0.47104338442592064	5.921578419643816	7.241366283322318	training
ENSG00000164494	human	293t	endogenous	1.0003921911621771	7.629489916393995	7.0909098220799835	training
ENSG00000119326	human	hela	endogenous	-0.17829855250680834	5.655991810819852	7.698936199813447	training
ENSG00000196743	human	k562	endogenous	1.2180856926736277	8.003028666384733	6.368187186350492	training
ENSG00000062725	human	k562	slam-seq	-0.6767246024463768	8.39479954320217	7.472500744737558	training
ENSG00000108384	human	k562	slam-seq	0.7856332200137273	7.537430036586509	7.0317412587631285	training
ENSG00000148308	human	k562	slam-seq	0.8981197639012172	6.261491684321042	7.366445148327599	training
ENSDARG00000079611	fish	embryo mzt	aamanitin polya	0.23411520498515923	6.461468176353717	7.860570785538664	training
ENSG00000151150	human	hela	endogenous	2.2071808870645486	8.174421152646497	9.48303570211964	training
ENSXETG00000027109	xenopus	embryo mzt	aamanitin ribo	-0.2187562529109621	6.1092475827643655	7.3796321526095525	training
ENSG00000140945	human	RPE	endogenous	0.9188182657336463	8.632484235750972	7.7336835707759	training
ENSG00000156127	human	k562	endogenous	-1.258300454548674	5.84354441703136	5.937536205082426	training
ENSG00000167904	human	RPE	endogenous	-0.45267354331348475	7.484368643286131	6.883462586413092	training
ENSMUSG00000032309	mouse	mES cells	slam-seq	0.04126008972924541	7.488852955733459	7.098375638590786	training
ENSDARG00000102631	fish	embryo mzt	aamanitin polya	-1.1913708645296865	8.146709052203319	6.826545223556594	training
ENSG00000184863	human	hela	endogenous	0.26911804532969213	8.771059915373288	8.164510268747042	training
ENSG00000105329	human	hela	endogenous	1.3954582498519823	6.593044534142437	7.068172000388042	training
ENSDARG00000008333	fish	embryo mzt	aamanitin polya	0.29480802693056324	4.736198448394496	6.826545223556594	training
ENSMUSG00000029777	mouse	mES cells	slam-seq	0.7735433135903137	5.049856007249537	7.692113339595466	training
ENSMUSG00000031762	mouse	mES cells	slam-seq	0.9067618678405438	4.955827057601261	5.44673737166631	training
ENSG00000145685	human	k562	endogenous	-2.484092322420169	8.211482916445066	6.5337888379333435	training
ENSG00000075340	human	293t	endogenous	0.967955754831852	8.801168401936692	7.687997166393016	training
ENSG00000055917	human	k562	endogenous	0.2360217966404564	7.970740390007095	8.069655306886165	training
ENSDARG00000103490	fish	embryo mzt	aamanitin polya	1.3632512960532013	6.6240652277998935	7.453561871643373	training
ENSG00000012048	human	k562	endogenous	0.5425957565860201	8.589699882202986	8.640472207576408	training
ENSDARG00000062168	fish	embryo mzt	aamanitin ribo	0.8287443962841073	6.244166900663736	7.650168700845001	training
ENSDARG00000089572	fish	embryo mzt	aamanitin polya	-0.9830221724374584	5.3230099791384085	6.331501849893691	training
ENSG00000163125	human	k562	endogenous	-1.3709495805358716	8.081165777725433	8.386400901166214	training
ENSG00000148090	human	hela	endogenous	0.45955674721365736	6.280395838960195	6.928537818164665	training
ENSG00000130511	human	k562	endogenous	0.6361270821665383	6.091309882077698	7.055312843339752	training
ENSDARG00000099511	fish	embryo mzt	aamanitin polya	-0.8399967642813101	7.493873886783559	7.208600337960199	training
ENSMUSG00000024392	mouse	mES cells	slam-seq	1.3700645127002151	4.465908118654584	8.150756470275551	training
ENSG00000254087	human	293t	endogenous	0.3501865638459895	8.308938252595778	7.3395376954076745	training
ENSG00000204536	human	k562	slam-seq	1.0921749923104453	7.305188215393037	7.869783902530146	training
ENSG00000107371	human	293t	endogenous	-1.0649965732213909	7.01571242048723	6.720220155135295	training
ENSDARG00000056481	fish	embryo mzt	aamanitin polya	2.489882712005462	7.85748078694253	7.283448228756631	training
ENSG00000170265	human	293t	endogenous	0.6751844639105914	7.3727463664043285	7.6093665379542115	training
ENSG00000197496	human	293t	endogenous	-0.43857392572780235	7.829630389150193	7.394493107219038	training
ENSG00000117394	human	k562	slam-seq	0.4572411009942781	7.426549072397305	7.299797366758161	training
ENSG00000004766	human	RPE	endogenous	-0.3357166220417655	8.571870752706934	7.971085753505607	training
ENSG00000083807	human	k562	endogenous	0.4812327650919861	7.349230824613334	7.637234388789473	training
ENSMUSG00000028788	mouse	mES cells	slam-seq	0.5854383856476678	7.687997166393016	6.22455842927536	training
ENSG00000166347	human	k562	slam-seq	1.1080426704241024	7.915348169263078	6.0063531596017325	training
ENSDARG00000099221	fish	embryo mzt	aamanitin polya	0.5193527630454718	5.111987788356544	7.201916317531627	training
ENSMUSG00000000823	mouse	mES cells	slam-seq	-0.6584039762319776	7.908387159290043	7.878912912297133	training
ENSG00000124226	human	k562	slam-seq	0.18939837331585396	7.720017940432244	6.5337888379333435	training
ENSG00000105865	human	293t	endogenous	-0.40663416151141124	7.1770187659099	6.86171134048073	training
ENSG00000272333	human	RPE	endogenous	-0.08208090226712786	5.7745515455444085	9.00565049932022	training
ENSDARG00000099430	fish	embryo mzt	aamanitin polya	1.8054293113024802	7.913155185928068	7.532088143541722	training
ENSG00000010626	human	hela	endogenous	-0.6948411907747227	6.967909201801884	6.940222469119639	training
ENSG00000054118	human	k562	endogenous	0.5288587212831062	7.201170883281678	7.9617188159813645	training
ENSG00000215041	human	293t	endogenous	-1.0835891567535176	7.228388451573604	8.453187861440325	training
ENSG00000105835	human	hela	endogenous	0.3660823837073519	7.932362154339751	7.29776828253138	training
ENSXETG00000002535	xenopus	embryo mzt	aamanitin ribo	1.3106942343137495	6.259581464064923	6.889591308354466	training
ENSG00000169641	human	RPE	endogenous	-1.405872254243589	8.491465042843506	8.080856419640986	training
ENSG00000117597	human	RPE	endogenous	-2.2700645367023693	8.71915396346254	7.7284157798410416	training
ENSG00000128039	human	k562	slam-seq	1.2060816757193022	8.009695357742922	6.86484777797086	training
ENSDARG00000070127	fish	embryo mzt	aamanitin polya	1.0467014479490173	6.042632833682381	7.88570539124302	training
ENSG00000169738	human	k562	endogenous	0.9444886973270313	5.0238805208462765	6.601230118728877	training
ENSDARG00000009534	fish	embryo mzt	aamanitin polya	0.6420557024615192	6.672032945461067	7.396335293800808	training
ENSG00000006831	human	RPE	endogenous	0.8832067703991817	7.864419904994565	7.057897937411856	training
ENSG00000198554	human	RPE	endogenous	0.1268522246304278	7.8407064517494	8.128880142125638	training
ENSG00000174851	human	RPE	endogenous	0.5365390909231341	5.4680601411351315	6.78332520060396	training
ENSG00000114209	human	293t	endogenous	-0.6222265997360289	6.918695219020472	6.461468176353717	training
ENSG00000185561	human	k562	endogenous	-0.756355144248495	8.508152446764088	6.679599185844383	training
ENSG00000100139	human	RPE	endogenous	0.12012952468402333	7.597396320212795	7.860570785538664	training
ENSDARG00000011948	fish	embryo mzt	aamanitin polya	-1.845748533785657	7.030857476116121	8.309676895987726	training
ENSG00000150627	human	293t	endogenous	0.6853620794424928	8.083328608786376	8.286521373681236	training
ENSG00000145020	human	293t	endogenous	-0.40436118649520036	7.551186867296149	7.10085190894405	training
ENSG00000121579	human	k562	slam-seq	0.6973768734583441	8.57602797713713	6.236369590203704	training
ENSG00000041357	human	RPE	endogenous	-0.034565532106940994	8.153061946801051	6.668228248417403	training
ENSG00000157954	human	RPE	endogenous	0.9906732443573995	7.970394907191429	7.2196420401307355	training
ENSDARG00000068830	fish	embryo mzt	aamanitin polya	1.3229044825938496	5.438079308923196	7.142036574706803	training
ENSG00000102882	human	293t	endogenous	0.9957661152480645	6.736966958001855	7.039660349862076	training
ENSG00000169031	human	hela	endogenous	0.3449901689185675	7.980365765111246	8.519989278718239	training
ENSG00000174444	human	k562	slam-seq	1.6297211962575822	7.239214973779806	7.158513997329321	training
ENSG00000081189	human	293t	endogenous	-0.8032976435824644	8.610319169405722	7.2813856635702825	training
ENSMUSG00000024234	mouse	mES cells	slam-seq	-0.17815827811401094	7.717351272185329	7.472500744737558	training
ENSXETG00000027688	xenopus	embryo mzt	aamanitin ribo	-0.45380673978603336	4.3694478524670215	5.863631175598097	training
ENSXETG00000010419	xenopus	embryo mzt	aamanitin ribo	0.9061696062232575	NA	6.0063531596017325	training
ENSG00000180901	human	k562	endogenous	-1.2134834202494587	8.098946748943339	6.675823221634848	training
ENSDARG00000006878	fish	embryo mzt	aamanitin polya	-0.43447106792231865	7.9291264873067995	7.631431664576906	training
ENSG00000167972	human	hela	endogenous	0.4353306316579677	6.677083461247136	8.540128162698734	training
ENSG00000156875	human	k562	endogenous	-0.7335405998712822	7.063903961472068	7.295735072749282	training
ENSDARG00000045815	fish	embryo mzt	aamanitin polya	-1.6910299357408503	5.424950017481403	7.8252452914317745	training
ENSG00000176396	human	k562	slam-seq	-2.0229802083403863	6.499787040655854	6.568077911411976	training
ENSG00000141646	human	hela	endogenous	-1.1529960562073593	8.791638037085997	7.414572881350589	training
ENSG00000060762	human	k562	endogenous	1.3958697702871148	6.236369590203704	5.802118375377063	training
ENSXETG00000014369	xenopus	embryo mzt	aamanitin ribo	0.1769282970317331	2.9444389791664403	6.723832440821209	training
ENSDARG00000052966	fish	embryo mzt	aamanitin polya	0.9376482427723757	7.395721608602045	7.325807502595773	training
ENSG00000090612	human	k562	endogenous	-0.46961767394992393	9.24009333012553	7.953318346560431	training
ENSG00000155313	human	RPE	endogenous	0.15453111409719758	7.374629015218945	8.12533508671429	training
ENSG00000153395	human	RPE	endogenous	-0.1376133750169404	8.265650165580329	7.381501894506707	training
ENSG00000172465	human	RPE	endogenous	0.19622189090096662	6.324358962381311	6.175867270105761	training
ENSG00000104549	human	293t	endogenous	-0.3538217832886307	5.82600010738045	7.453561871643373	training
ENSG00000155744	human	k562	slam-seq	-1.5960055385885978	8.929700114313448	7.374001859350161	training
ENSDARG00000103523	fish	embryo mzt	aamanitin polya	-0.3957498223588701	5.147494476813453	6.907755278982137	training
ENSMUSG00000022982	mouse	mES cells	slam-seq	1.681583097577461	4.290459441148391	6.1441856341256456	training
ENSG00000174744	human	293t	endogenous	0.946958742664772	6.298949246855942	6.773080375655535	training
ENSG00000167523	human	k562	endogenous	0.08868801239623345	8.08886878916199	6.091309882077698	training
ENSG00000116786	human	RPE	endogenous	0.22098006746794135	6.728628613084702	8.026496938945412	training
ENSG00000198732	human	hela	endogenous	0.19104206789490574	7.653969180478774	7.1770187659099	training
ENSG00000184730	human	k562	endogenous	-0.1063773280555658	6.1441856341256456	8.100161446936607	training
ENSG00000012983	human	k562	endogenous	-0.026603598061908013	7.3098814858247865	7.8407064517494	training
ENSDARG00000035905	fish	embryo mzt	aamanitin ribo	0.25962659582071584	7.444248649496705	6.858565034791365	training
ENSG00000186871	human	293t	endogenous	-1.2861103801517597	5.8805329864007	8.230577217146454	training
ENSG00000115306	human	RPE	endogenous	0.7638744203809779	7.964850887447313	8.868131713503033	training
ENSG00000138030	human	293t	endogenous	-0.023866717513491533	6.920671504248683	6.8001700683022	training
ENSG00000173214	human	k562	slam-seq	-0.32676241453490823	8.30622521603216	7.351158226430694	training
ENSDARG00000096222	fish	embryo mzt	aamanitin polya	-1.457040687208199	6.507277712385012	6.898714534329988	training
ENSG00000162521	human	k562	endogenous	1.1723458477063764	8.780633799494984	7.153833801578843	training
ENSDARG00000008491	fish	embryo mzt	aamanitin polya	0.1606012876333967	7.998671361015776	6.892641641172089	training
ENSG00000116132	human	hela	endogenous	1.013542989557096	8.082093278178382	6.6052979209482015	training
ENSG00000164292	human	k562	endogenous	0.5547295690537406	8.067149039910106	7.515889085215125	training
ENSG00000204514	human	RPE	endogenous	-0.9382245521355054	8.143807976771484	7.851271997109883	training
ENSG00000129562	human	hela	endogenous	-0.29781794447335214	5.802118375377063	5.8377304471659395	training
ENSG00000116752	human	k562	slam-seq	-0.10807052355753789	6.352629396319567	6.520621127558696	training
ENSG00000078246	human	k562	endogenous	-0.11350760210401453	7.43543801981455	7.317876198626496	training
ENSMUSG00000021975	mouse	mES cells	slam-seq	0.7450774773182138	5.950642552587727	7.632885505395133	training
ENSG00000162636	human	RPE	endogenous	-0.3854781636411386	8.336390480591552	6.988413181999592	training
ENSG00000126787	human	293t	endogenous	0.37973273397341306	5.8377304471659395	7.8407064517494	training
ENSDARG00000010169	fish	embryo mzt	aamanitin ribo	1.181226747829888	5.8664680569332965	6.752270376141742	training
ENSG00000080815	human	293t	endogenous	0.43016478932221813	8.390041405755754	7.247792581767846	training
ENSXETG00000026564	xenopus	embryo mzt	aamanitin ribo	-0.12360093087754546	4.736198448394496	6.660575149839686	training
ENSG00000100412	human	k562	endogenous	0.5620349299651127	5.932245187448011	7.791109510610028	training
ENSG00000062716	human	hela	endogenous	-1.341016207411287	7.76004068088038	7.108244139731541	training
ENSG00000115540	human	RPE	endogenous	-0.25496949847845046	8.024207485778577	6.520621127558696	training
ENSG00000056972	human	k562	slam-seq	-2.1139197231142006	8.301025253838453	7.453561871643373	training
ENSG00000106346	human	k562	endogenous	-2.1604616810258417	8.37516869138682	8.281977058867758	training
ENSG00000060642	human	k562	slam-seq	0.6266711965072757	6.437751649736401	7.301822342137932	training
ENSDARG00000028784	fish	embryo mzt	aamanitin ribo	-2.276072301827483	7.765569081097317	8.035278911144667	training
ENSDARG00000098141	fish	embryo mzt	aamanitin polya	1.2169476943780941	8.21716859576607	7.042286171939743	training
ENSG00000153786	human	k562	slam-seq	-0.6622979419351915	7.679251425953058	6.946013991099227	training
ENSG00000179833	human	293t	endogenous	-1.765167056522463	8.36799688505411	6.852242569051878	training
ENSG00000136895	human	hela	endogenous	1.6632371194127165	6.587550014824796	8.02059914989697	training
ENSDARG00000043960	fish	embryo mzt	aamanitin ribo	0.6158437686585317	6.736966958001855	6.833031732786201	training
ENSDARG00000099776	fish	embryo mzt	aamanitin polya	0.07530904282206997	6.606650186198215	7.018401799069201	training
ENSG00000180776	human	RPE	endogenous	0.04915883138171241	8.312871394342615	7.002155954403621	training
ENSG00000225828	human	293t	endogenous	1.144581749856714	5.318119993844216	5.953243334287785	training
ENSDARG00000045257	fish	embryo mzt	aamanitin polya	0.42749643308741603	6.715383386334681	6.806829360392176	training
ENSMUSG00000031776	mouse	mES cells	slam-seq	0.6995991827161249	7.176254532017144	6.20050917404269	training
ENSG00000012171	human	hela	endogenous	1.2928411046637729	6.161207321695077	7.725771441587952	training
ENSG00000130313	human	hela	endogenous	-0.06330549698963642	5.717027701406222	6.656726524178391	training
ENSG00000283515	human	k562	slam-seq	0.4249217709212808	7.847762537473608	5.393627546352362	training
ENSDARG00000027750	fish	embryo mzt	aamanitin polya	0.26150991676582863	5.332718793265369	7.315883504509785	training
ENSG00000101871	human	k562	slam-seq	-2.324576266019292	8.308691916838898	7.60339933974067	training
ENSG00000135372	human	k562	endogenous	0.293574097158596	6.715383386334681	8.0323601479245	training
ENSG00000173757	human	hela	endogenous	0.5458745915622223	7.852050207265889	7.768533300926033	training
ENSG00000107796	human	hela	endogenous	0.907752245810759	5.0106352940962555	7.034387929915503	training
ENSG00000164975	human	RPE	endogenous	-0.08684714348880808	8.359134886757962	7.1204443723924875	training
ENSMUSG00000029557	mouse	mES cells	slam-seq	-1.139155121196996	6.499787040655854	6.60934924316738	training
ENSG00000164236	human	293t	endogenous	-1.734252298121568	8.949494953477961	7.303843225277705	training
ENSDARG00000042141	fish	embryo mzt	aamanitin polya	0.617658252367932	4.382026634673881	8.244071270295786	training
ENSMUSG00000042354	mouse	mES cells	slam-seq	-0.1161535760900193	7.15305163493748	7.388946097618437	training
ENSDARG00000021113	fish	embryo mzt	aamanitin polya	0.002793915234417739	6.723832440821209	5.765191102784844	training
ENSG00000219481	human	RPE	endogenous	-0.3964124944450661	7.6004023345004	8.137688184977605	training
ENSG00000119655	human	k562	endogenous	0.8154893795354373	6.9584483932976555	6.408528791059498	training
ENSG00000162385	human	RPE	endogenous	-0.45923246451100314	4.983606621708336	6.091309882077698	training
ENSG00000104213	human	293t	endogenous	-0.9550286738617493	5.808142489980444	7.029087564149662	training
ENSG00000138399	human	hela	endogenous	-2.7641060408807263	7.183870715062453	7.841885928984623	training
ENSG00000184154	human	k562	endogenous	0.22787423659370776	7.527255919373784	6.776506992372183	training
ENSG00000066735	human	293t	endogenous	-0.8179665817509448	7.007600613951853	8.639410824140487	training
ENSDARG00000007080	fish	embryo mzt	aamanitin polya	0.9287582010272505	6.156978985585555	7.256297239690681	training
ENSG00000153201	human	hela	endogenous	-0.7491548872336067	7.554334823725748	9.177403871729918	training
ENSG00000131437	human	k562	endogenous	2.080430975863378	8.295798110636145	7.687997166393016	training
ENSG00000103415	human	293t	endogenous	0.22623584782940376	6.3835066348840055	7.01571242048723	training
ENSDARG00000045465	fish	embryo mzt	aamanitin polya	1.517060360769215	7.309212365692763	7.1770187659099	training
ENSG00000169992	human	RPE	endogenous	1.8282125758831784	7.631431664576906	7.827639546366422	training
ENSG00000103544	human	k562	endogenous	0.6042748041998571	7.30854279753919	8.058327306580958	training
ENSG00000163541	human	k562	slam-seq	0.9511145584086408	6.517671272912275	6.948897222313312	training
ENSG00000185808	human	293t	endogenous	0.06376496761859278	8.766082459148864	6.169610732491456	training
ENSG00000179085	human	293t	endogenous	0.7782308272814943	4.276666119016055	5.91350300563827	training
ENSDARG00000021849	fish	embryo mzt	aamanitin polya	0.459374956777836	8.308691916838898	7.595889917718538	training
ENSXETG00000013600	xenopus	embryo mzt	aamanitin ribo	1.2133695254137242	5.44673737166631	7.153833801578843	training
ENSG00000250067	human	k562	endogenous	-0.3983270739359542	7.798933310041217	6.803505257608338	training
ENSG00000121073	human	k562	slam-seq	1.160800179707266	6.55250788703459	6.985641817639208	training
ENSG00000154813	human	RPE	endogenous	-0.32125095628156874	8.21716859576607	5.521460917862246	training
ENSDARG00000078815	fish	embryo mzt	aamanitin ribo	1.1398583686838644	5.762051382780177	7.455298485683291	training
ENSG00000173875	human	293t	endogenous	-1.7700180870790074	8.706324840138741	7.4570320891223805	training
ENSG00000153113	human	293t	endogenous	0.6281805086932749	7.63433723562832	7.773594467360194	training
ENSDARG00000001210	fish	embryo mzt	aamanitin polya	-2.085080503328776	5.062595033026967	6.516193076042964	training
ENSG00000134001	human	293t	endogenous	0.5579415584428653	8.031710375322042	6.855408798609928	training
ENSG00000156052	human	RPE	endogenous	0.3850042308679061	8.563504094279487	6.985641817639208	training
ENSG00000196531	human	hela	endogenous	0.8079513244159283	5.659482215759621	8.738414897167749	training
ENSG00000125814	human	k562	endogenous	-1.4276923956812346	7.957877358489813	6.813444599510896	training
ENSXETG00000013257	xenopus	embryo mzt	aamanitin ribo	-0.10328370532846516	6.366470447731438	6.755768921984255	training
ENSG00000175691	human	k562	endogenous	-1.1878119670428402	5.605802066295998	7.40184157874383	training
ENSDARG00000017143	fish	embryo mzt	aamanitin polya	-0.9341509419964519	5.707110264748875	7.5480289699350145	training
ENSG00000173786	human	RPE	endogenous	0.05809051737069856	8.247220052745229	7.144407180321139	training
ENSG00000138085	human	k562	slam-seq	1.4720646841149863	5.442417710521793	6.752270376141742	training
ENSG00000187446	human	k562	endogenous	0.7925532072350497	7.823645930834952	6.3784261836515865	training
ENSG00000140265	human	RPE	endogenous	-2.755509059818984	7.973155433444133	7.847762537473608	training
ENSMUSG00000006736	mouse	mES cells	slam-seq	0.9429413303089181	6.729824070489475	6.452048954437226	training
ENSG00000235162	human	hela	endogenous	0.3036864547594767	6.823286122355687	5.5909869805108565	training
ENSG00000100027	human	293t	endogenous	1.4743389123689992	8.187021067343505	5.8888779583328805	training
ENSG00000157240	human	RPE	endogenous	0.06645598650136182	8.412499120301572	7.573017256052546	training
ENSDARG00000102320	fish	embryo mzt	aamanitin polya	-0.23987746181508748	6.361302477572996	6.480044561926653	training
ENSDARG00000032221	fish	embryo mzt	aamanitin polya	1.099215711181942	5.204006687076795	7.725771441587952	training
ENSG00000163072	human	hela	endogenous	1.5213335238647574	6.300785794663244	7.4342573821331355	training
ENSG00000145494	human	hela	endogenous	1.2677970731062276	6.536691597591305	6.253828811575473	training
ENSG00000174437	human	RPE	endogenous	0.8033482025006399	8.528528701079983	8.048788283534199	training
ENSG00000131446	human	hela	endogenous	0.06413855913931404	8.832441791585824	7.199678345691172	training
ENSG00000163281	human	RPE	endogenous	0.17470942544786597	8.410943391573527	6.723832440821209	training
ENSG00000049246	human	k562	slam-seq	0.18914430893112938	7.792761720816526	8.198089248956116	training
ENSG00000183741	human	RPE	endogenous	0.7891285830252395	8.468002947225466	7.122866658599083	training
ENSG00000065060	human	hela	endogenous	0.44855794964822643	8.532475814947395	8.371936178759098	training
ENSG00000072609	human	k562	endogenous	0.05979961879712434	9.12674134809987	7.59890045687141	training
ENSMUSG00000020921	mouse	mES cells	slam-seq	-0.9774657231096721	6.608000625296087	6.652863029353347	training
ENSG00000100142	human	RPE	endogenous	0.7592132992131307	7.37650812632622	6.169610732491456	training
ENSMUSG00000026355	mouse	mES cells	slam-seq	0.717169085220338	7.543802867501509	7.810758116529357	training
ENSG00000124602	human	k562	slam-seq	0.35329634158191076	7.2991214627108	7.351158226430694	training
ENSDARG00000102142	fish	embryo mzt	aamanitin polya	0.29257963518524766	6.467698726104354	7.740229524763182	training
ENSDARG00000055679	fish	embryo mzt	aamanitin polya	-0.9181659796471962	3.828641396489095	7.591357046698551	training
ENSDARG00000087206	fish	embryo mzt	aamanitin polya	0.9126458874736189	NA	5.802118375377063	training
ENSMUSG00000014873	mouse	mES cells	slam-seq	-0.9752827503321075	5.916202062607435	6.652863029353347	training
ENSG00000178802	human	hela	endogenous	-0.22183590803520656	8.4096079807363	7.149131598557407	training
ENSG00000020129	human	k562	slam-seq	1.434647759333477	7.018401799069201	7.692113339595466	training
ENSG00000170456	human	k562	endogenous	-1.0536326358817687	8.59007183682881	8.27664912542186	training
ENSG00000112039	human	k562	slam-seq	0.29260719218350284	6.744059186311348	7.385230923066573	training
ENSG00000138771	human	293t	endogenous	-1.3009339454978726	8.313116702819253	8.698180525197055	training
ENSDARG00000010965	fish	embryo mzt	aamanitin polya	1.0295160613201684	5.8664680569332965	6.6293632534374485	training
ENSG00000138160	human	293t	endogenous	0.2168312208461688	7.3777589082278725	8.06211758275474	training
ENSG00000143401	human	k562	endogenous	1.0583991683006517	7.729735331385051	6.694562058521095	training
ENSDARG00000093978	fish	embryo mzt	aamanitin polya	0.7641768262072476	6.8966943316227125	6.576469569048224	training
ENSG00000160323	human	293t	endogenous	0.7850254026384649	7.532623618788788	8.36287583103188	training
ENSG00000163605	human	hela	endogenous	-0.5754176754195338	8.154212694914229	7.134890851565884	training
ENSG00000095002	human	hela	endogenous	-0.28150315262112235	8.526351129201004	7.943782692458625	training
ENSDARG00000091640	fish	embryo mzt	aamanitin polya	-0.9940317257548836	3.6635616461296463	6.762729506931879	training
ENSG00000165630	human	hela	endogenous	0.8696626496826221	6.253828811575473	6.937314081223682	training
ENSG00000099991	human	k562	slam-seq	0.9873473865410924	6.07073772800249	8.804475183846678	training
ENSG00000254858	human	RPE	endogenous	0.37428434532161065	6.5337888379333435	6.432940092739179	training
ENSDARG00000060837	fish	embryo mzt	aamanitin polya	-0.3299939138493183	6.137727054086234	8.030409562130485	training
ENSDARG00000070069	fish	embryo mzt	aamanitin polya	0.5850129502695407	7.207118856207756	6.826545223556594	training
ENSG00000122952	human	293t	endogenous	0.6803444198933569	7.27655640271871	6.727431724850855	training
ENSMUSG00000039395	mouse	mES cells	slam-seq	-0.17056587893843456	7.275172319452771	6.470799503782602	training
ENSXETG00000026172	xenopus	embryo mzt	aamanitin ribo	1.4357499816234012	7.283448228756631	6.2422232654551655	training
ENSG00000141510	human	hela	endogenous	2.3354169292785345	7.311218384419629	7.1180162044653335	training
ENSG00000164080	human	k562	slam-seq	-0.08341460003610908	8.565602330623925	8.39049553837028	training
ENSG00000136108	human	RPE	endogenous	0.23720949585423473	7.305188215393037	7.627057417018934	training
ENSG00000137338	human	RPE	endogenous	-1.7823925377954144	5.583496308781699	7.796057974316123	training
ENSG00000165637	human	RPE	endogenous	0.29538665323696	6.131226489483141	6.836259277277067	training
ENSG00000156253	human	293t	endogenous	0.6182356904067067	7.617759576608505	6.8679744089702925	training
ENSDARG00000015128	fish	embryo mzt	aamanitin polya	-0.11021059612415876	3.6888794541139363	6.021023349349527	training
ENSG00000072501	human	k562	endogenous	0.7134671125344749	8.691986481789401	8.216898580913613	training
ENSG00000133943	human	RPE	endogenous	0.708484941546202	7.806289289267033	7.532088143541722	training
ENSDARG00000034011	fish	embryo mzt	aamanitin polya	1.0675712111631501	NA	7.249925536717988	training
ENSG00000183291	human	k562	slam-seq	0.8070937530886282	7.00397413672268	6.212606095751519	training
ENSMUSG00000018882	mouse	mES cells	slam-seq	0.31331425830167065	7.210079628170788	6.826545223556594	training
ENSG00000178951	human	hela	endogenous	-2.8957262146036866	8.400659375160286	7.470793774195062	training
ENSG00000184787	human	k562	endogenous	0.5048998004614977	7.936660155225426	6.212606095751519	training
ENSG00000082212	human	hela	endogenous	0.9670608214929032	8.864181369765426	7.470793774195062	training
ENSMUSG00000028126	mouse	mES cells	slam-seq	-1.8757683201267037	7.348587530927593	7.405495663199472	training
ENSG00000172845	human	hela	endogenous	-1.6665510996982928	9.1235835080499	7.760893195851024	training
ENSDARG00000018494	fish	embryo mzt	aamanitin polya	-1.6976397296390342	4.634728988229636	6.741700694652055	training
ENSG00000111554	human	293t	endogenous	-0.8908699099376889	7.795646536334594	7.671360923190644	training
ENSDARG00000024219	fish	embryo mzt	aamanitin ribo	0.9010013797365722	3.1780538303479458	8.197263371414335	training
ENSG00000003056	human	293t	endogenous	0.3993831797577824	7.4067107301776405	6.727431724850855	training
ENSG00000180008	human	293t	endogenous	-0.4744961820521394	8.542080906924017	7.188412736496954	training
ENSG00000204444	human	k562	endogenous	0.6235004009940986	5.68697535633982	6.342121418721152	training
ENSG00000184937	human	k562	slam-seq	-1.822217308661285	7.619233416226805	7.358830898342354	training
ENSG00000090266	human	hela	endogenous	0.9296155732749397	7.150701457592526	5.765191102784844	training
ENSG00000107854	human	k562	endogenous	-0.5770361478449952	7.814803429489359	8.161089512845797	training
ENSMUSG00000049940	mouse	mES cells	slam-seq	-0.5784571259382915	7.741533589281828	6.484635235635252	training
ENSG00000164898	human	293t	endogenous	0.48079170857922665	6.437751649736401	5.8377304471659395	training
ENSXETG00000024902	xenopus	embryo mzt	aamanitin ribo	0.2645355206393445	5.375278407684165	6.60934924316738	training
ENSDARG00000055620	fish	embryo mzt	aamanitin ribo	0.9022122948788207	5.91350300563827	7.546446273746024	training
ENSG00000171456	human	293t	endogenous	0.5340615210453803	7.591861714889934	8.439663988907	training
ENSG00000277258	human	k562	endogenous	1.0718951483887864	7.189922170745808	6.943122422819428	training
ENSG00000134884	human	k562	slam-seq	-0.7933101696361944	7.751045117971802	6.71295620067707	training
ENSDARG00000098424	fish	embryo mzt	aamanitin polya	-0.009315975234628893	NA	7.674152921281675	training
ENSG00000165280	human	k562	endogenous	0.6378305425149928	6.960347729101308	7.792348924113037	training
ENSG00000215126	human	293t	endogenous	-0.41378299081165226	7.501082124259871	7.080867896690782	training
ENSG00000144485	human	293t	endogenous	0.7921743144195825	6.71295620067707	6.516193076042964	training
ENSG00000162341	human	RPE	endogenous	-0.05203016123246701	8.162516250140179	7.723120092266331	training
ENSG00000100335	human	RPE	endogenous	-1.7191587891347497	8.245384468120747	7.271008538280992	training
ENSG00000138738	human	RPE	endogenous	-1.2797247531331173	8.069968149059841	7.546446273746024	training
ENSG00000061656	human	293t	endogenous	1.6373926143323556	3.332204510175204	7.181591944611865	training
ENSDARG00000061120	fish	embryo mzt	aamanitin polya	0.9119693545426024	7.879291485082271	7.494430215031565	training
ENSG00000143537	human	hela	endogenous	0.8750962004055817	6.257667587882639	7.860570785538664	training
ENSG00000115282	human	RPE	endogenous	0.22810373288980706	7.80057265467065	7.353081920515432	training
ENSG00000224877	human	293t	endogenous	0.8747144488698542	5.68697535633982	5.420534999272286	training
ENSDARG00000042522	fish	embryo mzt	aamanitin ribo	-2.896633744095273	6.297109319933935	6.823286122355687	training
ENSG00000042286	human	k562	endogenous	0.16274653997349356	7.554334823725748	7.023758954738443	training
ENSG00000082512	human	RPE	endogenous	-1.410278492445207	7.716460800176355	7.423568444259167	training
ENSG00000124587	human	hela	endogenous	0.49422403530944803	6.173786103901937	7.987524479848767	training
ENSG00000104687	human	293t	endogenous	1.1532013055971122	7.79770203551669	7.358830898342354	training
ENSG00000127603	human	k562	endogenous	-0.6386798831632464	7.404887575616125	10.033638237001172	training
ENSMUSG00000021420	mouse	mES cells	slam-seq	-0.8741195625912787	7.499423290592229	7.254177846456518	training
ENSG00000119397	human	RPE	endogenous	-1.7477749271473626	6.052089168924417	8.850660919017152	training
ENSG00000107872	human	RPE	endogenous	-1.4051452911087225	4.969813299576001	6.806829360392176	training
ENSG00000149311	human	RPE	endogenous	-0.9501292113124139	8.187299270155147	9.123910643977796	training
ENSDARG00000057738	fish	embryo mzt	aamanitin polya	-1.4266471855782634	6.021023349349527	7.848933726364071	training
ENSG00000213064	human	RPE	endogenous	1.09458478885809	9.257414779362112	6.182084906716632	training
ENSG00000169967	human	RPE	endogenous	-0.5121474977870747	9.088172738001974	7.528869256642251	training
ENSG00000140451	human	k562	slam-seq	1.571466286938892	6.502790045915623	7.661527081358517	training
ENSG00000122691	human	RPE	endogenous	-2.1762662877202237	6.561030665896573	6.413458957167357	training
ENSG00000143845	human	RPE	endogenous	0.0012538828255567434	7.094234845924755	7.078341579557671	training
ENSG00000185262	human	RPE	endogenous	0.997662196454797	6.677083461247136	6.206575926724928	training
ENSG00000177106	human	RPE	endogenous	0.9325441496324958	8.187021067343505	7.769800996003896	training
ENSG00000172888	human	k562	slam-seq	0.6602088742311626	8.808817483100642	7.186144304522325	training
ENSG00000168556	human	k562	slam-seq	-2.099610547244024	7.298445101508147	6.7381524945959574	training
ENSDARG00000029612	fish	embryo mzt	aamanitin polya	0.161217530370039	6.148468295917647	7.3277805384216315	training
ENSDARG00000058030	fish	embryo mzt	aamanitin ribo	0.818286152219091	6.511745329644728	7.323830566202317	training
ENSG00000115520	human	k562	endogenous	-0.7335160820837371	7.233455418621439	6.576469569048224	training
ENSDARG00000097653	fish	embryo mzt	aamanitin polya	-0.22422772524931853	3.044522437723423	7.632885505395133	training
ENSG00000165895	human	hela	endogenous	-0.7361207054052349	8.545002892055505	7.873217054862741	training
ENSDARG00000040453	fish	embryo mzt	aamanitin polya	-0.11271570112346269	6.4457198193855785	7.093404625868766	training
ENSG00000175793	human	hela	endogenous	-0.2820670762012955	6.210600077024653	6.617402977974478	training
ENSG00000119408	human	RPE	endogenous	1.7606612842181604	7.766840537085513	6.951772164398911	training
ENSG00000186665	human	293t	endogenous	-0.0241145643440997	6.900730664045173	6.928537818164665	training
ENSXETG00000000640	xenopus	embryo mzt	aamanitin ribo	-0.5388066534140925	NA	5.655991810819852	training
ENSG00000165895	human	k562	slam-seq	-0.5704959941546668	8.545002892055505	7.873217054862741	training
ENSG00000090054	human	RPE	endogenous	0.6256694643339125	7.841885928984623	7.260522598089852	training
ENSG00000136104	human	293t	endogenous	-0.33547419990742383	8.238008249218403	6.974478911025045	training
ENSG00000047056	human	RPE	endogenous	-0.21103408509744112	8.019941687677365	7.4570320891223805	training
ENSG00000116752	human	hela	endogenous	-0.2143698699104418	6.352629396319567	6.520621127558696	training
ENSG00000117500	human	k562	slam-seq	0.9242246292007364	8.502891406705377	6.53813982376767	training
ENSG00000124784	human	k562	slam-seq	-0.31484564588081215	6.391917113392602	7.443078374348516	training
ENSG00000135974	human	k562	slam-seq	-0.806961235949507	8.253488028345904	6.551080335043404	training
ENSG00000131043	human	k562	endogenous	-1.422995679998603	7.080867896690782	7.088408778675395	training
ENSG00000148158	human	hela	endogenous	-0.1808723650596475	8.723394022000136	7.181591944611865	training
ENSDARG00000105209	fish	embryo mzt	aamanitin polya	0.4862753465773768	7.208600337960199	7.892452043520352	training
ENSG00000109270	human	293t	endogenous	0.6227364602761258	8.204945165019208	5.929589143389895	training
ENSDARG00000074611	fish	embryo mzt	aamanitin polya	0.7433454536764036	7.152268856032539	7.303843225277705	training
ENSG00000260027	human	hela	endogenous	-1.2528147057597558	6.423246963533519	6.484635235635252	training
ENSG00000116221	human	293t	endogenous	0.9074000840819082	4.90527477843843	7.2813856635702825	training
ENSG00000101150	human	k562	slam-seq	1.0022816711171896	7.3783837129967145	6.53813982376767	training
ENSDARG00000015552	fish	embryo mzt	aamanitin polya	0.2050215285168363	7.591861714889934	8.01862546504575	training
ENSG00000159885	human	k562	slam-seq	-1.5076760814670855	5.135798437050262	7.29776828253138	training
ENSDARG00000075007	fish	embryo mzt	aamanitin ribo	0.5890024070431131	5.6240175061873385	7.241366283322318	training
ENSG00000105726	human	k562	endogenous	-0.6301077925302421	5.41610040220442	8.193123721512068	training
ENSDARG00000007320	fish	embryo mzt	aamanitin polya	-0.1287322435136984	4.204692619390966	6.60934924316738	training
ENSDARG00000078473	fish	embryo mzt	aamanitin ribo	1.3421736288906883	7.611347717403621	6.823286122355687	training
ENSG00000072210	human	293t	endogenous	1.308145733309664	8.019941687677365	7.331714969726466	training
ENSG00000106211	human	k562	endogenous	0.6464383963299187	6.76849321164863	6.428105272684596	training
ENSDARG00000077751	fish	embryo mzt	aamanitin polya	0.3907474440192617	6.945051063725834	7.669961995473577	training
ENSG00000173218	human	k562	endogenous	-2.325572620842031	8.831419819090131	7.362645270417825	training
ENSG00000100387	human	293t	endogenous	0.7541285633237693	6.71174039505618	5.793013608384144	training
ENSG00000068308	human	RPE	endogenous	0.769272481095483	6.871091294610546	7.448333860897476	training
ENSG00000154553	human	hela	endogenous	-0.15133023648237645	7.399398083331354	6.999422467507961	training
ENSG00000183134	human	293t	endogenous	0.45556949994105606	7.3796321526095525	7.080867896690782	training
ENSDARG00000089936	fish	embryo mzt	aamanitin polya	-0.5340415521298543	6.551080335043404	5.655991810819852	training
ENSG00000115042	human	RPE	endogenous	0.42487180424185433	8.205218426395412	6.852242569051878	training
ENSG00000125482	human	k562	endogenous	-0.5534407308007444	5.908082938168931	7.908019444632471	training
ENSG00000118412	human	RPE	endogenous	-2.2075361455202107	NA	8.685584842676693	training
ENSG00000264364	human	k562	endogenous	0.93335285098379694	8.74257423767064	5.602118820879701	training
ENSDARG00000023479	fish	embryo mzt	aamanitin ribo	-0.03928400595806069	5.627621113690637	8.31115254800169	training
ENSG00000173757	human	k562	endogenous	0.40810104319293583	7.852050207265889	7.768533300926033	training
ENSG00000188163	human	293t	endogenous	0.2729873104235634	4.624972813284271	6.86171134048073	training
ENSG00000171295	human	293t	endogenous	-2.0557797057619274	7.71333788887187	7.489412083508719	training
ENSG00000129514	human	293t	endogenous	-1.2061977911914585	7.503289630675082	7.258412150595307	training
ENSG00000133104	human	k562	slam-seq	-0.8750325192456192	7.911324018963353	7.601901959875166	training
ENSG00000162368	human	k562	slam-seq	0.6912078927974993	7.647308832356238	6.5337888379333435	training
ENSG00000125967	human	RPE	endogenous	1.3558742688010093	7.554858521040676	7.083387847625295	training
ENSG00000182256	human	k562	endogenous	0.1486443395898892	9.116469156366112	7.247792581767846	training
ENSMUSG00000024054	mouse	mES cells	slam-seq	0.5259734955535033	6.745236349484363	8.703672758358856	training
ENSG00000145780	human	hela	endogenous	-2.0122218385805115	8.131824785007195	7.5256399750415355	training
ENSG00000100462	human	RPE	endogenous	0.3617033274759265	7.366445148327599	7.557472901614746	training
ENSDARG00000097824	fish	embryo mzt	aamanitin polya	-0.3285130096416394	6.535241271013659	5.198497031265826	training
ENSDARG00000002467	fish	embryo mzt	aamanitin polya	-0.478387438949917	6.651571873589727	6.880384082186005	training
ENSG00000114638	human	k562	endogenous	1.326053109480907	7.0707241072602764	6.664409020350408	training
ENSG00000142949	human	293t	endogenous	0.5124923224992729	7.416979621381154	8.65259782842244	training
ENSG00000181827	human	k562	endogenous	0.8868986720929685	8.70996000607173	8.317033476492403	training
ENSG00000156500	human	k562	endogenous	0.4188709305887009	7.57198844937744	6.70196036600254	training
ENSDARG00000070787	fish	embryo mzt	aamanitin polya	0.44731686555390265	8.37216741936598	7.692113339595466	training
ENSG00000138346	human	hela	endogenous	-0.3594201593611853	6.961296045910167	8.065893546964274	training
ENSG00000111266	human	k562	endogenous	-1.6691031501902855	7.8724551500639794	7.6004023345004	training
ENSG00000168291	human	k562	endogenous	0.8278945711158717	6.745236349484363	6.985641817639208	training
ENSDARG00000019326	fish	embryo mzt	aamanitin polya	0.8457619024377852	6.977281341630747	6.980075940561763	training
ENSG00000108106	human	k562	endogenous	-0.8053150106428553	7.433666540166168	6.507277712385012	training
ENSG00000089682	human	hela	endogenous	1.5954089795096167	7.753623546559746	7.1252830915107115	training
ENSG00000132275	human	hela	endogenous	-2.8208536311382617	8.532081803909987	7.22402480828583	training
ENSG00000177576	human	RPE	endogenous	0.5787015618540643	8.536211197252	5.44673737166631	training
ENSG00000035403	human	293t	endogenous	0.27500999963202655	8.069342366811636	8.133293861222633	training
ENSG00000143013	human	hela	endogenous	-0.09780954316737851	8.325548307161398	6.212606095751519	training
ENSG00000134884	human	k562	endogenous	-0.9870371503948229	7.751045117971802	6.71295620067707	training
ENSXETG00000034303	xenopus	embryo mzt	aamanitin ribo	-0.02588994171337752	5.680172609017068	6.437751649736401	training
ENSG00000126461	human	k562	endogenous	-0.1082849807644424	5.497168225293202	8.27893600229198	training
ENSG00000181016	human	k562	slam-seq	0.32667683345717624	7.01571242048723	5.983936280687191	training
ENSMUSG00000030268	mouse	mES cells	slam-seq	0.7000838776235705	8.768574284141687	7.217443431696533	training
ENSG00000127334	human	293t	endogenous	-1.66559064282304	8.808966881771273	7.499423290592229	training
ENSDARG00000071467	fish	embryo mzt	aamanitin polya	0.16564917275546273	7.982757702011113	7.53689712956617	training
[truncated: 73,353 more rows]
