# Supplementary material for: Crosstalk between codon optimality and cis-regulatory elements dictates mRNA stability
Source: Genome Biol. 2021 Jan 5;22:14. doi: 10.1186/s13059-020-02251-5 (PMC7783504; doi:10.1186/s13059-020-02251-5)
Supplement: Supplementary file 5 — Additional file 5: Table S4. [file 13059_2020_2251_MOESM5_ESM.csv]

Table 4: Predictions and residual values during MZT for zebrafish and xenopus. See the file README.docx for a detailed description of this table.
gene_id	specie	predicted	residual
ENSDARG00000000018	fish	0.1347047312076165	-0.18687575654653993
ENSDARG00000000019	fish	0.16669482667077798	0.21104992742543613
ENSDARG00000000068	fish	0.12377633106356223	0.23568043544865552
ENSDARG00000000086	fish	0.23341997442249351	0.2934789882922433
ENSDARG00000000103	fish	0.481245221828946	0.19454631047021673
ENSDARG00000000142	fish	-0.025538779867276245	0.4288004180306995
ENSDARG00000000183	fish	-0.09583759978696271	-1.3221858892737623
ENSDARG00000000394	fish	-0.017801894061864165	1.3306363302050208
ENSDARG00000000442	fish	0.0175343088805369	-0.7531797846567165
ENSDARG00000000489	fish	-0.1665286577073725	0.1533047232627025
ENSDARG00000000529	fish	-0.2230284099099597	-0.21361192556716446
ENSDARG00000000540	fish	-0.1311225227326061	0.725332130017071
ENSDARG00000000542	fish	0.2360735284838426	0.10507885760456424
ENSDARG00000000567	fish	-0.0607019505901368	2.573992654799937
ENSDARG00000000568	fish	-0.09668035339029239	-1.5588659252438197
ENSDARG00000000631	fish	0.03279018313538095	-2.2193527036674214
ENSDARG00000000729	fish	0.08666630445105802	0.17430364819071034
ENSDARG00000000779	fish	0.03764383474239146	-0.004086062975878855
ENSDARG00000000830	fish	-0.22596777062006934	0.09405818158487483
ENSDARG00000000837	fish	-0.04854894747333209	-0.9503015757748262
ENSDARG00000000853	fish	0.1502561139752986	0.3940559012961415
ENSDARG00000000857	fish	0.013024205373155275	0.24046663992627818
ENSDARG00000000861	fish	0.3273602989628223	0.2450311319586219
ENSDARG00000000887	fish	-0.1292089170912488	0.760267582911862
ENSDARG00000000966	fish	0.3664537383491967	-1.6359103202477099
ENSDARG00000001014	fish	0.5734546157623978	0.21359822055009978
ENSDARG00000001129	fish	0.22486160251088771	-0.7644482830004709
ENSDARG00000001162	fish	-0.15948077024061869	1.0684690189105615
ENSDARG00000001210	fish	-0.1392863965697998	-0.026234909098460883
ENSDARG00000001220	fish	0.3697856018824432	0.17470131848523657
ENSDARG00000001241	fish	0.2161295588620295	0.7624054086103114
ENSDARG00000001313	fish	-0.2778581430786631	0.10944554155364675
ENSDARG00000001447	fish	-0.06226736591173385	-1.6571276611950374
ENSDARG00000001452	fish	-0.33715637100409895	-1.0637086456819569
ENSDARG00000001549	fish	0.24738585020208875	0.7055704232699749
ENSDARG00000001557	fish	-0.06251892260339705	-0.030225447559926486
ENSDARG00000001558	fish	0.09609806047975356	0.4216272182544577
ENSDARG00000001621	fish	0.08010004040245727	-0.19279143688603323
ENSDARG00000001729	fish	0.08796428836148062	0.3927852065029211
ENSDARG00000001734	fish	0.036224228604273344	-0.9211601832273748
ENSDARG00000001754	fish	0.10633572396168248	0.7915020567999386
ENSDARG00000001769	fish	0.24926698400122488	-0.20297765410345003
ENSDARG00000001777	fish	0.26037362139088066	0.47656525243108383
ENSDARG00000001829	fish	-0.2948191344603762	1.2706203574590713
ENSDARG00000001873	fish	0.12420769350220143	0.10641474434341426
ENSDARG00000001880	fish	0.02511288966734767	-2.1624573263268108
ENSDARG00000001888	fish	0.04184454417682538	0.9138466868013488
ENSDARG00000001890	fish	0.2413840380795838	0.10446280837023193
ENSDARG00000001897	fish	0.03629201351037519	0.12452721641753847
ENSDARG00000001929	fish	0.15016136883946557	-0.9666856911249376
ENSDARG00000001939	fish	0.015211325773784208	0.02749909441534269
ENSDARG00000001940	fish	-0.1838688317562175	0.4929721742815163
ENSDARG00000001968	fish	0.0441254871366421	0.4629677378048056
ENSDARG00000001969	fish	0.10505142450121863	-0.47895677976334466
ENSDARG00000002006	fish	-0.01934257915068132	0.8973658252953767
ENSDARG00000002013	fish	-0.3247673636190286	-0.5946815270600776
ENSDARG00000002016	fish	-0.03968616906178436	0.08305904535812945
ENSDARG00000002020	fish	0.05316322130705104	-1.6114146706798433
ENSDARG00000002021	fish	0.13061903641672773	-0.03964853533606611
ENSDARG00000002077	fish	-0.16015529298909265	-0.3456814603428723
ENSDARG00000002082	fish	0.018846120678964788	0.7233358979606704
ENSDARG00000002127	fish	0.23037443670500574	-1.423578049484082
ENSDARG00000002128	fish	-0.1709104826294138	0.9682756354584775
ENSDARG00000002168	fish	0.050205850917268	1.2428385565652889
ENSDARG00000002174	fish	-0.15036820717830016	-0.7591742618626915
ENSDARG00000002184	fish	0.12496491558389089	-0.4553729277196032
ENSDARG00000002190	fish	0.08280613799221095	0.5660566723335567
ENSDARG00000002197	fish	0.11089327557269404	-0.8771404621477328
ENSDARG00000002215	fish	0.07099035336942006	0.8878506725791202
ENSDARG00000002220	fish	-0.07177586883206177	0.3862841629447865
ENSDARG00000002267	fish	-0.13948978647249585	0.9085812703556043
ENSDARG00000002271	fish	0.10740391680766884	0.1360755423063411
ENSDARG00000002285	fish	0.10180239911995878	-0.11392047163175534
ENSDARG00000002305	fish	0.0807990351237648	-0.8101173366264313
ENSDARG00000002332	fish	-0.10363222966742039	0.1893471186935756
ENSDARG00000002333	fish	-0.11463334847293491	-1.0728000771599213
ENSDARG00000002339	fish	-0.3849175010283713	-0.637019958651007
ENSDARG00000002344	fish	0.317696098748091	-0.37587878757663834
ENSDARG00000002347	fish	-0.05446522527615191	-0.7877736126745535
ENSDARG00000002365	fish	-0.09738749046121352	-0.4527298865851961
ENSDARG00000002369	fish	0.4004966891684852	0.6464438319819688
ENSDARG00000002377	fish	-0.10673941435385716	-0.2634853442806443
ENSDARG00000002385	fish	0.047634260152929646	-1.9091683692779886
ENSDARG00000002396	fish	-0.11201255807415764	-0.9536002006004827
ENSDARG00000002401	fish	0.13053240001034191	-0.08678772448014584
ENSDARG00000002402	fish	0.2296450702866623	0.44285437355420654
ENSDARG00000002403	fish	-0.12164836882609378	0.38757146328762193
ENSDARG00000002479	fish	0.111120807358119	0.8841986156143653
ENSDARG00000002494	fish	-0.07818649137069013	-2.7381365382796927
ENSDARG00000002523	fish	0.36292505368905126	0.008847443823830965
ENSDARG00000002536	fish	0.08398029845957677	0.7279189558864934
ENSDARG00000002538	fish	-0.06354614331868877	1.2760252822477816
ENSDARG00000002552	fish	-0.09127924341437287	0.3834996215727462
ENSDARG00000002571	fish	0.09575878080594111	-0.273317832476872
ENSDARG00000002591	fish	0.01362724724305691	0.0846937554485174
ENSDARG00000002597	fish	0.07498220425230423	-1.1647748395598854
ENSDARG00000002613	fish	-0.2331707142479013	0.768500891607246
ENSDARG00000002632	fish	0.46530014553916543	-0.1424934191762587
ENSDARG00000002642	fish	0.0019017155687176407	-0.2399231749216769
ENSDARG00000002659	fish	0.16379122381014072	0.7633170823463299
ENSDARG00000002670	fish	0.025598492534811425	-0.2788552547274252
ENSDARG00000002682	fish	0.0895372707437789	-1.2578377402274357
ENSDARG00000002710	fish	0.4703176926461111	0.8724198832575454
ENSDARG00000002720	fish	-0.13658262748055428	0.6871890578013865
ENSDARG00000002731	fish	0.3302888429490757	0.25480301880884176
ENSDARG00000002745	fish	0.02830438139358433	-0.0735394186251249
ENSDARG00000002748	fish	-0.006912370871299811	-0.29004733827518503
ENSDARG00000002750	fish	-0.2535136012377985	-0.11165020902549876
ENSDARG00000002754	fish	-0.5985148408591712	0.8357613035537562
ENSDARG00000002758	fish	-0.19528273839261528	0.16806975386970321
ENSDARG00000002787	fish	0.14616636071304556	-0.8174417938717724
ENSDARG00000002790	fish	0.2540999188344753	-0.413254684120016
ENSDARG00000002791	fish	0.2746917161185435	0.6212627386392593
ENSDARG00000002792	fish	0.0843113132668814	0.1875542169593545
ENSDARG00000002830	fish	-0.02756896833859572	-0.014498411383662368
ENSDARG00000002872	fish	-0.3945589402599187	1.7169952398919843
ENSDARG00000002877	fish	0.15557245375340406	-0.7582051677246476
ENSDARG00000002894	fish	-0.05950730901091173	-0.1281764754742946
ENSDARG00000002909	fish	0.11277759529650999	0.23430866521354796
ENSDARG00000002912	fish	-0.11083586260613935	-1.1339126652826808
ENSDARG00000002916	fish	0.3613232887308118	0.14750272048758484
ENSDARG00000002949	fish	-0.2822891996695526	0.3890459431527263
ENSDARG00000002970	fish	0.04353164221388293	0.8843624349574916
ENSDARG00000002991	fish	-0.03810217007541569	-0.6025103586931364
ENSDARG00000002994	fish	-0.013535594733070644	-0.9056034282943727
ENSDARG00000003017	fish	-0.15248770421999203	-0.13201944687469283
ENSDARG00000003021	fish	0.08176719714121841	0.3724297317434479
ENSDARG00000003035	fish	0.2221736599075772	-0.16473267673180073
ENSDARG00000003061	fish	0.016098827095659858	0.4123424336594709
ENSDARG00000003068	fish	0.1999158914832332	0.5212335503645035
ENSDARG00000003069	fish	0.06731346235106975	-1.005707722211814
ENSDARG00000003091	fish	0.10211509194207263	-0.20800655976858345
ENSDARG00000003098	fish	0.07680245747418388	1.0621445036232189
ENSDARG00000003109	fish	-0.14795720455893735	0.3950169886444337
ENSDARG00000003127	fish	0.2280434169594609	-0.10748986325050795
ENSDARG00000003151	fish	0.2810917559967609	0.6998619861617844
ENSDARG00000003153	fish	-0.08928473174131443	1.0565101378255128
ENSDARG00000003167	fish	-0.1946580968076816	0.6485721382674323
ENSDARG00000003169	fish	0.3196659809446228	1.1501699065851756
ENSDARG00000003189	fish	0.37714015281944197	0.27129417549675805
ENSDARG00000003197	fish	-0.26010562327489334	0.18345044296047855
ENSDARG00000003200	fish	0.11371613683489545	-0.8533168505834945
ENSDARG00000003205	fish	-0.2178549120007399	0.8002496235312865
ENSDARG00000003213	fish	0.06930244517321399	0.7385377052709178
ENSDARG00000003217	fish	-0.10765767665779628	-0.506094978554055
ENSDARG00000003235	fish	-0.060179307901925036	0.7018704134105825
ENSDARG00000003244	fish	-0.29533861381710347	-1.741767773329303
ENSDARG00000003250	fish	0.06771411979266634	-3.5062107014135226
ENSDARG00000003251	fish	-0.08825288613452703	-0.7882874592468517
ENSDARG00000003269	fish	0.31729312471849175	-0.4183249458610603
ENSDARG00000003287	fish	-0.13139500861770878	0.0988516282214248
ENSDARG00000003307	fish	-0.015029300136689745	1.036349453038084
ENSDARG00000003308	fish	-0.09207664340744945	0.46849230757654897
ENSDARG00000003320	fish	0.16665578687250004	-1.1516858154140563
ENSDARG00000003328	fish	-0.17052476495664284	-2.041495007167667
ENSDARG00000003382	fish	-0.2457561592974092	0.3357997824624171
ENSDARG00000003398	fish	0.08461769005738648	-0.12355737308562842
ENSDARG00000003429	fish	0.10395108878611473	0.9972047071758027
ENSDARG00000003446	fish	-0.3290254524757536	-0.4072330466364204
ENSDARG00000003449	fish	-0.06828496138631143	0.08314348694600317
ENSDARG00000003462	fish	0.016572778034998507	-0.23602249080452742
ENSDARG00000003486	fish	0.13406581674958	1.06147914865755
ENSDARG00000003487	fish	0.3582793628461425	0.3592930339382378
ENSDARG00000003495	fish	0.21022141911370051	-1.709749713766724
ENSDARG00000003519	fish	0.03296077499304704	-0.4409555206328565
ENSDARG00000003526	fish	-0.0071851891169529	0.8383474251062639
ENSDARG00000003527	fish	-0.157838088077771	1.4114322787053568
ENSDARG00000003531	fish	-0.003849033646469893	1.2351415626933473
ENSDARG00000003544	fish	0.12318120580173475	-0.22535318270306504
ENSDARG00000003564	fish	-0.1564078104562054	0.6118340075477784
ENSDARG00000003570	fish	0.2451871359629338	-1.3565495429994239
ENSDARG00000003584	fish	-0.12627144548602048	-1.7194252621317274
ENSDARG00000003607	fish	0.17429258191459504	1.9114546094986247
ENSDARG00000003616	fish	-0.08752904986224427	0.14485829791008817
ENSDARG00000003631	fish	-0.16195597532892256	-0.5538663097105595
ENSDARG00000003641	fish	0.32431430061730215	0.05680402772940318
ENSDARG00000003681	fish	0.190320091454708	0.5309280433081938
ENSDARG00000003693	fish	0.14228566335048518	0.6069663933939327
ENSDARG00000003699	fish	0.2864763636500701	-1.2167818529282248
ENSDARG00000003701	fish	-0.14376606404049463	-2.994339927674214
ENSDARG00000003749	fish	-0.03958701054635576	0.695822906053567
ENSDARG00000003750	fish	0.19778242823677794	1.030400652774038
ENSDARG00000003751	fish	0.3055121280692959	-1.1236142642775728
ENSDARG00000003754	fish	-0.13349992647626174	-0.4776278544261694
ENSDARG00000003776	fish	0.2461341763779784	-1.7009976155947284
ENSDARG00000003789	fish	0.15256008594625542	0.5565807680126069
ENSDARG00000003795	fish	0.12239512419820459	0.3244008595847615
ENSDARG00000003811	fish	0.25639527767355064	0.11123328027273775
ENSDARG00000003818	fish	-0.059989901449559846	0.19408527473557888
ENSDARG00000003827	fish	-0.21123449370605182	0.24683477834040377
ENSDARG00000003829	fish	0.08399769531824228	-0.2767290217728783
ENSDARG00000003835	fish	0.14353132053571951	1.4404909644663488
ENSDARG00000003845	fish	-0.06840279267373188	0.4901934511027841
ENSDARG00000003860	fish	-0.07986150244844648	1.2029422803134282
ENSDARG00000003866	fish	0.16380837889064326	1.039331229781198
ENSDARG00000003910	fish	0.22686267876371224	-0.3276166638576037
ENSDARG00000003920	fish	0.28569809602140545	1.1524283187466844
ENSDARG00000003927	fish	0.030833359386149638	-0.9912942897975922
ENSDARG00000003931	fish	0.14371024333906593	0.8259211652796115
ENSDARG00000003938	fish	0.12493680523307069	-0.2739724291106967
ENSDARG00000003940	fish	0.023937371694130176	1.1330606081599248
ENSDARG00000003941	fish	0.04586026760235174	0.8843549482949066
ENSDARG00000003952	fish	-0.04518119059952568	-0.043808268452698994
ENSDARG00000003961	fish	0.06656423496286193	-0.17396940342171405
ENSDARG00000003973	fish	-0.2256684505260672	-1.0804229996362171
ENSDARG00000003974	fish	-0.10338001637786098	0.11729846641048891
ENSDARG00000003984	fish	0.23365500037863357	0.0011597499917784012
ENSDARG00000004034	fish	0.31862655226059505	-0.26315912342913733
ENSDARG00000004046	fish	-0.39619462146827134	-0.6369285003727644
ENSDARG00000004055	fish	0.2206017836557272	-0.7437092849605896
ENSDARG00000004059	fish	0.060956405655931516	-0.4587065262365864
ENSDARG00000004078	fish	0.060252921550223416	-0.7761361457275348
ENSDARG00000004094	fish	0.29617215980122547	1.1619427480514144
ENSDARG00000004114	fish	-0.2316642263058937	1.2972081222057705
ENSDARG00000004115	fish	0.09087683770440927	0.33028666975721077
ENSDARG00000004131	fish	0.10328740568000047	-0.4800380198957221
ENSDARG00000004132	fish	0.023866176576093696	0.4831660181696471
ENSDARG00000004151	fish	0.12106707571378816	-0.33807158799557024
ENSDARG00000004154	fish	-0.07783448616462088	0.5418709005261202
ENSDARG00000004160	fish	-0.0666853704900212	0.2724459468285095
ENSDARG00000004161	fish	0.23472607820532976	0.8896730883808431
ENSDARG00000004169	fish	0.20915796172908496	-0.40867012143897874
ENSDARG00000004173	fish	0.1760636441658346	-0.07685146908722469
ENSDARG00000004174	fish	0.2925721008743231	0.90138103626061306
ENSDARG00000004176	fish	-0.063147759659336	-0.3851043426233732
ENSDARG00000004189	fish	0.015074458896457664	0.9967255240809803
ENSDARG00000004211	fish	-0.1283301024491279	-1.3732826439020285
ENSDARG00000004251	fish	-0.11436729572788895	0.6898571872497029
ENSDARG00000004261	fish	-0.12033357467297262	-0.04162695523908145
ENSDARG00000004270	fish	0.03664337661742711	-1.2743941428698768
ENSDARG00000004280	fish	0.032033046777439324	0.33300837891783064
ENSDARG00000004297	fish	-0.2846539718168115	0.5165133589443089
ENSDARG00000004336	fish	0.13171428894055254	0.3396583563195987
ENSDARG00000004343	fish	-0.25119098774675674	1.2359265375732016
ENSDARG00000004436	fish	-0.22608022023241056	0.7714624920676997
ENSDARG00000004452	fish	0.06325936502307505	1.871892596574621
ENSDARG00000004460	fish	0.03304843819822518	0.15424064561172027
ENSDARG00000004470	fish	0.12345042870523723	-0.9398910803789815
ENSDARG00000004502	fish	8.02544470755312e-4	-0.7421185003772088
ENSDARG00000004517	fish	-0.02078296930126706	0.41056283989237957
ENSDARG00000004525	fish	-0.390921114483811	1.5212006502153756
ENSDARG00000004529	fish	-0.07129227197106468	-0.25915740920273295
ENSDARG00000004537	fish	0.04935381528083483	-0.9438983569825694
ENSDARG00000004574	fish	-0.24989150540011384	-1.7781365608396928
ENSDARG00000004576	fish	-0.15877125521797736	0.015636143067167815
ENSDARG00000004581	fish	0.18214699603091206	0.4422684930924398
ENSDARG00000004594	fish	-0.14221513961178625	1.7382006258556513
ENSDARG00000004632	fish	-0.129670922521019	-0.8746922732801419
ENSDARG00000004636	fish	0.07314376145874243	0.38786689224764237
ENSDARG00000004647	fish	-0.31800050383947787	-0.6538578183194903
ENSDARG00000004672	fish	0.07023456328492333	-2.335860325005836
ENSDARG00000004680	fish	0.04627397751548757	0.18198166256822426
ENSDARG00000004692	fish	0.09338518773645904	0.0707734256707644
ENSDARG00000004706	fish	0.021555038229701014	0.833567032310182
ENSDARG00000004713	fish	-0.16691332877294107	0.2013188252784862
ENSDARG00000004726	fish	0.041128335570334386	0.3360597669162091
ENSDARG00000004735	fish	0.2677619697368563	1.1603141426237709
ENSDARG00000004745	fish	-0.23034582278499677	1.2397077785806065
ENSDARG00000004754	fish	0.30820316986235274	-0.562617200308272
ENSDARG00000004757	fish	0.24689177849257882	1.946792608361348
ENSDARG00000004774	fish	-0.28215362249029197	0.2631686436804392
ENSDARG00000004785	fish	-0.06906253319116706	0.34197897745376815
ENSDARG00000004796	fish	0.07629134421947784	-0.6173146499568054
ENSDARG00000004806	fish	-0.02334065378077436	0.24432584149955439
ENSDARG00000004823	fish	-0.017828647720708038	-1.6373709420462428
ENSDARG00000004836	fish	-0.03654974007584086	-0.19533415564423254
ENSDARG00000004843	fish	0.050343040683744796	-1.4569257903229562
ENSDARG00000004851	fish	-0.3327817896970156	-1.4124092624741291
ENSDARG00000004866	fish	0.11399023625809052	-0.6546960793144968
ENSDARG00000004874	fish	-0.3403242105426071	2.3456085520843595
ENSDARG00000004877	fish	0.10394441965996981	-0.5452943696133018
ENSDARG00000004889	fish	0.05274139837644317	0.6489228863318707
ENSDARG00000004891	fish	0.1590541494839631	-0.13471537049707755
ENSDARG00000004906	fish	0.23337624528659473	-0.8437206945157528
ENSDARG00000004937	fish	-0.31062037456478236	1.3419025693842699
ENSDARG00000004939	fish	0.005726332415859674	0.8970563051092175
ENSDARG00000004956	fish	-0.06313332835947845	0.9892890823538065
ENSDARG00000005015	fish	0.0025566629483505174	0.15156277874226678
ENSDARG00000005026	fish	-0.08358088278053971	-1.5351977553613836
ENSDARG00000005058	fish	0.13226397686462962	0.19117689423162607
ENSDARG00000005078	fish	-0.24887932846425212	-0.3687232396785121
ENSDARG00000005098	fish	-0.11200696350543188	-1.0645131943461814
ENSDARG00000005104	fish	-0.031175437062349046	0.6178985780289857
ENSDARG00000005108	fish	0.27995330670116364	0.11065398610320167
ENSDARG00000005115	fish	0.10727146161460713	-0.16522557338659147
ENSDARG00000005122	fish	0.31387144208382467	0.49358988097061557
ENSDARG00000005128	fish	-0.31686136577866386	-0.10727212134870456
ENSDARG00000005134	fish	0.21673640574202174	0.6167980411462429
ENSDARG00000005162	fish	0.33007428610149436	0.5435845847760451
ENSDARG00000005163	fish	0.08173170234679125	-0.572329988537551
ENSDARG00000005186	fish	0.16100233129317237	-1.0225926521497506
ENSDARG00000005210	fish	-0.1722584261153718	0.1860983948796997
ENSDARG00000005230	fish	0.025407396374842357	-0.19666443976480563
ENSDARG00000005236	fish	0.08922218064745441	1.014147548295816
ENSDARG00000005246	fish	-0.17408244567353795	-0.6319206275946003
ENSDARG00000005251	fish	-0.026234947904567756	0.33463191345478815
ENSDARG00000005254	fish	-0.03426145162881268	0.6512597183855193
ENSDARG00000005315	fish	0.15315622276121954	0.14389474449935655
ENSDARG00000005318	fish	0.23208469918590258	0.31143479462147233
ENSDARG00000005350	fish	0.25518055048339694	-1.5005380791197378
ENSDARG00000005355	fish	-0.11460991494078199	0.23658294985367345
ENSDARG00000005359	fish	0.2997448903217776	0.039134550867690035
ENSDARG00000005374	fish	-0.04540537805358852	-0.21953672631869242
ENSDARG00000005397	fish	0.15036997041214148	-0.6403949781103081
ENSDARG00000005416	fish	0.20695666848728778	-1.2155090597249474
ENSDARG00000005423	fish	-0.02474260511901616	-1.1496114376947533
ENSDARG00000005451	fish	0.36714164539592836	-0.08392948846996062
ENSDARG00000005454	fish	-0.007707938648326335	-1.4510142394768544
ENSDARG00000005456	fish	-0.16990441316883825	-0.743927710410115
ENSDARG00000005458	fish	-0.04992276220080491	-0.44995603661146855
ENSDARG00000005462	fish	0.31585591035652916	-1.3159542660838033
ENSDARG00000005468	fish	0.005402804704470299	-0.9917259302683623
ENSDARG00000005482	fish	0.3432812864395665	-2.000314489597543
ENSDARG00000005513	fish	0.5421759131811834	0.9059428959837991
ENSDARG00000005525	fish	-0.16756510349403228	3.4913849241176953
ENSDARG00000005540	fish	0.028773021323703622	-0.11826373507240176
ENSDARG00000005544	fish	0.0477936705495862	0.25060788364405706
ENSDARG00000005551	fish	0.08389039685305388	1.3901627666894056
ENSDARG00000005560	fish	0.19504605201504277	-0.17069525621036824
ENSDARG00000005561	fish	-0.049818793088932715	-0.6780288437858588
ENSDARG00000005576	fish	0.06837494965707577	0.3967797076293673
ENSDARG00000005590	fish	0.03348712912756576	-0.06277653000344915
ENSDARG00000005606	fish	-0.09049682911120027	-0.2930947839975423
ENSDARG00000005612	fish	-0.08000717768707796	0.18745320616615707
ENSDARG00000005619	fish	-0.16599919663332965	-0.8331670615153522
ENSDARG00000005625	fish	0.027101574901698768	-1.6369014674918667
ENSDARG00000005643	fish	0.14554210754857597	-0.08950107590271732
ENSDARG00000005651	fish	-0.004336722609602023	-0.46325952230351825
ENSDARG00000005652	fish	0.18099551566594227	0.24050584868642236
ENSDARG00000005675	fish	0.16465687629988576	-0.3730757735451283
ENSDARG00000005679	fish	0.26400350373982656	-2.1088891155201788
ENSDARG00000005690	fish	0.1835935518661268	0.19434688561053914
ENSDARG00000005699	fish	0.15474756593236302	0.8165420001304688
ENSDARG00000005738	fish	-0.36890914498459015	0.284040223323476
ENSDARG00000005772	fish	-0.02390085045613682	0.39014948994255627
ENSDARG00000005774	fish	0.3456327117977795	0.3590923000526532
ENSDARG00000005786	fish	0.06542682167993777	-0.2918409457244605
ENSDARG00000005799	fish	0.0365567419002595	-1.676332548605828
ENSDARG00000005823	fish	-0.2481995517843727	1.1933564183679466
ENSDARG00000005827	fish	-0.03291578886998447	0.911762060814161
ENSDARG00000005840	fish	0.09710106473087829	-1.0365730743115125
ENSDARG00000005861	fish	0.24339246802127723	-0.5624190265904564
ENSDARG00000005867	fish	0.06312792101643971	-0.36059546145902377
ENSDARG00000005870	fish	-0.23376422552325613	0.5714287639585738
ENSDARG00000005926	fish	0.06603305717018948	0.37434259638407263
ENSDARG00000005927	fish	-0.07946655493196952	-1.0656739816318297
ENSDARG00000005941	fish	0.31965341423448346	0.5248956634052133
ENSDARG00000005945	fish	0.06152513334593283	1.19823919768364
ENSDARG00000005972	fish	-0.11692701723405038	-0.12098529599990211
ENSDARG00000005980	fish	0.008929890968341458	0.42639762775780526
ENSDARG00000005989	fish	0.08201468931099787	0.06529164343142772
ENSDARG00000005993	fish	-0.33069095698476636	-2.0643262956249986
ENSDARG00000006003	fish	-0.20270027351098252	0.6349260894472659
ENSDARG00000006019	fish	0.2949054936581478	-0.04260391130701464
ENSDARG00000006029	fish	-0.04924987124449831	-0.09933367392336442
ENSDARG00000006031	fish	0.24799137300160273	-0.07360099975912714
ENSDARG00000006038	fish	-0.21962528280249738	1.2072685904325668
ENSDARG00000006062	fish	0.026261256078048613	0.07123446623002588
ENSDARG00000006074	fish	-0.03598173647626437	0.18385407496297618
ENSDARG00000006092	fish	0.35782479728627364	1.0678710121242085
ENSDARG00000006094	fish	0.20894457596903426	0.16274786863995327
ENSDARG00000006112	fish	0.043705430717925466	-0.850607838840899
ENSDARG00000006124	fish	-0.013720426223171614	0.09375791477411914
ENSDARG00000006125	fish	-6.338561402188178e-4	-0.5867799238698781
ENSDARG00000006169	fish	0.14976124808811353	-0.8904416373020817
ENSDARG00000006192	fish	0.12492105171086984	0.002131552966117255
ENSDARG00000006200	fish	0.47666440501179763	0.0039003360052014616
ENSDARG00000006225	fish	0.030591452749653907	1.2896790382905345
ENSDARG00000006235	fish	-0.2738091194842553	0.9066681983018804
ENSDARG00000006240	fish	0.03489952253934061	0.11747265454726132
ENSDARG00000006242	fish	-0.034281026655074084	2.61484636663081
ENSDARG00000006251	fish	-0.07643492121615858	0.9098847183435352
ENSDARG00000006253	fish	-0.15556521972594156	0.5258312220518836
ENSDARG00000006260	fish	0.37492527559102684	0.7041487173967547
ENSDARG00000006272	fish	0.15811371603282642	-1.1776294661477007
ENSDARG00000006283	fish	0.10546485501278513	-0.16223182944061987
ENSDARG00000006288	fish	-0.04398515501079341	-0.029365877325807914
ENSDARG00000006299	fish	-0.02653158447165457	0.4034678935573715
ENSDARG00000006314	fish	0.24794128290213985	0.3234776107299474
ENSDARG00000006316	fish	0.2276715491914743	1.5418321975616067
ENSDARG00000006332	fish	0.17241296379611493	0.7244716853008237
ENSDARG00000006353	fish	0.18580221830233518	1.3308126755836884
ENSDARG00000006385	fish	-0.08342523735456084	-0.21478156895194253
ENSDARG00000006389	fish	0.09373166122195989	-0.9725112773287049
ENSDARG00000006392	fish	-0.4333380392084408	0.5997125612224362
ENSDARG00000006395	fish	0.055368346841754575	0.8042339457276027
ENSDARG00000006397	fish	0.09598121814533073	-1.0811755204565787
ENSDARG00000006399	fish	-0.044719030675606695	1.0359146249883557
ENSDARG00000006408	fish	0.13884930244391464	0.4210107926261551
ENSDARG00000006420	fish	0.24009598222400608	-0.0520858663103107
ENSDARG00000006422	fish	-0.17678840406273322	-1.244625782834087
ENSDARG00000006477	fish	0.05240568308177399	0.5962251606578045
ENSDARG00000006487	fish	0.1276642382561294	2.466378180205062
ENSDARG00000006524	fish	0.28813152181544355	0.7439769058253376
ENSDARG00000006527	fish	-0.039802969265590335	1.1829244579234819
ENSDARG00000006545	fish	0.022133971043980967	-0.8801326766066253
ENSDARG00000006553	fish	0.008725024976065088	-0.1581260556342676
ENSDARG00000006566	fish	0.009635805856303449	1.2233128712129047
ENSDARG00000006584	fish	0.05365344421770873	0.8157639568445625
ENSDARG00000006600	fish	0.31132110492254533	0.29165483271345694
ENSDARG00000006609	fish	0.022096721813254637	0.07965717436621364
ENSDARG00000006621	fish	-0.015966065569172454	0.641401335193892
ENSDARG00000006624	fish	0.0772821566760998	-0.05620361596161183
ENSDARG00000006639	fish	0.1165456141003598	-0.23305982526321678
ENSDARG00000006640	fish	0.00838575582148815	-1.262191693071531
ENSDARG00000006642	fish	-0.11745871232017646	0.3112579954456419
ENSDARG00000006666	fish	-0.3638671073407606	0.9205066780115844
ENSDARG00000006683	fish	-0.018454982226818344	-0.06743999559063199
ENSDARG00000006719	fish	0.2812783271939038	-0.4001884724710434
ENSDARG00000006782	fish	0.02182376128156554	0.7577967625620378
ENSDARG00000006812	fish	0.0025766141507891915	0.08026917455464024
ENSDARG00000006818	fish	-0.14566804075830272	0.4794547731487914
ENSDARG00000006849	fish	0.06363904633434284	-0.3054148439831417
ENSDARG00000006859	fish	-0.08722701941539049	0.938598076772784
ENSDARG00000006862	fish	0.1763252031070832	0.10099156234184942
ENSDARG00000006877	fish	-0.26479294635787515	0.49134743389203656
ENSDARG00000006900	fish	0.14084319815436888	-0.906376750031087
ENSDARG00000006915	fish	-0.4074799055012265	-1.4289133756931378
ENSDARG00000006921	fish	0.42924472259236013	0.3729519456401329
ENSDARG00000006924	fish	0.07085667408998994	-0.7355581376402219
ENSDARG00000006963	fish	0.3433692438970655	-1.793082208688762
ENSDARG00000007092	fish	0.10718954997195651	0.558062718160426
ENSDARG00000007098	fish	0.030110657898793892	1.4059554951667088
ENSDARG00000007099	fish	-0.1675496688616914	2.211266455668371
ENSDARG00000007127	fish	-0.006573238166616022	-0.24234825398632326
ENSDARG00000007135	fish	0.04616237663351822	0.6127439657111379
ENSDARG00000007141	fish	0.28757714526681954	0.6152015790784664
ENSDARG00000007172	fish	0.3701922874910089	0.02645510847649136
ENSDARG00000007175	fish	-0.1313453147149323	1.3978376627779379
ENSDARG00000007179	fish	0.08612314642619842	-0.27919073554385004
ENSDARG00000007180	fish	0.07203924137065484	-0.9793300029705057
ENSDARG00000007181	fish	-0.23971751487294132	-1.0786553561899237
ENSDARG00000007196	fish	-0.20837225646060484	0.8292830950391686
ENSDARG00000007198	fish	0.04359969748099452	0.7139465204707156
ENSDARG00000007216	fish	0.3081107901044128	0.7328589246557766
ENSDARG00000007217	fish	0.04328594961157977	0.9963386489159618
ENSDARG00000007221	fish	0.02542749994737211	0.5283514350103757
ENSDARG00000007231	fish	-0.0940357704518045	0.12260399235775012
ENSDARG00000007250	fish	-0.15200140639747298	-1.1603080465881788
ENSDARG00000007257	fish	0.008439456212144376	0.7151773583729721
ENSDARG00000007271	fish	-0.20247889367916036	0.23770110038264994
ENSDARG00000007278	fish	0.09551218361534211	-1.3096931560154157
ENSDARG00000007279	fish	0.09311383792367012	0.011999938189039227
ENSDARG00000007294	fish	0.30389711961820387	0.37257830799426206
ENSDARG00000007315	fish	0.010289019707995901	0.6008891638263875
ENSDARG00000007320	fish	0.15253021812951997	1.5839903300347777
ENSDARG00000007323	fish	0.1762939747483492	0.5282466843730188
ENSDARG00000007377	fish	0.2992003096836042	0.33406893677584304
ENSDARG00000007385	fish	0.20914533670464663	0.7884505006020812
ENSDARG00000007387	fish	-0.4043403150609867	1.5491626937295957
ENSDARG00000007405	fish	0.15008433385789974	0.44720770557485473
ENSDARG00000007413	fish	0.21106168292133792	0.6614159222891971
ENSDARG00000007429	fish	-0.08927439693074929	-0.3256825141737982
ENSDARG00000007438	fish	-0.029866670893054306	-0.1298371047030912
ENSDARG00000007443	fish	-0.25091916746988313	-0.5455211051883683
ENSDARG00000007449	fish	-0.17919780665780483	-0.6317656372565765
ENSDARG00000007461	fish	0.11273235829677508	-0.2108647680261663
ENSDARG00000007477	fish	-0.13158368301295076	-1.3093439119904358
ENSDARG00000007485	fish	-0.1209435619271213	-0.12422094648713361
ENSDARG00000007494	fish	-0.2828849968510819	-0.938062410887929
ENSDARG00000007496	fish	0.020164635052798398	-0.7590571413976182
ENSDARG00000007526	fish	-0.02597286183369986	-0.7790854476776711
ENSDARG00000007566	fish	-0.15681377984127096	0.028509769317368046
ENSDARG00000007624	fish	-0.3604740884371574	-0.14434165173898994
ENSDARG00000007630	fish	-0.0666035566875274	-0.14790764419303715
ENSDARG00000007639	fish	-0.005211842315398112	-1.213966715255324
ENSDARG00000007691	fish	-0.06462532783074411	-0.15101637443427304
ENSDARG00000007693	fish	-0.05451818173947806	0.20471903264879016
ENSDARG00000007708	fish	0.008945751106079161	1.081117346441318
ENSDARG00000007734	fish	-0.19477095828452565	-1.420817756565626
ENSDARG00000007737	fish	0.07572162481483344	-1.2514229399289905
ENSDARG00000007744	fish	0.030696959475798875	1.5091785454244957
ENSDARG00000007751	fish	0.15233752698230238	-1.1274470129360004
ENSDARG00000007755	fish	-0.20973043756088205	1.3386616270253355
ENSDARG00000007764	fish	-0.045775110269463376	-1.986803028701641
ENSDARG00000007774	fish	-0.1066101901034894	0.809518031283867
ENSDARG00000007786	fish	0.07473694309110829	-0.5348425573059931
ENSDARG00000007791	fish	0.08240815973440224	0.8748592927720455
ENSDARG00000007795	fish	-0.21767783744879948	3.875246608391179
ENSDARG00000007808	fish	-0.2673331465908679	-0.4340526338521818
ENSDARG00000007812	fish	-0.011388846434410752	0.43665775836397575
ENSDARG00000007813	fish	0.10822791791245079	-1.5429259217312277
ENSDARG00000007818	fish	0.1605641033924269	0.071927754397772
ENSDARG00000007823	fish	-0.042321801966902675	-1.1483645433483687
ENSDARG00000007824	fish	0.24196696310126048	-1.0507290394034396
ENSDARG00000007836	fish	-0.026117038385666317	1.4518805665454704
ENSDARG00000007863	fish	0.07149923554503826	1.4441928655864664
ENSDARG00000007867	fish	0.3747280559695463	-0.011985789278736121
ENSDARG00000007869	fish	0.20049268340820559	0.5416119829885184
ENSDARG00000007886	fish	0.12642759656669372	-0.8946495849942614
ENSDARG00000007901	fish	0.0634585647896066	1.6617242846335705
ENSDARG00000007916	fish	-0.1105211799489999	0.636988880377419
ENSDARG00000007918	fish	0.037366866042438614	0.31177084351148493
ENSDARG00000007923	fish	0.004752621970667323	-0.3336319000054863
ENSDARG00000007943	fish	0.1195552960213557	0.32548128903236934
ENSDARG00000007955	fish	0.2814333580419511	-0.04399994555164002
ENSDARG00000007959	fish	0.0966699533957282	-4.5108864979642445e-4
ENSDARG00000007960	fish	0.42632737394430353	1.5444992685166063
ENSDARG00000007971	fish	-0.33271372488716555	0.6583266264939193
ENSDARG00000007976	fish	0.0159200647281365	-0.8281475217408503
ENSDARG00000007989	fish	-0.14051556572923268	0.5593989038402432
ENSDARG00000008020	fish	-0.43597767367569135	1.0055276926423753
ENSDARG00000008022	fish	-0.22479596751843087	0.08121428431000706
ENSDARG00000008032	fish	0.10311500459020995	0.34631505868798546
ENSDARG00000008049	fish	-0.3935842530523549	1.350934440307011
ENSDARG00000008068	fish	-0.1372734564229482	0.8505777214612907
ENSDARG00000008097	fish	0.10711474686563871	1.061610170937096
ENSDARG00000008105	fish	-0.09459848109460328	0.770665789975871
ENSDARG00000008107	fish	0.24490126038054572	-0.29108124943218505
ENSDARG00000008153	fish	0.08225956506978427	0.6686154502824085
ENSDARG00000008155	fish	-0.04424531716170875	-1.044859594784047
ENSDARG00000008184	fish	0.17157264961790136	0.461329267780647
ENSDARG00000008188	fish	0.38146736578683954	1.095831611072085
ENSDARG00000008200	fish	0.10047972871616068	-0.975650761851414
ENSDARG00000008224	fish	0.22971080796503462	-0.9894740407047647
ENSDARG00000008235	fish	0.020865802445998304	0.253595296867514
ENSDARG00000008237	fish	0.10951534749886327	-0.6653147895140555
ENSDARG00000008239	fish	-0.5199018448134431	-0.6289171793468209
ENSDARG00000008243	fish	0.24974154177559282	0.4500622222692973
ENSDARG00000008255	fish	0.08508932373974601	0.08491655191132101
ENSDARG00000008278	fish	-0.006660528412374141	-0.173550816364566
ENSDARG00000008287	fish	-0.08682490652259586	-0.20565673839853488
ENSDARG00000008292	fish	0.013166238265467055	0.7572099355113134
ENSDARG00000008310	fish	-0.018192667652889724	-0.4422674344379667
ENSDARG00000008363	fish	-0.33156264525638174	0.9673403069745148
ENSDARG00000008370	fish	0.08470460710559033	0.07634126439365613
ENSDARG00000008380	fish	-0.08658219402547769	1.1346306817944045
ENSDARG00000008383	fish	-0.22811373194710624	0.5667669501036829
ENSDARG00000008395	fish	-0.02982114711164814	-0.7652383626521807
ENSDARG00000008396	fish	-0.5585281766082909	1.1053370583108812
ENSDARG00000008407	fish	0.06572036121386296	-0.20987592614207493
ENSDARG00000008434	fish	-0.03733026324239984	-0.14662464582719864
ENSDARG00000008447	fish	0.29846648970137485	-0.8907180414358343
ENSDARG00000008454	fish	-0.03389905556458553	-1.1330199714736287
ENSDARG00000008490	fish	0.15641663886347829	-0.10650718215389228
ENSDARG00000008494	fish	0.13753095359322398	-0.3156611383276236
ENSDARG00000008502	fish	-0.12821499507611867	1.0774813447610785
ENSDARG00000008541	fish	-0.0902085163676298	-1.8397993934598509
ENSDARG00000008542	fish	0.07104955440832711	1.6427988610081636
ENSDARG00000008551	fish	0.1239653297578556	0.0794830551477848
ENSDARG00000008568	fish	0.07973110942455927	0.3162530372275037
ENSDARG00000008592	fish	-0.2960229020950893	-1.6681754306055836
ENSDARG00000008593	fish	0.13132151738190248	-0.22354761383238336
ENSDARG00000008678	fish	-0.12569007193631646	0.49700524280816694
ENSDARG00000008706	fish	0.2285567834489428	0.7557059764944879
ENSDARG00000008727	fish	-0.05246111309334392	-0.025989562994776134
ENSDARG00000008732	fish	0.05380470243397761	0.4159936254968655
ENSDARG00000008740	fish	0.08392630244720878	0.6948269009193079
ENSDARG00000008748	fish	0.1100380136957079	0.6258302836467327
ENSDARG00000008757	fish	-0.12961831411821992	-0.6525689726675227
ENSDARG00000008765	fish	-0.06000147512303687	0.01821562107817494
ENSDARG00000008784	fish	-0.6513202138001315	1.6646034096949274
ENSDARG00000008785	fish	0.1373483406675469	0.348397994263109
ENSDARG00000008803	fish	0.43723609414338027	0.9076030271002166
ENSDARG00000008807	fish	-0.2869011178768454	-1.9699424788633004
ENSDARG00000008808	fish	0.10364793453578824	-0.8550290914983645
ENSDARG00000008816	fish	0.15548052057084713	0.23986086065569107
ENSDARG00000008818	fish	0.1955400729608282	1.0715469312844688
ENSDARG00000008835	fish	0.16819420879699995	-0.1371942214178352
ENSDARG00000008859	fish	-0.017541490076180437	-2.194836751152044
ENSDARG00000008867	fish	-0.030307553579051152	0.4014628744243758
ENSDARG00000008884	fish	0.02810442349318077	-0.23340450984145694
ENSDARG00000008904	fish	0.23861306467110055	-1.0624750939773073
ENSDARG00000008906	fish	-0.7687738887148613	-0.008500643098510634
ENSDARG00000008936	fish	-0.34624295111295395	0.8437595693872874
ENSDARG00000008953	fish	-0.061534554147774645	0.4402483191757469
ENSDARG00000008966	fish	0.17775944630364712	-0.672835555834555
ENSDARG00000008976	fish	0.3882913635130277	0.34928677538128494
ENSDARG00000008979	fish	0.0013816384207746488	-1.9711526460589934
ENSDARG00000008983	fish	6.29919484074544e-4	0.0839339873654503
ENSDARG00000009001	fish	0.1480022293323502	0.14675812656078316
ENSDARG00000009023	fish	0.20222824135226136	-1.5907399407931566
ENSDARG00000009031	fish	0.1678846518703756	0.5338218018060111
ENSDARG00000009046	fish	-0.3783124502218249	-1.7414095612558005
ENSDARG00000009106	fish	0.10971442648718335	0.47141809415941205
ENSDARG00000009133	fish	0.19447840978673211	0.17317332062493493
ENSDARG00000009136	fish	0.29959140111061583	0.5097936399307306
ENSDARG00000009142	fish	0.34763935613117836	-1.2951811532144768
ENSDARG00000009169	fish	0.058492748123357356	0.5242974249365625
ENSDARG00000009170	fish	0.1454512255318246	0.6569249352225046
ENSDARG00000009208	fish	-0.11512896459389271	-1.9054072670269342
ENSDARG00000009209	fish	0.23930872435660283	0.16181715825352727
ENSDARG00000009214	fish	-0.057336863817521615	0.47745458360463405
ENSDARG00000009217	fish	-0.04485325206902608	-1.1000226314396941
ENSDARG00000009250	fish	0.17809706289876276	-0.5408543953151915
ENSDARG00000009253	fish	-0.27150242265603414	0.14931634459056806
ENSDARG00000009266	fish	-0.20828380289353945	-1.7175748171082046
ENSDARG00000009273	fish	-0.1893812164515278	1.1446400139405049
ENSDARG00000009315	fish	0.24015737127510473	0.019169942658506113
ENSDARG00000009336	fish	0.17931421400151498	0.8528709653412321
ENSDARG00000009342	fish	-0.0871531342482131	0.5698787211164552
ENSDARG00000009350	fish	-0.1158897404494855	-1.1885430825381444
ENSDARG00000009436	fish	0.007114370496091385	-0.514759678694915
ENSDARG00000009447	fish	0.10937691537374294	-0.31296191450050603
ENSDARG00000009480	fish	0.22566786310359482	-0.5390986163278843
ENSDARG00000009484	fish	0.1140621604677497	1.191625484308731
ENSDARG00000009488	fish	0.192691857409064	-0.8919246378861518
ENSDARG00000009494	fish	0.24063171918303727	-0.9511823093213952
ENSDARG00000009505	fish	0.04107413517299719	-0.4271676464605
ENSDARG00000009524	fish	0.04840089657215348	0.03744917911002727
ENSDARG00000009525	fish	-0.03203580775722446	0.6165518489019185
ENSDARG00000009534	fish	0.09893944857570111	0.8737207905125859
ENSDARG00000009549	fish	0.42659962029222104	0.21694403540507584
ENSDARG00000009557	fish	-0.17143244927626727	0.0697170445763418
ENSDARG00000009585	fish	0.08853085683585007	0.9618437798997593
ENSDARG00000009607	fish	-0.016747523368972367	0.45373103089945593
ENSDARG00000009629	fish	0.04476152317545486	0.5168742341333985
ENSDARG00000009640	fish	0.06945147710719421	0.5142013950614401
ENSDARG00000009657	fish	-0.22665542569950833	0.8674230781495998
ENSDARG00000009677	fish	0.13554411893521626	-0.38500158562883535
ENSDARG00000009681	fish	-0.28700968257666526	0.6211409003369465
ENSDARG00000009693	fish	0.21933380370651984	-0.8513977465556525
ENSDARG00000009735	fish	0.032792484955148006	-0.47873262374957865
ENSDARG00000009740	fish	-0.0826241284522175	0.6048723401871484
ENSDARG00000009745	fish	-0.0555819228937988	-1.2700110486527896
ENSDARG00000009754	fish	-0.04031858231388889	-0.16013709011146168
ENSDARG00000009764	fish	-0.46213364620703135	-0.7406606403603921
ENSDARG00000009771	fish	-0.191194887906974	-1.4758294625692765
ENSDARG00000009783	fish	0.05032433064088445	0.04003757075477124
ENSDARG00000009830	fish	0.4202675681157066	0.21705016558601428
ENSDARG00000009851	fish	0.040025553579318814	0.01720148811524398
ENSDARG00000009862	fish	-0.12529771868737943	1.459290466807826
ENSDARG00000009864	fish	-0.0707505483308597	0.8390698329685067
ENSDARG00000009871	fish	0.15063807865548728	0.9158580121896684
ENSDARG00000009942	fish	0.010417308490705816	0.7221102955657362
ENSDARG00000009950	fish	-0.042868096604094796	1.2628170723497172
ENSDARG00000009953	fish	0.24256333853217582	-0.18188693137199205
ENSDARG00000009958	fish	0.21696034589232205	-1.0075209624715262
ENSDARG00000009961	fish	-0.14242959067023458	0.5812190865778141
ENSDARG00000010002	fish	0.00852741103313523	0.1675747129992535
ENSDARG00000010035	fish	-0.2588191852671347	0.38779136583495094
ENSDARG00000010052	fish	0.2514712681324004	0.17823850950922956
ENSDARG00000010070	fish	-0.22425757073884597	-0.8552687871190027
ENSDARG00000010078	fish	0.1501789733352601	0.8615742209075953
ENSDARG00000010098	fish	-0.08053848772368358	-0.20360285497320563
ENSDARG00000010137	fish	-0.023529576164855574	3.108591259402893
ENSDARG00000010149	fish	0.47891636401329973	-0.10448642285271491
ENSDARG00000010181	fish	0.19579150930515776	-0.6794717897676915
ENSDARG00000010194	fish	-0.016670875403388144	1.0465892434657664
ENSDARG00000010246	fish	0.0947935572671858	1.1174457526885908
ENSDARG00000010266	fish	0.21780915137687373	0.3159824904754615
ENSDARG00000010279	fish	0.21087196798621444	0.33442647607638126
ENSDARG00000010280	fish	0.12086256149347765	0.15076730055433238
ENSDARG00000010281	fish	0.17387782278056751	-0.6190598422389925
ENSDARG00000010301	fish	0.0788661151971691	0.4239640491865187
ENSDARG00000010316	fish	0.003805785333684815	-0.22548437570485824
ENSDARG00000010332	fish	-0.08107002120043325	-2.8988335572761743
ENSDARG00000010381	fish	0.04899930250853555	-0.22546086801347126
ENSDARG00000010400	fish	-0.037234142055532354	-1.4471755136343256
ENSDARG00000010411	fish	0.21402111267387175	-0.5741455695796184
ENSDARG00000010432	fish	-0.0029490736509770327	0.5277234721015185
ENSDARG00000010437	fish	-0.052227935691183634	-1.6579619350099943
ENSDARG00000010442	fish	0.06275407673561886	0.9179139422106931
ENSDARG00000010445	fish	-0.013737762960229244	-0.16664412059637512
ENSDARG00000010481	fish	0.14879925777780229	1.0620384272666765
ENSDARG00000010487	fish	-0.024165316513644782	1.4281163682990268
ENSDARG00000010516	fish	0.23304408407769905	1.2038594231760802
ENSDARG00000010519	fish	0.2145085980320221	0.11232426669279272
ENSDARG00000010524	fish	-0.03911821293404459	-0.523115392495784
ENSDARG00000010531	fish	-0.0944454336819245	-0.6661253291797439
ENSDARG00000010553	fish	-0.2497173884920044	0.6864288886317335
ENSDARG00000010563	fish	-0.22671911363862757	0.14207457446789665
ENSDARG00000010571	fish	-0.16381249112221075	1.1614534371889493
ENSDARG00000010572	fish	-0.12592522768219694	-2.0886311075676605
ENSDARG00000010583	fish	0.11405034663127708	0.4311705886788253
ENSDARG00000010610	fish	0.1043279843675024	0.18949829117960806
ENSDARG00000010641	fish	0.2692857047934965	0.8923197796314254
ENSDARG00000010655	fish	-0.016539676606943603	-0.442239238054772
ENSDARG00000010658	fish	-0.2316079242889155	0.59865111175894
ENSDARG00000010717	fish	0.07475260880794515	-0.13578897033680398
ENSDARG00000010721	fish	0.20766860765731082	0.5077521597765657
ENSDARG00000010727	fish	-0.06271291975037088	-1.9538394709850302
ENSDARG00000010745	fish	0.1553388756151033	0.752429239612439
ENSDARG00000010752	fish	-0.006182955423555306	0.16535060991494976
ENSDARG00000010773	fish	0.3183089177249651	0.12938530278923452
ENSDARG00000010779	fish	0.04315396072558914	0.015547977241515212
ENSDARG00000010784	fish	0.11352692692981453	-0.5379012095389276
ENSDARG00000010792	fish	0.025609712229316677	0.5317213617446788
ENSDARG00000010823	fish	-0.14184921980771556	0.49003320070390755
ENSDARG00000010862	fish	-0.10516985821092639	-2.023502141935243
ENSDARG00000010873	fish	0.24610377381613885	1.6818895072359792
ENSDARG00000010905	fish	0.027748681878496932	-0.1479160051514657
ENSDARG00000010941	fish	0.012194015011385388	-1.2786945148407864
ENSDARG00000010946	fish	0.250131777099965	1.716526297642226
ENSDARG00000010948	fish	-0.0031727625256448844	-0.3226908079012936
ENSDARG00000010956	fish	-0.09559556073942904	-0.21859788570335628
ENSDARG00000010965	fish	0.1414272191005647	0.8692037989076905
ENSDARG00000010978	fish	-0.09453751781006886	0.3907087231644622
ENSDARG00000011000	fish	0.13784409468130956	0.15646820537330855
ENSDARG00000011027	fish	0.3176347186042238	0.49325993585455863
ENSDARG00000011049	fish	0.04354026709399219	-0.3428864918120599
ENSDARG00000011055	fish	-0.014397250425431593	0.18320204697112805
ENSDARG00000011072	fish	0.023267838077333396	-1.2407167593445838
ENSDARG00000011079	fish	-0.11269364101029886	0.9562747286399869
ENSDARG00000011094	fish	-0.008372293976139034	0.7182857926583229
ENSDARG00000011125	fish	0.4061076013794527	0.7662296313373336
ENSDARG00000011146	fish	-0.20790336506879528	1.2428602923980472
ENSDARG00000011157	fish	-0.13595939697111198	0.15331554243163498
ENSDARG00000011175	fish	0.16372027587225899	6.765359625390173e-4
ENSDARG00000011188	fish	0.1414656661944764	-1.0853932332580505
ENSDARG00000011196	fish	-0.0119850859356503	0.42592145116161695
ENSDARG00000011219	fish	0.13984647998080044	0.1712754122329353
ENSDARG00000011233	fish	0.13618751942629798	0.3927690014271863
ENSDARG00000011247	fish	0.08734701690941923	0.9962232965750929
ENSDARG00000011299	fish	-0.03833167558421668	1.083837153759481
ENSDARG00000011301	fish	-0.13238769361936514	-0.7987603677050706
ENSDARG00000011312	fish	0.13084822494873327	0.21676502918605486
ENSDARG00000011333	fish	-0.18065051248676256	0.28425307889528006
ENSDARG00000011360	fish	-0.20162812611085051	-0.48901558100913317
ENSDARG00000011373	fish	-0.03533520590282406	-2.4752017824773955
ENSDARG00000011404	fish	0.09960320263561498	-0.32456045940798617
ENSDARG00000011405	fish	0.03831730230473356	1.4104233191714173
ENSDARG00000011418	fish	-0.11736518951023464	0.17187663932276706
ENSDARG00000011488	fish	-0.05823256193589975	0.5194377235606822
ENSDARG00000011493	fish	-0.02073366968113636	-1.265128191240626
ENSDARG00000011496	fish	0.06086343367904173	-0.296067382810532
ENSDARG00000011506	fish	-0.09178341069228338	-1.3105414884059152
ENSDARG00000011510	fish	0.08890528574748535	1.130141756866926
ENSDARG00000011515	fish	-0.03300503373584203	0.1386727647689012
ENSDARG00000011553	fish	0.09201562433935709	-0.9615794032030717
ENSDARG00000011555	fish	0.06406261697976329	0.8135318760832368
ENSDARG00000011564	fish	0.28591071789430794	2.316531826514654
ENSDARG00000011573	fish	0.30450993411898614	-1.581304885262494
ENSDARG00000011583	fish	-0.08681009169920584	-2.166638295340425
ENSDARG00000011594	fish	0.10410242592932525	0.8459513187812641
ENSDARG00000011597	fish	0.15773406317349944	0.3064076524760976
ENSDARG00000011605	fish	-0.12565104438439303	-1.1403407202482863
ENSDARG00000011609	fish	0.05819479543779842	-0.06575512958707463
ENSDARG00000011611	fish	0.09823940511245205	-0.055844493698042
ENSDARG00000011613	fish	0.11843392184327436	1.7784943305260807
ENSDARG00000011648	fish	-0.025284305617150785	1.8001126305321213
ENSDARG00000011661	fish	-0.04266218073756774	0.7418007203415046
ENSDARG00000011662	fish	-0.2451903734092758	-0.0860535891745859
ENSDARG00000011665	fish	0.29547521412111	0.6545889526723834
ENSDARG00000011683	fish	0.07141066659634701	0.7191039336702282
ENSDARG00000011740	fish	0.07267380196435255	0.9836233631424399
ENSDARG00000011743	fish	0.12153241425788952	-0.1396721161004453
ENSDARG00000011764	fish	-0.20809131053597635	0.4608647893111352
ENSDARG00000011777	fish	0.16427051778898563	0.2518672175371561
ENSDARG00000011783	fish	0.12054070522749577	-1.371774115794715
ENSDARG00000011809	fish	0.13359476369159148	-0.8574565268364843
ENSDARG00000011819	fish	0.16294720742611857	-0.7436861211633039
ENSDARG00000011825	fish	0.03997722033101276	-1.2854943341526415
ENSDARG00000011851	fish	-0.14115989967358647	0.15290566642588824
ENSDARG00000011863	fish	0.22835469022351806	0.7854209808346301
ENSDARG00000011885	fish	-0.3697648250729259	-0.7738493834297244
ENSDARG00000011890	fish	0.0107861076320429	-0.6954401536254229
ENSDARG00000011897	fish	0.2328734654444008	-0.9599630824367315
ENSDARG00000011921	fish	0.2576952664632318	0.7212151767847653
ENSDARG00000011925	fish	0.0958650171480444	0.33705306796415563
ENSDARG00000011932	fish	0.08610266735363814	0.14951090671285655
ENSDARG00000011934	fish	-0.035026938557630914	0.08249369685107037
ENSDARG00000011948	fish	0.09856081247678569	-1.3976340180144915
ENSDARG00000011958	fish	0.13438999380084943	0.556141170280869
ENSDARG00000011973	fish	-0.2582558469451212	1.00673802236466
ENSDARG00000012002	fish	0.14768762065547494	0.46788333962421363
ENSDARG00000012021	fish	0.0147417095409541	-1.189419697311219
ENSDARG00000012039	fish	-0.021358918594277555	0.19410755235897603
ENSDARG00000012040	fish	0.08480289148571779	1.6373020061441872
ENSDARG00000012073	fish	0.10598105814447842	-0.017471791636181982
ENSDARG00000012140	fish	-0.41401814139485865	1.0545928587447289
ENSDARG00000012141	fish	-0.023737657680769096	0.1713722326517501
ENSDARG00000012144	fish	-0.04777885997470772	-0.6628919538466105
ENSDARG00000012177	fish	0.06664213362108135	-0.551026421466346
ENSDARG00000012192	fish	0.007087944874957862	0.2875801778367048
ENSDARG00000012196	fish	0.043653968416798784	-0.5802530129584517
ENSDARG00000012199	fish	0.25713234068306207	0.46092576882124514
ENSDARG00000012215	fish	-0.01577855315473143	-0.3478057463504148
ENSDARG00000012219	fish	-0.2132322102385778	-0.6509659281727572
ENSDARG00000012222	fish	0.10720495062879837	-0.7522167705082797
ENSDARG00000012234	fish	-0.061735303661273555	0.7652924096254319
ENSDARG00000012261	fish	0.19428702023379293	0.7890664657652867
ENSDARG00000012274	fish	-0.35154416384347176	1.1988974709300575
ENSDARG00000012306	fish	-0.08010428698952492	-1.6017912117819653
ENSDARG00000012314	fish	0.25411078823373934	0.48682679459341616
ENSDARG00000012369	fish	-0.1480900100314638	-0.20379668753644617
ENSDARG00000012378	fish	0.11179499036044913	0.3268249667036781
ENSDARG00000012387	fish	0.1727213146890228	-0.07819167563388622
ENSDARG00000012389	fish	0.06643505930551588	1.037223471673691
ENSDARG00000012390	fish	-0.36800943946101733	-0.39562655345088615
ENSDARG00000012399	fish	0.03941928823038277	0.013778038389690824
ENSDARG00000012407	fish	-0.19926882278403618	-2.1266109771346655
ENSDARG00000012432	fish	-0.41156159328558206	1.0912801166413633
ENSDARG00000012450	fish	0.059635704457947074	0.4335907393676054
ENSDARG00000012458	fish	-0.1611104351712068	-0.2935888741653703
ENSDARG00000012467	fish	-0.16550425151089046	-0.25641430730617276
ENSDARG00000012468	fish	0.11321171924758197	-1.1714395279032515
ENSDARG00000012485	fish	-0.2161586464648407	-0.34883427015816837
ENSDARG00000012495	fish	-0.014432304696904957	0.7491969294300509
ENSDARG00000012505	fish	0.18324730242464224	0.9334319242391472
ENSDARG00000012506	fish	-0.0808029985131328	0.35484480253187545
ENSDARG00000012513	fish	0.25162241104946415	0.7470206494565547
ENSDARG00000012519	fish	0.46540871186594357	0.6773081517178371
ENSDARG00000012553	fish	-0.05627045975333803	1.3919162359218655
ENSDARG00000012577	fish	-0.1660317731638651	0.09886641330449857
ENSDARG00000012588	fish	0.05208481482743554	0.6275605492246485
ENSDARG00000012591	fish	-0.0037905172506315643	0.9692267301223313
ENSDARG00000012603	fish	-0.16387563730078814	-0.2331506297497876
ENSDARG00000012625	fish	-0.08121260199536942	-2.3307117819918273
ENSDARG00000012642	fish	-0.3577280236811885	1.5783824960189201
ENSDARG00000012656	fish	0.04034735460796584	0.4754553398065803
ENSDARG00000012672	fish	-0.12491173893168184	0.25625947769922713
ENSDARG00000012682	fish	0.057667345016240566	0.6220238541758673
ENSDARG00000012684	fish	0.2645270622500975	0.5134079515846808
ENSDARG00000012688	fish	0.02943409191018779	1.3283812081779383
ENSDARG00000012718	fish	-0.27322498122222916	-0.7154794064832872
ENSDARG00000012723	fish	0.02768512016085079	1.1607730633851085
ENSDARG00000012741	fish	-0.03634448313680885	-0.09136494558510093
ENSDARG00000012745	fish	-0.07423486375572494	-0.6962981838996409
ENSDARG00000012747	fish	0.05619174958527071	0.7675567287167837
ENSDARG00000012777	fish	0.08684879792741926	2.706416287566364
ENSDARG00000012790	fish	0.02671012827770563	0.22225602610433778
ENSDARG00000012796	fish	-0.6437907853101338	0.7803786484071475
ENSDARG00000012820	fish	0.21182297932337185	1.5985303045779309
ENSDARG00000012848	fish	-0.10776721508146717	0.6497188810640608
ENSDARG00000012866	fish	0.18908801191350724	-1.6647835567061706
ENSDARG00000012871	fish	0.17329390982230372	0.3327600635140403
ENSDARG00000012874	fish	0.1219462453456727	-0.40716300190075144
ENSDARG00000012887	fish	-0.30904674562430695	0.515521890912498
ENSDARG00000012892	fish	-0.1809453467362133	1.3285716535944792
ENSDARG00000012914	fish	-0.2978952387336575	-0.7685501304556771
ENSDARG00000012929	fish	-0.300890125831414	-0.17293499133743173
ENSDARG00000012932	fish	-0.03492612328022905	-0.3191465977147239
ENSDARG00000012942	fish	-0.09860864697495583	-0.1042832812217574
ENSDARG00000012946	fish	0.3136772230147468	0.6483986851168375
ENSDARG00000012972	fish	-0.06031206556394261	0.907637944902531
ENSDARG00000012981	fish	-0.21997233202240138	-0.07994727307150236
ENSDARG00000012982	fish	0.31352342107561676	-0.5645857470233275
ENSDARG00000012987	fish	0.28750584466878815	-1.1690553845258107
ENSDARG00000013006	fish	-0.30130748253251743	0.49797704207053983
ENSDARG00000013016	fish	-0.2684384099725364	0.6309456714543599
ENSDARG00000013025	fish	-0.022385546189050958	-1.090058984018985
ENSDARG00000013031	fish	0.17242573498663757	0.8140935088131016
ENSDARG00000013063	fish	0.16977007815658562	0.5654901059030691
ENSDARG00000013078	fish	0.28780279425219385	0.4415187035004415
ENSDARG00000013079	fish	-0.08711737374321529	-1.3349846218292172
ENSDARG00000013082	fish	-0.16010208480993415	-0.5837669591757069
ENSDARG00000013095	fish	0.19129607566217527	0.37601186395641195
ENSDARG00000013117	fish	0.184585912996879	-1.2475327200835438
ENSDARG00000013122	fish	0.031344879335492855	0.6158705793733817
ENSDARG00000013150	fish	0.07507610229797068	0.9894917238402235
ENSDARG00000013161	fish	0.17502601028278583	0.9360403694909885
ENSDARG00000013250	fish	0.037864231421267026	-0.2128331494808169
ENSDARG00000013274	fish	-0.13194528004652045	-0.08688246876952004
ENSDARG00000013307	fish	0.023779535788745414	0.6653639022243097
ENSDARG00000013329	fish	-0.27337490616871374	-0.39844749331707197
ENSDARG00000013333	fish	-0.10530764391106405	1.085988384894206
ENSDARG00000013346	fish	-0.06315545310721722	0.1477407076758659
ENSDARG00000013351	fish	0.4653335802564531	1.7773515345056314
ENSDARG00000013379	fish	0.050229981465924715	0.25306898269644307
ENSDARG00000013382	fish	-0.19687273734997987	1.0020139003745419
ENSDARG00000013397	fish	-0.007916626551065911	0.25015032854295643
ENSDARG00000013434	fish	-0.025974880602421105	-0.0646676090468381
ENSDARG00000013443	fish	0.4296609399626724	-1.3044931102709816
ENSDARG00000013453	fish	0.03221202640078109	-0.05942501092369301
ENSDARG00000013457	fish	0.22807607461576823	0.3413285047330937
ENSDARG00000013472	fish	0.14420929641396021	0.02048078484597671
ENSDARG00000013475	fish	0.3188788607570549	0.6098623060139479
ENSDARG00000013476	fish	-0.1687473810054254	0.7287510877018536
ENSDARG00000013478	fish	0.09961377173445646	2.04256666027159
ENSDARG00000013492	fish	-0.16478523502819348	-0.6415081729242526
ENSDARG00000013505	fish	-0.10493229108237673	-0.09988154625224477
ENSDARG00000013526	fish	0.04462934338770894	-1.5622825950573522
ENSDARG00000013528	fish	0.007870628937256277	-1.5698940116029125
ENSDARG00000013542	fish	0.01676672209278742	0.5116233268415754
ENSDARG00000013575	fish	0.08349762250442289	0.2736409367841244
ENSDARG00000013582	fish	-0.04550985220136371	-0.05973318188848233
ENSDARG00000013623	fish	0.34698930206273815	-0.16830246021182368
ENSDARG00000013655	fish	0.08476043582083806	0.6607745449032403
ENSDARG00000013659	fish	0.09395453593413047	0.15749985173230172
ENSDARG00000013670	fish	0.18770002598866706	-1.252770433436724
ENSDARG00000013704	fish	0.06910613116322048	-1.9210267730375716
ENSDARG00000013705	fish	0.12971940128259196	-0.22092149771627353
ENSDARG00000013708	fish	0.2409557379206807	0.08330799854493419
ENSDARG00000013711	fish	0.07339020834549762	3.620664530270864
ENSDARG00000013719	fish	-0.18673881417138916	-1.3998327061836926
ENSDARG00000013729	fish	0.11515258694496039	0.5344962670307382
ENSDARG00000013763	fish	0.18526677848116552	0.15751157969416824
ENSDARG00000013776	fish	0.02796351548355975	-0.05923289022729872
ENSDARG00000013800	fish	0.07620666179170621	0.8325051282993301
ENSDARG00000013802	fish	0.09906560682354801	0.7385612340186325
ENSDARG00000013822	fish	0.11397652874495229	1.268906523223115
ENSDARG00000013828	fish	0.14859126759105445	-0.6570337544343938
ENSDARG00000013839	fish	-0.07872152168560803	0.7183642158761883
ENSDARG00000013841	fish	0.1920888578010089	-0.11153341762988951
ENSDARG00000013845	fish	0.0017841201163870807	0.48464157047834994
ENSDARG00000013861	fish	0.05480875100503229	0.13535942869765077
ENSDARG00000013863	fish	-0.16706184499920101	1.2753234283332182
ENSDARG00000013880	fish	-0.00951516197421258	-6.229362893391854e-4
ENSDARG00000013892	fish	0.2628296139868273	-0.8142565602677595
ENSDARG00000013931	fish	-0.1660067716132079	1.1616854043414147
ENSDARG00000013938	fish	-0.0841981686774488	1.1522453133167652
ENSDARG00000013946	fish	0.05834698237652829	0.2528969072029201
ENSDARG00000013965	fish	-0.07979404749026103	-0.027761157315250556
ENSDARG00000013968	fish	0.2549563089511292	0.5922383024179935
ENSDARG00000013976	fish	0.22617428371194603	-0.7632226360082716
ENSDARG00000013979	fish	0.1565908969445874	-0.7587292190043052
ENSDARG00000013990	fish	-0.02237697160506501	1.1198011058499906
ENSDARG00000013997	fish	0.08223059951216424	-0.2246268899007168
ENSDARG00000014003	fish	-0.2524146298085312	-1.1309023376527154
ENSDARG00000014004	fish	0.045231597070474576	-0.27056718964339205
ENSDARG00000014008	fish	-0.17108596362337056	0.5132096255649096
ENSDARG00000014013	fish	0.15931028331953748	0.8352678263912733
ENSDARG00000014015	fish	0.12756370671403866	-0.40145421157181094
ENSDARG00000014017	fish	0.3254938110331699	-0.16884938191988474
ENSDARG00000014039	fish	-0.27462555414241374	0.41173360119988106
ENSDARG00000014041	fish	-0.06347028938284097	-0.775363921680741
ENSDARG00000014047	fish	0.053989463100409175	0.6326929200779391
ENSDARG00000014083	fish	-0.11793620501248345	0.9646071356711626
ENSDARG00000014148	fish	-0.024553155835750563	1.0662011036260959
ENSDARG00000014159	fish	0.1598982011760665	0.23431156281067758
ENSDARG00000014161	fish	0.06644045506122512	-3.158073912464861
ENSDARG00000014208	fish	-0.12957956852898325	-0.5253647867900566
ENSDARG00000014222	fish	-0.008706589801522127	0.571450749222286
ENSDARG00000014230	fish	0.4163374166033028	-0.09562696242235695
ENSDARG00000014244	fish	0.10794222002513354	2.1626341293677114
ENSDARG00000014274	fish	0.045211975284057355	0.09557512102186333
ENSDARG00000014303	fish	0.05660028286827761	0.14659373842602674
ENSDARG00000014311	fish	0.0321003367120496	-0.5935753737192201
ENSDARG00000014324	fish	-0.08175823837635376	-1.3610963683621182
ENSDARG00000014329	fish	0.0632737075370062	1.3923561481064284
ENSDARG00000014348	fish	-0.13104198169175812	-1.7337651382191845
ENSDARG00000014361	fish	0.08122808809012275	-0.4706674480069268
ENSDARG00000014366	fish	-0.17936495833484908	1.706881736016843
ENSDARG00000014373	fish	0.2304779100822904	0.43260602357489225
ENSDARG00000014386	fish	0.009552748929897555	-1.7005673294730672
ENSDARG00000014430	fish	0.1219398767134798	-0.847151440389348
ENSDARG00000014439	fish	-0.05857950823668622	-1.5113453921655424
ENSDARG00000014463	fish	-0.17057199920982144	0.3548175024267904
ENSDARG00000014474	fish	-0.22055585570717556	-1.3805546436807894
ENSDARG00000014498	fish	0.23849061432695318	1.0929528901275378
ENSDARG00000014499	fish	-0.28673813606777065	-0.250525991660443
ENSDARG00000014517	fish	0.1851000432829277	0.15829590579579894
ENSDARG00000014565	fish	-0.23556047650447628	0.3231534487580335
ENSDARG00000014569	fish	0.41604740195855394	0.9199573720054218
ENSDARG00000014571	fish	0.34406781746103704	1.3466131120582239
ENSDARG00000014582	fish	0.24248429507736724	-0.8318292182922308
ENSDARG00000014591	fish	0.08496539376055293	1.298719068880345
ENSDARG00000014655	fish	0.19884236190430848	-1.3093373577111505
ENSDARG00000014674	fish	0.21173037255019062	0.42039493046729703
ENSDARG00000014676	fish	0.046111704245507125	-0.040661480648095175
ENSDARG00000014680	fish	-0.3607713804784853	-0.8401055695590612
ENSDARG00000014685	fish	-0.15213884253179666	0.7617682883601452
ENSDARG00000014692	fish	-0.06063453151070078	0.3602812290182163
ENSDARG00000014727	fish	-0.1707498864204247	-0.5436608359660521
ENSDARG00000014731	fish	-0.1173439304946513	-0.3994784239181917
ENSDARG00000014763	fish	0.045628267197234805	0.951491585098719
ENSDARG00000014770	fish	-0.06722964501505896	0.17481487436054635
ENSDARG00000014790	fish	0.17095251101498257	0.46792102811806824
ENSDARG00000014793	fish	0.22544513201758265	0.04723626004135229
ENSDARG00000014794	fish	0.06899867786129796	-0.5103894235828897
ENSDARG00000014817	fish	0.12932214403969802	0.9303103256988374
ENSDARG00000014866	fish	-0.08489849866181927	-1.9066623126409084
ENSDARG00000014875	fish	0.3461791015721203	-0.2023578719617133
ENSDARG00000014898	fish	0.04417706361932971	0.49848026365784326
ENSDARG00000014914	fish	0.25511399586410866	-0.7764279171178575
ENSDARG00000014943	fish	0.1077983731733266	-0.16445359760619538
ENSDARG00000014945	fish	-0.19401886153634998	-0.442614896830635
ENSDARG00000014956	fish	-0.10175544705122497	-0.13826274086996693
ENSDARG00000014962	fish	-0.10841655718774576	-1.607838842225329
ENSDARG00000014966	fish	-0.009245137211354816	-1.928820749995849
ENSDARG00000014986	fish	0.06482637684443548	1.1414033792340983
ENSDARG00000014994	fish	0.03045625437938563	-0.8371486234591967
ENSDARG00000014995	fish	-0.06597953735697588	-0.7396843291439535
ENSDARG00000015003	fish	0.14942483772512896	0.34633983966435933
ENSDARG00000015006	fish	0.043370707739680124	-1.714132492499105
ENSDARG00000015050	fish	0.07789483606555875	1.4733026660043007
ENSDARG00000015059	fish	0.19636794614724595	-0.6991895939568102
ENSDARG00000015070	fish	-0.043182201225953384	-0.9797390420945554
ENSDARG00000015088	fish	-0.11845676987605047	-0.43290269421662125
ENSDARG00000015111	fish	0.22930179684660007	0.9508353081465967
ENSDARG00000015153	fish	0.07501300431939203	-0.4298428278541036
ENSDARG00000015161	fish	-0.16318858109930953	0.9012015148869738
ENSDARG00000015164	fish	-0.003080434296601299	0.6119925551740719
ENSDARG00000015201	fish	0.059312055782402444	0.2704199951751585
ENSDARG00000015206	fish	0.2976557569294414	0.38168249227434886
ENSDARG00000015208	fish	0.20924212231672845	0.5633012154647397
ENSDARG00000015224	fish	0.13337687182325575	0.42582758041500707
ENSDARG00000015236	fish	0.19216705878689044	-0.9031347424675931
ENSDARG00000015239	fish	0.17383929731984205	0.8669373699146988
ENSDARG00000015252	fish	0.0013895830561894904	0.04900362832166787
ENSDARG00000015254	fish	-0.3576677274210886	0.878581886801178
ENSDARG00000015292	fish	-0.07806102279579075	0.7023397587450174
ENSDARG00000015310	fish	-0.04847764143705261	0.8904100732744762
ENSDARG00000015314	fish	-0.23443611945707515	1.2365371774630665
ENSDARG00000015315	fish	0.14597624675573703	0.7323013666070636
ENSDARG00000015325	fish	-0.04648797886332751	1.3994419279607344
ENSDARG00000015343	fish	0.09631966945911044	0.652282720308416
ENSDARG00000015352	fish	-0.18246741213536824	0.5847031354077359
ENSDARG00000015374	fish	-0.09800461517963263	-1.35086033876383
ENSDARG00000015392	fish	0.1684559600606446	1.3559937002977986
ENSDARG00000015394	fish	-0.315496450921315	1.0724910698806698
ENSDARG00000015427	fish	0.2703629833806473	1.01915979740439
ENSDARG00000015460	fish	0.1759350485928809	0.17275324565951336
ENSDARG00000015471	fish	-0.00207233673838058	-0.7690665034096937
ENSDARG00000015474	fish	0.0473565036275232	-1.3510312902059467
ENSDARG00000015482	fish	-0.5317453594445524	2.0643098017795483
ENSDARG00000015524	fish	0.16785214989719588	0.6746912813032376
ENSDARG00000015538	fish	0.20866140213491446	0.6640069626973121
ENSDARG00000015540	fish	0.07887319674910478	0.356046940338678
ENSDARG00000015543	fish	-0.195944269225952	0.2013522964512934
ENSDARG00000015557	fish	0.044715109409895766	-0.966160298561055
ENSDARG00000015563	fish	0.034924885095078885	-0.5577749448588627
ENSDARG00000015610	fish	0.2701810801393538	0.1483994675943449
ENSDARG00000015628	fish	-0.2416795195597075	-0.45195682790452696
ENSDARG00000015638	fish	-0.31327832955817514	0.6809817612266187
ENSDARG00000015649	fish	-0.010714916979338886	0.06520579541657673
ENSDARG00000015653	fish	-0.02730670838340689	0.8539671161822077
ENSDARG00000015676	fish	-0.012309964007889182	-0.0897489262644462
ENSDARG00000015681	fish	0.10605570065341058	0.15924728044400713
ENSDARG00000015707	fish	0.06758932518572483	0.13905020681292313
ENSDARG00000015709	fish	0.15791179900448274	1.0042782043818541
ENSDARG00000015722	fish	0.011561299241952462	2.1167448605336845
ENSDARG00000015757	fish	0.019302128431582487	0.6765272474097656
ENSDARG00000015759	fish	-0.09285072925915347	1.0457487835180421
ENSDARG00000015805	fish	0.11145759597660415	1.1504378891219702
ENSDARG00000015807	fish	-0.016701521427687105	-0.44070952632038346
ENSDARG00000015823	fish	0.014187575308589308	0.4734854472152383
ENSDARG00000015824	fish	-0.20321408807096822	0.9450922130299992
ENSDARG00000015829	fish	0.046511607264488546	0.19289172434688986
ENSDARG00000015835	fish	0.07468543661705307	0.6547306806904227
ENSDARG00000015851	fish	-0.04848862477604462	1.1309783287023227
ENSDARG00000015860	fish	0.06654737701671623	-1.4906127474967075
ENSDARG00000015862	fish	0.04897692231430039	1.3025001561699283
ENSDARG00000015863	fish	-0.1860636370298711	1.0177750422662324
ENSDARG00000015889	fish	0.16379098350942672	-0.5864928827432319
ENSDARG00000015905	fish	-0.030502790544049273	-1.403673107078564
ENSDARG00000015907	fish	0.07043278484749008	0.6885311794413667
ENSDARG00000015917	fish	-0.14846969983788028	-0.4019694490309291
ENSDARG00000015918	fish	0.3222752448916457	0.6434591199895265
ENSDARG00000015921	fish	0.06623426301502766	0.5529670600748413
ENSDARG00000015922	fish	0.0785635519607863	-0.6438121115559127
ENSDARG00000015930	fish	0.025424125681954034	0.45578100961922297
ENSDARG00000015971	fish	-9.510744272564486e-5	-0.6054903294256803
ENSDARG00000015978	fish	-0.05592857174029783	0.4834768395625506
ENSDARG00000015990	fish	0.42529223567024776	0.3539626121688705
ENSDARG00000015998	fish	0.11476325822614725	-0.6843916710739761
ENSDARG00000016010	fish	-0.08353483387803795	0.36805214685648785
ENSDARG00000016011	fish	-0.28155658257304084	1.3360524713881767
ENSDARG00000016016	fish	0.3204046962167137	-0.14899870573992471
ENSDARG00000016038	fish	-0.07147722187483255	0.1672204191356862
ENSDARG00000016044	fish	0.11219060970878783	0.6186239261324694
ENSDARG00000016058	fish	-0.3018647770919081	-0.46933873366801304
ENSDARG00000016084	fish	0.05642778212168508	-1.0339489767893513
ENSDARG00000016086	fish	0.004992749660450414	-0.27597366255539496
ENSDARG00000016093	fish	-0.08139428037253915	-0.044280671748027606
ENSDARG00000016117	fish	0.07102993138159402	-0.6599900965370618
ENSDARG00000016143	fish	-0.2946765709685197	-0.8228727431951917
ENSDARG00000016153	fish	0.25735095342399367	0.21193015311870106
ENSDARG00000016156	fish	-0.09818343151817138	0.12249781349055602
ENSDARG00000016163	fish	-0.02515729012777615	-1.6872579394345542
ENSDARG00000016173	fish	0.21260080408246712	0.2383958520479504
ENSDARG00000016177	fish	-0.03712913173161442	-0.3562443068234123
ENSDARG00000016181	fish	-0.14070160256739947	0.3820586102425938
ENSDARG00000016200	fish	-0.2383415659915817	1.5524806486204974
ENSDARG00000016212	fish	0.3992670048477949	0.8785607130814618
ENSDARG00000016239	fish	-0.019604635953190383	0.6752944317190204
ENSDARG00000016255	fish	0.2364932779316274	-1.300643499467278
ENSDARG00000016256	fish	-0.1275759901648045	0.19649597511945455
ENSDARG00000016260	fish	0.27025266769488365	0.08168358423598238
ENSDARG00000016263	fish	0.0693771631583506	-1.1969567219486297
ENSDARG00000016302	fish	0.4634089573454747	0.7108504771394013
ENSDARG00000016304	fish	0.2629294652849866	0.43460665770995444
ENSDARG00000016311	fish	0.1396491524586306	-0.8692445437436517
ENSDARG00000016318	fish	-0.012085065237801264	0.2942260666699741
ENSDARG00000016345	fish	-0.10318984404366768	1.7572243168593011
ENSDARG00000016350	fish	0.33797485442099695	-0.8055414704992729
ENSDARG00000016393	fish	-0.1332473292557061	0.7188288328060837
ENSDARG00000016399	fish	-0.14422274133228083	-0.4401689999991239
ENSDARG00000016429	fish	0.14039376637324755	1.030033185359457
ENSDARG00000016443	fish	0.30062697553355966	0.8052302380394467
ENSDARG00000016447	fish	0.21602955477078478	0.1684645038777132
ENSDARG00000016464	fish	0.12165111918192373	-1.2846249849031284
ENSDARG00000016470	fish	0.155119920680637	0.14962796065608963
ENSDARG00000016474	fish	-0.08664666747428174	-0.9638884240078168
ENSDARG00000016484	fish	-0.0639481710557413	1.1443906240984687
ENSDARG00000016496	fish	0.06709012007740967	-0.6780651737238755
ENSDARG00000016513	fish	0.21503933123873747	-0.5142468341160991
ENSDARG00000016514	fish	-0.20339700050932225	1.5720282504948955
ENSDARG00000016516	fish	-0.22827973170355378	1.8125226966133487
ENSDARG00000016519	fish	-0.48200076940235176	-0.9235151826009551
ENSDARG00000016532	fish	0.24602243542357016	-0.8887681917283972
ENSDARG00000016548	fish	0.4044846247561785	-1.0596487848946337
ENSDARG00000016573	fish	0.2519862572254617	-1.0377600748099076
ENSDARG00000016630	fish	0.1901381341847061	0.9003192515755881
ENSDARG00000016649	fish	-0.04543733998779799	-0.752412213985252
ENSDARG00000016651	fish	-0.16497489588115896	1.0415869052397901
ENSDARG00000016664	fish	0.19113233365376942	0.43601102687059506
ENSDARG00000016687	fish	0.24284167960576614	0.1197003366872248
ENSDARG00000016691	fish	-0.12965012455896288	0.7822818604354984
ENSDARG00000016706	fish	0.19086274149171267	-0.5008610072443013
ENSDARG00000016721	fish	0.285662935330357	-0.3136056513836696
ENSDARG00000016733	fish	-0.06191170962476262	0.5450556962499744
ENSDARG00000016743	fish	-0.2874638509869346	0.7666695748237612
ENSDARG00000016745	fish	0.04895688324037661	0.11836641972097704
ENSDARG00000016753	fish	0.23053870823847622	0.21500464151408508
ENSDARG00000016754	fish	-0.09255831765086853	0.5902407435550872
ENSDARG00000016763	fish	-0.36139689356821014	1.684582748627321
ENSDARG00000016769	fish	-0.09239146091530415	-0.909426282791803
ENSDARG00000016782	fish	0.5025211131466324	0.46412907880865123
ENSDARG00000016783	fish	0.2145640070519621	1.9535255620327991
ENSDARG00000016788	fish	-0.13784382760384603	1.5779006147117107
ENSDARG00000016789	fish	-0.1256596450190746	0.10720736128765694
ENSDARG00000016794	fish	-0.043187863167051324	-0.24556532422321153
ENSDARG00000016811	fish	0.08403017126300322	-0.5108897963858978
ENSDARG00000016830	fish	0.20244036859982734	0.6706182144766701
ENSDARG00000016855	fish	-0.13437364727396886	1.2052346939376994
ENSDARG00000016864	fish	0.1196320388658994	0.22802186921834566
ENSDARG00000016867	fish	-0.1160291710021123	-1.0467020648391547
ENSDARG00000016871	fish	0.1544960005053967	0.8926500917890463
ENSDARG00000016875	fish	0.05045476291799491	-2.4538916108182036
ENSDARG00000016889	fish	0.14480465786303442	0.8618871142502527
ENSDARG00000016903	fish	0.012381229149097277	0.7171876350115377
ENSDARG00000016904	fish	0.06050577684843109	0.7150251176328669
ENSDARG00000016908	fish	0.01863750337258869	-0.393774131972932
ENSDARG00000016934	fish	0.13624516396731084	-0.9511004445350104
ENSDARG00000016968	fish	0.12017531439276233	-0.1023812911130829
ENSDARG00000016977	fish	-0.0763119509088882	-0.5163643154991818
ENSDARG00000016979	fish	0.0633845496875107	0.7398739181074736
ENSDARG00000016999	fish	-0.10541350351950471	1.133870029047971
ENSDARG00000017004	fish	5.1340213922876354e-5	0.41355480057075117
ENSDARG00000017010	fish	0.15146963445573602	-0.476217805277871
ENSDARG00000017037	fish	-0.21046449039581885	-0.7394447046707351
ENSDARG00000017049	fish	-0.12217068770383147	-0.396193031593594
ENSDARG00000017084	fish	-0.4328898657035139	1.4902008819628132
ENSDARG00000017093	fish	-0.18041659966009993	-0.02043829797686049
ENSDARG00000017105	fish	0.1556333740533045	0.29005203194619456
ENSDARG00000017115	fish	0.012046481752102274	0.43599766456417155
ENSDARG00000017126	fish	0.17124788025516735	-0.268558668420278
ENSDARG00000017143	fish	-0.0052934937159681145	0.46950496415442716
ENSDARG00000017180	fish	0.22954568950495013	-0.761257527649393
ENSDARG00000017188	fish	-0.18436372238573123	-2.0752960447039874
ENSDARG00000017199	fish	-0.06350057436816514	-0.6107140449809914
ENSDARG00000017219	fish	0.3310304303330279	0.9689786731872169
ENSDARG00000017220	fish	-0.029767818138907963	-1.1751400129443579
ENSDARG00000017230	fish	-0.23550837871984387	-0.9913473903461432
ENSDARG00000017235	fish	0.2616697890321275	0.566267158215756
ENSDARG00000017244	fish	0.2868573510883304	-1.802531035746584
ENSDARG00000017272	fish	-0.24207498702081046	1.0173970141844328
ENSDARG00000017294	fish	0.27057595340855095	-0.6266229435660754
ENSDARG00000017311	fish	-0.04340974119118207	-1.5069287767405617
ENSDARG00000017315	fish	0.04964445345769503	0.2922758728259036
ENSDARG00000017316	fish	-0.010373666158927479	-0.6445361327341678
ENSDARG00000017320	fish	0.07756644855802564	0.6409957360712013
ENSDARG00000017397	fish	0.3131735493258476	1.095906539902522
ENSDARG00000017422	fish	0.07254017043395206	0.25421223129394827
ENSDARG00000017423	fish	-0.014554061313706866	0.6703112075865335
ENSDARG00000017427	fish	-0.1331033964224945	0.9018117623500015
ENSDARG00000017439	fish	0.16675527253585842	-0.2695422580403625
ENSDARG00000017445	fish	0.005126277969073834	0.8262929961259023
ENSDARG00000017454	fish	0.3068568930790838	0.3164812075311374
ENSDARG00000017500	fish	0.18454204431162471	-0.37089395445817447
ENSDARG00000017522	fish	-0.10286706994342659	0.1733456398950337
ENSDARG00000017571	fish	-0.004132793741167012	0.3093079476334565
ENSDARG00000017590	fish	-0.22052585867989125	-0.37133691419226855
ENSDARG00000017606	fish	-0.5016467976204717	0.062150744792158485
ENSDARG00000017617	fish	-0.08750058639549765	0.7709419144151127
ENSDARG00000017658	fish	0.08408911499826383	-0.46307939988185953
ENSDARG00000017659	fish	0.07829599750437805	0.828909067145337
ENSDARG00000017675	fish	-0.39387890888165406	-0.28981069094793255
ENSDARG00000017696	fish	-0.019761379660948417	0.053084535153161784
ENSDARG00000017703	fish	-0.21093089237787713	0.4335385865562842
ENSDARG00000017728	fish	-0.013142223091561323	0.11911175409744465
ENSDARG00000017740	fish	0.09074204835528518	0.2789763656036911
ENSDARG00000017741	fish	0.34465629879964166	0.4442051569387618
ENSDARG00000017744	fish	0.2700342429814131	0.23297291976630324
ENSDARG00000017757	fish	-0.18627792412592464	-2.611577400964206
ENSDARG00000017762	fish	0.10855328211804366	1.0584371669808115
ENSDARG00000017772	fish	0.2586140676346161	0.09346741112477763
ENSDARG00000017781	fish	0.21679101348181512	0.44736714072310285
ENSDARG00000017798	fish	-0.0413707484802619	-1.2584971706024037
ENSDARG00000017809	fish	-0.17630670980710758	0.31889163766491185
ENSDARG00000017834	fish	-0.13407085155027276	-2.529021145276861
ENSDARG00000017835	fish	0.012984814330462884	-0.7505480940214653
ENSDARG00000017841	fish	0.009995250282489009	0.2946335363681106
ENSDARG00000017842	fish	0.12176575933940575	-0.919556344950702
ENSDARG00000017843	fish	0.2655889308938361	1.3344028002099224
ENSDARG00000017844	fish	-0.1576664343920043	0.3991785639465924
ENSDARG00000017886	fish	-0.015599775789416757	-0.3095308244878622
ENSDARG00000017891	fish	0.36090395058506	0.25510277500020967
ENSDARG00000017901	fish	0.46803300838496686	-0.11076710734896504
ENSDARG00000017905	fish	0.11673920723046755	0.09251560240038643
ENSDARG00000017928	fish	-0.1588761549168303	-1.088894955467115
ENSDARG00000017929	fish	0.3618151599503476	0.08145404151721229
ENSDARG00000017931	fish	0.07842593472578141	0.3550283040703876
ENSDARG00000017960	fish	0.0800013449937714	0.18599858718785464
ENSDARG00000017985	fish	0.02562379524055205	0.16466635688806341
ENSDARG00000017986	fish	0.08348270125049423	-1.1312838347293728
ENSDARG00000018000	fish	-0.07277393876662394	-0.6096602920532312
ENSDARG00000018022	fish	0.04900351113411142	0.17853534783401337
ENSDARG00000018047	fish	-0.027094410960188036	-0.12675096247823622
ENSDARG00000018060	fish	0.16541717571131254	0.8063841979353519
ENSDARG00000018077	fish	-0.03557415312397916	0.061835360897525504
ENSDARG00000018107	fish	0.17800437236070613	0.14923196886711074
ENSDARG00000018110	fish	0.09564757758620557	0.18386601402429043
ENSDARG00000018111	fish	-0.20390655463669205	0.1868485323359809
ENSDARG00000018121	fish	0.019283730725249963	-1.6376032489757897
ENSDARG00000018124	fish	0.18805319355934363	1.554432816527338e-4
ENSDARG00000018145	fish	-0.08731647335183335	-2.3315798739616818
ENSDARG00000018159	fish	-0.02021979861073555	-1.6467224748894689
ENSDARG00000018165	fish	-0.14884195232481578	-0.4710737139101358
ENSDARG00000018174	fish	0.2907724904667648	-0.8871260890481255
ENSDARG00000018190	fish	0.2585978107373615	0.22122449676513692
ENSDARG00000018241	fish	0.026319813121409054	0.7889507091464676
ENSDARG00000018272	fish	0.16650430978995617	0.44721729701864593
ENSDARG00000018285	fish	-0.08921815456989332	-0.6885399139966416
ENSDARG00000018296	fish	-0.15134454788169574	-1.599360635078931
ENSDARG00000018312	fish	-0.2043243790622842	-0.2965019163716667
ENSDARG00000018319	fish	-0.18224494357288565	0.7505762934812844
ENSDARG00000018325	fish	0.1761963710816601	0.027982789168069816
ENSDARG00000018328	fish	-0.17146123267399485	0.4612839675618347
ENSDARG00000018411	fish	-0.1180735287002587	-1.6840531102694565
ENSDARG00000018425	fish	0.09484469986745045	2.163878373351603
ENSDARG00000018426	fish	-0.013420094196102565	-1.2784025890162023
ENSDARG00000018432	fish	-0.14235479544049648	-1.1364553803665398
ENSDARG00000018461	fish	-0.061371089193941124	0.430017418793318
ENSDARG00000018476	fish	0.3042276986945221	0.9341653513670282
ENSDARG00000018491	fish	0.018833443750730282	-2.3095759418527035
ENSDARG00000018524	fish	3.827429496436052e-4	0.29222712903351095
ENSDARG00000018559	fish	-0.17567223649169075	0.373648807725393
ENSDARG00000018562	fish	-0.17484545583114838	0.36068637329728037
ENSDARG00000018618	fish	0.38056707856577954	0.566884887825078
ENSDARG00000018623	fish	-0.04567716629985852	-0.6671371691116977
ENSDARG00000018627	fish	-0.31574268926865634	-0.7435642471841742
ENSDARG00000018681	fish	-0.21864493326379045	1.1032575447585935
ENSDARG00000018698	fish	0.09071500031148186	0.6491586559203154
ENSDARG00000018742	fish	0.1637425168664471	0.2049154080456513
ENSDARG00000018782	fish	0.24559160768841132	-0.75752535399813
ENSDARG00000018814	fish	0.17611567494437924	0.2058968211249834
ENSDARG00000018840	fish	0.0037475465705991556	0.6759907578149543
ENSDARG00000018853	fish	-0.01372480735222563	0.5699957778110034
ENSDARG00000018854	fish	0.1674462647418581	1.389863787083067
ENSDARG00000018882	fish	0.08176875382309026	-2.045016714011116
ENSDARG00000018890	fish	0.545941542723612	0.5151227745425668
ENSDARG00000018891	fish	-0.08496217997520521	0.1243284729590699
ENSDARG00000018898	fish	-0.153300524666072	0.430112174791555
ENSDARG00000018902	fish	0.01698032593437602	0.8025038308229299
ENSDARG00000018903	fish	-0.015116724460609132	0.12909869947585723
ENSDARG00000018904	fish	0.08776914604148017	1.0301061230617192
ENSDARG00000018907	fish	0.04600235321112211	0.5140086262302698
ENSDARG00000018914	fish	0.22143017178875152	1.0552216267801018
ENSDARG00000018953	fish	-0.2053466505832022	0.2435082637538028
ENSDARG00000018956	fish	-0.367575257316752	0.057184207085091476
ENSDARG00000018961	fish	0.023146287636313607	0.7754299055924712
ENSDARG00000018968	fish	-0.05274113968718169	0.8325879981676935
ENSDARG00000018973	fish	0.09147074423044074	0.5442808693232265
ENSDARG00000018985	fish	0.07949112414412549	1.0356549542135538
ENSDARG00000018989	fish	0.17221641708675905	0.24605437937510355
ENSDARG00000019000	fish	0.3618671637473555	0.4051929597535479
ENSDARG00000019004	fish	0.1856679636123692	0.8389501461178189
ENSDARG00000019008	fish	0.003742267868844927	0.13275247682377517
ENSDARG00000019038	fish	0.016905242729940963	-1.248880022235103
ENSDARG00000019103	fish	-0.03043325108750444	-1.3962885709361184
ENSDARG00000019137	fish	0.030839966847525484	0.04517225388660046
ENSDARG00000019156	fish	-0.43993430546995255	-0.31569562703644105
ENSDARG00000019160	fish	-0.10772893143752987	-1.024672196168996
ENSDARG00000019191	fish	0.07399576666886482	2.7529368987183784
ENSDARG00000019195	fish	-0.05728973268295976	-1.8362485544029414
ENSDARG00000019205	fish	0.15856411322840716	-0.716362086438331
ENSDARG00000019223	fish	-0.16814614698444424	0.9204322508433378
ENSDARG00000019228	fish	-0.0316777894482751	-0.04599738082931894
ENSDARG00000019230	fish	0.0902837647463613	1.3626120493290845
ENSDARG00000019231	fish	0.42942979535831	0.42369114342339087
ENSDARG00000019233	fish	-0.013292012689916428	-1.2480867960205666
ENSDARG00000019236	fish	-0.017944871604356108	0.33350260934974346
ENSDARG00000019239	fish	0.0270960086104308	-0.020598766879503832
ENSDARG00000019280	fish	0.23189505696875157	-1.2429104834478648
ENSDARG00000019293	fish	-0.046979300248233304	0.013081445367134164
ENSDARG00000019299	fish	0.0407279041258485	-0.18042637277069623
ENSDARG00000019311	fish	-0.34470223108555104	-0.05270515312073107
ENSDARG00000019326	fish	0.10225321564597484	-1.0516768954126547
ENSDARG00000019345	fish	-0.06790271136973178	-0.8275441985974755
ENSDARG00000019383	fish	0.28038111151301237	0.01728224452230499
ENSDARG00000019398	fish	-0.1393965741280626	1.0376514001768056
ENSDARG00000019426	fish	0.3757049169531197	-0.8386253386202296
ENSDARG00000019444	fish	-0.09538651870507557	0.7726318685719936
ENSDARG00000019484	fish	-0.08865102371306297	0.7366383312660867
ENSDARG00000019487	fish	-0.07320613777934984	-1.439196945724356
ENSDARG00000019496	fish	0.06744637594966121	0.22319239420511522
ENSDARG00000019498	fish	0.15715461039619658	0.4831040729568097
ENSDARG00000019501	fish	0.1809802043378178	-0.10229379975595465
ENSDARG00000019507	fish	0.19885323963573293	0.16890154786658593
ENSDARG00000019529	fish	0.2808339797517253	0.8679967733056759
ENSDARG00000019530	fish	-0.004751163922189647	0.27146085210898036
ENSDARG00000019556	fish	0.06455229883257818	-1.0525343451184113
ENSDARG00000019572	fish	-0.12059397828780224	1.341491829073038
ENSDARG00000019581	fish	0.12558965369520075	-0.2468534749299683
ENSDARG00000019588	fish	-0.09696264798186449	0.212988742791051
ENSDARG00000019596	fish	0.13318314741099646	-0.40275399396701084
ENSDARG00000019614	fish	-0.18957118069190412	0.16736714393100907
ENSDARG00000019636	fish	0.033435425216075114	0.09899006261369656
ENSDARG00000019644	fish	0.28030756484030594	-0.09492246811908184
ENSDARG00000019693	fish	0.3282075496316254	-0.94274270482493
ENSDARG00000019702	fish	0.3855747830162986	-1.3671213849931263
ENSDARG00000019728	fish	0.049916190169751636	0.5296072335832719
ENSDARG00000019732	fish	-0.15503696255325364	-0.8247377419697854
ENSDARG00000019743	fish	0.2500189049406657	0.4318873031235839
ENSDARG00000019746	fish	-0.1105273152249023	-0.22612552409630837
ENSDARG00000019747	fish	-0.13352595569229234	1.792952697845389
ENSDARG00000019763	fish	0.028969730122486305	-1.368460369843328
ENSDARG00000019765	fish	-0.12006446536841847	1.209649569385153
ENSDARG00000019774	fish	-0.184129501278272	0.26779239701801416
ENSDARG00000019791	fish	0.011796782194680534	0.32189817539340876
ENSDARG00000019797	fish	0.208102869745022	0.6802338726031522
ENSDARG00000019810	fish	-0.23661481094155634	1.0969420294811738
ENSDARG00000019815	fish	0.4487201576756499	-0.27793481668007264
ENSDARG00000019834	fish	0.17247421814984157	0.008729028456114746
ENSDARG00000019838	fish	0.07923437463328378	0.4570726440878074
ENSDARG00000019842	fish	0.06059115669676409	-0.0825818168314384
ENSDARG00000019845	fish	0.05106420218969054	-0.07003206020118172
ENSDARG00000019881	fish	0.11867467012423968	0.5744486442636213
ENSDARG00000019897	fish	-0.1428415416517638	0.9060399853505204
ENSDARG00000019924	fish	-0.2026040854722204	-0.6941951844047705
ENSDARG00000019941	fish	-0.07864814028417116	0.5130485599753188
ENSDARG00000019950	fish	0.0035477298618543304	-0.3374309820166085
ENSDARG00000019951	fish	0.197671645288297	0.30189178571303715
ENSDARG00000019961	fish	-0.3149267160193411	-1.1573416248358532
ENSDARG00000019962	fish	0.07109133921943353	-0.4340598832650028
ENSDARG00000019973	fish	-0.08645889401533623	0.7414081601626641
ENSDARG00000019976	fish	-0.049043925502675625	2.018086834853289
ENSDARG00000020008	fish	0.3734244769238052	-0.19041252842390882
ENSDARG00000020009	fish	0.15964900129624046	0.2547540758585877
ENSDARG00000020041	fish	-0.10538400285524649	-0.34821534647217833
ENSDARG00000020043	fish	0.030638029085081293	0.27830047845700506
ENSDARG00000020054	fish	-0.18001122999688823	-0.20499136074407037
ENSDARG00000020077	fish	0.15054286038650908	8.731370267205006e-4
ENSDARG00000020080	fish	0.10152233716381637	-0.22807612150711515
ENSDARG00000020085	fish	-0.16198966185282024	0.004690584895257354
ENSDARG00000020101	fish	0.1781836420816836	0.38894403010485973
ENSDARG00000020123	fish	0.14393663435278514	-1.1272910828453309
ENSDARG00000020131	fish	-0.18057193094800222	0.7591844247157175
ENSDARG00000020134	fish	0.17224598121954632	-0.830532699315927
ENSDARG00000020197	fish	-0.009556093773401685	1.7615723277118576
ENSDARG00000020201	fish	-0.0013799705226859652	0.44953098191595564
ENSDARG00000020204	fish	0.11732179920387134	-0.23330820782759867
ENSDARG00000020217	fish	-0.3595409919620386	0.12251881567263133
ENSDARG00000020218	fish	0.1996417464314162	-0.5691452803581118
ENSDARG00000020228	fish	-0.022290979933930564	0.7192762422226896
ENSDARG00000020232	fish	-0.19702130521683228	0.30512283607234375
ENSDARG00000020235	fish	0.006516133932735452	-0.7857773756098406
ENSDARG00000020242	fish	0.3191811730859079	0.1612701431671532
ENSDARG00000020258	fish	0.47222571145893666	2.3317630150458317
ENSDARG00000020261	fish	0.10145862100466746	-0.19380956776881636
ENSDARG00000020278	fish	0.02018057886888868	0.6936262940827531
ENSDARG00000020279	fish	-0.2846545534221278	-0.11229655620750197
ENSDARG00000020289	fish	-0.06363620630042499	-1.4473069581993316
ENSDARG00000020298	fish	-0.1243083535749919	0.1438206907908546
ENSDARG00000020301	fish	0.023380235946310786	-0.7704874749944628
ENSDARG00000020311	fish	-0.13307439888946715	0.9482856385040971
ENSDARG00000020326	fish	0.0626542243025186	-1.9588568203927528
ENSDARG00000020334	fish	0.27194506850152683	0.3423751728213222
ENSDARG00000020345	fish	0.09003760755002405	0.4104099831882439
ENSDARG00000020354	fish	-0.29389345242949977	-0.8244016944124472
ENSDARG00000020363	fish	-0.3282403129079835	0.6944222422991125
ENSDARG00000020377	fish	0.17148716830686891	0.47499272391839087
ENSDARG00000020395	fish	0.20197039642616255	-2.148679089133641
ENSDARG00000020397	fish	-0.08827920342049277	-0.3981670742376406
ENSDARG00000020405	fish	0.0625679493762267	0.5118012116869588
ENSDARG00000020448	fish	0.1520178865210391	0.2717932235616495
ENSDARG00000020449	fish	0.1291867270173285	0.8795805751123257
ENSDARG00000020454	fish	-0.09348376861089878	0.8754378384070481
ENSDARG00000020465	fish	0.4172137386119887	1.37923368588277
ENSDARG00000020467	fish	-0.012147939745302122	1.9332495823861073
ENSDARG00000020469	fish	0.03352605719343022	-0.3567447046795708
ENSDARG00000020482	fish	0.28060384598101856	0.7836886742580816
ENSDARG00000020493	fish	0.05378025755163026	0.4948938736866093
ENSDARG00000020494	fish	-0.26495349287254993	0.09089868198512839
ENSDARG00000020521	fish	-0.004627138792308645	0.2777982471891733
ENSDARG00000020527	fish	0.10051184291079657	0.5884504091572458
ENSDARG00000020544	fish	0.0466305323086437	-0.8617053271900905
ENSDARG00000020573	fish	0.46515231165361304	-0.2667811825833565
ENSDARG00000020596	fish	-0.2040669152968318	0.7933553257115178
ENSDARG00000020607	fish	-0.047829509792986585	1.1486351028113129
ENSDARG00000020621	fish	0.4615694585767355	-1.754136871507423
ENSDARG00000020623	fish	-0.0743881097348761	0.6787062001734306
ENSDARG00000020625	fish	0.14289499640741968	0.1322111620657505
ENSDARG00000020645	fish	0.2137780416935232	1.8293488617399671
ENSDARG00000020656	fish	0.10671984106073273	-0.4285683157926203
ENSDARG00000020676	fish	0.194675679439969	0.270319018697925
ENSDARG00000020679	fish	-0.06104338311239821	-0.13506631399460028
ENSDARG00000020693	fish	-0.08288223934555149	-0.8022353981857857
ENSDARG00000020699	fish	0.25771410188336685	-1.5432989214761006
ENSDARG00000020702	fish	-0.1645632572546845	1.0670800250191732
ENSDARG00000020711	fish	0.13547842915276886	0.16245269169338541
ENSDARG00000020730	fish	-0.04700119263851868	-0.22525702148800483
ENSDARG00000020749	fish	0.08135897955538804	-0.46052171684547744
ENSDARG00000020759	fish	0.27079450339763494	0.33524880364675713
ENSDARG00000020764	fish	-0.026184533303251403	-1.4288453232479976
ENSDARG00000020820	fish	0.12986278405690807	0.2021513190383278
ENSDARG00000020840	fish	0.15208473023053354	-0.01236998684160458
ENSDARG00000020841	fish	-0.22988784791082154	0.4430066677158571
ENSDARG00000020847	fish	0.13611568228905335	-1.1952227288923218
ENSDARG00000020850	fish	0.6209676618337929	2.0139716099483924
ENSDARG00000020872	fish	0.36303442806093567	0.011307175657791404
ENSDARG00000020887	fish	-0.27991706180643805	-0.5386248672291836
ENSDARG00000020898	fish	-0.25878907139753604	-1.9071543896050398
ENSDARG00000020913	fish	0.059550781737734544	0.04297172510284284
ENSDARG00000020926	fish	0.15814925946941444	-2.027956410391118
ENSDARG00000020929	fish	0.0022128348527793162	0.4498466047575326
ENSDARG00000020948	fish	-0.02562238158565437	-0.6078452466005767
ENSDARG00000020953	fish	0.1277927048317973	-0.4353332150437239
ENSDARG00000020960	fish	0.23392822455978246	-0.5534482426985364
ENSDARG00000020979	fish	-0.13418365925396136	-2.4469059814167835
ENSDARG00000020986	fish	0.11966660936356269	-1.2511590292154553
ENSDARG00000021021	fish	-0.20489766696178657	0.44104101616472063
ENSDARG00000021022	fish	-0.20302270575299805	0.5491243746698653
ENSDARG00000021048	fish	0.018951282896304926	-0.28842589882324315
ENSDARG00000021082	fish	0.32960459182742974	0.995063866513187
ENSDARG00000021086	fish	-0.07473143755461725	0.12385851730096323
ENSDARG00000021097	fish	0.08282870935049733	0.6208223715407052
ENSDARG00000021107	fish	-0.06428702724878654	1.2847625749396006
ENSDARG00000021110	fish	-0.17785366039571504	-0.31560627256105944
ENSDARG00000021112	fish	-0.4404721926148488	0.6782674698996987
ENSDARG00000021120	fish	-0.09107330765855504	0.6994061634875333
ENSDARG00000021147	fish	-0.22143662850903909	-0.42560588465308424
ENSDARG00000021220	fish	0.07340280474084088	-1.5159045867891352
ENSDARG00000021225	fish	0.11856129636405874	0.5028492344960283
ENSDARG00000021233	fish	-0.06150540221807108	-1.8973220484056181
ENSDARG00000021239	fish	0.039394267538410556	-0.11824170591684215
ENSDARG00000021242	fish	0.2975604853784797	0.7535619622149967
ENSDARG00000021252	fish	0.25623861371472406	-0.03514927999010855
ENSDARG00000021257	fish	0.16137522038810828	0.9713484260162771
ENSDARG00000021288	fish	-0.21493799520976012	-1.1013311863060409
ENSDARG00000021309	fish	-0.036953810891721166	0.35621250865248816
ENSDARG00000021343	fish	-0.06727917519346106	-0.18718973252626253
ENSDARG00000021370	fish	-0.180744768931415	0.8888686381427966
ENSDARG00000021372	fish	-0.02885078226053655	-0.5787335344375614
ENSDARG00000021374	fish	0.14245288172573675	0.036977946940424916
ENSDARG00000021380	fish	-0.22231862757840956	-0.32637442592970223
ENSDARG00000021389	fish	0.24279548369997583	-1.4820995501133876
ENSDARG00000021402	fish	0.14801240911197053	0.36489532756084614
ENSDARG00000021404	fish	-0.222563010795354	-0.00783212518450107
ENSDARG00000021408	fish	-0.1386256132433256	0.41873749947283145
ENSDARG00000021439	fish	0.048134148572917486	-0.5683610062825825
ENSDARG00000021455	fish	0.13418661970018453	0.4689798282949792
ENSDARG00000021466	fish	0.04127232077180567	-1.106885079446446
ENSDARG00000021483	fish	-0.21539848915507043	-0.7131603790470785
ENSDARG00000021509	fish	0.12095994989970765	-0.40137224920798803
ENSDARG00000021521	fish	0.006531707047668069	-1.3609286517057435
ENSDARG00000021550	fish	0.16772844238001886	0.9287904249285773
ENSDARG00000021556	fish	-0.04660815177526871	-1.7060919227832068
ENSDARG00000021557	fish	0.12368714395140898	0.048647997672667954
ENSDARG00000021569	fish	-0.04225075436826971	-0.2266616098405496
ENSDARG00000021669	fish	0.2008596076871142	0.8310032713439306
ENSDARG00000021702	fish	-0.03773834742807933	1.3311110280447593
ENSDARG00000021739	fish	-0.06695880049361314	0.36978481632269283
ENSDARG00000021753	fish	-0.14632116307401064	1.3975923467664078
ENSDARG00000021787	fish	0.4324774184033695	-0.446084319987954
ENSDARG00000021794	fish	-0.09631690552131641	-1.4017918250498582
ENSDARG00000021806	fish	-0.34178634472332414	-1.5836666694062584
ENSDARG00000021808	fish	-0.028487095752771557	0.10464155454304917
ENSDARG00000021811	fish	0.30968909030680036	0.2725909772039581
ENSDARG00000021812	fish	0.04445288587840022	0.634390064159588
ENSDARG00000021827	fish	0.0017938596610252155	-1.086990901224206
ENSDARG00000021838	fish	0.052339874205329213	2.095103226592268
ENSDARG00000021849	fish	0.13336842825108872	-1.3562975004049589
ENSDARG00000021855	fish	0.10218070603391344	0.6624735388553495
ENSDARG00000021859	fish	-0.004768096372481517	-1.1230332029853543
ENSDARG00000021896	fish	-0.005903403785923571	-2.0678147875326345
ENSDARG00000021899	fish	-0.2040790356805465	-0.2609711396776377
ENSDARG00000021905	fish	0.09769500289802913	0.5814763681830029
ENSDARG00000021945	fish	0.16885759759945435	1.1428016409167034
ENSDARG00000021973	fish	0.23771170953741694	0.10344831252564861
ENSDARG00000021974	fish	-0.5886193224994585	-0.04953859056784934
ENSDARG00000021975	fish	-0.21158370549191075	-0.2566750850203294
ENSDARG00000021979	fish	-0.24971823089927755	-0.1880083991476518
ENSDARG00000021985	fish	-0.0939316044332412	-0.18793173725705467
ENSDARG00000021991	fish	0.12393096257744676	0.18864435166423374
ENSDARG00000022020	fish	0.04686642212077861	0.13905193201142066
ENSDARG00000022129	fish	0.3918444985097488	1.3665566080388345
ENSDARG00000022177	fish	0.13715016134528626	-0.3472107249459658
ENSDARG00000022213	fish	0.09640032395995327	0.301034912092704
ENSDARG00000022232	fish	-0.1784367303909465	0.268979377279218
ENSDARG00000022254	fish	0.23463611883143054	-1.7012207674185629
ENSDARG00000022260	fish	0.03524071711057709	-0.6069459488614564
ENSDARG00000022280	fish	0.13869348114649552	1.2588782978631539
ENSDARG00000022315	fish	0.2053690600248707	-0.8685770990659248
ENSDARG00000022350	fish	-0.1346142014465186	-1.3473386361086417
ENSDARG00000022399	fish	-7.597018780197001e-4	-0.5763963269380868
ENSDARG00000022410	fish	0.025659660935357508	0.9597945370496284
ENSDARG00000022418	fish	-0.0513018230712211	0.02589360279483876
ENSDARG00000022424	fish	0.009929552994221526	-0.6617700107121379
ENSDARG00000022430	fish	0.13644004321111228	0.7537395984389657
ENSDARG00000022466	fish	0.20561603638878917	-1.0849688879047303
ENSDARG00000022564	fish	-0.3384611150860371	1.186106218184603
ENSDARG00000022599	fish	0.004912822205329688	-0.2874999663096598
ENSDARG00000022614	fish	-0.026576013462648023	1.233324951308293
ENSDARG00000022623	fish	-0.577426400817897	-0.9538944293257858
ENSDARG00000022659	fish	-0.07476040772691211	-0.8975740448079009
ENSDARG00000022690	fish	-0.2036045211870703	-0.7916585386855273
ENSDARG00000022712	fish	0.22146386579602467	0.15874458585034393
ENSDARG00000022718	fish	-0.4214254355529455	0.21798469020994105
ENSDARG00000022768	fish	-0.062430542469427155	0.08916816682006001
ENSDARG00000022939	fish	-0.3748737593524667	0.19739034811290115
ENSDARG00000022944	fish	-0.10371717425153662	-1.694273966641237
ENSDARG00000022952	fish	-0.5920106767053822	0.42838229628452035
ENSDARG00000022968	fish	0.2010686095441399	0.5789885092542459
ENSDARG00000022970	fish	-0.0019397097254574627	0.7132718162063095
ENSDARG00000022978	fish	0.12611246184649968	0.5955055286788816
ENSDARG00000022983	fish	-0.43924044569313975	1.6304123056715727
ENSDARG00000022995	fish	0.2982468818753368	0.4330161211495368
ENSDARG00000023002	fish	-0.11860522239533974	-0.5443148938962074
ENSDARG00000023003	fish	-0.300163769500395	0.5457373102090461
ENSDARG00000023028	fish	0.2688912228506423	0.16256570253723787
ENSDARG00000023040	fish	-0.24751949375856502	-1.2859018549523116
ENSDARG00000023058	fish	0.2783246238099983	-0.0023724312655521284
ENSDARG00000023117	fish	0.1563425912481448	-0.28094434797854295
ENSDARG00000023160	fish	-0.05121974557928389	1.0435540168797492
ENSDARG00000023190	fish	0.29926681680982825	0.7238867588225626
ENSDARG00000023220	fish	0.059088206202712636	0.7938348877352374
ENSDARG00000023237	fish	0.06732563427620505	-0.46817223595432544
ENSDARG00000023290	fish	0.12868141112339207	-0.08636178932157117
ENSDARG00000023298	fish	-0.161998858288323	2.0164465263585227
ENSDARG00000023299	fish	-0.027953822244293783	0.9145147066812495
ENSDARG00000023303	fish	-0.10376551051287744	-0.2647131677247656
ENSDARG00000023323	fish	0.16369768037398238	1.3330129545270224
ENSDARG00000023330	fish	0.07832061416007008	1.8465207235699337
ENSDARG00000023394	fish	0.08673520617962707	0.5810553866400696
ENSDARG00000023443	fish	0.19274601338174838	-0.29762018948640423
ENSDARG00000023472	fish	0.4121666538145779	0.35761728485379823
ENSDARG00000023479	fish	-8.883162709990497e-4	-1.1780181537680943
ENSDARG00000023498	fish	-0.20076099939210526	-0.6158244008839602
ENSDARG00000023532	fish	-0.01082164191525848	-0.015098921943831566
ENSDARG00000023536	fish	0.5189531581476972	0.049348305696809903
ENSDARG00000023578	fish	0.301928372997862	-0.10615799263957025
ENSDARG00000023584	fish	-0.2893151515494384	0.3183371202548455
ENSDARG00000023591	fish	0.05528263669266519	-0.07620800758339293
ENSDARG00000023600	fish	-0.016474504808389148	-0.7941417817382802
ENSDARG00000023627	fish	-0.10280587627215305	-0.09183799947858061
ENSDARG00000023648	fish	0.026353881792295343	0.5048600320760861
ENSDARG00000023678	fish	0.1314751744522603	-0.029096564371207372
ENSDARG00000023724	fish	-0.1348799959389026	0.21449487345458912
ENSDARG00000023766	fish	-0.061213436589419565	-1.1294220594920945
ENSDARG00000023814	fish	-0.18581675283870963	-0.6630438808225215
ENSDARG00000023815	fish	-0.1527628133998244	-1.5222936086050212
ENSDARG00000023852	fish	-0.14868158929026698	-0.6587650975971899
ENSDARG00000023858	fish	-0.4225918645593253	-3.417664863316105e-4
ENSDARG00000023878	fish	0.12522064138868666	-0.47378846282947973
ENSDARG00000023900	fish	-0.026196150874409553	-2.8147240497351738
ENSDARG00000023920	fish	0.17354263674989984	0.6192379208060113
ENSDARG00000023967	fish	0.01969885040150967	-1.4867948082317266
ENSDARG00000023999	fish	0.24665246815334257	-0.42926740801321156
ENSDARG00000024026	fish	-0.21358759012558654	-0.00236375025464003
ENSDARG00000024109	fish	-0.40260220098086036	1.1556307438848958
ENSDARG00000024116	fish	0.05889865120910528	0.06298661301355359
ENSDARG00000024209	fish	0.2609161668547605	0.04845605178198717
ENSDARG00000024219	fish	-0.06233704831077073	-0.42983982332913123
ENSDARG00000024277	fish	-0.08937702347449376	-0.10462293342846533
ENSDARG00000024278	fish	-0.034597927060933606	0.26162140025836317
ENSDARG00000024311	fish	-0.21670202493413226	0.24419993580801547
ENSDARG00000024314	fish	0.25007679306851366	-1.6873498654048324
ENSDARG00000024317	fish	0.21625704219291775	0.589231283346387
ENSDARG00000024324	fish	0.21521086881364815	-2.079014976313444
ENSDARG00000024325	fish	0.03244858752946749	0.39979570854037405
ENSDARG00000024381	fish	-0.05995305261813203	1.6068947551885462
ENSDARG00000024488	fish	0.3653904353082826	-0.611628239339198
ENSDARG00000024540	fish	-0.3171558266668462	-1.4241122537379518
ENSDARG00000024561	fish	0.2469427543724944	0.8931072576975564
ENSDARG00000024598	fish	-0.21120269306358083	0.04150559556457898
ENSDARG00000024642	fish	0.04220191515858191	0.4975029610340558
ENSDARG00000024651	fish	0.0888029843360735	0.9570145496114789
ENSDARG00000024654	fish	0.07319021926039107	-0.9246451093759721
ENSDARG00000024693	fish	-0.23673124892729916	-0.35949990684926464
ENSDARG00000024694	fish	0.12483107311137101	-1.2200807241087368
ENSDARG00000024717	fish	0.09468631068505487	-0.5373495571218533
ENSDARG00000024818	fish	-0.08810257726343995	-0.4640973094794619
ENSDARG00000024828	fish	-0.03085668314542728	2.575644270140808
ENSDARG00000024844	fish	-0.029529476861674148	0.469575885593031
ENSDARG00000024846	fish	-0.09324944567373439	0.26339099845196556
ENSDARG00000024874	fish	0.21597317208592703	-1.2997592723261269
ENSDARG00000024877	fish	0.114901112726909	-1.562745054469107
ENSDARG00000024895	fish	-0.2548660119400139	1.0179418080122087
ENSDARG00000024920	fish	-0.033451433507409783	2.5521941182398384
ENSDARG00000024933	fish	0.14387434973313196	-0.19414081740101907
ENSDARG00000024964	fish	0.3351640685534204	0.4519119626896756
ENSDARG00000024966	fish	0.012835308466899377	0.4707312916932598
ENSDARG00000024967	fish	-0.318221771650057	-1.1361862242732994
ENSDARG00000025032	fish	0.08855166205250758	-1.1455728549459265
ENSDARG00000025033	fish	0.01901085959189932	-0.02034840930774941
ENSDARG00000025071	fish	0.25785743873880246	0.614204127143472
ENSDARG00000025073	fish	0.16763470139900336	1.0215350061528736
ENSDARG00000025074	fish	-0.06438173307141667	-0.5702882206764135
ENSDARG00000025081	fish	0.0704877787046082	-0.022718649084649517
ENSDARG00000025091	fish	0.2810151343209774	-1.1112116051999945
ENSDARG00000025094	fish	-0.10331376139402534	0.6451112028409425
ENSDARG00000025174	fish	0.01589120393620371	-0.3219226952677624
ENSDARG00000025220	fish	0.04395206614039702	0.8387155540011783
ENSDARG00000025269	fish	0.29197426611416116	-1.2838351595299031
ENSDARG00000025326	fish	0.3071446489093922	0.04152106907441724
ENSDARG00000025332	fish	-0.057924615660456785	0.8028707476758746
ENSDARG00000025340	fish	-0.0645846699743591	0.09024973919170136
ENSDARG00000025350	fish	0.37414680673697237	-0.38255421153307817
ENSDARG00000025375	fish	0.2783236131303206	-1.1348853213925802
ENSDARG00000025386	fish	0.08475761909846793	-1.8245655134466185
ENSDARG00000025391	fish	0.0596861562559095	0.6420634264485466
ENSDARG00000025397	fish	-0.3510433408631671	2.5681873337603713
ENSDARG00000025421	fish	0.09213095325468967	-0.5225503439836994
ENSDARG00000025436	fish	-0.015790304827278258	1.0331258167877575
ENSDARG00000025467	fish	0.08578942931511124	0.2995128697419443
ENSDARG00000025507	fish	0.11758803585328334	0.3090121033321398
ENSDARG00000025513	fish	-0.13604576491703754	-2.3203311788913323
ENSDARG00000025522	fish	0.17205256661875615	-1.313298238878018
ENSDARG00000025566	fish	0.1970545492549644	0.6482751942781667
ENSDARG00000025567	fish	0.019933225583619117	0.3347865238671609
ENSDARG00000025576	fish	-0.02584029128822296	-1.8583904341365929
ENSDARG00000025581	fish	0.3062203637764023	1.4709793764802803
ENSDARG00000025605	fish	0.08482912380346655	0.5411049405383214
ENSDARG00000025699	fish	-0.20339504380456858	-0.09763107556371899
ENSDARG00000025718	fish	-0.3394540365145139	-0.47213701944983266
ENSDARG00000025754	fish	-0.17607838287588795	-0.45744333953374355
ENSDARG00000025766	fish	-0.19379420251838667	-1.8725407548137434
ENSDARG00000025789	fish	0.3656512349103391	1.2116023052160525
ENSDARG00000025808	fish	0.010568587756832344	-0.7243877310718325
ENSDARG00000025820	fish	-0.09791327593329412	-1.1667839965786315
ENSDARG00000025824	fish	0.24513303454937563	-0.1653521490734266
ENSDARG00000025850	fish	0.16947107728558597	1.648864416304419
ENSDARG00000025854	fish	-0.12371015940458255	-0.29382471312324604
ENSDARG00000025858	fish	0.2839377118625566	0.7420083883535274
ENSDARG00000025859	fish	0.04715458085522158	-0.4317609907473095
ENSDARG00000025889	fish	0.08771958692537199	-0.12772619610774877
ENSDARG00000025948	fish	-0.1097920950749052	-0.3661269058769143
ENSDARG00000025949	fish	-0.29087982219840275	-0.6690264025635059
ENSDARG00000025953	fish	0.03970007318588777	-0.031524076788511206
ENSDARG00000025977	fish	-0.16641022504328065	0.8249751542083821
ENSDARG00000026024	fish	0.050670689817021684	0.17020207446240537
ENSDARG00000026048	fish	0.01133139111755619	-0.4148588605653943
ENSDARG00000026068	fish	-0.07773357071147874	-0.5469285476239171
ENSDARG00000026070	fish	-0.1343282054078423	-1.726695179224415
ENSDARG00000026072	fish	-0.13132470411874994	0.5952919357704762
ENSDARG00000026109	fish	-0.37353969612806504	-0.7223316467898016
ENSDARG00000026137	fish	0.13043970474965047	-0.834599506438118
ENSDARG00000026170	fish	0.1407646695741802	-2.1959909324353304
ENSDARG00000026180	fish	0.4401563635141088	0.7033664051166559
ENSDARG00000026185	fish	-0.013689174665662981	-0.11336571819387635
ENSDARG00000026224	fish	0.143218377080555	-1.0328183513971758
ENSDARG00000026225	fish	-0.07204505774932851	0.17864951279079527
ENSDARG00000026348	fish	-0.1491804747715452	1.6417176796245627
ENSDARG00000026453	fish	-0.30730073860452467	0.1443387642160191
ENSDARG00000026454	fish	-0.056358602737191295	0.4344562746985167
ENSDARG00000026476	fish	0.05201476549787922	0.935951124755633
ENSDARG00000026482	fish	-0.03717754367165747	-1.1302987104368603
ENSDARG00000026489	fish	0.397948248085878	0.6364381875706101
ENSDARG00000026519	fish	0.0035617757807066275	0.10944117756193782
ENSDARG00000026540	fish	0.027799655386999793	0.22529965592659826
ENSDARG00000026577	fish	-0.14590124577677857	0.04893748308652747
ENSDARG00000026595	fish	-0.00995568085322368	-1.1624788475601153
ENSDARG00000026629	fish	0.04390222015903867	1.2968679629249058
ENSDARG00000026634	fish	-0.029592221179306114	0.4292256641903122
ENSDARG00000026654	fish	-0.31611627539427456	-0.7916828576836096
ENSDARG00000026664	fish	-0.1710359018984663	0.42128320818352255
ENSDARG00000026680	fish	0.0907164486686898	-1.0464809442349206
ENSDARG00000026682	fish	-0.11251029634157944	-0.854308831133207
ENSDARG00000026712	fish	0.22110580228644044	-0.823405600657041
ENSDARG00000026723	fish	0.04294239157400364	0.1544505738524014
ENSDARG00000026759	fish	0.11351260124731843	-0.40481020788774635
ENSDARG00000026766	fish	-0.1945336363446039	0.9400076315914072
ENSDARG00000026767	fish	-0.23072075812248954	0.2838231690082201
ENSDARG00000026799	fish	-0.27566034534960543	-0.8889804504280439
ENSDARG00000026801	fish	0.20177614975944191	0.4056903874996202
ENSDARG00000026811	fish	-0.07360541467949624	0.09045860196838329
ENSDARG00000026829	fish	0.15827588076948895	0.4148479074528969
ENSDARG00000026842	fish	0.01227950478694715	1.0560015091700987
ENSDARG00000026862	fish	0.10530595335714751	-0.4718417816160705
ENSDARG00000026865	fish	-0.12265143588897348	-0.35204008065653714
ENSDARG00000026871	fish	-0.21321429867764244	-0.7834022614082368
ENSDARG00000026875	fish	-0.013039136177168273	-1.709674860838828
ENSDARG00000026908	fish	0.10175384686625244	0.3973653676895109
ENSDARG00000026941	fish	0.04572206501332126	-1.0423438981252913
ENSDARG00000026967	fish	-0.08670821581252172	0.44444366902557786
ENSDARG00000026985	fish	0.09689281711700135	0.7877933009432859
ENSDARG00000026986	fish	-0.17320451334090203	0.6146150037024561
ENSDARG00000027016	fish	0.3403247128673479	-0.795003554742176
ENSDARG00000027046	fish	-0.15200357055918276	-1.406340711348989
ENSDARG00000027078	fish	-0.04781944959332124	-0.3438656403379152
ENSDARG00000027099	fish	0.2926396011256632	0.4845348433818304
ENSDARG00000027109	fish	0.17525363876355107	1.1224282509224959
ENSDARG00000027112	fish	0.24073694899090314	-0.35022373862009254
ENSDARG00000027141	fish	0.1439127423006418	0.20456790458537238
ENSDARG00000027154	fish	0.06515664794934006	-0.07751830745640689
ENSDARG00000027182	fish	-0.28697920346597855	0.4397650066135919
ENSDARG00000027183	fish	-0.018572221881437027	2.154542093331736
ENSDARG00000027187	fish	-0.1793542404052054	0.32052407876136124
ENSDARG00000027345	fish	-0.198319682640472	0.07803830867885693
ENSDARG00000027353	fish	-0.04679878867805462	-0.024573013363274242
ENSDARG00000027397	fish	0.10121350306323398	1.1618913693275459
ENSDARG00000027403	fish	0.06927917190992536	0.3176190040480385
ENSDARG00000027418	fish	-0.10252580864263486	-0.615702670839293
ENSDARG00000027423	fish	0.22488160691443887	0.4225106674016651
ENSDARG00000027491	fish	0.018925649278778094	-0.19124410376158665
ENSDARG00000027500	fish	0.02121068924730276	-0.04742120081988001
ENSDARG00000027501	fish	-0.0865207843837156	-2.021526476391176
ENSDARG00000027586	fish	0.16812089576300912	0.4158412198306346
ENSDARG00000027589	fish	-0.0070053019064265365	1.3755544626597143
ENSDARG00000027590	fish	0.10272330341048064	0.7327016849349668
ENSDARG00000027649	fish	0.123581359648826	0.3058159354007958
ENSDARG00000027689	fish	0.09345415713585314	-0.4131672157688454
ENSDARG00000027734	fish	0.2543764827071237	1.3760695452108402
ENSDARG00000027738	fish	-0.22590354652840114	0.7845812108106833
ENSDARG00000027797	fish	0.061571064793227874	-0.873731790268821
ENSDARG00000027803	fish	-0.11147552504903052	-0.619513343647364
ENSDARG00000027813	fish	-0.30059742481415697	-0.616044699815582
ENSDARG00000027851	fish	-0.3267687011096166	-1.255958768519849
ENSDARG00000027887	fish	-0.29732409606987875	0.9023282979157551
ENSDARG00000027899	fish	-0.061797956967232615	0.8925213142914917
ENSDARG00000027915	fish	-0.003570624154271833	-0.6174053221306942
ENSDARG00000027916	fish	-0.26216739567433944	0.5791333761295119
ENSDARG00000027938	fish	-0.49599954990095385	-0.10284400245229894
ENSDARG00000027966	fish	0.030035621510132317	-0.41797409870047053
ENSDARG00000027978	fish	0.21624963039444972	-0.17967671641896837
ENSDARG00000028053	fish	0.1504760452212717	-0.9200532338617659
ENSDARG00000028071	fish	0.11866704534459069	0.6032860523878604
ENSDARG00000028082	fish	-0.20288365069067216	-1.031600621346833
ENSDARG00000028086	fish	-0.14030618440941184	0.8062725603686719
ENSDARG00000028106	fish	-0.06000965480546887	-0.10659326600291172
ENSDARG00000028119	fish	-0.15974110829353616	1.2893651124160401
ENSDARG00000028159	fish	-0.05055094183229972	0.23990148262822825
ENSDARG00000028198	fish	-0.03256543696591684	1.3062704823299611
ENSDARG00000028295	fish	-0.34902864165882036	0.5885820586180096
ENSDARG00000028321	fish	0.1597587926904101	-0.06939771226768152
ENSDARG00000028322	fish	0.06716218899131313	-1.0206199370150104
ENSDARG00000028327	fish	-0.038782816090174484	0.7168407234132019
ENSDARG00000028335	fish	0.0721631863913052	2.462452996863249
ENSDARG00000028379	fish	-0.5365753577024086	-0.07241164186221394
ENSDARG00000028401	fish	0.1717441928648358	-0.020522343560975518
ENSDARG00000028431	fish	-0.09732236055344336	-0.08019184673703793
ENSDARG00000028442	fish	-0.16025702206696593	0.47881754457280373
ENSDARG00000028533	fish	0.42521269182079563	-1.747468958017026
ENSDARG00000028539	fish	0.13389493765404203	0.7879539949885757
ENSDARG00000028546	fish	0.19364166011213385	-0.48433412823442706
ENSDARG00000028581	fish	-0.01559746679229454	0.2829840813065621
ENSDARG00000028614	fish	-0.23021050694437636	0.32429108718150146
ENSDARG00000028688	fish	-0.09399031758856737	0.24692026697026845
ENSDARG00000028699	fish	-0.06239687728589929	-0.07743264432189105
ENSDARG00000028721	fish	0.04402243716431637	0.06466923924678654
ENSDARG00000028748	fish	-0.0405626521296856	0.5214691207264719
ENSDARG00000028784	fish	-0.04851666606908851	-1.5190942892228676
ENSDARG00000028848	fish	-0.14403300964126625	-0.11468465675101527
ENSDARG00000028894	fish	-0.0031555666350093978	-0.09838752584267117
ENSDARG00000028896	fish	-0.03152981458661467	-1.0748322550834983
ENSDARG00000028937	fish	-0.29058455160815805	-0.6590678274820483
ENSDARG00000028971	fish	0.3524982573067662	0.28530464133306704
ENSDARG00000028976	fish	-0.19198377886468052	-0.9985487713242384
ENSDARG00000028982	fish	-0.08173413966890206	1.0209029825018632
ENSDARG00000029003	fish	0.12054447662057385	-0.21825606985487844
ENSDARG00000029011	fish	-0.08726513219315526	-0.03680493956875307
ENSDARG00000029045	fish	0.005485487314884387	0.06980219505279421
ENSDARG00000029058	fish	-0.09616247751626501	0.3641148352562739
ENSDARG00000029071	fish	-0.3907097951059526	-1.678360743584156
ENSDARG00000029072	fish	-0.47445911432427557	0.4785395318856737
ENSDARG00000029075	fish	0.02872068502147169	2.47128207295453
ENSDARG00000029088	fish	0.1786166501119691	-1.5180694034740156
ENSDARG00000029100	fish	-0.02608037740482604	-0.15892842762995751
ENSDARG00000029133	fish	0.11050248486888173	-0.9275002710813333
ENSDARG00000029146	fish	0.4815984551721407	0.18526391991639987
ENSDARG00000029150	fish	0.5568412136879249	0.36355725757482027
ENSDARG00000029157	fish	0.3314036909878539	0.5765758616046549
ENSDARG00000029168	fish	0.03720174760317272	0.2372979880954129
ENSDARG00000029234	fish	0.16889634157071903	-0.4114227961436088
ENSDARG00000029248	fish	0.40979213829228656	1.5562591167411721
ENSDARG00000029252	fish	0.151327515543885	1.011443596364149
ENSDARG00000029291	fish	-0.02433672546707527	0.18117504873681772
ENSDARG00000029292	fish	0.014335524277529953	-0.21477635919897275
ENSDARG00000029305	fish	-0.1368810523920774	-0.3859984596675197
ENSDARG00000029307	fish	-0.10773354038797045	-0.013730330911897876
ENSDARG00000029353	fish	0.17637148583168694	0.45820064164508345
ENSDARG00000029356	fish	-0.1528210584677159	0.8162455007920766
ENSDARG00000029402	fish	0.056588202809922696	0.332484505548227
ENSDARG00000029406	fish	0.3338370233220791	1.5957383361400772
ENSDARG00000029439	fish	0.3502834794840093	-1.6858375679458366
ENSDARG00000029445	fish	0.05580488740520969	0.7993879812526803
ENSDARG00000029472	fish	0.37903332156277697	0.09397297803449439
ENSDARG00000029480	fish	0.14865070887868667	-0.7043399010972313
ENSDARG00000029501	fish	0.2228824325374884	-0.42420651987072355
ENSDARG00000029510	fish	-0.1190100524013464	0.5094075612071339
ENSDARG00000029524	fish	0.27057304132111343	3.422092937526482
ENSDARG00000029556	fish	0.09683731106993648	0.3781070019880479
ENSDARG00000029600	fish	-0.32103002062456776	0.5035888538907366
ENSDARG00000029609	fish	-0.0659011942981898	0.6186677209122772
ENSDARG00000029612	fish	-0.03134807868512546	0.2728616930035914
ENSDARG00000029639	fish	0.1315928942978572	0.11265613251477112
ENSDARG00000029722	fish	0.14190398501892018	1.7897293452355942
ENSDARG00000029724	fish	-0.37132166154674445	1.4196946154974237
ENSDARG00000029761	fish	0.03409495140107167	0.07265619009679018
ENSDARG00000029768	fish	-0.09717625484334882	0.14991189959702836
ENSDARG00000029783	fish	-0.020220191947813604	0.19142823783647367
ENSDARG00000029795	fish	-0.022970417435997238	-0.8875171262875621
ENSDARG00000029818	fish	0.17503812354987336	4.067097334152199
ENSDARG00000029856	fish	0.12545571974746778	0.4165420269213213
ENSDARG00000029885	fish	0.09095271112539621	0.1444489456673961
ENSDARG00000029911	fish	0.0556521876502701	0.6807688798158907
ENSDARG00000029931	fish	0.12247136321228289	0.06885847388606324
ENSDARG00000029944	fish	-0.1885305951930162	-0.8678964676588969
ENSDARG00000030012	fish	0.017836640931943558	-0.902516898060798
ENSDARG00000030020	fish	0.09358770637681774	-0.8424132109343399
ENSDARG00000030053	fish	0.04283695919712915	0.026574492178979628
ENSDARG00000030087	fish	-0.06976165285049743	0.15140149258835814
ENSDARG00000030092	fish	-0.21433066082946492	-0.15936281835087204
ENSDARG00000030107	fish	0.23495818305180893	1.0375994906111394
ENSDARG00000030116	fish	0.02604791676347177	1.4044307746425475
ENSDARG00000030155	fish	0.3175364118640354	0.9596403615234363
ENSDARG00000030177	fish	-0.23605590520540262	0.41948002013688157
ENSDARG00000030213	fish	-0.07870839827097716	1.0342473954274922
ENSDARG00000030236	fish	0.18288421971999208	0.2008953369517084
ENSDARG00000030237	fish	-0.03196520745863386	0.8063103647530702
ENSDARG00000030241	fish	-0.10791405018807251	0.3193086586495401
ENSDARG00000030297	fish	0.03516164831205342	-1.0494196324947285
ENSDARG00000030335	fish	0.054160755153172445	1.0707025868058622
ENSDARG00000030368	fish	-0.07983987766874806	-1.4362683254839217
ENSDARG00000030448	fish	-0.005434605918110624	-0.26720626879490705
ENSDARG00000030465	fish	0.2689024261121578	-1.8347933045752185
ENSDARG00000030479	fish	0.22945635818731164	1.1020530897185965
ENSDARG00000030532	fish	0.1425533562615309	-0.7772976371935348
ENSDARG00000030537	fish	0.0031682225154238755	-0.0630217999805925
ENSDARG00000030560	fish	0.34737869887849676	0.006062529138844486
ENSDARG00000030563	fish	-0.5189281507341142	-1.7322988685056018
ENSDARG00000030573	fish	-0.022395270343417144	1.0128770933472342
ENSDARG00000030591	fish	-0.49043569153244626	-0.9973187349002144
ENSDARG00000030608	fish	-0.10877892641012184	-0.2264146210128617
ENSDARG00000030641	fish	-0.49016383693264876	-0.3049084036818028
ENSDARG00000030700	fish	0.045657679668149105	1.6482293066726665
ENSDARG00000030716	fish	-0.09053216797549529	1.6631846105689494
ENSDARG00000030743	fish	-0.14974280366274553	0.2577790440095834
ENSDARG00000030753	fish	-0.05958625036535533	0.22822713885612986
ENSDARG00000030756	fish	0.17746824998760147	-2.105846328049052
ENSDARG00000030759	fish	-0.15865537398685234	-0.7574621735756617
ENSDARG00000030765	fish	-0.0943600294712805	0.4120130714194721
ENSDARG00000030775	fish	-0.07234900269594417	0.8004555304796279
ENSDARG00000030789	fish	0.003322785862433758	0.6093125575657716
ENSDARG00000030824	fish	0.16589143523725045	-0.6797982552333596
ENSDARG00000030830	fish	-0.022228792158285403	-0.2775147550885483
ENSDARG00000030871	fish	-0.18843386454815725	0.38485194533463885
ENSDARG00000030905	fish	-0.021839322652895232	0.5972986397628239
ENSDARG00000030913	fish	0.33322796329101345	-0.6526626268540264
ENSDARG00000030945	fish	0.19324044069894988	-2.1590442596404142
ENSDARG00000030957	fish	-0.09162545250999418	0.40173533520377275
ENSDARG00000030964	fish	-0.304536288043895	-0.014374093814552732
ENSDARG00000030972	fish	0.04501855207203282	0.6339897899119085
ENSDARG00000031020	fish	0.14488731726252202	0.5816451108547883
ENSDARG00000031044	fish	-0.17126604143131108	-2.9297916836133973
ENSDARG00000031098	fish	-0.05367277125039203	-0.4697959312838121
ENSDARG00000031108	fish	0.4277922458736565	0.41925581000861095
ENSDARG00000031116	fish	-0.05744279840223778	0.17504283115496586
ENSDARG00000031198	fish	-0.12434389756400427	1.19947762531449
ENSDARG00000031200	fish	0.15488693061881276	-1.471038879429524
ENSDARG00000031202	fish	-0.1557344113967477	-1.1819132814184812
ENSDARG00000031214	fish	0.0244907608809651	-0.08831578351397704
ENSDARG00000031261	fish	0.15651282660286095	0.6360707634482046
ENSDARG00000031293	fish	-0.10414455568245687	-0.3613998574417214
ENSDARG00000031302	fish	0.2571016010497977	0.22973547947508316
ENSDARG00000031346	fish	-0.04008579012675107	0.6838870645892355
ENSDARG00000031382	fish	0.07021021326175106	-0.3463801362197077
ENSDARG00000031388	fish	0.02318136736698933	0.11650606950783442
ENSDARG00000031427	fish	0.21401558339895682	0.5790603525325828
ENSDARG00000031434	fish	-0.0773437446659485	-0.49615834325373936
ENSDARG00000031435	fish	0.21044824117345834	0.8488555660614622
ENSDARG00000031494	fish	0.16035794295875083	0.44131380891289346
ENSDARG00000031495	fish	0.21260857069491151	1.429904424134704
ENSDARG00000031560	fish	0.12916010658102722	0.29127694215761435
ENSDARG00000031562	fish	-0.138190972687874	-0.9005679159612484
ENSDARG00000031637	fish	0.08318173419772712	-0.19283964950885216
ENSDARG00000031761	fish	0.18640753713971706	-1.8595870046011143
ENSDARG00000031770	fish	-0.0571266630414117	0.7191749314034757
ENSDARG00000031774	fish	0.19977568444432647	0.3819960524331473
ENSDARG00000031775	fish	-0.04429201768718208	-0.22831343436945145
ENSDARG00000031776	fish	0.19879236978780596	0.7265355496164351
ENSDARG00000031795	fish	0.15291088250649368	0.8389635600565026
ENSDARG00000031819	fish	0.2624395802142765	-1.3120982608498184
ENSDARG00000031845	fish	-0.09116743259453193	0.3376591659662247
ENSDARG00000031888	fish	-0.1455268587059877	0.5430644266444635
ENSDARG00000031894	fish	0.004596371966649283	-0.044971499588454776
ENSDARG00000031907	fish	0.07192261524096435	1.6756943221406753
ENSDARG00000031915	fish	0.030806967377103735	-0.7590903511888792
ENSDARG00000031929	fish	-0.08299157026161355	1.454035299367281
ENSDARG00000031956	fish	-0.12034802312870801	-1.6409221964817835
ENSDARG00000031985	fish	0.22414261069464392	-1.709668495040099
ENSDARG00000032010	fish	-0.003589917168942164	-0.07317223946562111
ENSDARG00000032013	fish	-0.20765906998702466	-0.2531714026665888
ENSDARG00000032049	fish	0.2967850860835265	0.06794258687021737
ENSDARG00000032056	fish	-0.13616684340721605	0.43241204871739286
ENSDARG00000032072	fish	-0.022753181450617065	-0.384975768918441
ENSDARG00000032103	fish	0.22600534975437697	1.081125074443165
ENSDARG00000032114	fish	-0.05846284946932751	-0.5277257175957442
ENSDARG00000032117	fish	-0.10223690985659152	-1.087870886607348
ENSDARG00000032129	fish	0.03344600206493304	0.2538634758859394
ENSDARG00000032155	fish	0.2106031625303541	0.48656909300933554
ENSDARG00000032161	fish	0.38779226990937166	1.63353285673072
ENSDARG00000032175	fish	0.21979551866051333	0.6199914336435971
ENSDARG00000032188	fish	0.14227738125528708	0.7063385343337231
ENSDARG00000032218	fish	0.10958013431087518	0.3859693630931704
ENSDARG00000032221	fish	0.0818295066897583	-1.2923818862169552
ENSDARG00000032237	fish	-0.1752369843691941	-1.2279889260454644
ENSDARG00000032256	fish	0.007515784615927994	0.11838460033363513
ENSDARG00000032261	fish	0.16223709294149877	-0.4243697217265677
ENSDARG00000032264	fish	0.17305777341255507	0.18993877420828803
ENSDARG00000032324	fish	0.09257274116577252	0.428731688866116
ENSDARG00000032327	fish	0.026241437253770865	-0.18342397786779233
ENSDARG00000032353	fish	0.23899452120208436	-0.20835458119953415
ENSDARG00000032373	fish	-0.0010439726764309154	0.3884984621371681
ENSDARG00000032426	fish	-0.13403867367989428	0.5146072281967544
ENSDARG00000032430	fish	0.2080700918502178	0.4483568590861248
ENSDARG00000032458	fish	0.0630682723214864	-1.082080308547051
ENSDARG00000032575	fish	0.15823266013734252	0.665910303086754
ENSDARG00000032606	fish	0.04024041399784312	0.5945991980597513
ENSDARG00000032614	fish	0.08288254482674351	-0.44709055198765585
ENSDARG00000032619	fish	0.29933242244749925	-0.5394101977800461
ENSDARG00000032651	fish	0.29674863081910424	1.0862730407082977
ENSDARG00000032769	fish	-0.12372486674267877	-0.2083115864235084
ENSDARG00000032802	fish	0.09081821832997466	0.05722705470361602
ENSDARG00000032808	fish	0.05788969668369703	-1.3744955662888974
ENSDARG00000032849	fish	0.23001992368753515	-0.5437130844874997
ENSDARG00000032919	fish	-0.04054155826922576	0.3654266617916187
ENSDARG00000032932	fish	-0.2007286424500622	-0.7394412652608238
ENSDARG00000032933	fish	0.11193071513636632	-0.36092024392049193
ENSDARG00000032951	fish	-0.23275344877930296	-1.1033924733481157
ENSDARG00000032990	fish	0.15226944436276463	0.4721659124918276
ENSDARG00000032997	fish	0.04498059685565855	0.6125921393277347
ENSDARG00000033012	fish	0.17606934997259951	-1.3718667388984438
ENSDARG00000033099	fish	0.09030303419581956	0.47693741380519034
ENSDARG00000033126	fish	-0.01450585753765718	-0.12072175513763117
ENSDARG00000033171	fish	-0.13411780221839273	-0.8027985982132302
ENSDARG00000033175	fish	-0.31530768108926926	1.8620750146898972
ENSDARG00000033184	fish	0.16055368070543705	0.09179195457426914
ENSDARG00000033231	fish	0.10624790338765094	-0.12491680856240715
ENSDARG00000033259	fish	0.012661331223411877	0.5024367443000984
ENSDARG00000033273	fish	-0.27039538751485703	-0.7604946286179923
ENSDARG00000033320	fish	-0.507773431379034	-0.9776565785048495
ENSDARG00000033345	fish	-0.027879035687923763	-0.5310080907106618
ENSDARG00000033361	fish	-0.012985172945668089	-0.3221041829514354
ENSDARG00000033367	fish	-0.27778574220256197	0.16229852748923676
ENSDARG00000033418	fish	0.03446314515947534	-0.4757716441904177
ENSDARG00000033437	fish	0.17183500766859566	-2.0468008744520727
ENSDARG00000033440	fish	-0.03806064526344364	0.704164751461139
ENSDARG00000033443	fish	-0.1589927475442835	0.9651522532902114
ENSDARG00000033450	fish	-0.2846104172676368	0.9687060320970661
ENSDARG00000033539	fish	-0.16939925733232938	1.9330601685171251
ENSDARG00000033566	fish	-0.15253250551802475	-0.5204037261984567
ENSDARG00000033597	fish	0.14192416798556629	0.9408051401348578
ENSDARG00000033604	fish	-0.2967789858540439	-1.2855849651303146
ENSDARG00000033614	fish	0.0035544633243377796	-0.18051349918362933
ENSDARG00000033616	fish	0.10474701062724409	2.052976695936938
ENSDARG00000033666	fish	0.02798316355118318	0.4121407295584256
ENSDARG00000033707	fish	-0.05970654664871633	-0.9858610553333818
ENSDARG00000033738	fish	-0.012519893397112257	-0.3346258967494847
ENSDARG00000033757	fish	0.04761530291626547	0.07910503028748075
ENSDARG00000033804	fish	-0.08717777518491822	0.05893655699981542
ENSDARG00000033840	fish	0.4660521499209749	-1.3140521565850238
ENSDARG00000033852	fish	0.1255824272829365	0.5663192331237888
ENSDARG00000033855	fish	-0.08603930252637099	1.1192567564365599
ENSDARG00000033861	fish	-0.03413248896371224	-1.349732311529487
ENSDARG00000033889	fish	-0.08528817157551558	-1.124300596555112
ENSDARG00000033899	fish	0.1599483405970085	-0.6104671698276505
ENSDARG00000033916	fish	0.14361847022745153	-0.5504366372133929
ENSDARG00000033957	fish	-0.39738909056205507	-0.5408598685245553
ENSDARG00000033965	fish	0.33244574878199706	0.08794214644753844
ENSDARG00000033978	fish	0.0759417923235926	0.0181687333625172
ENSDARG00000033987	fish	-0.0989668445820026	0.5383641599872485
ENSDARG00000034056	fish	-0.12006410279186511	0.06087658813652147
ENSDARG00000034060	fish	-0.12991729527485024	-0.7623103154233533
ENSDARG00000034080	fish	0.17342198074495577	0.31470468232046356
ENSDARG00000034105	fish	-0.03165860609249157	0.6501537392408009
ENSDARG00000034117	fish	0.12259864878181187	-1.8810108591323773
ENSDARG00000034146	fish	0.11320811318111543	0.8363783387853204
ENSDARG00000034160	fish	0.14103941699487096	0.2552489287263843
ENSDARG00000034178	fish	0.3050775106807802	0.33703746992418643
ENSDARG00000034189	fish	0.052228591298181685	0.47393732519893483
ENSDARG00000034227	fish	-0.02025366411186643	-0.7447145206076008
ENSDARG00000034240	fish	0.11703383254992253	0.6192841776882684
ENSDARG00000034256	fish	-0.12707983868138903	0.1811580456030392
ENSDARG00000034262	fish	0.08328288461646421	-0.34953309399981536
ENSDARG00000034270	fish	0.24194608697939501	0.0980551159186733
ENSDARG00000034293	fish	0.1292003473549635	0.8971836540803776
ENSDARG00000034313	fish	0.08127739114095064	0.5729269053498325
ENSDARG00000034326	fish	-0.28687801909918065	0.34751609516045384
ENSDARG00000034396	fish	0.1777253377262028	0.299020268042278
ENSDARG00000034409	fish	0.07502086462266744	-1.85222889854893
ENSDARG00000034427	fish	0.1550114795200163	0.14652868052454848
ENSDARG00000034434	fish	0.250714824064218	-0.6524778328481763
ENSDARG00000034473	fish	-0.1377469027343617	0.20562863141378807
ENSDARG00000034497	fish	-0.24006915891114852	0.2549038330996054
ENSDARG00000034534	fish	0.31516123633193416	-1.4427513232727673
ENSDARG00000034600	fish	0.09543360545585447	0.716778979768387
ENSDARG00000034616	fish	0.17624321929382994	-8.295739194566318e-4
ENSDARG00000034693	fish	0.026991063933619323	-0.9145514808882446
ENSDARG00000034753	fish	-0.023913630273046813	0.3714719367834165
ENSDARG00000034768	fish	-0.14574944555438146	0.992098267030052
ENSDARG00000034771	fish	0.02479665146109842	-0.3890559582479147
ENSDARG00000034773	fish	-0.16011887155689805	0.41719456128630317
ENSDARG00000034823	fish	0.11759469925638213	-0.10889731523272139
ENSDARG00000034825	fish	-0.21591571532212459	-0.6438716066932699
ENSDARG00000034883	fish	-0.043254576365382685	-2.029106254123847
ENSDARG00000034885	fish	-0.12844049562059434	-1.0329953916968442
ENSDARG00000034893	fish	0.12206146227282275	-0.3592387700253897
ENSDARG00000034916	fish	0.061755888203335545	-0.23225333842216567
ENSDARG00000034943	fish	0.044972019837775386	1.1658997293442859
ENSDARG00000034956	fish	-0.17342382048741922	-2.0838430294601156
ENSDARG00000034957	fish	-0.3915057394136505	-1.030998393636979
ENSDARG00000034982	fish	0.0850805552941907	0.2362193516093788
ENSDARG00000034989	fish	-0.1701720722157173	-0.6715215726162271
[truncated: 8,670 more rows]
