# Supplementary material for: Crosstalk between codon optimality and cis-regulatory elements dictates mRNA stability
Source: Genome Biol. 2021 Jan 5;22:14. doi: 10.1186/s13059-020-02251-5 (PMC7783504; doi:10.1186/s13059-020-02251-5)
Supplement: Supplementary file 6 — Additional file 6: Table S5. [file 13059_2020_2251_MOESM6_ESM.csv]

Table 5: Gene level mesurements of codon optimality. See the file README.docx for a detailed description of this table.
gene_id	PLS1	PLS2	specie
ENSDARG00000000001	-0.8743835847895914	-1.4126181108127729	fish
ENSDARG00000000018	1.1057016809847025	1.6063504818335137	fish
ENSDARG00000000019	1.2567849749210174	0.9560717184398473	fish
ENSDARG00000000068	2.350271626938352	2.0131857960379222	fish
ENSDARG00000000069	1.1791722101747604	1.4601400321992466	fish
ENSDARG00000000086	1.5551866722669152	0.6358770663314471	fish
ENSDARG00000000103	2.2549115637963726	0.9575506448905415	fish
ENSDARG00000000142	2.105144300254055	-2.4651474862836564	fish
ENSDARG00000000151	1.4283110689412297	-2.123292887693623	fish
ENSDARG00000000161	0.06957283358716754	-0.5302347855377545	fish
ENSDARG00000000175	-0.27773127540931	-2.027680493133805	fish
ENSDARG00000000183	-0.13996719018700987	-1.9796764404904592	fish
ENSDARG00000000189	1.0461574180218074	-0.2259728258450531	fish
ENSDARG00000000212	3.198828012340471	2.117133748325076	fish
ENSDARG00000000229	1.5044777321393277	-5.903878241355061	fish
ENSDARG00000000241	1.686229232314957	1.6625465108160462	fish
ENSDARG00000000349	-4.799602431755028	0.5235425497581286	fish
ENSDARG00000000369	-0.13749163446856016	0.07399863159777585	fish
ENSDARG00000000380	0.8896347683330976	1.1465075722489144	fish
ENSDARG00000000394	-1.3686592737079069	2.616024332217444	fish
ENSDARG00000000423	-2.4301128934871365	0.4772351753576663	fish
ENSDARG00000000442	0.39929714895264684	2.61293476875086	fish
ENSDARG00000000476	0.46260248760974165	1.1003344460935753	fish
ENSDARG00000000489	-1.2983049048812	0.42134436845235873	fish
ENSDARG00000000503	0.9301006903117734	0.6599226462677114	fish
ENSDARG00000000516	-2.468712738915345	0.46171967724330787	fish
ENSDARG00000000529	-0.5793545564597193	-1.784122413188461	fish
ENSDARG00000000540	-3.4633239906777344	1.9398918593774086	fish
ENSDARG00000000542	1.4986413211992555	0.775980250304452	fish
ENSDARG00000000551	2.5785496217061814	1.469139723072228	fish
ENSDARG00000000563	-2.4529932025491763	4.141122533139976	fish
ENSDARG00000000567	0.19574144490357837	0.8919032669007151	fish
ENSDARG00000000568	0.4442103098534069	-1.9045806561891112	fish
ENSDARG00000000588	0.5358164934341909	-1.4315416216125052	fish
ENSDARG00000000631	0.04870918716232639	0.09456210829237707	fish
ENSDARG00000000638	0.19080496788579182	1.8362874119437698	fish
ENSDARG00000000651	-2.8805742377615577	0.25906779295166493	fish
ENSDARG00000000656	-0.46945171452439893	1.9110180194665438	fish
ENSDARG00000000666	1.140732701034198	-2.1977577017496985	fish
ENSDARG00000000690	-1.4756899555382654	0.19363996351565843	fish
ENSDARG00000000729	0.3559365201515191	0.3179362991997097	fish
ENSDARG00000000730	-1.0406246814349398	1.6325639895807906	fish
ENSDARG00000000747	-2.033245554194907	1.522994825386574	fish
ENSDARG00000000760	-4.410749464918246	-1.1459185579186781	fish
ENSDARG00000000767	-0.6157679483829686	-0.6515170369277109	fish
ENSDARG00000000779	0.3053740020121306	1.5940712803400179	fish
ENSDARG00000000796	0.18785875493512025	-0.3149248323073427	fish
ENSDARG00000000804	-3.799708192121231	-0.029934943391259235	fish
ENSDARG00000000830	-0.351496876500657	-1.7238284914267166	fish
ENSDARG00000000837	-0.9180483486715729	1.5949547513693285	fish
ENSDARG00000000853	3.807773137283962	-4.021390247061917	fish
ENSDARG00000000857	-0.13224974898337744	0.8711745939601792	fish
ENSDARG00000000861	1.1030861237182068	2.1456445871734693	fish
ENSDARG00000000887	-1.2908254705850173	0.08951314017292557	fish
ENSDARG00000000906	-0.29327565516018245	1.863192252739365	fish
ENSDARG00000000935	-0.6107852876802585	-2.262742942158442	fish
ENSDARG00000000943	0.3679089847717096	-0.7670387468499325	fish
ENSDARG00000000966	2.1772891063064526	1.8089504016753992	fish
ENSDARG00000001014	4.18974791197388	-0.948832900774786	fish
ENSDARG00000001015	1.840231496645139	-1.7827054096145742	fish
ENSDARG00000001127	3.057773106976124	-0.8362472356489323	fish
ENSDARG00000001129	0.5279044241427759	0.13866431458269343	fish
ENSDARG00000001162	-2.8407494684893493	2.274109253595338	fish
ENSDARG00000001169	1.7587998365182962	1.8884919220333882	fish
ENSDARG00000001210	-0.4003333913316988	-2.528957017619145	fish
ENSDARG00000001220	0.8553441920591016	1.0955376098995355	fish
ENSDARG00000001234	-2.0866087587826847	-0.0888823556676023	fish
ENSDARG00000001241	2.4653634500479193	3.826637290986692	fish
ENSDARG00000001244	-0.23813960306084497	0.126046785741798	fish
ENSDARG00000001249	-3.4316922741153983	-2.9020320557124415	fish
ENSDARG00000001303	1.552672974323789	0.30043024765927356	fish
ENSDARG00000001313	-2.5449494234530516	-1.4666321302864094	fish
ENSDARG00000001354	-1.445289906455173	0.8681836146942397	fish
ENSDARG00000001431	4.875594581764083	0.4064843229269845	fish
ENSDARG00000001437	2.0030407306844804	2.2588291386897486	fish
ENSDARG00000001442	-1.7176525339553275	0.2829659489295644	fish
ENSDARG00000001447	-1.1353731258885653	0.42498844207064773	fish
ENSDARG00000001452	-3.698574705770739	1.0025716239922542	fish
ENSDARG00000001463	1.7384374088057013	-0.29924656890589085	fish
ENSDARG00000001470	-1.6708940683531872	1.5353779277187367	fish
ENSDARG00000001498	-1.133130475431248	1.7187761081053397	fish
ENSDARG00000001549	4.049450508956066	-0.456305462283289	fish
ENSDARG00000001557	0.2393575753224459	1.1757362750631322	fish
ENSDARG00000001558	1.0065649620086468	1.4021299303787311	fish
ENSDARG00000001559	0.8064195454607896	0.5951839571399508	fish
ENSDARG00000001572	1.053787012256837	-0.4064258635117022	fish
ENSDARG00000001578	0.5373642333899047	1.9929673117300895	fish
ENSDARG00000001621	2.2425779198012625	3.288474831365193	fish
ENSDARG00000001634	2.6025466001508653	-0.0016506305410954967	fish
ENSDARG00000001656	-0.6196329085318768	2.5252753395856544	fish
ENSDARG00000001676	3.1436908259222265	-1.3384444937812678	fish
ENSDARG00000001686	0.2789829850072379	1.2865778855812864	fish
ENSDARG00000001710	2.6992426796177553	1.5434932564986195	fish
ENSDARG00000001712	-0.6200132152363692	-3.135490314410306	fish
ENSDARG00000001721	-2.8352834605406563	-0.9762634426805642	fish
ENSDARG00000001729	-0.5203015047342828	2.3336879581866565	fish
ENSDARG00000001733	-2.133716725147102	1.4988371839286163	fish
ENSDARG00000001734	0.8408458260023436	2.239425267496408	fish
ENSDARG00000001754	0.22777097943041713	1.330999924020111	fish
ENSDARG00000001760	-3.8670970238455813	1.844152145641949	fish
ENSDARG00000001767	-1.511111473191234	1.1619842858408231	fish
ENSDARG00000001769	2.246368115048937	1.1650636054814454	fish
ENSDARG00000001776	-0.010402033112693857	-0.265138043878005	fish
ENSDARG00000001777	3.005624105524908	-1.0639331025591043	fish
ENSDARG00000001781	0.910457104793571	-1.4598392312231236	fish
ENSDARG00000001782	-2.239221692913814	0.5867938737748458	fish
ENSDARG00000001785	2.377957754278831	-2.6095306975351003	fish
ENSDARG00000001788	3.804842317706037	3.3172380266193544	fish
ENSDARG00000001803	2.211893338412251	-0.5642907393639142	fish
ENSDARG00000001804	-1.3684437708439532	-0.7295257079869936	fish
ENSDARG00000001807	0.8466009556216406	-0.3317519865657298	fish
ENSDARG00000001818	-1.1357123293352123	1.5327479796474688	fish
ENSDARG00000001829	-2.4523378340335626	1.5262476923250439	fish
ENSDARG00000001835	0.3650875404427487	-0.6295823665868411	fish
ENSDARG00000001859	-2.6898644282612545	-2.7852592661395694	fish
ENSDARG00000001870	0.9435160040943532	3.265515732992992	fish
ENSDARG00000001873	1.6451514766565607	1.8109505763898497	fish
ENSDARG00000001880	-0.43546290977581387	1.7170107680730664	fish
ENSDARG00000001881	-0.1536735112613422	1.2711975380729603	fish
ENSDARG00000001882	0.27262051044503166	2.156216885921797	fish
ENSDARG00000001888	1.0761749214383585	1.1331788166315893	fish
ENSDARG00000001889	4.920681589081053	3.0536822205600513	fish
ENSDARG00000001890	2.040577138629514	-0.2555496672278598	fish
ENSDARG00000001891	-0.3937357528502919	0.4453852231391699	fish
ENSDARG00000001897	0.7861013335450727	1.4086934995921068	fish
ENSDARG00000001898	-1.6886837952405296	1.895298875731967	fish
ENSDARG00000001906	0.7722413637639728	-1.0868822323705576	fish
ENSDARG00000001910	0.6962837807729839	-0.4682278794090761	fish
ENSDARG00000001912	0.26639837304607117	-0.5917885235809645	fish
ENSDARG00000001913	-1.7909058619615623	1.49771050274636	fish
ENSDARG00000001929	1.9575373822765485	-0.47020965986709745	fish
ENSDARG00000001930	0.5034939722612497	-2.009181260144839	fish
ENSDARG00000001933	-1.1543143771206104	0.8091671358985397	fish
ENSDARG00000001937	-0.06546370613769978	1.2273884543734264	fish
ENSDARG00000001939	1.7503219991686965	-0.4009404291959477	fish
ENSDARG00000001940	-0.7339655771601263	0.7742813536528798	fish
ENSDARG00000001953	0.3789478457834072	1.1427634288438975	fish
ENSDARG00000001968	0.6481705796278946	-0.49993256477377174	fish
ENSDARG00000001969	0.9206634609788859	-0.7496571056288978	fish
ENSDARG00000001971	2.0923837764034294	-0.9763728911265434	fish
ENSDARG00000001975	1.320924834545112	1.7554048453500475	fish
ENSDARG00000001993	0.460783677788706	2.1687581478777904	fish
ENSDARG00000001994	3.0654143361150767	1.5757743029902271	fish
ENSDARG00000001999	-1.0434308154213052	-1.7914331612916896	fish
ENSDARG00000002002	-0.7994360286355614	0.007886118111944444	fish
ENSDARG00000002006	1.1259665202204232	-0.4165775539071524	fish
ENSDARG00000002013	-0.7585622359174002	-1.8228363109012853	fish
ENSDARG00000002016	-0.6175188333972744	1.520340762141263	fish
ENSDARG00000002020	-0.5790892010710943	-0.09763325560868764	fish
ENSDARG00000002021	1.3854533169652856	1.5863477944160314	fish
ENSDARG00000002026	3.8982387931012297	-0.39680311675645175	fish
ENSDARG00000002031	1.982544304937251	3.7616863170062067	fish
ENSDARG00000002037	-0.9224434966034994	0.058738937007638214	fish
ENSDARG00000002060	0.06760518641784452	-1.9727127959848625	fish
ENSDARG00000002071	1.3623232164999493	1.803732411683255	fish
ENSDARG00000002077	0.22639682902725655	0.19719843268411763	fish
ENSDARG00000002082	0.0365359284949278	1.185937311999143	fish
ENSDARG00000002097	-0.5585349293737844	-1.5562042766744213	fish
ENSDARG00000002127	1.1662943068719807	3.1507920157474065	fish
ENSDARG00000002128	-0.845435319906119	0.6901966149966484	fish
ENSDARG00000002131	3.5155968665946085	0.6984227797686667	fish
ENSDARG00000002165	0.9354409489090132	1.9990483545830384	fish
ENSDARG00000002167	2.950681108466607	1.381594486792749	fish
ENSDARG00000002168	-0.8647912370532187	-2.560345024554557	fish
ENSDARG00000002172	3.2154749354614287	-3.9280496353546597	fish
ENSDARG00000002174	0.5331869640029246	0.5398714224495637	fish
ENSDARG00000002184	2.007560813840452	0.5399188282842103	fish
ENSDARG00000002190	1.12987604799196	1.6235394252277782	fish
ENSDARG00000002192	-2.0793580779157277	0.7330067490177097	fish
ENSDARG00000002193	6.275729244609783	-1.2538057863503413	fish
ENSDARG00000002194	-0.43084542510741014	-1.9472156248413437	fish
ENSDARG00000002196	0.36903110054471266	-1.1374207500588447	fish
ENSDARG00000002197	1.4376053725733249	1.0438108608233856	fish
ENSDARG00000002204	-1.1108075663045185	-1.0022547294729303	fish
ENSDARG00000002210	1.363618524432173	0.8536620227122432	fish
ENSDARG00000002213	-0.4201002826600878	0.2767237247728765	fish
ENSDARG00000002215	0.9721728765706789	0.45369577472963835	fish
ENSDARG00000002216	2.678012953625065	-2.1069699482407205	fish
ENSDARG00000002217	0.7223276497477149	0.48753617946722244	fish
ENSDARG00000002219	0.11350162912915829	1.9173276763651756	fish
ENSDARG00000002220	-0.20458180660682923	2.042204322289735	fish
ENSDARG00000002230	3.420437121383948	0.9955371044494975	fish
ENSDARG00000002235	2.3720848866475728	1.7164117351034125	fish
ENSDARG00000002240	3.4706591897981087	-0.7820639557795045	fish
ENSDARG00000002249	0.07566064920034249	-0.9892967884928108	fish
ENSDARG00000002255	3.523216266748228	-0.6736262264132282	fish
ENSDARG00000002259	-1.2758740582029582	2.132615727089666	fish
ENSDARG00000002264	1.4906729153404419	-0.8768639854617595	fish
ENSDARG00000002267	0.4877476627808023	-1.4770301445450302	fish
ENSDARG00000002271	3.0403733913786803	0.7713520522722676	fish
ENSDARG00000002285	0.5428178300377949	0.005627319018967349	fish
ENSDARG00000002293	-0.3388046425627597	1.6170234213525194	fish
ENSDARG00000002298	-5.271414599123875	-0.5322862713059872	fish
ENSDARG00000002300	-0.33770241908364956	-0.8784470133475474	fish
ENSDARG00000002304	-0.428939256451665	0.053968226565388036	fish
ENSDARG00000002305	0.7957540376076274	2.196316204608478	fish
ENSDARG00000002311	-1.7006066951011467	1.3112176492023477	fish
ENSDARG00000002330	-2.3771739974175548	-2.169621848428423	fish
ENSDARG00000002332	-0.09173417393595576	-2.1559499854662394	fish
ENSDARG00000002333	0.5541641187110082	-0.15320722068472897	fish
ENSDARG00000002336	-0.3507010579116399	-1.6973264394903638	fish
ENSDARG00000002339	-1.228104349109467	0.6545538288610064	fish
ENSDARG00000002344	4.476271712978821	1.6026011443512493	fish
ENSDARG00000002347	0.46775354865370355	0.9539849567614397	fish
ENSDARG00000002353	-1.0389656797721112	-1.5483101588475578	fish
ENSDARG00000002355	0.4272431828787147	0.23860904306562908	fish
ENSDARG00000002362	-1.9449248400208323	0.7793743573284762	fish
ENSDARG00000002365	0.7824381703970779	-3.038542274045841	fish
ENSDARG00000002369	3.9363737655430358	2.7740960724177324	fish
ENSDARG00000002377	0.45644195512246316	-2.4935940738744793	fish
ENSDARG00000002385	-0.9467670206329579	-0.44318009629842153	fish
ENSDARG00000002391	-0.34088245595917405	-2.2740457645430645	fish
ENSDARG00000002396	-0.7023005085760938	-0.08454800077707468	fish
ENSDARG00000002401	0.7033055443166261	1.2150363309077636	fish
ENSDARG00000002402	2.391998078028873	1.600941309859446	fish
ENSDARG00000002403	-0.16119151543733803	1.0554813223403565	fish
ENSDARG00000002405	0.7058780267519971	1.1918664507555978	fish
ENSDARG00000002406	-2.6418850745828886	-0.5327024197988997	fish
ENSDARG00000002411	-0.8823893783418063	-1.2121295696444263	fish
ENSDARG00000002445	0.16972390772372803	-0.2520921501988061	fish
ENSDARG00000002463	0.8337624496572928	0.8173428364949583	fish
ENSDARG00000002467	2.089903787434389	-2.4426252289359907	fish
ENSDARG00000002479	-0.7489744766331758	2.03048503400864	fish
ENSDARG00000002487	0.7315252935282649	-0.4624851517152641	fish
ENSDARG00000002494	-0.7751238301733256	-2.2044364003339596	fish
ENSDARG00000002506	-3.011002901033374	-2.5165411050124114	fish
ENSDARG00000002507	0.12304252570885876	1.4593973982274653	fish
ENSDARG00000002508	0.549697104333373	1.0498675873414565	fish
ENSDARG00000002509	-1.493614879334891	-1.298271587909611	fish
ENSDARG00000002510	2.6705455234574016	-0.2572757518768496	fish
ENSDARG00000002523	1.8472037115976423	3.986305389573811	fish
ENSDARG00000002533	1.6662089337976975	-2.0436847735552988	fish
ENSDARG00000002536	1.190037347534596	0.21163288922156265	fish
ENSDARG00000002538	0.6103329355420226	0.17615246055188338	fish
ENSDARG00000002546	-0.2955962692596591	0.3750706690181167	fish
ENSDARG00000002549	0.6499037280738583	-1.3605140032823224	fish
ENSDARG00000002552	-0.9947234744083728	0.5848380609424397	fish
ENSDARG00000002564	2.9894798428757032	3.1015533747027675	fish
ENSDARG00000002571	1.068429412395914	1.8553056705194841	fish
ENSDARG00000002576	2.7420099054796894	0.5957692694238071	fish
ENSDARG00000002582	2.324990340907692	-0.08720384597703326	fish
ENSDARG00000002587	4.374588708284976	1.7345991231409308	fish
ENSDARG00000002589	1.503063369756582	3.839527187133112	fish
ENSDARG00000002591	0.4483965688514867	2.9982575368103244	fish
ENSDARG00000002593	0.47507295891768564	-0.37245358755604363	fish
ENSDARG00000002597	0.4883493148157558	3.355199062668104	fish
ENSDARG00000002600	1.9020011974891367	0.3535841690412541	fish
ENSDARG00000002601	0.37800871282022586	-1.231999126562099	fish
ENSDARG00000002607	0.46416272772935613	-0.41164341254765885	fish
ENSDARG00000002609	2.682395909732134	-2.148915527596976	fish
ENSDARG00000002613	-0.8931569093156604	0.4843550143261668	fish
ENSDARG00000002632	4.77594602896537	3.1067906976957	fish
ENSDARG00000002635	1.2577850995708628	-1.5213881053640554	fish
ENSDARG00000002642	0.8907738857101726	2.081760521216063	fish
ENSDARG00000002644	2.9583668657712248	1.1733414870702317	fish
ENSDARG00000002656	0.7692239261579676	0.5946116332528613	fish
ENSDARG00000002659	0.8640021500152569	2.5278603834915168	fish
ENSDARG00000002663	-0.2596176434523815	0.5485539994180847	fish
ENSDARG00000002666	-0.5504806854353332	-1.7053361507019689	fish
ENSDARG00000002670	1.7561003603976608	-1.8865521997349586	fish
ENSDARG00000002682	0.7542523980007357	0.22341491345413703	fish
ENSDARG00000002685	-1.8994593336883179	-0.7751865110620019	fish
ENSDARG00000002690	-1.4490370062389386	1.094008249916248	fish
ENSDARG00000002696	1.8909807392476488	1.145161067380802	fish
ENSDARG00000002701	1.0448837112864946	-1.5773295491843244	fish
ENSDARG00000002707	-4.363486938262712	-0.6764177981276402	fish
ENSDARG00000002710	2.5461093035156686	3.7492333943578067	fish
ENSDARG00000002720	-0.29478708078066435	-0.29910527886574056	fish
ENSDARG00000002731	3.0787586199487857	1.36864709371802	fish
ENSDARG00000002732	0.21901330655902929	0.3987974126320511	fish
ENSDARG00000002745	1.1907337914484308	1.0386241391971145	fish
ENSDARG00000002748	0.9510091954455662	-1.5501127070533378	fish
ENSDARG00000002750	-2.2081307841264617	-1.129782561516993	fish
ENSDARG00000002754	-3.4758243262994615	-0.6094849569712241	fish
ENSDARG00000002758	-1.3022975241047752	-1.8890751709808056	fish
ENSDARG00000002760	3.4004007736467363	-2.146038429130059	fish
ENSDARG00000002764	-0.24177391883783406	-0.2016020572438235	fish
ENSDARG00000002768	4.745748130331162	4.20099455455645	fish
ENSDARG00000002771	1.0689794954188092	0.8482630512373621	fish
ENSDARG00000002779	0.5759605996564728	-2.189123834496419	fish
ENSDARG00000002787	2.68727341473157	1.1174983371432388	fish
ENSDARG00000002790	3.69470076725289	0.888056413497459	fish
ENSDARG00000002791	2.251150102147741	3.2843986547802295	fish
ENSDARG00000002792	0.4084699510255294	1.7072458030942308	fish
ENSDARG00000002795	-1.560527074475438	0.7794458207784304	fish
ENSDARG00000002797	-2.408199043626561	0.6702620748206372	fish
ENSDARG00000002798	1.1668986601268097	-0.3328758682373768	fish
ENSDARG00000002826	-2.350190098935286	-0.6298872860130487	fish
ENSDARG00000002830	0.3920968177701939	1.5859010336419774	fish
ENSDARG00000002831	1.1248014430652409	4.177347044589148	fish
ENSDARG00000002840	1.7258595625945448	1.3257861940588673	fish
ENSDARG00000002847	-3.1039696052210077	2.4061349842364197	fish
ENSDARG00000002872	-3.4926941461934495	0.16797053918360186	fish
ENSDARG00000002877	0.16157238510035193	2.7733607184742626	fish
ENSDARG00000002880	1.7881269255984111	-0.3887294472681422	fish
ENSDARG00000002894	-0.6693674324936387	1.0019436728043303	fish
ENSDARG00000002897	1.1292542323214683	0.6239617537853139	fish
ENSDARG00000002909	1.1172840819121623	2.1064357755062395	fish
ENSDARG00000002912	1.1078290192795037	-0.860407946459665	fish
ENSDARG00000002916	3.366197901058124	0.8447974674597469	fish
ENSDARG00000002917	-1.7839422932478985	-0.6616768310173184	fish
ENSDARG00000002933	1.1551721416029501	-3.9600732706994024	fish
ENSDARG00000002937	0.32873505640237016	-2.021610952010394	fish
ENSDARG00000002945	1.2180800336566557	0.05240604980247894	fish
ENSDARG00000002947	-0.2438689347712686	-0.3354421643713456	fish
ENSDARG00000002949	-2.057219348836068	0.49657271918827317	fish
ENSDARG00000002952	-0.8579688995925578	0.10029319812924148	fish
ENSDARG00000002956	-2.597064263775515	1.6799470672039123	fish
ENSDARG00000002959	-2.126911504809708	-0.792543556815987	fish
ENSDARG00000002967	-1.2537748591465263	1.5391309999099836	fish
ENSDARG00000002968	2.0366217268608846	4.048839224854261	fish
ENSDARG00000002970	2.5493459385704744	1.0494960913894886	fish
ENSDARG00000002971	1.0857741686226645	2.611846435357508	fish
ENSDARG00000002986	-2.578507333445505	1.2843570804655409	fish
ENSDARG00000002988	-0.07065539718317915	1.1620021575585764	fish
ENSDARG00000002991	-0.2731592941201099	-0.4690158180923427	fish
ENSDARG00000002994	2.2227246251643664	-1.8043718805002735	fish
ENSDARG00000003008	0.7729914426509474	0.5504080337603743	fish
ENSDARG00000003017	-0.7466321399901833	1.5680941732332108	fish
ENSDARG00000003021	0.9966828395875795	1.2733743786435276	fish
ENSDARG00000003027	-4.562091156687408	-0.8303116987445621	fish
ENSDARG00000003032	2.993356139979539	2.6001422802822565	fish
ENSDARG00000003035	0.2076500739678761	3.748782820090092	fish
ENSDARG00000003046	-0.7128340454461444	1.0077432137278484	fish
ENSDARG00000003054	2.7035380696655795	-2.655656666385242	fish
ENSDARG00000003058	-1.3671661547257397	1.5982076168017538	fish
ENSDARG00000003061	2.6156185763455575	-2.260596188485652	fish
ENSDARG00000003068	-0.5615195701030953	3.4937804593925676	fish
ENSDARG00000003069	2.1389442812482686	0.6264341338078618	fish
ENSDARG00000003077	0.5547911836584012	2.3596565006722443	fish
ENSDARG00000003081	5.204142948946713	4.193908943415381	fish
ENSDARG00000003084	0.9445632979755807	-3.1279014696749474	fish
ENSDARG00000003085	0.02980425619409927	-0.9735573030370513	fish
ENSDARG00000003087	1.4835734942832743	0.6150108617660903	fish
ENSDARG00000003090	-4.572346548801061	1.3974365808695048	fish
ENSDARG00000003091	1.1593180727590677	2.74868140591523	fish
ENSDARG00000003098	0.0683269776355497	-1.0767483255262678	fish
ENSDARG00000003109	-0.9239518908781689	1.8511204244183466	fish
ENSDARG00000003113	-0.889268961345176	0.8434511120159295	fish
ENSDARG00000003127	2.1170953986460024	3.4871150832930318	fish
ENSDARG00000003132	0.2686763126574707	0.7650543738711566	fish
ENSDARG00000003142	0.3180065805112253	-1.416493322004699	fish
ENSDARG00000003144	-1.0394061451799133	0.18361181475790528	fish
ENSDARG00000003146	-0.7276466597261617	-1.216479151076319	fish
ENSDARG00000003151	1.8833811392004343	1.3804611958738884	fish
ENSDARG00000003153	-0.5879864418057641	1.055664796756703	fish
ENSDARG00000003157	-0.353375423599795	-2.4467313984023913	fish
ENSDARG00000003165	2.9690699158027254	-0.212887737090993	fish
ENSDARG00000003167	-1.0495814946387045	-0.1619819147248078	fish
ENSDARG00000003169	2.2126881176898614	1.3476847439453699	fish
ENSDARG00000003175	0.818353739770279	-0.07025263508250941	fish
ENSDARG00000003181	0.4984636624176556	-0.5421797641643031	fish
ENSDARG00000003189	3.7758685455055576	0.677190033338896	fish
ENSDARG00000003193	-0.4794244352532605	1.4087485418729102	fish
ENSDARG00000003197	-0.5326968294477095	-0.6650307162227441	fish
ENSDARG00000003200	1.3842546780793445	0.70602906871151	fish
ENSDARG00000003203	1.632627707586238	0.9767040988772736	fish
ENSDARG00000003205	-1.4393699067700443	0.44590399708996775	fish
ENSDARG00000003206	0.23586995392553928	0.019621838999671768	fish
ENSDARG00000003207	-1.4728651615210993	-0.3391717150698585	fish
ENSDARG00000003208	0.9979227681513545	-0.7793510900424506	fish
ENSDARG00000003213	0.9417582685949245	-1.1217786912761751	fish
ENSDARG00000003216	1.6396094707333515	-0.33614105483055634	fish
ENSDARG00000003217	-3.572637421471966	0.011315906210646097	fish
ENSDARG00000003219	-0.11506980367102462	1.3720652325469562	fish
ENSDARG00000003229	-1.7566457493761667	-2.2199031828444284	fish
ENSDARG00000003235	0.4663691187354832	-0.9045399474414526	fish
ENSDARG00000003244	-2.3734805488894875	0.8664054991153728	fish
ENSDARG00000003250	0.06663742240567044	-0.2062746200428189	fish
ENSDARG00000003251	0.888600410360122	-0.40319959905829583	fish
ENSDARG00000003257	-1.8181588774011068	-1.3902998651286178	fish
ENSDARG00000003259	-0.2714471489172645	-1.6733653726873399	fish
ENSDARG00000003269	4.205669335505772	-1.1847950169730448	fish
ENSDARG00000003270	2.00281667559456	0.018357800866767485	fish
ENSDARG00000003281	0.7398837359009596	0.12337443412689522	fish
ENSDARG00000003287	-0.12007713748766793	0.2963284106297586	fish
ENSDARG00000003290	0.5804412376440113	0.3582710473568626	fish
ENSDARG00000003293	4.036564953742622	-2.9011751606670106	fish
ENSDARG00000003303	1.4591259783699275	-1.8835938438622202	fish
ENSDARG00000003307	-0.7641739687774417	-0.5957253738207929	fish
ENSDARG00000003308	1.6368853842466833	-0.6498044525484586	fish
ENSDARG00000003311	0.5704219170784293	-0.980185387208942	fish
ENSDARG00000003313	1.157089442525763	1.2181209704768117	fish
ENSDARG00000003320	1.767374462213698	0.005295333465555099	fish
ENSDARG00000003326	-0.11593682223308782	1.0072890664604397	fish
ENSDARG00000003328	-2.2302687840342985	-0.26050211049153166	fish
ENSDARG00000003344	1.1060742256374623	0.10889876207020799	fish
ENSDARG00000003373	1.2759739698676065	-2.244970986012341	fish
ENSDARG00000003375	1.431410030047757	-0.20162893887672861	fish
ENSDARG00000003380	-1.8940570108377524	1.0382484926024684	fish
ENSDARG00000003381	-1.7369541984443082	2.1610541836957826	fish
ENSDARG00000003382	-0.30899248614747543	-1.6722658076702897	fish
ENSDARG00000003383	2.062914736430319	-0.23856693548312624	fish
ENSDARG00000003395	0.1882008928989624	4.69264444204113	fish
ENSDARG00000003398	0.35956393691569744	0.4961382410150934	fish
ENSDARG00000003399	-0.601795886188472	-2.935999915116301	fish
ENSDARG00000003403	1.1360988005247006	-0.3844191519873102	fish
ENSDARG00000003411	1.3351149861872136	-1.6831661041095038	fish
ENSDARG00000003420	1.1781925594885485	1.1824400776363166	fish
ENSDARG00000003421	2.0379502658357382	1.0339056528851942	fish
ENSDARG00000003429	1.9207127098464793	0.8697842673999614	fish
ENSDARG00000003444	1.0004285770779213	1.5725964445203626	fish
ENSDARG00000003446	-1.5787522795296838	-1.8927142840182305	fish
ENSDARG00000003449	-0.33871996750680083	-0.8071497597028836	fish
ENSDARG00000003462	1.7776755695505386	-1.3953553586197067	fish
ENSDARG00000003469	0.7676815450585862	1.3590173401667998	fish
ENSDARG00000003475	-2.628710815434454	1.4607175209212988	fish
ENSDARG00000003486	2.118740593479251	0.24897657105600224	fish
ENSDARG00000003487	1.625790911465279	0.6386769863316469	fish
ENSDARG00000003495	0.8700626095004707	1.0806185951214808	fish
ENSDARG00000003512	0.4347456251783818	0.08447904239649207	fish
ENSDARG00000003517	0.18517882945945607	2.492525748314052	fish
ENSDARG00000003519	-0.6725683376609022	2.124593684679206	fish
ENSDARG00000003520	-1.8210284625515931	1.3335445753938076	fish
ENSDARG00000003523	-0.7843470269417866	1.5243892833940602	fish
ENSDARG00000003526	0.0863133657342739	3.393172972533958	fish
ENSDARG00000003527	-0.7871629307444501	0.3227050751171558	fish
ENSDARG00000003531	-0.2562582917063041	1.2131106243136343	fish
ENSDARG00000003533	-0.2172356367342419	4.9237344428924485	fish
ENSDARG00000003544	3.182560797376778	-0.8221562437265296	fish
ENSDARG00000003553	0.8879570794626012	-3.5059742071643374	fish
ENSDARG00000003564	0.6984060628827489	0.8359372348916021	fish
ENSDARG00000003570	2.065439110273425	2.6025985839455976	fish
ENSDARG00000003573	-0.6994517952609841	-1.4588470823709399	fish
ENSDARG00000003576	0.9404506354680088	-1.7860717549933427	fish
ENSDARG00000003584	-2.2391163532024847	0.9383183853930748	fish
ENSDARG00000003592	-1.6820499479466995	0.767230262379788	fish
ENSDARG00000003599	3.890319165706323	1.4761043539386347	fish
ENSDARG00000003607	3.6754346954483212	-0.5148288638420752	fish
ENSDARG00000003615	0.3599328402407954	2.470226801577534	fish
ENSDARG00000003616	0.09138333440688207	-1.640632800833406	fish
ENSDARG00000003631	-0.9517973893229241	0.0447477003702401	fish
ENSDARG00000003632	0.22908705236213822	-1.5904616679787609	fish
ENSDARG00000003641	3.780885094841982	5.415127438878897	fish
ENSDARG00000003655	2.180023537348293	-0.9326725609482531	fish
ENSDARG00000003675	0.25090499671449945	1.0592428896496315	fish
ENSDARG00000003680	1.4485650901665341	-1.502915495212821	fish
ENSDARG00000003681	0.7013131362347658	2.12677795802377	fish
ENSDARG00000003684	-2.0409053113505005	2.254112595609175	fish
ENSDARG00000003693	2.076012902924707	1.5660091482475396	fish
ENSDARG00000003695	3.777413071435265	2.5679329508572617	fish
ENSDARG00000003697	1.1999663321398206	2.365435487724081	fish
ENSDARG00000003699	0.7126340129796027	1.6250330093063257	fish
ENSDARG00000003701	0.00939058558783943	2.473385643599544	fish
ENSDARG00000003705	1.2758337224394105	4.220538873767854	fish
ENSDARG00000003706	-1.2166481632418822	0.3166739760262634	fish
ENSDARG00000003732	1.2174077650417545	1.2241473660454554	fish
ENSDARG00000003749	0.45500586415018396	0.27400930554757996	fish
ENSDARG00000003750	0.6264995792238713	2.584502007041431	fish
ENSDARG00000003751	3.9937772547635837	-1.2752207489837541	fish
ENSDARG00000003754	0.28670845996183064	-0.4403555950835545	fish
ENSDARG00000003757	-2.835062936706906	0.8159221868124215	fish
ENSDARG00000003769	0.844268873627664	0.37519293986704855	fish
ENSDARG00000003776	0.40733865815846154	0.8125858943223133	fish
ENSDARG00000003779	2.834504291720316	0.374611903715278	fish
ENSDARG00000003789	1.3272023068723156	-0.9955711500360657	fish
ENSDARG00000003795	3.219103915484309	1.5900041939319662	fish
ENSDARG00000003797	-1.0123770132870624	1.3903232426905088	fish
ENSDARG00000003808	0.3592034079426007	3.007007370087094	fish
ENSDARG00000003811	0.6857175209263944	0.4957804997555645	fish
ENSDARG00000003818	0.20104606407200193	0.06858797680393054	fish
ENSDARG00000003820	1.4365733772151381	-2.677365399176575	fish
ENSDARG00000003822	-1.0732076754154793	0.49329795852912905	fish
ENSDARG00000003827	-1.797663743442292	-0.43351367561475024	fish
ENSDARG00000003829	0.8160988615099206	-0.422803454332505	fish
ENSDARG00000003835	1.541232735185593	1.5306228312350463	fish
ENSDARG00000003841	-3.5029241167392917	-0.9395568230245503	fish
ENSDARG00000003845	-0.2952243526333536	0.594962510673396	fish
ENSDARG00000003846	-3.315625401757825	-1.7791412736103276	fish
ENSDARG00000003854	2.790885081175191	-0.03281339742554093	fish
ENSDARG00000003860	-0.18934693696156196	1.8004772566058	fish
ENSDARG00000003866	1.4089619163164095	0.7840725595712189	fish
ENSDARG00000003867	-0.39809056196630443	-0.34420036382001185	fish
ENSDARG00000003869	1.0879614872374106	1.831319453376028	fish
ENSDARG00000003872	1.7805641497126863	0.15605303466574275	fish
ENSDARG00000003877	1.5957437612361125	0.024148198775126466	fish
ENSDARG00000003899	-0.38486291965636943	-1.839849480816737	fish
ENSDARG00000003900	-0.054930762396252525	-0.3838164947857914	fish
ENSDARG00000003902	1.3006715114391931	2.5925982955579725	fish
ENSDARG00000003904	-3.561854408078826	0.36427455757879273	fish
ENSDARG00000003909	-3.4671535930182085	-0.6817139350772641	fish
ENSDARG00000003910	1.635282408502807	0.38626800961601365	fish
ENSDARG00000003920	0.008259241776503702	1.3491948831825358	fish
ENSDARG00000003925	-1.2665841668786717	-0.42648256654393846	fish
ENSDARG00000003927	0.9671303718157774	0.703741975755123	fish
ENSDARG00000003931	0.8084792442729304	2.8116623461287116	fish
ENSDARG00000003934	2.54792646587424	-2.395713522372091	fish
ENSDARG00000003938	1.2965976250519224	1.5329925763720367	fish
ENSDARG00000003940	0.5681571611191	1.2275251892465238	fish
ENSDARG00000003941	0.6811795565236153	0.29278408795503647	fish
ENSDARG00000003952	1.3645185456635707	-0.5134491595273682	fish
ENSDARG00000003961	-0.2088970825733232	2.761819291189763	fish
ENSDARG00000003963	2.0533014233667357	-4.252964022802004	fish
ENSDARG00000003965	-0.5708392643946025	-3.2603515946436046	fish
ENSDARG00000003968	1.2968137386862466	1.5773689853963924	fish
ENSDARG00000003971	-1.1387975132636154	-4.5034782265511675	fish
ENSDARG00000003973	-0.5844911577943749	-0.6412334532996344	fish
ENSDARG00000003974	-0.11944455323736933	-0.5533066084507373	fish
ENSDARG00000003977	-1.934415274557685	2.5156635602337496	fish
ENSDARG00000003984	-0.1769857516723625	-0.2986143625275624	fish
ENSDARG00000003989	0.22549394236655085	-1.282664543949321	fish
ENSDARG00000003991	0.5055721973481264	-3.44330256273125	fish
ENSDARG00000003994	0.11602553233482304	1.1072540995549878	fish
ENSDARG00000003998	1.9137779371465702	-1.5579304262710565	fish
ENSDARG00000004015	-2.682347940870905	-2.329630560340396	fish
ENSDARG00000004017	1.0746656803860535	0.2563042429206701	fish
ENSDARG00000004023	-1.0166430899043002	-2.665889210620863	fish
ENSDARG00000004034	3.1987694612566924	1.718546925548537	fish
ENSDARG00000004037	-0.814388711436675	0.6955363776394731	fish
ENSDARG00000004046	-2.0539928840787507	-1.380305717959637	fish
ENSDARG00000004049	1.6778933656366029	4.015223282668246	fish
ENSDARG00000004051	-2.9234833602859434	0.46219899085701394	fish
ENSDARG00000004055	0.8633916408992696	1.2929974645404985	fish
ENSDARG00000004059	1.934395336759796	-1.024938070532582	fish
ENSDARG00000004060	0.9280084337585592	0.07107419663065077	fish
ENSDARG00000004074	1.2607576055563152	-1.4687063136665324	fish
ENSDARG00000004078	-0.17023382182122293	1.6892165798084942	fish
ENSDARG00000004082	1.288624404345593	-0.21882623203022417	fish
ENSDARG00000004094	2.645155332512804	1.4903673064456042	fish
ENSDARG00000004105	-1.6863860073394885	1.8208291191832018	fish
ENSDARG00000004111	1.559211087397685	-1.9723153055795644	fish
ENSDARG00000004114	-2.3955092828147593	1.1834911405667692	fish
ENSDARG00000004115	1.1454813935529196	-1.1993438273931438	fish
ENSDARG00000004130	-1.6039647463870066	1.599569419677174	fish
ENSDARG00000004131	-0.7035567009226699	-0.6525373696765882	fish
ENSDARG00000004132	0.09163082527739987	0.23405931215142473	fish
ENSDARG00000004141	-0.6374586319476697	2.0725919872025855	fish
ENSDARG00000004150	0.4903587697128956	-0.46948508083549984	fish
ENSDARG00000004151	3.3112492056883185	-0.5531651255819967	fish
ENSDARG00000004154	3.5663420224529965	-2.0935681920712748	fish
ENSDARG00000004158	0.815643054311052	-1.2198639218078176	fish
ENSDARG00000004160	0.7853533720181927	0.9294422583855754	fish
ENSDARG00000004161	2.7459145590252128	0.2857188171373542	fish
ENSDARG00000004167	-0.6870800099760462	0.01499843257791888	fish
ENSDARG00000004169	-0.2810909634903681	2.6929832681983896	fish
ENSDARG00000004171	1.8737527000590035	2.669803689829752	fish
ENSDARG00000004173	1.6561995991598033	1.2471018852107558	fish
ENSDARG00000004174	1.4000386526648654	1.234540119046233	fish
ENSDARG00000004176	0.006818147140497749	-0.3130879691317325	fish
ENSDARG00000004184	0.6206337415794193	-0.8061916457418835	fish
ENSDARG00000004187	2.734452263828098	-0.7220170230178754	fish
ENSDARG00000004189	-0.11559793720892095	2.004894103842078	fish
ENSDARG00000004196	3.238258295203872	-1.8410456449335666	fish
ENSDARG00000004199	-3.027868032184007	0.5326358950054572	fish
ENSDARG00000004204	0.06521666835379081	1.777214891486543	fish
ENSDARG00000004211	-1.1210138055075596	1.2316613243233312	fish
ENSDARG00000004218	0.02441429000860683	-1.6656071414559888	fish
ENSDARG00000004232	-0.3289035026784414	-3.2586444145181623	fish
ENSDARG00000004243	0.5113064509468687	-0.5219789015262742	fish
ENSDARG00000004246	-0.9208106695410097	-0.5614270891688181	fish
ENSDARG00000004251	-0.964222570287143	1.5202915708740812	fish
ENSDARG00000004256	0.6733257917378942	-3.750340865959086	fish
ENSDARG00000004260	-2.3738604047636604	0.3514487455658091	fish
ENSDARG00000004261	-0.5683050542038007	0.32058406979944243	fish
ENSDARG00000004262	-2.142891007727743	1.0113804063428384	fish
ENSDARG00000004270	-0.30724314041736106	0.8505558714929257	fish
ENSDARG00000004274	-0.20074962720663167	-0.13944091080134013	fish
ENSDARG00000004280	0.972639089761261	0.5276069517845218	fish
ENSDARG00000004282	3.1471103390636173	-1.8247778057066657	fish
ENSDARG00000004296	0.5685642982570079	0.3146412985641217	fish
ENSDARG00000004297	1.1862313897500774	-2.4180486755424124	fish
ENSDARG00000004301	5.20408047640447	-1.5567411311508779	fish
ENSDARG00000004302	2.0743528550622945	-0.36199968666880483	fish
ENSDARG00000004305	1.2299384036283343	-1.2819980755813505	fish
ENSDARG00000004306	-0.5928837962038245	0.020860220709342972	fish
ENSDARG00000004307	0.03193153234556344	-1.2656200197826528	fish
ENSDARG00000004311	1.383473870758692	0.10816762157299312	fish
ENSDARG00000004318	-2.8387409725460238	2.712269961203067	fish
ENSDARG00000004322	1.335839601016464	-0.4057255149154589	fish
ENSDARG00000004325	-1.114351842698788	1.659501052350114	fish
ENSDARG00000004328	0.26747614383596546	-1.9702454704929544	fish
ENSDARG00000004336	2.0004995065413627	0.20873629434813382	fish
ENSDARG00000004343	-1.0093602705407458	-1.2497335351095458	fish
ENSDARG00000004358	2.6724098096632494	0.7589133911284925	fish
ENSDARG00000004363	-0.47282485740774	-0.7287534306450215	fish
ENSDARG00000004372	1.3130110142922544	0.7122649639559029	fish
ENSDARG00000004377	0.36758154790840886	2.3517547186368515	fish
ENSDARG00000004378	2.321022029567052	0.8116278154677852	fish
ENSDARG00000004386	-1.0555999193834342	-1.2200884454139749	fish
ENSDARG00000004392	-4.699262726021221	-0.5770483796505026	fish
ENSDARG00000004396	-3.0229438459655515	-1.6135021014407003	fish
ENSDARG00000004402	0.7488812501862416	-1.6805469155578519	fish
ENSDARG00000004405	-4.397167857371217	-2.0453278497633525	fish
ENSDARG00000004406	4.59564359897345	-2.1163900484874003	fish
ENSDARG00000004415	-0.398898995301553	-1.4925542041681925	fish
ENSDARG00000004427	0.11957069051651265	-1.096955779087886	fish
ENSDARG00000004433	-0.9893196197819428	0.6105841292985024	fish
ENSDARG00000004436	-1.4536748784945082	0.9211742494038878	fish
ENSDARG00000004445	3.2149353936222105	-0.1346873283697462	fish
ENSDARG00000004447	-0.32816548694615133	-1.2825619876182746	fish
ENSDARG00000004451	-1.4009991742071304	-1.4112065694785947	fish
ENSDARG00000004452	1.1713123904696319	1.6436419749056337	fish
ENSDARG00000004455	-1.506689889260714	0.511086695800189	fish
ENSDARG00000004459	0.43215864231638246	0.3462033511679116	fish
ENSDARG00000004460	1.2142477342919613	0.03467609408974361	fish
ENSDARG00000004470	-0.5324705819238084	1.8018436735048116	fish
ENSDARG00000004472	-0.6545953918964128	-0.8830275138411693	fish
ENSDARG00000004473	0.7387635878498172	-1.9536298434051629	fish
ENSDARG00000004497	-1.7521754897073754	-0.24091621177333564	fish
ENSDARG00000004498	-3.289612738089551	0.40824062249350923	fish
ENSDARG00000004502	2.653607207601985	-1.0412918300531977	fish
ENSDARG00000004517	-0.2225097320273887	2.304312613357276	fish
ENSDARG00000004525	-0.9322223105022922	-2.94452226254761	fish
ENSDARG00000004527	0.3678715176425929	2.7821358154382967	fish
ENSDARG00000004529	-0.3063515809093737	0.7455303474087757	fish
ENSDARG00000004537	-1.774147872890434	2.1128614748177728	fish
ENSDARG00000004539	0.5412829935393124	1.0783982949216986	fish
ENSDARG00000004574	-1.674635203488775	1.0735761735509028	fish
ENSDARG00000004576	-0.12719919617502262	-0.15936467118880673	fish
ENSDARG00000004577	1.289017855174251	-2.2069202554473786	fish
ENSDARG00000004580	0.11717611023749602	0.11942950260718715	fish
ENSDARG00000004581	0.7931159324944231	3.02324867693785	fish
ENSDARG00000004586	0.8042593513422506	-0.5772252099441881	fish
ENSDARG00000004587	-0.7190433075185511	-0.33777072831361266	fish
ENSDARG00000004588	2.921160723322955	-3.4828977010350113	fish
ENSDARG00000004592	-0.8250877758097845	-0.06876940922062953	fish
ENSDARG00000004594	-3.1668930211810404	0.4334141610224932	fish
ENSDARG00000004597	0.5375196088569255	0.7484240148393184	fish
ENSDARG00000004598	-3.612786900096264	0.6060509863427685	fish
ENSDARG00000004616	-0.08817948769280491	-0.7103374379979449	fish
ENSDARG00000004618	-3.227379979533512	1.3508453117021628	fish
ENSDARG00000004621	2.687346627577557	-0.3762060270439856	fish
ENSDARG00000004627	2.3484012682174	-0.30060187750783784	fish
ENSDARG00000004632	0.21855554470547822	-2.032132771057354	fish
ENSDARG00000004635	0.6366757822375692	-0.14349697507947184	fish
ENSDARG00000004636	-0.08517880625825633	1.7969688299772737	fish
ENSDARG00000004643	-1.0729918261174625	3.2843726147349543	fish
ENSDARG00000004647	-1.8116649267270186	1.0498093397010646	fish
ENSDARG00000004648	0.6139133294649327	-2.1536893548730056	fish
ENSDARG00000004658	3.6619721357110695	-1.2327195113864033	fish
ENSDARG00000004672	-0.4169932288825297	0.5065788228720426	fish
ENSDARG00000004680	-0.17915277268278013	1.7750310392683262	fish
ENSDARG00000004687	0.1242663619673813	3.148150353949439	fish
ENSDARG00000004692	0.3802636572128151	2.341984781001504	fish
ENSDARG00000004695	0.9295986596967343	-1.2979004706724013	fish
ENSDARG00000004696	-1.0833842831663465	0.7443392821892858	fish
ENSDARG00000004697	1.297602223955431	-0.8009699697098929	fish
ENSDARG00000004706	1.8200122117947966	0.46256493691550643	fish
ENSDARG00000004712	2.3470300076165267	-2.1898181050465895	fish
ENSDARG00000004713	0.2554554353360231	-0.0773291773021089	fish
ENSDARG00000004714	1.7009469153309715	0.606419802509352	fish
ENSDARG00000004724	-0.8425660650431659	0.4987949524437085	fish
ENSDARG00000004726	0.7493493425290987	0.5857326534807852	fish
ENSDARG00000004735	1.7124147297992898	2.452247294702621	fish
ENSDARG00000004745	-1.1256746910713773	-0.9759327447958986	fish
ENSDARG00000004748	-0.7666619691232605	1.8346657525933863	fish
ENSDARG00000004753	0.7978237374453782	1.6984384262053578	fish
ENSDARG00000004754	2.3698140451240604	1.7945486708406186	fish
ENSDARG00000004757	4.4381805012456095	1.432897844190454	fish
ENSDARG00000004771	0.970029676611037	-0.16252026835505934	fish
ENSDARG00000004774	-1.4231623177692656	1.2533612023560248	fish
ENSDARG00000004782	1.4328058722282928	0.2938150692077953	fish
ENSDARG00000004785	-0.8640801032133332	0.3848371981411608	fish
ENSDARG00000004794	-1.71079400422318	0.12408761694367054	fish
ENSDARG00000004796	-0.7249114930025549	1.9251726142479682	fish
ENSDARG00000004806	0.26852749747803273	0.5329236339756445	fish
ENSDARG00000004823	-0.43625978018650774	1.5526214153749098	fish
ENSDARG00000004830	2.601182466577072	2.8269120292991836	fish
ENSDARG00000004836	-0.33921185220551786	-1.2556206506979504	fish
ENSDARG00000004840	1.5455653507056997	-1.6683560363695367	fish
ENSDARG00000004843	0.9320738569616435	-0.7285800161306241	fish
ENSDARG00000004851	-1.4232754878880376	-3.6188250498231573	fish
ENSDARG00000004861	2.5152626449184132	-0.43359398016675127	fish
ENSDARG00000004864	-0.26155455128473964	-2.594057712765861	fish
ENSDARG00000004866	1.6163004489768138	0.6462809466945494	fish
ENSDARG00000004869	1.3507185222922717	-0.05351793493342571	fish
ENSDARG00000004870	3.721274753311581	-1.1889443477228805	fish
ENSDARG00000004874	-2.6112795347062847	-0.0013512813288580122	fish
ENSDARG00000004877	0.3660385911825812	-0.6410286492555064	fish
ENSDARG00000004880	-0.38148899781540524	0.45952858948609765	fish
ENSDARG00000004889	0.47462642522505105	2.269457415837462	fish
ENSDARG00000004891	-0.27111202555282066	3.712540654859968	fish
ENSDARG00000004906	1.988415549287425	1.817141933240717	fish
ENSDARG00000004925	0.8798502235589303	0.06099801076216726	fish
ENSDARG00000004930	-0.35385841356135217	1.039414766756677	fish
ENSDARG00000004931	2.3657094576689692	0.7702308465838312	fish
ENSDARG00000004932	0.8457493721383632	-4.332112404141031	fish
ENSDARG00000004937	-1.40379266747556	-2.5956995196199477	fish
ENSDARG00000004939	0.9237393871260202	3.3320191247642863	fish
ENSDARG00000004948	1.701422332950864	-0.6046943991991824	fish
ENSDARG00000004952	-1.7213572914861328	-0.4070406292869504	fish
ENSDARG00000004953	-1.0531222320581175	1.093185260449384	fish
ENSDARG00000004954	-1.5343951923375336	-0.9308247151207079	fish
ENSDARG00000004956	-0.26130659694040625	-0.14619558341320293	fish
ENSDARG00000004964	-1.1075407347972732	-1.4472364361600514	fish
ENSDARG00000004979	1.5710306909825358	-3.175148634110931	fish
ENSDARG00000004988	1.8465088415878936	0.5590693257352395	fish
ENSDARG00000005002	0.5226045034764697	0.7967059806888565	fish
ENSDARG00000005004	2.5328794208055867	-0.1408072623136684	fish
ENSDARG00000005015	0.42449282237492214	0.29369509213560585	fish
ENSDARG00000005023	1.906057134937658	1.9312693869680664	fish
ENSDARG00000005026	-1.351758893154997	1.6564717412741383	fish
ENSDARG00000005034	-0.6980170604955044	-0.012425980593881133	fish
ENSDARG00000005049	2.4886763358562187	-0.1343691083185505	fish
ENSDARG00000005050	-0.2735921588071766	-4.069812621742883	fish
ENSDARG00000005057	-0.8181692720835461	0.7183409225801467	fish
ENSDARG00000005058	0.19984249475284516	1.00906144753268	fish
ENSDARG00000005078	-2.0156666242647896	-0.9538896077108995	fish
ENSDARG00000005085	3.3982683206723103	-0.5321580257537663	fish
ENSDARG00000005092	-2.0607508646674417	0.032413393355066544	fish
ENSDARG00000005095	1.1797034766378969	0.6906730362120919	fish
ENSDARG00000005098	-0.8497791496527669	-0.6301604452371442	fish
ENSDARG00000005104	-0.2982753539261709	-0.314541167645055	fish
ENSDARG00000005108	3.7642618222880913	0.5602416947570977	fish
ENSDARG00000005112	0.40432602086994496	3.3809153620575785	fish
ENSDARG00000005115	0.394495904222329	1.349484247107949	fish
ENSDARG00000005122	2.838274276030838	2.144658304463733	fish
ENSDARG00000005126	2.8981429849228046	-2.698528235033822	fish
ENSDARG00000005128	-1.5795241392496562	1.4375321595365078	fish
ENSDARG00000005134	1.0901158134292641	1.4863551926813605	fish
ENSDARG00000005139	0.7978314168776012	0.06365563659786953	fish
ENSDARG00000005141	0.9030066960423556	1.7870280600858626	fish
ENSDARG00000005150	1.5113855535549459	-0.9059759767319866	fish
ENSDARG00000005154	-0.29200683010206724	-0.629242014538508	fish
ENSDARG00000005159	1.6436283043650395	-1.9255157954867406	fish
ENSDARG00000005162	2.4043506073153553	1.8093289695984403	fish
ENSDARG00000005163	1.1176971508060187	-0.2981558581943872	fish
ENSDARG00000005172	1.1375279400194374	-0.0709813370805942	fish
ENSDARG00000005176	-0.7033769911136407	-0.6381974808102483	fish
ENSDARG00000005179	1.6720329055670664	1.3398124905070743	fish
ENSDARG00000005185	1.1705456166171897	-0.09199164047987593	fish
ENSDARG00000005186	3.3437313433620983	-0.4875938605950274	fish
ENSDARG00000005191	4.240005146746902	2.0193192197543595	fish
ENSDARG00000005210	-1.67419163258834	0.33311746852585	fish
ENSDARG00000005218	2.5160048559886863	-2.2785093536075114	fish
ENSDARG00000005220	-0.1714342201119937	0.5357148592185947	fish
ENSDARG00000005221	2.8791155718302646	-0.3498801029120605	fish
ENSDARG00000005230	2.2761590493614223	2.5619609673370496	fish
ENSDARG00000005232	-0.863345010662038	-1.5704811136835792	fish
ENSDARG00000005236	-2.391661256418933	2.392856042015084	fish
ENSDARG00000005246	-0.17841074606179533	-0.07575424040212995	fish
ENSDARG00000005251	0.5777204343360413	2.512523388985922	fish
ENSDARG00000005254	2.472035069600828	-0.25009776625556324	fish
ENSDARG00000005274	-0.30429512287352767	0.25474972488007164	fish
ENSDARG00000005284	1.8725298976044047	-4.7054364819230825	fish
ENSDARG00000005315	1.4573818577414435	3.197706841958566	fish
ENSDARG00000005318	1.5146049190057265	3.9613757034602224	fish
ENSDARG00000005320	-0.9235965738791421	-0.3497558565043918	fish
ENSDARG00000005327	-2.515593237604876	-1.4443251943937467	fish
ENSDARG00000005332	-1.2607575651253078	-0.41571122520673015	fish
ENSDARG00000005335	3.071664388420761	-1.5951435691053475	fish
ENSDARG00000005343	-0.680773553881842	-1.8503778348375572	fish
ENSDARG00000005350	1.073739905894014	1.0774537687254127	fish
ENSDARG00000005355	2.8987997966403056	-2.0791849610925546	fish
ENSDARG00000005356	-0.4595322492995921	0.8578642344634547	fish
ENSDARG00000005359	2.444953725039877	3.5351828138708625	fish
ENSDARG00000005368	-1.2182290774538875	1.4300034275926754	fish
ENSDARG00000005371	-1.2154600094471595	0.9443757024542175	fish
ENSDARG00000005372	0.4598455969112774	1.520610191354613	fish
ENSDARG00000005374	-0.758054235091747	0.06582767017785342	fish
ENSDARG00000005382	-3.6275589581974432	-2.6264373271364536	fish
ENSDARG00000005392	-0.14525785427466686	1.507772375797481	fish
ENSDARG00000005394	0.7731157482100273	0.3007106413114168	fish
ENSDARG00000005397	1.6068931812539051	0.37707410800531127	fish
ENSDARG00000005414	-1.6932975476131964	-1.3822841025610377	fish
ENSDARG00000005416	1.3138471088972892	-0.15797289400827633	fish
ENSDARG00000005423	1.7587682714144743	1.5720466109039997	fish
ENSDARG00000005448	-3.6339775284803655	-1.233137250217947	fish
ENSDARG00000005451	3.8239571183496537	1.154610311224297	fish
ENSDARG00000005453	0.813703498208953	-0.6101791809773539	fish
ENSDARG00000005454	-0.7980229774639701	3.5116601087192274	fish
ENSDARG00000005456	-0.7817279863288192	1.0713444183312661	fish
ENSDARG00000005458	-0.32468025082875707	-0.9875722075480742	fish
ENSDARG00000005462	1.8671661279001832	-0.5767006212853794	fish
ENSDARG00000005463	2.9037842280074533	-2.8931277834227203	fish
ENSDARG00000005464	-0.5725969311923678	1.4054481853050824	fish
ENSDARG00000005468	3.7210166255022306	-0.5013155642839704	fish
ENSDARG00000005476	0.8124071683744772	1.6944685363825647	fish
ENSDARG00000005479	1.4695922622581852	0.8176843330704654	fish
ENSDARG00000005481	0.47790063961053153	-1.8780197144327406	fish
ENSDARG00000005482	2.9288216664599376	-0.7097239921090387	fish
ENSDARG00000005485	-0.45811627723444903	0.24101690295059822	fish
ENSDARG00000005500	1.0967067074915804	-1.2294554484514433	fish
ENSDARG00000005510	-3.0081037355593607	-1.246439848348299	fish
ENSDARG00000005513	1.981111486084531	5.700676850626276	fish
ENSDARG00000005518	1.1072771866220816	1.698379728078725	fish
ENSDARG00000005522	0.40800780272466275	-1.497106230293511	fish
ENSDARG00000005525	-0.8434785973497713	0.6033274928122556	fish
ENSDARG00000005526	0.013369430296519	1.7599723159430654	fish
ENSDARG00000005536	-0.5159547642269672	0.04668211101883874	fish
ENSDARG00000005540	-0.8206154295400291	-0.5558874277758666	fish
ENSDARG00000005541	-1.6922556118524177	-1.6977419187447234	fish
ENSDARG00000005544	2.273560934937859	-0.6921936882978578	fish
ENSDARG00000005547	0.4473200571099397	0.05581955606628673	fish
ENSDARG00000005549	0.24118583760859524	-1.2129458820650596	fish
ENSDARG00000005551	0.7669903749259273	1.3412528534878017	fish
ENSDARG00000005559	2.409228865162938	-6.300812712903076	fish
ENSDARG00000005560	4.078776790567465	-0.18332115174614186	fish
ENSDARG00000005561	-0.18001054886784104	2.1674951965516773	fish
ENSDARG00000005565	-0.6588629532921356	2.950147890321103	fish
ENSDARG00000005574	0.045639424996742214	-2.101829973975599	fish
ENSDARG00000005576	0.014026563430444686	1.1000412227019503	fish
ENSDARG00000005578	3.2168660725565994	-0.35988986331054523	fish
ENSDARG00000005586	4.309582467708526	-1.8558355985811938	fish
ENSDARG00000005590	-0.2969909273443521	0.5987457175495424	fish
ENSDARG00000005595	-1.3812484715798983	1.5086776080895605	fish
ENSDARG00000005606	-1.973823955732025	0.3357944545142273	fish
ENSDARG00000005612	1.968242793665758	-1.4780702124161849	fish
ENSDARG00000005616	-3.355201293774809	1.9547911094494927	fish
ENSDARG00000005619	-0.8143060646939014	-1.6399058628382162	fish
ENSDARG00000005625	1.0543058697883048	0.03913340327463344	fish
ENSDARG00000005626	1.561295179890963	-0.009091197784462993	fish
ENSDARG00000005629	0.7518040164081385	-1.3946526745668915	fish
ENSDARG00000005640	-2.1806384148853435	-1.1569418847198312	fish
ENSDARG00000005643	2.571663265065325	2.289927442541675	fish
ENSDARG00000005645	2.3939222632799377	1.1470930390426162	fish
ENSDARG00000005651	-0.7677983332228577	1.283961719690289	fish
ENSDARG00000005652	2.1497187786236465	-0.8016532024963265	fish
ENSDARG00000005670	0.44149633231648344	0.3500060341922295	fish
ENSDARG00000005673	-1.2893840215172714	0.552964870384831	fish
ENSDARG00000005675	2.0264877242597845	2.0923603363792878	fish
ENSDARG00000005679	1.739594059475131	0.3696222964263949	fish
ENSDARG00000005690	2.3131001511117377	-1.6143316138948347	fish
ENSDARG00000005699	1.1194509369609227	1.038373593200443	fish
ENSDARG00000005704	-0.05950916606908827	2.315184784462638	fish
ENSDARG00000005713	1.7214865816618656	-1.3256044963217408	fish
ENSDARG00000005738	-3.50460242537867	-0.9115208375771823	fish
ENSDARG00000005739	0.6154521688925191	1.4855055771324799	fish
ENSDARG00000005749	-1.675081781430081	0.7750829981717614	fish
ENSDARG00000005754	3.0199015267645373	1.3622288418613036	fish
ENSDARG00000005762	1.855371431161558	3.147124146620585	fish
ENSDARG00000005772	0.9341820490159088	-0.31663866175701605	fish
ENSDARG00000005774	4.755934393667827	-0.5311864132230405	fish
ENSDARG00000005775	1.8235292814263375	1.3722720795520609	fish
ENSDARG00000005776	-0.7108804488430434	1.8766732821990968	fish
ENSDARG00000005786	1.4924972350652084	1.3737853352205498	fish
ENSDARG00000005789	-1.7762988414075966	-0.3463401588786801	fish
ENSDARG00000005791	3.4461421520513045	-0.76794372864853	fish
ENSDARG00000005799	1.5901955771165799	1.8570676642774517	fish
ENSDARG00000005800	-0.45465199496017633	0.23660993572093392	fish
ENSDARG00000005821	-2.1635466245600226	3.0865374010725253	fish
ENSDARG00000005823	-2.6332233764558537	-1.7432914603380618	fish
ENSDARG00000005827	0.9994289431707656	0.30166654219469036	fish
ENSDARG00000005828	-0.619488885271322	0.8648870500384034	fish
ENSDARG00000005840	1.8328926638847989	1.9716829908019595	fish
ENSDARG00000005841	-0.04878001673669628	-0.08095944139390861	fish
ENSDARG00000005842	1.1604431078382944	-1.1059935596504331	fish
ENSDARG00000005846	-1.8448250868152227	-4.741177462745381	fish
ENSDARG00000005853	2.460367595901124	2.4455092216152914	fish
ENSDARG00000005861	1.1561596198833504	-0.7757535424243134	fish
ENSDARG00000005865	-3.314694498712766	0.23340484151311364	fish
ENSDARG00000005867	-0.8804743070886791	1.9185551719056353	fish
ENSDARG00000005870	-1.1002814276999828	0.21577080409582697	fish
ENSDARG00000005883	2.0293018942484107	1.0716586007758349	fish
ENSDARG00000005891	-0.5856751842853944	1.6024578720605065	fish
ENSDARG00000005894	1.2477060371454771	1.4884549174424548	fish
ENSDARG00000005897	2.5357886315468408	1.101350765869471	fish
ENSDARG00000005908	-2.496068816574714	-3.984716035922478	fish
ENSDARG00000005913	1.4171502606474626	1.0026414951946583	fish
ENSDARG00000005916	-0.7814566224339473	0.31298979618622536	fish
ENSDARG00000005924	1.1447372327101792	3.0005683881188405	fish
ENSDARG00000005926	2.515061863735922	1.2182402930723522	fish
ENSDARG00000005927	-0.14364329554523414	-0.3435741329038218	fish
ENSDARG00000005941	3.142496375243363	1.9555648670164711	fish
ENSDARG00000005943	-0.6262247694990966	-0.011928251204961469	fish
ENSDARG00000005945	0.8444008871410024	0.8988615300526639	fish
ENSDARG00000005948	-0.32443472716165933	0.2260325567299415	fish
ENSDARG00000005972	-0.37350470407551256	0.03221327481211854	fish
ENSDARG00000005980	1.574857743241701	1.4307859318081133	fish
ENSDARG00000005989	1.4354614629220048	-1.3150108499089568	fish
ENSDARG00000005993	-2.155890356839724	0.06675095942580556	fish
ENSDARG00000006003	1.274775545517507	-1.954745120505198	fish
ENSDARG00000006008	1.324408563589723	-2.002704185764113	fish
ENSDARG00000006010	-3.953751004310767	-0.5717177549448224	fish
ENSDARG00000006011	1.5464818278216779	-1.6579471514948332	fish
ENSDARG00000006019	3.089110145437222	2.937329764925206	fish
ENSDARG00000006025	1.448537287644396	-0.2168785408555324	fish
ENSDARG00000006029	0.06120125455511288	1.592315291884942	fish
ENSDARG00000006031	1.8157048893510426	1.3635552838133553	fish
ENSDARG00000006038	2.13517537663797	-2.39293148845437	fish
ENSDARG00000006040	-0.77242585430884	0.38410432445640325	fish
ENSDARG00000006044	-0.23961624867652515	-0.878656589283143	fish
ENSDARG00000006052	-2.0177239685384154	1.0312128610044404	fish
ENSDARG00000006060	-1.9044925885074129	2.4951079418559226	fish
ENSDARG00000006062	-0.6740196925469915	0.9775605319561188	fish
ENSDARG00000006065	2.88526791351665	-0.43186087309434545	fish
ENSDARG00000006074	-0.49664677567319354	-0.2135746795874256	fish
ENSDARG00000006092	2.9954440922150942	2.5637950015781747	fish
ENSDARG00000006093	-0.7048826450651933	-1.052349643062124	fish
ENSDARG00000006094	0.161891905433004	0.1980265076659369	fish
ENSDARG00000006110	1.0072383434211671	-3.6073762676078163	fish
ENSDARG00000006112	-1.396576324163124	2.1213384694402357	fish
ENSDARG00000006120	-1.3498249869201375	-0.7245194886759229	fish
ENSDARG00000006124	-0.6879387176246732	0.24995319119967477	fish
ENSDARG00000006125	0.7035041291218298	0.331052904631974	fish
ENSDARG00000006128	1.0693770294152545	1.347501047605801	fish
ENSDARG00000006137	-1.242100807368357	1.9212069374622252	fish
ENSDARG00000006151	-0.7588324761580398	-0.9059547937145396	fish
ENSDARG00000006169	0.28178759563989936	-1.5213784858820938	fish
ENSDARG00000006174	-1.3144189545597915	1.722401073508884	fish
ENSDARG00000006181	-1.0833177597373809	-0.6765097466007418	fish
ENSDARG00000006192	2.393504554480177	-0.024336996660910826	fish
ENSDARG00000006196	1.6276900840082003	0.4912436198990982	fish
ENSDARG00000006200	1.9825009775282345	3.0883564545849898	fish
ENSDARG00000006202	-0.24057092744477054	-0.41905692125815797	fish
ENSDARG00000006207	3.4418409560826837	-0.8915992587316997	fish
ENSDARG00000006215	-0.15469963638279882	1.832113103495886	fish
ENSDARG00000006219	-0.8706541630782625	0.5373310481524664	fish
ENSDARG00000006220	-0.7955532332897061	1.9421581703714426	fish
ENSDARG00000006225	1.1427452978147503	0.5910275617397308	fish
ENSDARG00000006235	-2.871796694686363	0.38406505397259677	fish
ENSDARG00000006240	1.0029119251573568	-0.0022567974227779225	fish
ENSDARG00000006242	-0.48376939214288306	0.3587063879293663	fish
ENSDARG00000006251	0.841317778527909	-0.5385217650921663	fish
ENSDARG00000006253	1.0498373108250845	-1.8538156562630772	fish
ENSDARG00000006257	-0.546728773011259	-0.026726808050400785	fish
ENSDARG00000006260	4.5271528578779465	2.4702872937220044	fish
ENSDARG00000006266	0.3939606639259256	0.43250212483562694	fish
ENSDARG00000006272	2.0637058414433183	0.5834179248907364	fish
ENSDARG00000006279	-0.465901504495939	-1.156577351033288	fish
ENSDARG00000006283	1.24617205976855	3.5933544830239312	fish
ENSDARG00000006288	0.6755524772456508	-3.0917457649424755	fish
ENSDARG00000006290	1.532721213449884	-3.2774321931942834	fish
ENSDARG00000006292	-0.2563873966381951	0.7560111692198697	fish
ENSDARG00000006299	-0.375474400839003	-0.3813432156103478	fish
ENSDARG00000006300	0.6507911215479716	0.9165227092979769	fish
ENSDARG00000006307	-0.21135837328882398	-0.868863679920756	fish
ENSDARG00000006308	-1.8235602880508517	1.9377174044951109	fish
ENSDARG00000006314	1.07573590480877	2.035763098288225	fish
ENSDARG00000006316	3.5155903688029677	1.1968033531407112	fish
ENSDARG00000006332	2.2268074058177625	-1.4143678683127594	fish
ENSDARG00000006350	-1.1662513707836712	-2.8004660634387544	fish
ENSDARG00000006353	0.8524378733520259	0.7765850468338225	fish
ENSDARG00000006356	1.2134319048200362	-0.5534200973910252	fish
ENSDARG00000006368	-1.7964421781308628	-0.36693061477724204	fish
ENSDARG00000006370	2.087932386953177	0.7540191686219835	fish
ENSDARG00000006372	-4.039751992426735	2.020665297556532	fish
ENSDARG00000006383	0.18870385141003843	0.023652777365899456	fish
ENSDARG00000006385	1.7951203613782352	-3.529228364790291	fish
ENSDARG00000006389	1.8189167532448907	0.39392037869303687	fish
ENSDARG00000006392	-3.058146023091987	0.8193056874913041	fish
ENSDARG00000006395	0.984108589104672	-0.8447200885053445	fish
ENSDARG00000006396	0.4151854797619168	1.432981160508317	fish
ENSDARG00000006397	1.9125113103222284	0.2941182467573748	fish
ENSDARG00000006399	-0.5346574987473324	0.6046002147083351	fish
ENSDARG00000006408	1.9032592516409614	2.8336296172510917	fish
ENSDARG00000006409	-0.7736342227266265	-0.6344779061874007	fish
ENSDARG00000006413	2.0260616612823017	0.4112885770928938	fish
ENSDARG00000006420	1.0770631031798805	-0.7703853370341625	fish
ENSDARG00000006422	-1.725644614784381	1.7477311665582547	fish
ENSDARG00000006427	2.293108895932724	0.9749512560153623	fish
ENSDARG00000006434	-1.3321078230220964	0.06836577351615473	fish
ENSDARG00000006447	0.8209533832171413	-0.7793721432050521	fish
ENSDARG00000006456	1.0804033605013665	1.17596553969023	fish
ENSDARG00000006467	-0.6885089828753466	-0.006980445506859055	fish
ENSDARG00000006468	-0.25002744886418726	0.8909009284439106	fish
ENSDARG00000006474	0.9732915011876926	-0.661393079411343	fish
ENSDARG00000006477	0.1669594024224805	2.182213272733774	fish
ENSDARG00000006487	0.13848312690452674	0.6021374863842617	fish
ENSDARG00000006491	-1.0437277533068399	-0.3963809503477607	fish
ENSDARG00000006497	1.0915431650183927	2.3952583637870712	fish
ENSDARG00000006501	-2.505454799022196	1.5346073372933642	fish
ENSDARG00000006508	1.6124972104165254	-0.658746301488863	fish
ENSDARG00000006514	0.9687240244933928	0.20646823641302076	fish
ENSDARG00000006522	2.8374091969206057	-2.0303173575475126	fish
ENSDARG00000006524	0.9911997866081846	1.9134029700042448	fish
ENSDARG00000006526	0.3981362706380942	2.663044458117666	fish
ENSDARG00000006527	0.8993099505167764	2.196111123166926	fish
ENSDARG00000006545	-0.6263496712806863	-0.4405247887415407	fish
ENSDARG00000006546	0.3170022759281883	0.3013048981204082	fish
ENSDARG00000006553	-0.16375853557899467	0.11633056145516368	fish
ENSDARG00000006560	1.6014446496782702	-2.2841128985005716	fish
ENSDARG00000006566	0.57588030422863	-1.0469411481421715	fish
ENSDARG00000006567	-0.29425668918897874	0.2575005764915523	fish
ENSDARG00000006568	0.7747607426051754	-3.6555270245034635	fish
ENSDARG00000006580	3.8804111610078302	-0.45155241126789647	fish
ENSDARG00000006584	0.1915664226481718	1.650881792434341	fish
ENSDARG00000006585	3.336833456269048	-3.146580292480354	fish
ENSDARG00000006588	-1.9512456775309261	3.3199904240488234	fish
ENSDARG00000006598	-1.1357874508668266	0.435160802308126	fish
ENSDARG00000006600	2.96099504339051	0.7848208469590334	fish
ENSDARG00000006601	2.5937549692746247	-0.6479363822295773	fish
ENSDARG00000006602	1.037650672199662	-0.8495705692397547	fish
ENSDARG00000006603	-0.8848034754598649	-0.257150119031309	fish
ENSDARG00000006604	2.7589927933344285	0.8951930444092676	fish
ENSDARG00000006607	3.034359260926272	-5.262914020747618	fish
ENSDARG00000006609	0.6636914226184188	0.4253776584863485	fish
ENSDARG00000006615	0.17692892942467628	-1.3478674591804765	fish
ENSDARG00000006617	2.7807842482317238	-0.8180817185245759	fish
ENSDARG00000006621	-1.8802075658487876	2.8997048130901706	fish
ENSDARG00000006624	1.6826474788001815	-0.5711057696352694	fish
ENSDARG00000006636	-0.7805881965629783	-0.40719848990212104	fish
ENSDARG00000006639	0.4866045082207058	1.9681732550923519	fish
ENSDARG00000006640	2.7886170397516934	-0.5656628239149335	fish
ENSDARG00000006642	-0.48941724059436353	1.340126651867621	fish
ENSDARG00000006666	-1.2339091725552895	1.4058929485471379	fish
ENSDARG00000006672	-2.023446086183396	0.6271026203592237	fish
ENSDARG00000006677	0.6630086350033915	-1.4939714617310138	fish
ENSDARG00000006678	1.5003602034891577	0.339470450075381	fish
ENSDARG00000006683	-0.22215955089232597	0.1559964593799225	fish
ENSDARG00000006691	3.0797396053967834	3.5317868305877593	fish
ENSDARG00000006712	3.7472058759017592	3.8523366376042323	fish
ENSDARG00000006719	1.4507478855537344	1.2644707238224224	fish
ENSDARG00000006747	3.255222515733034	-4.154276174864602	fish
ENSDARG00000006754	-1.7927519863617052	-2.3850038391072306	fish
ENSDARG00000006757	1.9199366504045094	-0.3246557690935932	fish
ENSDARG00000006758	3.866413892701411	-2.3315816017218447	fish
ENSDARG00000006766	2.660660783541131	1.7861520005844813	fish
ENSDARG00000006773	3.503723096937891	-2.00069671475112	fish
ENSDARG00000006775	-1.0155600970426444	-0.05134738993652793	fish
ENSDARG00000006782	0.5275366381841159	0.354063953708853	fish
ENSDARG00000006786	0.1315069021344664	0.2890365133718	fish
ENSDARG00000006791	0.008669972493261048	0.14855565383850652	fish
ENSDARG00000006797	0.8560403824539544	-1.782590527049127	fish
ENSDARG00000006811	-1.097564866216751	3.1209425805254774	fish
ENSDARG00000006812	0.6541368545831101	-1.9619394270389576	fish
ENSDARG00000006816	-0.28876565311777846	0.7911820687083402	fish
ENSDARG00000006818	0.5516717846753785	0.8849862663905009	fish
ENSDARG00000006832	0.9164361052582913	-0.5930222044740865	fish
ENSDARG00000006838	0.9716560436922459	2.751870341701931	fish
ENSDARG00000006840	-0.45415318094834145	1.9823957312818832	fish
ENSDARG00000006848	-3.919411112110891	1.6211442837863093	fish
ENSDARG00000006849	1.0856331909561465	-0.27226951763473173	fish
ENSDARG00000006859	0.07584850318325764	-2.025440128167127	fish
ENSDARG00000006862	0.9147043081083286	0.05560240352088823	fish
ENSDARG00000006865	1.3781150294930828	0.7375862064134406	fish
ENSDARG00000006868	3.3885978571379494	-5.03127402500175	fish
ENSDARG00000006869	1.1107076615466873	0.5101353985719225	fish
ENSDARG00000006877	-0.7136364360953684	-0.43793676011182153	fish
ENSDARG00000006878	0.6743209223975555	0.7117855794719444	fish
ENSDARG00000006889	3.3055567537480526	-1.64830588396637	fish
ENSDARG00000006891	0.8651726646010459	-1.412830791519892	fish
ENSDARG00000006894	2.348973726691733	-0.7715147006849483	fish
ENSDARG00000006896	-0.22905600893668435	-3.360692735263365	fish
ENSDARG00000006899	1.4594972580987586	-1.4046310467100944	fish
ENSDARG00000006900	1.2355063504665957	2.8651124837524837	fish
ENSDARG00000006901	-1.8859554470922464	1.915406348282471	fish
ENSDARG00000006911	0.17996912365805742	-2.403012470937358	fish
ENSDARG00000006915	-2.1774921936179212	-0.9317103580336286	fish
ENSDARG00000006921	2.915549635025411	-0.4723758120885118	fish
ENSDARG00000006923	1.0753818389174805	-0.5380761276791188	fish
ENSDARG00000006924	0.8077106699679952	0.08002590791439015	fish
ENSDARG00000006939	0.40779253807235893	-0.7302977773051057	fish
ENSDARG00000006963	1.008146480590319	1.6179713799058995	fish
ENSDARG00000006978	1.246478731897015	-2.1530900059544376	fish
ENSDARG00000006981	-2.471297862472331	-0.3668645025999825	fish
ENSDARG00000006983	2.657887784281949	0.8638628667048975	fish
ENSDARG00000007009	-1.1836445731564174	-3.0100653734387914	fish
ENSDARG00000007018	-1.942213972512397	2.160669460948975	fish
ENSDARG00000007024	-1.9364114084204966	1.226021882989877	fish
ENSDARG00000007025	2.0847309856712126	0.07608225946368052	fish
ENSDARG00000007034	1.9296186762316467	3.238798882672356	fish
ENSDARG00000007040	-1.1834989956631963	1.0734888622803487	fish
ENSDARG00000007065	-3.732559436088633	1.3856725150995826	fish
ENSDARG00000007077	-2.7372889635540574	2.551450570193463	fish
ENSDARG00000007080	-1.3576169666553963	3.1500260215966276	fish
ENSDARG00000007086	-0.1406047940736657	3.612944043329004	fish
ENSDARG00000007092	1.524145672543361	0.3609866781534714	fish
ENSDARG00000007097	-2.4891831726175533	0.3240690916288963	fish
ENSDARG00000007098	2.4075943320042033	-0.32490135847275853	fish
ENSDARG00000007099	0.24808967702511048	-1.6184003150665616	fish
ENSDARG00000007108	-1.2583683374092094	0.26599746995234047	fish
ENSDARG00000007125	0.969889349730731	-0.049943895192179885	fish
ENSDARG00000007127	-0.21272171021072186	3.1853358212133815	fish
ENSDARG00000007130	-0.10103794557269163	-0.46035826997001583	fish
ENSDARG00000007135	0.014575576427500084	1.2996604687715105	fish
ENSDARG00000007136	-0.6049585855336093	0.35941466161501895	fish
ENSDARG00000007141	2.4234234208769148	2.9139505927417404	fish
ENSDARG00000007149	1.349930761106419	1.5103835206820153	fish
ENSDARG00000007151	0.681070890073404	0.1434439528420814	fish
ENSDARG00000007169	2.8123240257572832	-0.3820943498240804	fish
ENSDARG00000007171	-1.384805287343657	-3.1203969421044717	fish
ENSDARG00000007172	2.605970990517741	-0.7932802624880344	fish
ENSDARG00000007175	-1.412891192796382	0.9573363708333175	fish
ENSDARG00000007179	0.4705324122328211	0.5805024264846043	fish
ENSDARG00000007180	3.330615565227459	-2.946183217735234	fish
ENSDARG00000007181	-0.6792278011424755	-0.1953671956740292	fish
ENSDARG00000007184	1.952810605242722	-2.082452369810657	fish
ENSDARG00000007186	1.180763354678823	0.6373995471906997	fish
ENSDARG00000007195	0.9426608034076838	-0.5527646164169786	fish
ENSDARG00000007196	-1.8849460366687323	2.2912607601448363	fish
ENSDARG00000007198	1.9410053021725178	-1.1861572332559132	fish
ENSDARG00000007207	-2.5804620431858845	-1.6392541145504025	fish
ENSDARG00000007216	2.6615704587988005	0.4163145543908535	fish
ENSDARG00000007217	-1.2347241626766832	1.7288665223824033	fish
ENSDARG00000007219	2.4646307980799897	0.026988369692496586	fish
ENSDARG00000007220	2.228993459373208	2.4329139962198822	fish
ENSDARG00000007221	0.27210656382427145	1.711844698441727	fish
ENSDARG00000007231	-0.37075554843054304	-0.15575159836896166	fish
ENSDARG00000007241	0.4523243463552669	-5.097115823796597	fish
ENSDARG00000007245	-2.159079023247544	1.5548131622456474	fish
ENSDARG00000007247	1.5273234749495386	-0.749015252296753	fish
ENSDARG00000007250	0.5584641921213047	-2.571567998582444	fish
ENSDARG00000007257	0.33624664117605574	0.9846096573399906	fish
ENSDARG00000007271	-0.982658827678498	-0.3548559492130653	fish
ENSDARG00000007275	0.5012872659757618	1.592445670105514	fish
ENSDARG00000007276	2.3154236188878956	2.5911769281020165	fish
ENSDARG00000007277	0.715367496633807	-1.6453896556342238	fish
ENSDARG00000007278	0.694681400943717	-0.9628630068184472	fish
ENSDARG00000007279	1.4610310569209481	0.9664180434926648	fish
ENSDARG00000007285	-0.900633991059117	-2.201501101942567	fish
ENSDARG00000007289	1.715545532579223	-4.205145880092918	fish
ENSDARG00000007294	1.8627588582745702	3.76925212919168	fish
ENSDARG00000007302	-1.410643063878555	0.6259055726606941	fish
ENSDARG00000007315	0.837463823716071	1.0220368656999501	fish
ENSDARG00000007320	3.7561290712615865	0.48914051770061034	fish
ENSDARG00000007323	-0.5155679179652657	2.712178922364478	fish
ENSDARG00000007329	1.8578178390388378	-0.2181521592187827	fish
ENSDARG00000007344	2.75102539209896	-0.5727493425697914	fish
ENSDARG00000007347	2.926723228641881	-2.5799895708449165	fish
ENSDARG00000007349	1.4802604651767033	-2.0248974847669152	fish
ENSDARG00000007356	0.9117536080902475	-4.140290589471394	fish
ENSDARG00000007358	-0.24968882074946047	-0.9545100498965232	fish
ENSDARG00000007359	-0.11290181210551475	1.5738156009683943	fish
ENSDARG00000007362	-1.1849313156960424	-0.5212325887408435	fish
ENSDARG00000007366	-0.6749535872623074	1.5195062714046568	fish
ENSDARG00000007369	1.15273835021971	-0.8791470778917831	fish
ENSDARG00000007370	0.31554386195044803	1.2166211367258901	fish
ENSDARG00000007377	4.482123571772268	-0.594468063078048	fish
ENSDARG00000007382	1.1384254093962838	1.9341342547627263	fish
ENSDARG00000007385	2.2958741884834843	3.9722682470718897	fish
ENSDARG00000007387	-3.23033248159673	0.04737701943050663	fish
ENSDARG00000007396	-0.7540512626084386	-0.42119924803145864	fish
ENSDARG00000007398	1.627427659685791	-2.379572253917575	fish
ENSDARG00000007405	1.1180668176033008	2.104455090790031	fish
ENSDARG00000007406	5.016184391597717	-4.142910657168674	fish
ENSDARG00000007407	-2.364226157949146	-0.2315379851986896	fish
ENSDARG00000007409	-0.8670687163785087	2.296325651325454	fish
ENSDARG00000007412	2.66225390189969	2.119316728032638	fish
ENSDARG00000007413	2.0018759167294475	0.279943552237501	fish
ENSDARG00000007418	-0.15921342054209148	0.6876272409863363	fish
ENSDARG00000007425	2.2102059981623308	3.4920464236057724	fish
ENSDARG00000007429	-0.21825198459879322	1.5904998747763708	fish
ENSDARG00000007430	1.5350669220243784	-1.17318762090334	fish
ENSDARG00000007438	0.4126588420082052	0.881483424201676	fish
ENSDARG00000007443	-0.8217532664460613	-1.8689865276766504	fish
ENSDARG00000007444	0.4348227366755612	0.07599288016060195	fish
ENSDARG00000007449	-0.6429666388438093	-0.871675606096289	fish
ENSDARG00000007461	1.684405345769784	-0.8677036734817689	fish
ENSDARG00000007465	-1.2703897455428093	2.496556326789111	fish
ENSDARG00000007467	-4.526961244893407	-0.16186774548207922	fish
ENSDARG00000007477	1.1057261363804947	-2.0334442959414254	fish
ENSDARG00000007485	0.9742463270454673	-0.6289738397434779	fish
ENSDARG00000007490	0.2659234748525913	-3.3399757732530566	fish
ENSDARG00000007494	-1.7530994092148176	0.09827671227634416	fish
ENSDARG00000007496	2.1673666720705502	-0.9726921616409882	fish
ENSDARG00000007523	0.8650593084255987	-0.09308794447400288	fish
ENSDARG00000007526	1.3403936939830818	2.0978226146697203	fish
ENSDARG00000007534	-2.5452628025307034	0.9983749093683542	fish
ENSDARG00000007553	0.6113619469527877	1.7065618048747835	fish
ENSDARG00000007560	-1.3453239910744899	-1.1034491819769583	fish
ENSDARG00000007561	2.563552350068721	2.1194874982474934	fish
ENSDARG00000007566	-0.6685560742690808	-0.46067029372296797	fish
ENSDARG00000007576	2.6139996906485887	-0.7099392019926052	fish
ENSDARG00000007582	1.3043216177949033	-0.6490431688530559	fish
ENSDARG00000007597	-0.8901268540892873	0.6730149347282265	fish
ENSDARG00000007601	0.5303416230550826	0.9891094756869608	fish
ENSDARG00000007603	2.022577607163644	0.5731104324133544	fish
ENSDARG00000007624	-1.194655420841633	-0.7486233350106605	fish
ENSDARG00000007630	1.3166945893161066	-3.6341017543537357	fish
ENSDARG00000007639	0.5992625986873503	0.3012252656296725	fish
ENSDARG00000007654	2.5594221285586327	2.0242598079807985	fish
ENSDARG00000007655	-0.02039562017670815	-0.8242772906386641	fish
ENSDARG00000007657	-2.9071707112049334	0.40744062073791754	fish
ENSDARG00000007663	0.4182085996017408	4.118829102689168	fish
ENSDARG00000007671	-1.797362881553527	1.4426040783101046	fish
ENSDARG00000007678	1.4219736493090123	-1.2576438440060902	fish
ENSDARG00000007682	1.1308010057797282	0.6034027281283008	fish
ENSDARG00000007691	-0.5517993948336667	-0.14807664220335598	fish
ENSDARG00000007693	-0.09176054339838838	-0.8460512664888039	fish
ENSDARG00000007697	0.7385273124084205	2.6150246628676665	fish
ENSDARG00000007708	1.9518408827170435	-1.5214841686497647	fish
ENSDARG00000007711	2.040155468724661	-2.024622267221798	fish
ENSDARG00000007715	-0.7093636296104612	2.0604569977630987	fish
ENSDARG00000007720	1.0463136396610164	1.5112755228359565	fish
ENSDARG00000007722	1.0796561656470791	-3.697721212855453	fish
ENSDARG00000007727	1.269619409642074	-0.2808195687531042	fish
ENSDARG00000007734	-0.9183833846299391	-0.3168203241366746	fish
ENSDARG00000007737	1.6544759720191216	-2.1302417100230215	fish
ENSDARG00000007739	0.6598427956610813	3.3043633032975053	fish
ENSDARG00000007743	-4.597602987406072	-2.5100246414974663	fish
ENSDARG00000007744	0.41880361147232736	1.6240046986063095	fish
ENSDARG00000007745	3.0087305000791558	1.2316239778291695	fish
ENSDARG00000007751	2.8350505026394863	-2.4969794935100458	fish
ENSDARG00000007753	1.1963297731457094	0.9910742597370062	fish
ENSDARG00000007755	0.6777230805164202	0.880972588046854	fish
ENSDARG00000007760	0.24597522908331487	-0.27189836328050565	fish
ENSDARG00000007764	-0.3860416895469849	-0.2480547752845714	fish
ENSDARG00000007769	-1.1478296346304595	1.2484602073514446	fish
ENSDARG00000007774	0.13738779775521898	-1.345313223507607	fish
ENSDARG00000007783	-0.6508742305214705	1.3943867175205193	fish
ENSDARG00000007786	0.9662825937313687	-0.2714863472187705	fish
ENSDARG00000007787	-3.4529983293422184	1.323954850333308	fish
ENSDARG00000007788	-0.6285878100315987	1.913187849921964	fish
ENSDARG00000007791	1.410159505837618	2.397818425157698	fish
ENSDARG00000007795	-1.0269996381102784	-1.1942293373088821	fish
ENSDARG00000007804	1.7892460487129402	-3.1223029260538957	fish
ENSDARG00000007807	-2.436450090093166	-0.5595789233266224	fish
ENSDARG00000007808	-2.6557473011842094	-1.5336589526092523	fish
ENSDARG00000007812	0.2580345821245848	1.9278968974495985	fish
ENSDARG00000007813	1.2459282185357603	-1.2551376097575646	fish
ENSDARG00000007818	1.7067435910800979	1.8208363566909642	fish
ENSDARG00000007823	1.349286587064014	-0.403116415325132	fish
ENSDARG00000007824	1.3356703261379514	0.7825696884224022	fish
ENSDARG00000007825	1.3015697229996541	1.5898246011913906	fish
ENSDARG00000007836	0.941088341670585	1.07020466195886	fish
ENSDARG00000007842	1.6921469775025304	-2.552337926494583	fish
ENSDARG00000007863	0.13285830582837466	-1.955061750514299	fish
ENSDARG00000007867	4.368257626174196	4.282089368026042	fish
ENSDARG00000007869	2.056696842696307	1.8122963177121494	fish
ENSDARG00000007885	-2.34447684053123	0.1262542735480964	fish
ENSDARG00000007886	3.8829255767298143	-2.916323282760971	fish
ENSDARG00000007891	0.5270760910668685	-2.921656582056529	fish
ENSDARG00000007892	-3.071276431296053	-1.090258153692292	fish
ENSDARG00000007901	2.2685622014425153	-0.37481017035419145	fish
ENSDARG00000007906	-1.4239309172782046	1.2896546862683156	fish
ENSDARG00000007912	1.4494802613358795	5.177508852298387	fish
ENSDARG00000007916	-0.3597639055271382	1.0010673527513163	fish
ENSDARG00000007918	0.6926044437227111	-1.0059321613867396	fish
ENSDARG00000007923	0.20849478607023542	0.6850061918366819	fish
ENSDARG00000007941	-1.350869834248326	-3.5135532953846114	fish
ENSDARG00000007943	0.9030561971287819	1.335845875118004	fish
ENSDARG00000007944	-0.6701733316164932	-1.4251952179897258	fish
ENSDARG00000007950	0.7228927378906279	-0.2532860494357453	fish
ENSDARG00000007955	3.5655354614160903	-1.7339595631519575	fish
ENSDARG00000007959	1.915888169487139	4.426088742488186	fish
ENSDARG00000007960	2.6242126845151788	2.2551485412953842	fish
ENSDARG00000007971	-1.5493307685930362	-1.664890848308062	fish
ENSDARG00000007975	1.093458809750362	-1.8011347419183978	fish
ENSDARG00000007976	-4.137470543007211	-0.16552656960528891	fish
ENSDARG00000007982	1.9102768642213885	-5.0627397900097275	fish
ENSDARG00000007988	-0.7447644534051281	0.8214652024623869	fish
ENSDARG00000007989	-0.31688360351831285	0.5104042565881732	fish
ENSDARG00000007996	3.994006415298311	1.3139816412355403	fish
ENSDARG00000008010	1.9244757994574953	-2.9720395005749594	fish
ENSDARG00000008014	1.0138467528379094	-0.37002216845677277	fish
ENSDARG00000008019	-3.193944826352086	1.5950946683204534	fish
ENSDARG00000008020	-0.34535959165183755	-1.4084506484678838	fish
ENSDARG00000008022	-0.39043210988658034	-0.19345046103360017	fish
ENSDARG00000008026	0.1056857267120684	0.4081868637200813	fish
ENSDARG00000008029	-2.0523358505124873	2.289639235146037	fish
ENSDARG00000008030	3.345814628481319	0.24348927010086896	fish
ENSDARG00000008032	0.4090309112403057	0.27263179058589676	fish
ENSDARG00000008034	1.8868820351889666	-2.5748322053232187	fish
ENSDARG00000008049	-1.2551107537887836	-2.2508819576219996	fish
ENSDARG00000008060	-1.9995727331975353	2.2659169619956687	fish
ENSDARG00000008068	-0.6643170273014936	0.03360447539708496	fish
ENSDARG00000008075	-1.8110640079686868	-0.8126030344689691	fish
ENSDARG00000008097	2.1425711401823033	-3.5552857541071763	fish
ENSDARG00000008098	-3.0560071068505748	0.8310031492569765	fish
ENSDARG00000008100	1.8814705504390175	-0.22663431386347718	fish
ENSDARG00000008105	-0.6243941358898351	1.2029056963421474	fish
ENSDARG00000008107	3.6874474509423396	-0.6514732327068326	fish
ENSDARG00000008119	-0.10001525697246526	0.19257349306155963	fish
ENSDARG00000008127	2.5874130563375997	2.298002403793779	fish
ENSDARG00000008131	2.1552045089144283	-4.203079274612632	fish
ENSDARG00000008133	1.7598564274280508	-3.73247775044222	fish
ENSDARG00000008140	0.24884304758577552	1.3133449077267911	fish
ENSDARG00000008141	0.30444248503437477	-0.42517182919586666	fish
ENSDARG00000008142	1.1083898468252968	-0.28894463092769596	fish
ENSDARG00000008153	1.4171863538644094	-1.6757295125724851	fish
ENSDARG00000008155	-0.12958352422559224	0.7129740717959024	fish
ENSDARG00000008164	-2.720417551103742	-0.5315727959843279	fish
ENSDARG00000008165	-1.7025741422250997	0.42472445843630147	fish
ENSDARG00000008170	-0.3575505699617312	1.4340296484179413	fish
ENSDARG00000008174	-0.45361735899504524	-0.35819323778119605	fish
ENSDARG00000008182	-4.041638426881613	0.2495490877926562	fish
ENSDARG00000008184	-2.226389058917815	1.180215942579764	fish
ENSDARG00000008186	1.1057591304928382	0.26489869755162365	fish
ENSDARG00000008188	2.785904195141139	4.075282637716083	fish
ENSDARG00000008192	1.6613399718676087	0.6387103643635734	fish
ENSDARG00000008200	0.2902788981840504	1.972913656230513	fish
ENSDARG00000008203	-0.7336087913175912	0.10706187332894876	fish
ENSDARG00000008209	1.1983573513961074	-0.19005410352677324	fish
ENSDARG00000008212	-0.017614709558430003	-3.136494410770979	fish
ENSDARG00000008218	2.3511445985173327	-2.7701560615527057	fish
ENSDARG00000008224	1.8082804009341056	-0.12422390930281335	fish
ENSDARG00000008235	0.16960902995572794	0.8659189219779344	fish
ENSDARG00000008237	1.4034920073987978	1.3547586806983352	fish
ENSDARG00000008238	-1.4211569643241202	0.8997085719128827	fish
ENSDARG00000008239	-3.098187518721446	0.7145163847182368	fish
ENSDARG00000008243	1.2016341084179174	2.9133902418018875	fish
ENSDARG00000008247	2.5107696288823727	-1.898629553164185	fish
ENSDARG00000008249	1.7530173431936595	-2.496028892848128	fish
ENSDARG00000008255	1.9690527485176186	0.2949282056187622	fish
ENSDARG00000008263	0.0878233125771484	-0.08395905956607388	fish
ENSDARG00000008275	1.56450746821869	0.2656894914940043	fish
ENSDARG00000008278	0.8459393464525441	0.6172342696608567	fish
ENSDARG00000008287	-1.3198730878403797	1.9548355811648097	fish
ENSDARG00000008292	0.7713981467312835	2.115810964527205	fish
ENSDARG00000008305	-0.5877989934939377	-0.7424785819580809	fish
ENSDARG00000008306	0.8979030197250815	0.14376440808150548	fish
ENSDARG00000008310	1.5116886368879434	-0.8849890780616709	fish
ENSDARG00000008322	-0.08279412644278375	1.01171645142537	fish
ENSDARG00000008329	0.7278438912040414	-1.6890073436377864	fish
ENSDARG00000008333	-0.4336973835952139	-5.466681445963804	fish
ENSDARG00000008363	-1.596460968197604	-0.9596591807088065	fish
ENSDARG00000008370	0.44118611787408746	0.4836783289969207	fish
ENSDARG00000008372	2.218498931268918	-3.180882768749523	fish
ENSDARG00000008377	3.1172635237355153	3.3564630325726843	fish
ENSDARG00000008380	0.2651333426246778	1.5473972531514932	fish
ENSDARG00000008383	-0.7876596802645826	0.17467200652886117	fish
ENSDARG00000008384	0.10469921682676402	1.1244901793274946	fish
ENSDARG00000008388	0.8482367722854225	1.6095690854171727	fish
ENSDARG00000008395	1.0105206082856026	-1.2814801653879675	fish
ENSDARG00000008396	-2.813991305240458	-2.079389636355857	fish
ENSDARG00000008398	1.3119385839213442	0.7539994089394981	fish
ENSDARG00000008403	2.511119800816249	-2.1865591632272263	fish
ENSDARG00000008407	2.6113490397485024	-0.8906923331006709	fish
ENSDARG00000008413	1.2487490701831376	-0.6993256775287743	fish
ENSDARG00000008433	1.2194801604487557	2.0443074006630577	fish
ENSDARG00000008434	0.6969991448031732	-0.015922407410210036	fish
ENSDARG00000008439	-3.396373442800216	-0.9173396259831119	fish
ENSDARG00000008447	2.2861454813571105	2.8217177691726607	fish
ENSDARG00000008450	-1.4577009408151105	-0.43985000597393714	fish
ENSDARG00000008454	0.7391412410033665	0.2666630363068559	fish
ENSDARG00000008457	1.20889848259982	2.1110443897418034	fish
ENSDARG00000008461	-0.566934828075153	0.08572760513553572	fish
ENSDARG00000008472	-1.348432192401124	1.6187764040541501	fish
ENSDARG00000008473	1.0257204032652063	-2.1992398331596337	fish
ENSDARG00000008480	-0.8245663766953443	-0.8384535314345297	fish
ENSDARG00000008485	0.3250850342206398	-1.5361912604627923	fish
ENSDARG00000008487	0.27424622372709684	0.012050043854215658	fish
ENSDARG00000008490	1.78627183104981	1.0456049794828224	fish
ENSDARG00000008491	-0.0931170449176055	1.8765722808957763	fish
ENSDARG00000008494	1.1296413333041477	0.4340993039949389	fish
ENSDARG00000008502	0.2650299410183209	-0.49915395789469724	fish
ENSDARG00000008503	1.5285219196461055	-2.040283364137243	fish
ENSDARG00000008540	1.6685647947975224	-4.868889055874688	fish
ENSDARG00000008541	-1.4841976026105583	2.0653268580598017	fish
ENSDARG00000008542	1.253632651722213	0.8571223645196383	fish
ENSDARG00000008548	-0.7025608588325799	-0.38747712838166454	fish
ENSDARG00000008551	0.13988863868250895	1.8079199013736904	fish
ENSDARG00000008553	-1.1697784971988519	0.77551017244143	fish
ENSDARG00000008560	2.3541983704512885	-2.0416679371684867	fish
ENSDARG00000008568	1.2122740118537692	1.4185853094526595	fish
ENSDARG00000008573	1.6221815936808623	-1.1190081443954973	fish
ENSDARG00000008592	-2.170873042279377	-0.904658664888065	fish
ENSDARG00000008593	0.1716192764577724	0.03747672947078326	fish
ENSDARG00000008637	1.5801869220998503	0.7074363154398188	fish
ENSDARG00000008639	0.915842685331167	1.4424819721760294	fish
ENSDARG00000008660	1.1733081880442318	0.6413471101474623	fish
ENSDARG00000008662	0.8686239919270623	1.3360661545711188	fish
ENSDARG00000008678	-0.1901755969869061	-0.29032582219387726	fish
ENSDARG00000008697	-1.1086314180768544	-1.416811516843212	fish
ENSDARG00000008706	1.3932458716116511	1.950719556396962	fish
ENSDARG00000008720	1.7326870113454382	-4.681513559685517	fish
ENSDARG00000008723	0.8753850681212663	0.24790644820475197	fish
ENSDARG00000008727	0.288869868209087	0.9811676369909219	fish
ENSDARG00000008732	-1.3752774904638383	3.1457111062787715	fish
ENSDARG00000008735	2.147453092810126	1.9356071945551925	fish
ENSDARG00000008740	1.3027304566777667	0.16454735764478742	fish
ENSDARG00000008748	-0.022871908103730673	3.850933722695847	fish
ENSDARG00000008757	0.02870493624030513	1.2128304400735257	fish
ENSDARG00000008765	0.35632074204458264	-1.9915226893104314	fish
ENSDARG00000008772	-1.1053661066303824	-0.3260104110862746	fish
ENSDARG00000008784	-1.556872120316788	-0.6422786633801133	fish
ENSDARG00000008785	0.733918088621243	3.81749738491543	fish
ENSDARG00000008788	2.4127437535611667	0.09840716185111356	fish
ENSDARG00000008790	-0.2390564895701413	2.3655309473370614	fish
ENSDARG00000008796	-4.07584481822796	-0.9634564666619135	fish
ENSDARG00000008803	2.791929701814765	3.932430345966886	fish
ENSDARG00000008805	-3.203233699745709	-0.5810538817604989	fish
ENSDARG00000008807	0.05239233408970697	-1.7413146470558185	fish
ENSDARG00000008808	-0.1404472091556317	1.614442684033221	fish
ENSDARG00000008811	1.7480949359252702	2.205255176817865	fish
ENSDARG00000008816	2.2757648508921404	1.488989301777738	fish
ENSDARG00000008818	2.466903194895273	-0.7299202176160657	fish
ENSDARG00000008829	0.09812512478851401	-0.030193430518764074	fish
ENSDARG00000008832	1.360136542729258	1.6643141681346614	fish
ENSDARG00000008835	-0.30635473865962726	2.6521260336057817	fish
ENSDARG00000008840	-0.28562268107454425	2.5997819963294453	fish
ENSDARG00000008852	0.559843411603709	1.3989423189995833	fish
ENSDARG00000008859	1.549163137917578	-2.4332583012611937	fish
ENSDARG00000008861	3.19609822048525	-4.076850218545158	fish
ENSDARG00000008866	-0.5092251064179611	-0.7171023631376415	fish
ENSDARG00000008867	0.8445748688569458	0.34597569521297034	fish
ENSDARG00000008880	-0.17842806945162876	0.29723077264348635	fish
ENSDARG00000008884	-0.6644254838790381	-0.4468160281097492	fish
ENSDARG00000008886	0.6220864172325311	-2.5731143772399796	fish
ENSDARG00000008890	-1.0216654218845618	0.8319559458524529	fish
ENSDARG00000008904	1.332725849897153	1.2052790948048182	fish
ENSDARG00000008906	-4.403037939581837	-5.617826480292836	fish
ENSDARG00000008920	-1.0179468351882601	0.8500653267398688	fish
ENSDARG00000008931	-1.2515575570136932	0.335773023149899	fish
ENSDARG00000008936	-2.860675799445982	0.899842406838495	fish
ENSDARG00000008946	-0.0575334005457826	-0.9679975672531663	fish
ENSDARG00000008948	-2.6668689424833465	-2.3658620964444084	fish
ENSDARG00000008953	-0.026250929415980312	-0.9633987128051915	fish
ENSDARG00000008966	1.2225123020924238	0.5323104272801842	fish
ENSDARG00000008969	1.571921022435911	1.272164146936314	fish
ENSDARG00000008976	-0.1393446216824311	0.7836287092754011	fish
ENSDARG00000008979	-0.7132232363966517	-0.39708279141420366	fish
ENSDARG00000008982	0.49488524976457937	3.9265974153712224	fish
ENSDARG00000008983	1.813477902863391	-0.5364649341413561	fish
ENSDARG00000008986	-0.16139746483987402	0.6941832022604655	fish
ENSDARG00000009001	1.828530536686042	2.6858217615817708	fish
ENSDARG00000009014	3.3515080356251974	5.91223333849777	fish
ENSDARG00000009018	0.8955708900007904	2.2364599868474464	fish
ENSDARG00000009020	3.792772463008521	-2.9469649681205503	fish
ENSDARG00000009021	2.384242513955259	0.34886478310369634	fish
ENSDARG00000009023	0.6543418657982355	0.8500596794024632	fish
ENSDARG00000009031	1.4608884698858742	0.9227971112083229	fish
ENSDARG00000009040	-1.0084504039295445	-3.2498866187407636	fish
ENSDARG00000009046	-2.446469613463267	0.5916480748872385	fish
ENSDARG00000009074	0.9908197766298149	1.801588076620384	fish
ENSDARG00000009087	3.3284677943644683	0.5755636794205709	fish
ENSDARG00000009094	-0.9139930698293858	-3.024679352043081	fish
ENSDARG00000009106	2.630778612565298	1.030893730554985	fish
ENSDARG00000009113	2.397733894218894	-2.7059990122042503	fish
ENSDARG00000009123	-3.848567423499892	-0.5434794673091614	fish
ENSDARG00000009131	3.6311099726641776	-0.8320769200267716	fish
ENSDARG00000009133	1.3372360123992317	1.3243718188473461	fish
ENSDARG00000009134	-0.2664966396691759	-3.7319801875696066	fish
ENSDARG00000009136	3.5964686816233256	-0.3563957710151153	fish
ENSDARG00000009142	2.548773910469785	2.9037076715496934	fish
ENSDARG00000009153	-0.6934897533213509	-1.6806903312978407	fish
ENSDARG00000009160	1.0387421964008738	0.047829184547713594	fish
ENSDARG00000009169	0.38152238669075944	-0.0867306213774585	fish
ENSDARG00000009170	1.4750043701298368	1.2449281286470428	fish
ENSDARG00000009178	-3.052883585441951	-1.0519914381742437	fish
ENSDARG00000009196	-1.099629599832443	2.95908027225749	fish
ENSDARG00000009208	-1.3915511969090335	1.3298877256737969	fish
ENSDARG00000009209	1.3286530914909833	-0.43038791087298095	fish
ENSDARG00000009212	3.5475756492113972	2.3479084564318873	fish
ENSDARG00000009214	1.3059597861130574	-0.5622902160367493	fish
ENSDARG00000009215	1.2699406066000194	-3.8358851452110323	fish
ENSDARG00000009217	0.12926705797836352	2.6157945387760915	fish
ENSDARG00000009218	-2.648957303149559	-0.7835661468501448	fish
ENSDARG00000009242	1.2457709173073512	-1.182149428878304	fish
ENSDARG00000009250	2.3756975750836875	1.5112978694192787	fish
ENSDARG00000009252	-0.7791189179199228	0.7579051372275739	fish
ENSDARG00000009253	-1.560790865973912	3.1232054997494787	fish
ENSDARG00000009262	3.761903213177772	-0.8155286129765779	fish
ENSDARG00000009266	-1.5118622769187993	2.8624239606481425	fish
ENSDARG00000009267	-3.929024424482758	0.22173168573410745	fish
ENSDARG00000009273	-0.8090577995775764	1.571319013755919	fish
ENSDARG00000009280	2.54374939869876	-2.2019840997753706	fish
ENSDARG00000009281	2.5529684309589413	1.5259008563542509	fish
ENSDARG00000009285	2.623398848996953	-0.38220794592132673	fish
ENSDARG00000009299	0.40520095070651785	0.241783010672105	fish
ENSDARG00000009311	2.0788570221639677	2.0212997835042037	fish
ENSDARG00000009313	1.5998380486106296	1.5306286647041214	fish
ENSDARG00000009315	0.6907521699782891	3.350791785739732	fish
ENSDARG00000009336	1.1728162446371566	1.722983998532213	fish
ENSDARG00000009341	0.5143198122437155	1.8241017826510215	fish
ENSDARG00000009342	-0.5991247188047668	-0.41107870776517996	fish
ENSDARG00000009346	1.3567355853925518	2.774572118052272	fish
ENSDARG00000009350	-1.7495442681094608	2.1265243878723896	fish
ENSDARG00000009351	0.546952250361371	-3.41511635106881	fish
ENSDARG00000009372	3.3250344404404273	-0.2948818594178598	fish
ENSDARG00000009386	-0.9670168639177519	-0.5797892324098318	fish
ENSDARG00000009387	0.025802444133496936	0.32967903461180453	fish
ENSDARG00000009390	-1.7241049054593414	2.743376290632579	fish
ENSDARG00000009401	-1.2771960114122067	1.5407857173963464	fish
ENSDARG00000009402	-1.2844397192422619	3.0739920982536995	fish
ENSDARG00000009418	2.4071009617547308	-0.23149063609136178	fish
ENSDARG00000009430	1.5800568587975852	0.25331853252568004	fish
ENSDARG00000009436	0.5079384582766877	1.037455278428863	fish
ENSDARG00000009438	1.3515564567909482	-1.4008711603902755	fish
ENSDARG00000009443	0.021738932079500353	2.2164205349415695	fish
ENSDARG00000009447	4.123476757847847	2.6153760565301356	fish
ENSDARG00000009459	4.1746943119089615	-4.059895179531679	fish
ENSDARG00000009466	1.366387047554954	-0.6635484297140892	fish
ENSDARG00000009470	0.24413558452710343	1.236994457374361	fish
ENSDARG00000009471	-1.371130593252182	1.4264968936660196	fish
ENSDARG00000009472	1.2823199002683445	-0.7613090325644462	fish
ENSDARG00000009473	0.6333683076276592	-0.3797139629655626	fish
ENSDARG00000009477	3.387769513716234	-2.635920449319165	fish
ENSDARG00000009480	3.445383176147322	-0.7500630734077859	fish
ENSDARG00000009484	1.2060954337070018	0.26893705472550855	fish
ENSDARG00000009488	1.53074398827125	1.1142612909804337	fish
ENSDARG00000009493	2.162880445789833	-1.7563693697374907	fish
ENSDARG00000009494	1.620252203092157	1.0491597392525325	fish
ENSDARG00000009499	-0.8802975143252838	-0.2593999263962873	fish
ENSDARG00000009505	3.6879150447347286	-2.5652150712528785	fish
ENSDARG00000009511	-1.4670491128594139	0.1959700532417851	fish
ENSDARG00000009524	2.6193153735444303	-3.569485875485651	fish
ENSDARG00000009525	-0.5284733386116438	1.859106661132524	fish
ENSDARG00000009534	1.9957392821586593	0.15332214079739676	fish
ENSDARG00000009544	3.7109011941711136	0.6767916333029245	fish
ENSDARG00000009549	1.1064121729529042	0.7254735900510908	fish
ENSDARG00000009550	0.355155428048664	1.4899708721899618	fish
ENSDARG00000009553	2.5332118769412264	-0.3664075302984545	fish
ENSDARG00000009557	-0.04877763296722147	-0.8170793260232257	fish
ENSDARG00000009567	-0.23953088740624212	1.9106147817692638	fish
ENSDARG00000009568	-0.6608942304683473	-1.8672152767421473	fish
ENSDARG00000009585	0.11719336017934928	1.9808012949893226	fish
ENSDARG00000009594	-0.5325061249805463	0.5272857580869801	fish
ENSDARG00000009607	0.8146477903581572	-0.722271885221913	fish
ENSDARG00000009610	-1.2126801523068989	1.004159301502361	fish
ENSDARG00000009612	0.3900941704841321	3.151364112580902	fish
ENSDARG00000009624	1.0308305514899765	-0.9352311418885857	fish
ENSDARG00000009626	0.16961634969926392	-0.5884692537527617	fish
ENSDARG00000009629	0.4435960524704601	-1.5381337837666187	fish
ENSDARG00000009637	2.5906851224442042	1.0633827607379143	fish
ENSDARG00000009640	3.256776622537036	0.22214347163691076	fish
ENSDARG00000009653	5.294506979773992	-3.638560692132208	fish
ENSDARG00000009657	0.21694553492611118	-3.377353121438336	fish
ENSDARG00000009677	0.24827222899261536	1.4471966664471412	fish
ENSDARG00000009681	-1.112624427081664	-1.686905085246137	fish
ENSDARG00000009685	-2.985157878728476	2.5064987615008216	fish
ENSDARG00000009689	1.8156885417825068	0.12772609706102148	fish
ENSDARG00000009693	0.8618442697519885	-0.4908769693801831	fish
ENSDARG00000009702	-2.6977791355217593	-0.09982814822593516	fish
ENSDARG00000009727	-1.5352590422996315	-0.6940463375868664	fish
ENSDARG00000009735	-0.15119132869937615	0.7304508860149957	fish
ENSDARG00000009738	0.7613349811049841	0.5820759266094874	fish
ENSDARG00000009740	-0.8105420876127618	0.16695517609223018	fish
ENSDARG00000009743	1.4748951273235305	-0.8119712027235052	fish
ENSDARG00000009745	0.16883292121442844	-0.5303148360658244	fish
ENSDARG00000009748	-1.3694912632442953	-0.22394240103429336	fish
ENSDARG00000009753	-0.9417000254341702	0.7962790455016121	fish
ENSDARG00000009754	-1.000025997453109	1.7371870291321525	fish
ENSDARG00000009764	-2.6592489043794805	-0.5932471896484125	fish
ENSDARG00000009771	-1.5214401084150433	2.097328946006562	fish
ENSDARG00000009779	1.8494065889718871	-2.3548922594595556	fish
ENSDARG00000009782	1.468118508610402	1.1217056940587984	fish
ENSDARG00000009783	1.6319969432169468	-0.20770141851850613	fish
ENSDARG00000009806	-1.5665620635056763	-1.8719848766526193	fish
ENSDARG00000009822	0.9301177006412084	-2.1223708905664496	fish
ENSDARG00000009823	0.3503723983634127	-4.992233807381556	fish
ENSDARG00000009830	1.994458102621897	2.9931219930765924	fish
ENSDARG00000009837	-0.8961765898635586	2.212804150888442	fish
ENSDARG00000009839	1.591821126053176	-2.113352451776497	fish
ENSDARG00000009844	1.1423472103039949	-3.7877808095764762	fish
ENSDARG00000009851	1.018701672630876	-0.005308460823463839	fish
ENSDARG00000009862	-0.5092119030100787	-0.7950405376624471	fish
ENSDARG00000009864	0.2904742892135962	-0.04945145495683917	fish
ENSDARG00000009868	-1.1619788492296996	0.05941997451573077	fish
ENSDARG00000009870	0.4208396064179696	-2.498786022215852	fish
ENSDARG00000009871	1.8514143228349564	1.4590907245659563	fish
ENSDARG00000009881	-0.5561630451893685	-1.4076969881032888	fish
ENSDARG00000009885	-1.2848393794753636	1.453641778628146	fish
ENSDARG00000009886	-0.8903912798083219	-2.7047720966872952	fish
ENSDARG00000009901	-0.6746487598972885	2.22263911424552	fish
ENSDARG00000009922	1.4287452211603853	-0.1352015197305178	fish
ENSDARG00000009939	-0.7600819388641946	0.6710491483505884	fish
ENSDARG00000009941	1.5659895961204247	-0.32844989990916873	fish
ENSDARG00000009942	0.004554752011879548	1.0104599841892925	fish
ENSDARG00000009949	1.0155107564699062	0.653343183446766	fish
ENSDARG00000009950	1.4560349424298993	0.24481878437287174	fish
ENSDARG00000009953	0.07299473287136439	0.759201150815358	fish
ENSDARG00000009958	1.922625270699293	1.6555735500298883	fish
ENSDARG00000009961	0.6478333457135541	-1.8664628328561508	fish
ENSDARG00000009978	1.358807601906644	2.771205381933072	fish
ENSDARG00000009982	-1.0061349976844174	-1.7783531535213388	fish
ENSDARG00000010002	2.705674442544628	-1.0494995451453517	fish
ENSDARG00000010008	2.6920518790035994	-0.7469874236850729	fish
ENSDARG00000010010	0.23603486616843827	-5.590308506541716	fish
ENSDARG00000010018	3.7400184963669325	1.7686147724787484	fish
ENSDARG00000010021	-1.5066151412141027	1.944009291625192	fish
ENSDARG00000010029	-1.2344297345187498	-1.2011560814281252	fish
ENSDARG00000010031	0.449832143420883	-0.6960917426648262	fish
ENSDARG00000010032	-0.9714282677546833	-0.8465844760469179	fish
ENSDARG00000010035	-0.7770914180560063	0.7936665310380848	fish
ENSDARG00000010042	4.7276949304192835	0.757660105311138	fish
ENSDARG00000010047	-3.3028614945232286	0.8749380622549461	fish
ENSDARG00000010051	1.3146181852725212	0.9382638116495596	fish
ENSDARG00000010052	2.131407134028795	1.6110938541571034	fish
ENSDARG00000010059	0.33200711359130664	0.39443146610406876	fish
ENSDARG00000010070	-1.7777857913184483	-0.5872629786784762	fish
ENSDARG00000010078	2.101850943884198	-0.5856049816601628	fish
ENSDARG00000010083	2.7834593991395717	3.264772214849129	fish
ENSDARG00000010085	1.0488979876377527	-0.045783282856174376	fish
ENSDARG00000010096	2.9517476804437046	1.0634163027983274	fish
ENSDARG00000010097	-0.04880223516634718	-0.490865572492117	fish
ENSDARG00000010098	-0.4575887485749125	0.6831608494544259	fish
ENSDARG00000010108	2.315812987349422	-3.1532855445570225	fish
ENSDARG00000010113	2.6272636792356114	0.8173619027109434	fish
ENSDARG00000010132	2.819386733975661	0.8541436192332087	fish
ENSDARG00000010137	-0.08300986917911538	-1.8624913342537304	fish
ENSDARG00000010144	1.8379109471847024	1.6040341663949214	fish
ENSDARG00000010145	-1.4433573780053903	-1.5783540916908203	fish
ENSDARG00000010146	0.34318912724147344	1.752575166429747	fish
ENSDARG00000010149	5.9492222254762535	3.1310969062751903	fish
ENSDARG00000010154	-2.329268189835847	-1.17963687633782	fish
ENSDARG00000010155	3.246744312272913	1.4135298358462773	fish
ENSDARG00000010160	0.26998711073573134	-0.5864146096386714	fish
ENSDARG00000010169	-1.68344459701616	-1.6308739632659275	fish
ENSDARG00000010181	1.7761073266815917	-0.3288852610421451	fish
ENSDARG00000010183	1.3972007620004223e-4	0.7727378279539773	fish
ENSDARG00000010186	-0.43256455238560876	1.1310960619841688	fish
ENSDARG00000010192	0.9404900391835866	-0.565571016089887	fish
ENSDARG00000010194	0.5536401797489107	1.7573345777551512	fish
ENSDARG00000010207	1.344227695821925	0.31124242663348356	fish
ENSDARG00000010231	2.356981468168515	0.6688912769992728	fish
ENSDARG00000010238	1.5277015166041394	1.1875991954600202	fish
ENSDARG00000010244	-0.058803982553502915	0.5179169074875621	fish
ENSDARG00000010246	0.7644615236229293	0.5737298798606528	fish
ENSDARG00000010248	0.1785829287929095	2.34712749424368	fish
ENSDARG00000010250	0.4840087491910652	2.68978858726489	fish
ENSDARG00000010252	-0.5214148211586899	-1.026589444295965	fish
ENSDARG00000010255	-0.6129235627084519	2.0814316746903123	fish
ENSDARG00000010266	0.7860307797742894	2.6884263945055364	fish
ENSDARG00000010267	2.6433089612097227	1.6143023078746979	fish
ENSDARG00000010270	-0.18829382491632213	-5.56604428081435	fish
ENSDARG00000010276	-1.1034637428423755	1.1773333347793518	fish
ENSDARG00000010279	2.6051610028888974	-0.21571230867411226	fish
ENSDARG00000010280	0.610228556987838	-0.09049316442924157	fish
ENSDARG00000010281	1.4294547105931847	-0.6923770078035898	fish
ENSDARG00000010300	0.5790568233191595	0.4172447873827105	fish
ENSDARG00000010301	0.8688602996460404	0.27968130920288287	fish
ENSDARG00000010312	1.2905918506818281	-0.03615568315212603	fish
ENSDARG00000010316	0.33717987205239264	1.0309828728717148	fish
ENSDARG00000010317	0.035505541584892886	-0.826428060211896	fish
ENSDARG00000010318	1.34067401219809	-0.2885121944700037	fish
ENSDARG00000010332	-2.6566170690537745	1.57168231787267	fish
ENSDARG00000010347	1.430664947106256	-1.2913082028640603	fish
ENSDARG00000010381	1.514343995568864	-0.32236355017120294	fish
ENSDARG00000010384	-0.285618569235702	-1.982149675389814	fish
ENSDARG00000010385	0.8508804812193629	-0.4477616660432319	fish
ENSDARG00000010400	-0.6731675253441703	0.25444064726643567	fish
ENSDARG00000010407	-2.666870091844263	-0.5278712371807455	fish
ENSDARG00000010411	1.6485615317706066	3.2627060874290574	fish
ENSDARG00000010415	-1.099762736814756	0.3511749961891789	fish
ENSDARG00000010420	1.5729598547741048	1.176124562615226	fish
ENSDARG00000010423	-0.3639737487415612	0.8830967661007018	fish
ENSDARG00000010425	1.4182239873454454	-0.6731184208454968	fish
ENSDARG00000010432	-0.23868100582358753	0.7454261840209627	fish
ENSDARG00000010434	0.7353196863366613	-0.1744576849589531	fish
ENSDARG00000010437	1.6797466011832762	-0.4896037434575872	fish
ENSDARG00000010442	4.329631601119286	-2.546450884748496	fish
ENSDARG00000010445	0.8869814280174719	1.0873816709892876	fish
ENSDARG00000010454	1.541173474564092	-0.4167487502490378	fish
ENSDARG00000010472	2.660091012478475	1.6438845709035157	fish
ENSDARG00000010477	-0.7431374153440927	1.7377602566776975	fish
ENSDARG00000010478	3.266937444841499	1.4393631138149237	fish
ENSDARG00000010481	1.8226569956197516	1.5777102922370634	fish
ENSDARG00000010482	1.216230192725081	1.6525377604746547	fish
ENSDARG00000010487	0.6592455367085105	2.1554919701873403	fish
ENSDARG00000010516	2.752027161957471	0.9845145159990879	fish
ENSDARG00000010519	1.9386847370356248	-0.530828571366408	fish
ENSDARG00000010524	-0.2765587138312992	1.4634055021969095	fish
ENSDARG00000010531	-0.34114553488993515	0.3464954976936038	fish
ENSDARG00000010553	-1.9348682066842853	-2.5532416000896077	fish
ENSDARG00000010555	1.5678727966470236	2.174394207958501	fish
ENSDARG00000010563	-1.0295554000127083	-0.75362510246149494	fish
ENSDARG00000010565	1.6167980755228655	0.022418897846030114	fish
ENSDARG00000010571	-1.3012295705601244	-0.5951851821476388	fish
ENSDARG00000010572	0.5254912331836705	-0.23100816200381905	fish
ENSDARG00000010583	1.5196210074986736	0.051707952217457755	fish
ENSDARG00000010586	-2.2644132872536633	0.9546703541332622	fish
ENSDARG00000010591	1.0195774175349932	0.4420579077506151	fish
ENSDARG00000010596	1.5864472077954468	-0.02526002152473895	fish
ENSDARG00000010601	0.32463821879884336	-1.1202765006252895	fish
ENSDARG00000010602	2.228766108749116	-2.2293103517676265	fish
ENSDARG00000010603	1.1798016933741815	1.1917029190356025	fish
ENSDARG00000010610	2.0544321354406607	0.1732470017881543	fish
ENSDARG00000010619	1.1021274678024962	-1.4812936979967766	fish
ENSDARG00000010625	-0.3517863622310151	0.5226309552983658	fish
ENSDARG00000010630	-0.5272174713291703	-3.2254386936318316	fish
ENSDARG00000010641	2.9563552982309202	2.026809926708023	fish
ENSDARG00000010655	1.310944440017885	-0.5518627284801034	fish
ENSDARG00000010658	0.05739628749764003	-1.3227235912821473	fish
ENSDARG00000010662	-2.0199167797111643	-0.6738449953368059	fish
ENSDARG00000010680	0.017316267359769655	1.5382051349977313	fish
ENSDARG00000010681	0.6794834258365551	1.9480931503009635	fish
ENSDARG00000010701	-1.4380675944634684	-0.945520264921058	fish
ENSDARG00000010712	1.6783209491636197	-3.100707284767022	fish
ENSDARG00000010717	2.6816600166805107	2.833098216880859	fish
ENSDARG00000010721	1.4823697005721164	0.4486858073761954	fish
ENSDARG00000010727	0.004508277554913544	-0.3339202482159008	fish
ENSDARG00000010729	-1.7534650001859513	2.066179124419737	fish
ENSDARG00000010732	1.3145711934778548	-1.090401677219967	fish
ENSDARG00000010738	-1.6958512287743375	-2.0012794041009037	fish
ENSDARG00000010745	1.9606104487956886	0.210992523607718	fish
ENSDARG00000010752	-0.7670429661581594	1.0069801283575537	fish
ENSDARG00000010756	-2.6575409371843985	0.7449838285481031	fish
ENSDARG00000010758	1.8789628197079449	0.7684455972510321	fish
ENSDARG00000010764	2.958361257909491	-0.5737529620041544	fish
ENSDARG00000010767	1.593013206016178	-0.9877465745577899	fish
ENSDARG00000010770	3.930885221434647	-0.2013864308023765	fish
ENSDARG00000010773	0.9367572974423773	1.374413250297378	fish
ENSDARG00000010779	0.48399592614751014	-0.09508289615297726	fish
ENSDARG00000010782	-2.580564323002387	0.9409329573129988	fish
ENSDARG00000010784	1.0659966216253562	0.2922020730329906	fish
ENSDARG00000010785	1.0169142516370455	1.030471153792728	fish
ENSDARG00000010789	-0.6500609362963333	1.040290339632861	fish
ENSDARG00000010791	-0.7324994565096127	-2.877356590326337	fish
ENSDARG00000010792	0.0039059286624487377	1.6435279427263332	fish
ENSDARG00000010794	2.534914903520406	0.03920148412772716	fish
ENSDARG00000010816	3.7073907277997113	1.2169629315293553	fish
ENSDARG00000010823	0.8156260547570554	-0.8048585940338426	fish
ENSDARG00000010831	-1.3237633927718342	-2.1683987479297575	fish
ENSDARG00000010841	-0.4834091988599851	-3.230565498100378	fish
ENSDARG00000010844	0.2507725390271612	-1.0117896505771526	fish
ENSDARG00000010862	-0.0777583968840796	0.32453238473311596	fish
ENSDARG00000010873	1.2335798109500344	3.3118249282939316	fish
ENSDARG00000010878	-0.20571193920154923	-1.2218808224697209	fish
ENSDARG00000010905	0.2903309913919991	1.0973608744611782	fish
ENSDARG00000010918	0.6074522662698018	-0.2764947805458926	fish
ENSDARG00000010934	1.682946473952111	-0.5221578766878188	fish
ENSDARG00000010936	1.3878070891537708	1.9677572785192268	fish
ENSDARG00000010941	0.9369945382338773	0.854516086153538	fish
ENSDARG00000010946	2.2262341419013545	2.163238536833484	fish
ENSDARG00000010948	-0.08630379721279073	1.3313352303922636	fish
ENSDARG00000010953	0.8903697017331871	0.8819075607884367	fish
ENSDARG00000010956	0.7870064014999761	-0.3236259961031507	fish
ENSDARG00000010957	2.213617221832331	0.24360569416193095	fish
ENSDARG00000010958	-4.933975377003809	0.27992031448631527	fish
ENSDARG00000010962	-1.9338598513348007	1.077368108895574	fish
ENSDARG00000010965	2.3012717467413273	1.4359003205391672	fish
ENSDARG00000010977	-2.058225972443907	-0.4613577336805743	fish
ENSDARG00000010978	0.013272152935816604	0.7102433875290493	fish
ENSDARG00000010981	1.3917509497729996	-1.3221923693605644	fish
ENSDARG00000011000	1.7202729960360208	1.055056777490952	fish
ENSDARG00000011023	-2.0892419422888215	1.0866483138967098	fish
ENSDARG00000011026	-1.9336627163418072	0.06513200926869024	fish
ENSDARG00000011027	2.6264087562287513	-0.1266041001879299	fish
ENSDARG00000011049	0.9740230027758832	-0.6226328586360463	fish
ENSDARG00000011055	1.3655174410000976	-1.617926095501894	fish
ENSDARG00000011065	2.2890985617136814	1.0511989185292738	fish
ENSDARG00000011066	0.16768328878515437	-0.2897087951227958	fish
ENSDARG00000011072	0.3018576158901874	-0.6113271222536655	fish
ENSDARG00000011076	2.0492312328487765	-0.8891960273114182	fish
ENSDARG00000011079	-0.7558420790168366	0.3630940662513826	fish
ENSDARG00000011083	-1.3346309176446542	0.2575627572330772	fish
ENSDARG00000011088	-0.2085478437631256	2.0940405173001744	fish
ENSDARG00000011091	0.5054314931715888	-0.56585152805588	fish
ENSDARG00000011094	0.10828266990490962	0.5110802349466281	fish
ENSDARG00000011113	0.8240992867923275	-0.37640430287943694	fish
ENSDARG00000011122	1.007157011365987	0.6760867773928244	fish
ENSDARG00000011125	4.441360361864945	3.4345775147952824	fish
ENSDARG00000011141	2.705281205967731	1.8792385687576338	fish
ENSDARG00000011146	1.728698574109124	-1.3890543898741945	fish
ENSDARG00000011152	-0.7692674381701804	-0.34372408002141613	fish
ENSDARG00000011157	-1.1354809600980509	0.09190080500172251	fish
ENSDARG00000011163	1.5876220469930569	0.3378611291681446	fish
ENSDARG00000011166	0.6316726909371257	3.466913914620412	fish
ENSDARG00000011170	3.270407008702777	-0.42694557048146425	fish
ENSDARG00000011171	1.7349483910946095	0.055277053239890565	fish
ENSDARG00000011175	1.9599398904403007	-0.030433337826882963	fish
ENSDARG00000011188	1.230719815674228	-0.28829624144467136	fish
ENSDARG00000011196	0.32439440903393474	0.7498920717489597	fish
ENSDARG00000011201	4.987967259826488	4.488163363201023	fish
ENSDARG00000011219	1.2104618838345076	0.6137015674193763	fish
ENSDARG00000011222	0.2737254844763882	0.01412264081592493	fish
ENSDARG00000011233	2.435767396254043	0.2216763923343465	fish
ENSDARG00000011235	0.7736050392893195	-1.9822924756243085	fish
ENSDARG00000011239	-3.2574395544642125	-3.1952363042864746	fish
ENSDARG00000011240	0.2994886523779357	2.339085391978707	fish
ENSDARG00000011245	0.703259574067294	1.7692376991279635	fish
ENSDARG00000011247	-0.612274953259217	0.9949532045693535	fish
ENSDARG00000011257	-2.4390742095221145	1.2001353268334678	fish
ENSDARG00000011259	1.0123989890675162	0.9226323985666618	fish
ENSDARG00000011262	-1.3141972951500593	0.6141575189480836	fish
ENSDARG00000011272	-0.9310525435203653	0.5126519716801532	fish
ENSDARG00000011273	2.220224894258958	-4.361613276881201	fish
ENSDARG00000011298	2.268906815997045	0.9086645655936111	fish
ENSDARG00000011299	2.996524714337118	-3.1841235877048355	fish
ENSDARG00000011301	-0.7591280978620574	0.8670813933056958	fish
ENSDARG00000011312	0.42933040985789506	1.441317754283484	fish
ENSDARG00000011326	-0.4021529522198515	2.626515853292947	fish
ENSDARG00000011333	1.2377060222144933	-3.103857240001114	fish
ENSDARG00000011334	3.0445906014182764	1.0685435286480567	fish
ENSDARG00000011360	-0.6433359940167078	0.8619151122628051	fish
ENSDARG00000011370	-0.41237936335450104	0.22686279430767073	fish
ENSDARG00000011371	-0.5448483020862521	-0.0971668252861529	fish
ENSDARG00000011373	0.26028389192405255	-0.05645514448453781	fish
ENSDARG00000011376	2.0362829739689117	0.6411858880066483	fish
ENSDARG00000011400	0.802603708891007	2.3209717581247804	fish
ENSDARG00000011404	-0.3455124009655474	1.6921341973438389	fish
ENSDARG00000011405	2.576915305275923	0.7990505902708387	fish
ENSDARG00000011407	4.240431952183537	5.0497926361481875	fish
ENSDARG00000011410	2.8404242672423017	0.06088373431183112	fish
ENSDARG00000011418	0.23473882998079976	-0.9872887591225102	fish
ENSDARG00000011422	0.5021471975689186	1.4012923682241605	fish
ENSDARG00000011434	-0.3980588847701332	-3.282392000122847	fish
ENSDARG00000011445	-1.0202711616537337	1.4033875192024596	fish
ENSDARG00000011449	1.1399162982820452	-0.7462554560804059	fish
ENSDARG00000011459	1.8470456303924998	3.8346070906659206	fish
ENSDARG00000011462	-0.27952311146640724	-0.8002123057085812	fish
ENSDARG00000011466	-1.420767058854857	0.14470013593321673	fish
ENSDARG00000011473	-2.45468060341222	-0.8758080098031497	fish
ENSDARG00000011487	-1.4032026714744388	-0.8482771738880055	fish
ENSDARG00000011488	-1.1316394143487445	1.375681464951735	fish
ENSDARG00000011490	0.46042366018667735	-2.2352892192773726	fish
ENSDARG00000011493	3.175526743260069	-2.556656333709251	fish
ENSDARG00000011496	1.8717758099013333	1.2185676347780718	fish
ENSDARG00000011498	0.7375508298955731	-3.2307419924526997	fish
ENSDARG00000011506	-0.16257700430649202	0.23920865730712151	fish
ENSDARG00000011510	0.35013141408498305	2.148760952375275	fish
ENSDARG00000011515	7.0103650877118e-5	-1.238192491444952	fish
ENSDARG00000011519	-0.2084876193897886	3.3356255037915803	fish
ENSDARG00000011521	0.7953667930888204	0.6047019090468542	fish
ENSDARG00000011533	-0.40547954902417244	0.28743252505766453	fish
ENSDARG00000011537	-0.005012735490302164	-0.4859794264931888	fish
ENSDARG00000011545	2.14086251130437	-0.24564426505827522	fish
ENSDARG00000011553	2.6524433175006843	1.8062950378939604	fish
ENSDARG00000011555	-0.2067291913158273	-0.24937261391044205	fish
ENSDARG00000011564	1.2693843385646588	1.9089023508531862	fish
ENSDARG00000011570	3.464212418624728	2.7081803461188283	fish
ENSDARG00000011573	1.8600849482620445	1.587714704507967	fish
ENSDARG00000011579	-3.396678086949756	-2.67309023099573	fish
ENSDARG00000011581	-3.788377070267991	1.0406366468884334	fish
ENSDARG00000011582	2.401261452857392	1.3203897836540508	fish
ENSDARG00000011583	-0.6988131661507577	0.33829461660619065	fish
ENSDARG00000011594	1.3201579177401386	0.47241704776773324	fish
ENSDARG00000011597	1.762051465445559	2.3638350006888627	fish
ENSDARG00000011600	1.942380570262938	-0.004211852812844839	fish
ENSDARG00000011602	-2.6305454519825444	1.3043635561266274	fish
ENSDARG00000011605	-1.4819582927572221	-0.836075235582093	fish
ENSDARG00000011609	3.9775102147710033	-1.2784006379528974	fish
ENSDARG00000011611	2.3675162393759717	0.2919920979056878	fish
ENSDARG00000011613	-0.3436807120655366	1.6353152828659343	fish
ENSDARG00000011615	0.6375014570434092	2.908063957611709	fish
ENSDARG00000011618	-1.6119136630844761	2.560812045699008	fish
ENSDARG00000011635	-0.1446121108186812	-3.0142718836636386	fish
ENSDARG00000011640	0.004692179980337288	2.2187578696059163	fish
ENSDARG00000011648	2.294190609077802	-1.581027440147865	fish
ENSDARG00000011652	-0.1542958421993344	-0.655348372778047	fish
ENSDARG00000011661	0.9085093279969169	0.18820662969378257	fish
ENSDARG00000011662	-2.7654042377299777	0.055231513501825764	fish
ENSDARG00000011665	4.449243099807866	2.4197741685037086	fish
ENSDARG00000011671	-0.16236520063023052	1.28228321756772	fish
ENSDARG00000011672	0.06669475753481194	0.028266168712526952	fish
ENSDARG00000011683	0.47395777781408943	0.8858269270632196	fish
ENSDARG00000011693	0.43693565501702314	2.6309963951925535	fish
ENSDARG00000011696	1.4887539609006208	-2.7164963972451455	fish
ENSDARG00000011701	-0.6046449675704333	1.644065879524511	fish
ENSDARG00000011703	0.9557363168982577	-0.5582052696415583	fish
ENSDARG00000011723	-1.3101999602577317	0.9228424837049516	fish
ENSDARG00000011724	1.389339190324647	-2.542834709700983	fish
ENSDARG00000011727	-2.2065448023772842	2.209883309471461	fish
ENSDARG00000011740	1.7416248315655662	1.7125587737720058	fish
ENSDARG00000011743	0.012212026277261534	0.8523032636057029	fish
ENSDARG00000011764	-0.711126712957895	-0.2982586273807019	fish
ENSDARG00000011769	0.6921849190608815	-1.0449162062391417	fish
ENSDARG00000011770	-0.4258436521279954	0.991849340379112	fish
ENSDARG00000011777	3.4384962990692376	-0.49898703800192706	fish
ENSDARG00000011783	0.22826866954661318	0.07061909090814458	fish
ENSDARG00000011785	-0.6004630741700971	2.5317110993590917	fish
ENSDARG00000011797	0.4558987481399785	-1.3692138776987008	fish
ENSDARG00000011801	0.7293328299378417	0.9560965104737177	fish
ENSDARG00000011809	0.7511350980813927	0.6360032436428891	fish
ENSDARG00000011818	0.5508837175104625	-4.902489510753377	fish
ENSDARG00000011819	0.6826274825312466	-1.518583905064235	fish
ENSDARG00000011821	-0.2594950069717006	0.468130176589928	fish
ENSDARG00000011824	-1.2749091837673328	0.25613267504863785	fish
ENSDARG00000011825	-0.6235158613125262	0.3671086610698955	fish
ENSDARG00000011837	1.6032954526566459	-1.5219263227046547	fish
ENSDARG00000011841	4.208213210223169	2.489162969436726	fish
ENSDARG00000011851	-1.0851535695529642	0.5748636566070934	fish
ENSDARG00000011862	0.8704379975663699	-0.09309143058573101	fish
ENSDARG00000011863	2.7933179393429395	-1.4078954347047952	fish
ENSDARG00000011869	-2.886590847118281	1.6904941166761016	fish
ENSDARG00000011870	1.0067746343625301	-4.329712167642357	fish
ENSDARG00000011876	0.09274780608746704	-0.5161995572968914	fish
ENSDARG00000011879	-1.055182848240893	-0.02455883781374782	fish
ENSDARG00000011885	-2.626074995128755	-1.3506098326057785	fish
ENSDARG00000011886	0.9082275958580137	0.6236050152993298	fish
ENSDARG00000011890	2.462732947889024	-3.0103121753947963	fish
ENSDARG00000011897	1.3413144316669188	2.5908690639429643	fish
ENSDARG00000011921	1.6254098192630115	-0.21669518445484848	fish
ENSDARG00000011925	0.8491479062985174	1.1856285411378582	fish
ENSDARG00000011926	-0.013566593447903896	1.4522919285354527	fish
ENSDARG00000011929	1.6468447417404768	-0.8847831427664667	fish
ENSDARG00000011932	1.1205533823053857	0.6303813128346849	fish
ENSDARG00000011934	0.3457981264693583	1.5019496314717007	fish
ENSDARG00000011941	0.22199063967880428	0.2499286340907116	fish
ENSDARG00000011945	2.3875703219084654	-2.449995903825885	fish
ENSDARG00000011948	0.8139844336636274	-0.8010444287469408	fish
ENSDARG00000011956	-0.340503468068594	-1.5420968758777553	fish
ENSDARG00000011958	2.1181591689350574	-0.07733247804400219	fish
ENSDARG00000011961	-0.3873916783807604	-3.919464331786116	fish
ENSDARG00000011973	-3.1819048949400672	0.8401651795918758	fish
ENSDARG00000011983	2.1778213804536204	1.8168754861662197	fish
ENSDARG00000011989	4.464723525826228	1.2691372579685878	fish
ENSDARG00000011998	2.5769671062485333	1.1012382823349671	fish
ENSDARG00000011999	0.9819819559486063	-5.083316572814223	fish
ENSDARG00000012002	1.0330796798250748	1.4437802075969843	fish
ENSDARG00000012005	1.4769331328238904	-3.091671097428047	fish
ENSDARG00000012013	-1.191996737973261	-0.9473519517593124	fish
ENSDARG00000012016	-0.33268107685019094	1.5054934055876823	fish
ENSDARG00000012019	1.7105821345611876	0.7072606618267341	fish
ENSDARG00000012021	0.5441880558727592	1.810426387930481	fish
ENSDARG00000012025	1.6068825324011584	-2.234067564790411	fish
ENSDARG00000012030	-3.3072488309385015	1.4966096515029204	fish
ENSDARG00000012035	-1.8568433819141763	0.48578140323557695	fish
ENSDARG00000012039	0.9506095042468448	0.1560413172402623	fish
ENSDARG00000012040	1.9429574223995676	-0.6151026425942735	fish
ENSDARG00000012044	-1.2398426555077295	2.8300333677196234	fish
ENSDARG00000012051	-0.7069974509665743	1.6938722702255713	fish
ENSDARG00000012057	1.0314059401005644	-1.7754773704390094	fish
ENSDARG00000012066	2.597783200710682	1.4328106546214754	fish
ENSDARG00000012071	0.1038054377637187	1.1818409761857251	fish
ENSDARG00000012072	-0.0754589245023625	0.2310619538736909	fish
ENSDARG00000012073	0.618461926701575	-0.3631400901693793	fish
ENSDARG00000012076	5.1565963229662755	1.9691832585732592	fish
ENSDARG00000012078	-0.5873021515932426	0.03003902148294071	fish
ENSDARG00000012113	0.30632875445480495	-2.06481430527372	fish
ENSDARG00000012125	0.8656867446718691	0.27119514088640945	fish
ENSDARG00000012126	-1.1461732719205409	0.2208150823736646	fish
ENSDARG00000012135	0.5846851304760119	-2.9868611306810453	fish
ENSDARG00000012137	-2.715208287572738	0.9832411409899874	fish
ENSDARG00000012138	1.4954799581832672	-0.38869298738956215	fish
ENSDARG00000012140	-1.469942819628655	-1.5092052710997965	fish
ENSDARG00000012141	-1.144810834007335	2.2223809950727236	fish
ENSDARG00000012144	-0.3642020522736501	1.6184882919023513	fish
ENSDARG00000012177	2.0347198960714965	-0.06997133778978945	fish
ENSDARG00000012184	0.5844073613476364	-0.707486767067808	fish
ENSDARG00000012192	2.196784633524906	0.2064148037891449	fish
ENSDARG00000012194	1.8938138714508377	2.0008149229766548	fish
ENSDARG00000012196	0.4797813492943581	-0.2333845556675856	fish
ENSDARG00000012199	1.8541985817503677	1.5025441058020061	fish
ENSDARG00000012215	0.871832396209059	1.3839917561190929	fish
ENSDARG00000012219	-0.02914604768107204	0.5545422322346503	fish
ENSDARG00000012222	-1.0928931938117514	3.519675829049622	fish
ENSDARG00000012234	-1.188805764679551	1.3826745483842344	fish
ENSDARG00000012244	1.4448050700126196	-0.05737242733539996	fish
ENSDARG00000012247	0.07587736386675509	-0.954081260475651	fish
ENSDARG00000012248	-1.0432497269420282	1.4549352623429286	fish
ENSDARG00000012261	1.0512184392775556	2.0642526155463954	fish
ENSDARG00000012269	-1.0954953647212018	2.1677310764969233	fish
ENSDARG00000012271	-2.1952846036448346	-0.4782261607147746	fish
ENSDARG00000012274	-2.1394604858746096	-1.199147457176891	fish
ENSDARG00000012281	3.674178788327714	-0.670488232117009	fish
ENSDARG00000012295	0.16493884247431095	-0.21798343915440904	fish
ENSDARG00000012306	-0.7691729054668457	-0.4661916070236335	fish
ENSDARG00000012311	2.4838304071580506	3.490362382863671	fish
ENSDARG00000012314	1.8567020383957862	-0.2655301296444257	fish
ENSDARG00000012325	-1.6272602875449744	0.879874925192308	fish
ENSDARG00000012340	-0.906873887080755	0.31491112571122554	fish
ENSDARG00000012341	2.356224025714626	0.5616216363040137	fish
ENSDARG00000012347	-3.2528938223839545	3.246520413352343	fish
ENSDARG00000012355	-3.792109502978988	1.2097220905680957	fish
ENSDARG00000012366	2.748411106689843	2.0740967652179068	fish
ENSDARG00000012368	1.1429540219271461	0.2114145945627382	fish
ENSDARG00000012369	-0.7674085254818332	-0.02858671856367037	fish
ENSDARG00000012378	1.7839359392606946	-0.48697078286308704	fish
ENSDARG00000012381	3.7058500089286746	4.790268004918847	fish
ENSDARG00000012387	1.964197706843772	1.7807020143610814	fish
ENSDARG00000012388	-0.48017546702855046	-0.5400794025254657	fish
ENSDARG00000012389	-0.07570293570601053	2.3647008787026937	fish
ENSDARG00000012390	-2.3788315729519356	-0.12511498498953702	fish
ENSDARG00000012395	2.401707310923485	1.4170028974567714	fish
ENSDARG00000012397	0.8218515684750258	1.573105636863418	fish
ENSDARG00000012399	0.30159802733376717	1.0932635097921024	fish
ENSDARG00000012405	5.3598528281884	7.114085819832355	fish
ENSDARG00000012407	-0.8140310264734932	-0.2372573424065297	fish
ENSDARG00000012422	3.4021391675835884	5.8276577519373465	fish
ENSDARG00000012426	1.3333113552361788	1.9687404615100168	fish
ENSDARG00000012432	-1.0311012022573405	-3.6375466390198037	fish
ENSDARG00000012435	-1.1324019483906198	-1.033423052872661	fish
ENSDARG00000012446	-2.888374393901479	0.9521078882991308	fish
ENSDARG00000012450	0.2510083025743042	1.0283663880919596	fish
ENSDARG00000012453	-0.4033089621850019	-0.34521790196692076	fish
ENSDARG00000012458	-0.08839856191023027	-2.2022064843676454	fish
ENSDARG00000012460	-3.5771002018577303	-0.8815156103561953	fish
ENSDARG00000012467	-1.1247411914693493	-1.0598681807164558	fish
ENSDARG00000012468	0.8746709143338891	1.9641316473837291	fish
ENSDARG00000012485	0.43215355255133525	-0.3537733086731027	fish
ENSDARG00000012495	-0.5282038860852081	1.8038312880598517	fish
ENSDARG00000012496	-2.9639089278051762	-2.674660499910846	fish
ENSDARG00000012499	1.0468709800025306	0.6920670266343765	fish
ENSDARG00000012504	2.0086300678328444	1.0207110339068723	fish
ENSDARG00000012505	1.7839636637845597	1.3664777476575196	fish
ENSDARG00000012506	-0.23160018164108204	0.04070116370557997	fish
ENSDARG00000012513	3.326582712813641	2.7707298655057158	fish
ENSDARG00000012519	2.9154894548811923	3.3585910246254502	fish
ENSDARG00000012534	3.1047992653206777	-0.14089100659297246	fish
ENSDARG00000012535	2.1607734941678864	-1.7426923494032436	fish
ENSDARG00000012539	-0.3023301545726795	0.05924886726619555	fish
ENSDARG00000012553	0.018382974190956303	1.6847323576448274	fish
ENSDARG00000012555	0.3701001750205222	0.9338522433902204	fish
ENSDARG00000012563	-0.2212007143568102	-0.93121203955966	fish
ENSDARG00000012572	-0.7544157053429263	1.0017621450292622	fish
ENSDARG00000012574	1.8007737314463677	-0.31840166082303156	fish
ENSDARG00000012577	-0.15735805400190533	0.5037544150863746	fish
ENSDARG00000012586	0.4201544510006083	0.1624176138787685	fish
ENSDARG00000012588	1.684140601133657	-2.988729181833074	fish
ENSDARG00000012591	-0.2957578594294418	0.8054536627794547	fish
ENSDARG00000012593	3.7707342185839505	5.5177671045832275	fish
ENSDARG00000012603	-2.51464352685436	1.0923938561229014	fish
ENSDARG00000012609	0.283562778555633	0.4968812120006545	fish
ENSDARG00000012610	1.4991811716709493	1.6029917566480356	fish
ENSDARG00000012625	-0.1799457740378192	-0.4918558264381906	fish
ENSDARG00000012640	0.3550431725824808	-1.3388709970205017	fish
ENSDARG00000012642	-1.7042926132391796	-3.755635974059135	fish
ENSDARG00000012656	0.28552453790787985	1.0699733201668447	fish
ENSDARG00000012667	1.259564876875877	-3.7357118594126475	fish
ENSDARG00000012671	4.512800026805067	-3.450862150038037	fish
ENSDARG00000012672	-2.280287085487318	0.9138914784527921	fish
ENSDARG00000012674	-1.554745665869981	-0.9790813377013874	fish
ENSDARG00000012682	0.4419339432441525	1.5163928374019604	fish
ENSDARG00000012684	0.9545040380274886	1.7969977383281275	fish
ENSDARG00000012688	0.6009618867627237	0.8562328907690678	fish
ENSDARG00000012694	-0.011488553426220273	1.743631795369461	fish
ENSDARG00000012718	-1.6213288344033459	0.6399364345947812	fish
ENSDARG00000012723	0.6102784015400187	2.3332123930098314	fish
ENSDARG00000012729	0.17495693944261106	3.1156229711234897	fish
ENSDARG00000012741	1.1638661244036788	-0.4887739180882131	fish
ENSDARG00000012745	0.179754914873342	0.18961559162853403	fish
ENSDARG00000012747	-0.14126444987899878	-1.5359213112242251	fish
ENSDARG00000012763	-1.6511780288597047	1.5800988777022207	fish
ENSDARG00000012776	0.31672882262702123	0.8889573554724957	fish
ENSDARG00000012777	1.0111563969677773	1.04406832725593	fish
ENSDARG00000012788	3.4278001913346245	0.05686901476756694	fish
ENSDARG00000012789	0.0819061579116826	0.28290824541626114	fish
ENSDARG00000012790	-0.5972378680901855	1.4413651319124294	fish
ENSDARG00000012796	-3.1876572854644025	-0.2627398078203878	fish
ENSDARG00000012801	1.8192878386921814	0.8516399525534293	fish
ENSDARG00000012816	2.1040048174602406	-2.5857584396796724	fish
ENSDARG00000012818	-0.5274387879344848	0.9274325930292733	fish
ENSDARG00000012820	1.638835775252596	2.4793519071714702	fish
ENSDARG00000012823	1.937193141519774	-2.1350017862837274	fish
ENSDARG00000012824	0.7623253826789149	0.8529963559490673	fish
[truncated: 55,629 more rows]
