# Supplementary material for: Crosstalk between codon optimality and cis-regulatory elements dictates mRNA stability
Source: Genome Biol. 2021 Jan 5;22:14. doi: 10.1186/s13059-020-02251-5 (PMC7783504; doi:10.1186/s13059-020-02251-5)
Supplement: Supplementary file 7 — Additional file 7: Table S6. [file 13059_2020_2251_MOESM7_ESM.csv]

Table 6: Reporter sequences. See the file README.docx for a detailed description of this table.
sequence_id	sequence
CODING-optimal	atggtttcaaaaggagaagaagataatatggcgataattaaagaatttatgaggtttaaagttcatatggaagggtcagttaatgggcatgaatttgaaatagaaggagaaggagaagggagaccatacgaagggacacaaacagctaaacttaaagttacaaaaggaggaccacttccatttgcatgggatatactttcaccacaatttatgtacgggtcaaaagcttacgttaaacatccagctgatataccagattaccttaaactttcatttccagaagggtttaaatgggaaagggttatgaattttgaagatggaggagttgttacagttacacaagattcatcacttcaagatggagaatttatatacaaagttaaacttagagggacaaat…
CODING-non_optimal	atggtttcaaaaggagaagaagataatatggcgataattaaagaatttatgaggtttaaagttcatatggaagggtcagttaatgggcatgaatttgaaatagaaggagaaggagaagggagaccatacgaagggacacaaacagctaaacttaaagttacaaaaggaggaccacttccatttgcatgggatatactttcaccacaatttatgtacgggtcaaaagcttacgttaaacatccagctgatataccagattaccttaaactttcatttccagaagggtttaaatgggaaagggttatgaattttgaagatggaggagttgttacagttacacaagattcatcacttcaagatggagaatttatatacaaagttaaacttagagggacaaat…
3UTR-mir17	CTTCCACCAATAGAGGAACTAGGAAACAACCAATGGGCTCTGATAAATCAGAGGAAAGGTGAAGAGAAAAAAAACCTGTGCTGCCACAATACCCCGAGAGTGCATGGAATAGTTACACATTAAACAACTGTGAAGAAGAGAGACACAGTTAGAACAAATACAGTATCCAAAACGCACTTCTTACATTCAGCACTTGCAGTTTTCGTTTTACTTCGTTATTTTGAAATAATAACAGTAGACACAACTTCAGCCATATGCGCTTACTTTGCACCCAATAATCCGTTTTCATAAAGAACGACTTACATTTTATGTTTTAATAACTTGTTAATTGTATTATGGGAACAGATTATATGGTCTGTTATTAATGGCTCTTACTAATAAATGTGTCAATTGAATTAT…
3UTR-mir17_mutant	CTTCCACCAATAGAGGAACTAGGAAACAACCAATGGGCTCTGATAAATCAGAGGAAAGGTGAAGAGAAAAAAAACCTGTGCTGCCACAATACCCCGAGAGTGCATGGAATAGTTACACATTAAACAACTGTGAAGAAGAGAGACACAGTTAGAACAAATACAGTATCCAAAACGGTCTTCTTACATTCAGGTCTTGCAGTTTTCGTTTTACTTCGTTATTTTGAAATAATAACAGTAGACACAACTTCAGCCATATGCGCTTACTTTGCACCCAATAATCCGTTTTCATAAAGAACGACTTACATTTTATGTTTTAATAACTTGTTAATTGTATTATGGGAACAGATTATATGGTCTGTTATTAATGGCTCTTACTAATAAATGTGTCAATTGAATTAT…
