# Supplementary material for: Crosstalk between codon optimality and cis-regulatory elements dictates mRNA stability
Source: Genome Biol. 2021 Jan 5;22:14. doi: 10.1186/s13059-020-02251-5 (PMC7783504; doi:10.1186/s13059-020-02251-5)
Supplement: Supplementary file 8 — Additional file 8: Table S7. [file 13059_2020_2251_MOESM8_ESM.csv]

Table 7: Codon frequencies of endogenous genes used to train machine learning model. See the file README.docx for a detailed description of this table.
gene_id	AAA	AAC	AAG	AAT	ACA	ACC	ACG	ACT	AGA	AGC	AGG	AGT	ATA	ATC	ATG	ATT	CAA	CAC	CAG	CAT	CCA	CCC	CCG	CCT	CGA	CGC	CGG	CGT	CTA	CTC	CTG	CTT	GAA	GAC	GAG	GAT	GCA	GCC	GCG	GCT	GGA	GGC	GGG	GGT	GTA	GTC	GTG	GTT	TAA
ENSG00000122965	25	18	74	12	18	27	3	8	8	25	9	8	2	17	14	6	9	15	33	8	21	16	9	4	5	6	14	2	1	19	48	2	41	25	71	18	18	44	4	13	10	20	21	8	2	10	39	4	0
ENSDARG00000009350	13	4	8	8	8	5	2	10	4	1	1	4	4	5	11	5	1	3	8	7	7	3	0	4	1	1	1	0	4	2	8	3	19	10	13	18	5	5	3	7	12	2	5	3	1	4	10	8	0
ENSG00000101856	5	2	7	1	1	2	1	5	1	4	1	2	1	3	2	1	0	1	5	2	2	5	5	1	0	6	3	0	0	6	14	3	3	12	14	10	2	8	2	3	1	9	6	0	0	2	7	0	1
ENSMUSG00000040586	51	10	40	25	14	6	3	20	29	10	14	27	12	3	31	19	30	13	43	11	15	6	2	20	5	6	6	1	21	18	24	19	87	21	47	22	23	8	2	27	7	5	5	9	8	3	16	15	1
ENSG00000183826	9	12	14	14	12	7	1	12	4	13	7	8	7	8	17	22	8	13	18	7	7	6	1	9	7	2	8	6	7	12	14	9	21	12	20	24	13	14	3	8	7	6	11	7	3	8	16	11	1
ENSG00000135709	5	13	24	5	2	15	2	5	1	6	8	5	0	8	9	2	4	7	13	2	3	13	2	3	2	4	5	2	1	3	25	1	6	19	42	6	8	10	3	5	6	10	10	1	0	4	9	0	0
ENSG00000101363	1	2	8	0	0	0	1	2	1	0	2	1	0	4	1	1	0	1	1	0	0	7	2	2	0	0	2	0	2	2	4	0	1	2	8	0	0	3	1	4	2	0	0	0	1	0	4	1	0
ENSMUSG00000058239	3	5	6	8	11	8	1	3	5	7	4	5	0	8	7	4	2	5	32	1	3	9	5	2	3	4	5	1	3	2	10	3	5	12	18	8	9	17	6	13	5	15	7	5	3	7	12	2	0
ENSG00000125386	34	28	62	33	32	28	9	14	20	40	32	31	4	20	25	11	13	34	60	16	42	34	13	35	3	17	13	4	8	23	42	23	46	47	79	36	36	41	23	27	15	45	22	10	3	15	33	8	0
ENSG00000149084	14	6	14	6	7	6	2	3	3	3	1	4	4	8	10	11	2	1	3	3	3	2	2	5	1	0	3	1	1	7	10	5	8	4	8	7	6	5	2	8	7	12	4	2	3	10	9	6	1
ENSG00000005893	11	10	7	23	15	8	0	19	4	9	2	3	4	5	6	12	4	4	9	1	4	4	2	6	1	2	1	2	4	5	9	9	12	7	2	14	9	4	1	10	9	8	3	4	3	7	14	14	1
ENSG00000145287	0	3	1	1	3	2	0	4	3	2	3	0	0	3	6	1	4	0	3	1	0	2	3	3	1	0	0	1	0	2	1	3	1	3	0	3	3	2	1	2	4	3	1	2	0	4	2	2	1
ENSDARG00000036778	24	11	20	8	13	16	1	22	10	7	7	10	3	14	18	8	8	6	26	7	17	7	5	7	7	4	5	3	4	9	18	9	21	17	32	23	18	16	1	21	20	13	9	5	11	12	25	10	1
ENSG00000145416	20	11	16	16	20	6	1	6	18	10	16	6	9	11	8	7	12	9	12	5	9	7	1	12	3	4	2	2	1	9	12	5	20	11	20	13	7	9	3	6	5	6	10	6	11	8	7	8	0
ENSG00000269713	37	19	40	13	6	3	2	17	29	18	25	10	4	8	13	13	25	11	55	9	16	19	5	25	5	4	4	1	6	25	43	16	81	45	81	28	11	18	0	17	10	19	14	6	10	19	17	14	1
ENSMUSG00000103793	18	19	16	26	21	12	3	15	10	22	9	8	9	22	11	17	9	10	29	8	8	16	5	20	8	10	3	3	10	14	40	18	37	37	26	21	16	23	5	20	9	21	12	18	10	14	42	10	1
ENSG00000056487	8	14	23	2	7	18	7	5	4	19	6	4	1	13	5	2	4	14	36	4	10	33	7	11	3	4	12	0	2	23	26	1	7	11	25	1	6	36	10	3	3	12	6	2	1	12	15	3	0
ENSG00000131943	0	2	9	0	2	2	2	1	0	1	4	1	0	6	10	0	1	3	8	0	1	2	2	2	0	0	1	0	1	2	14	1	1	3	9	1	1	13	2	2	2	3	8	3	0	6	4	2	0
ENSG00000158122	5	5	2	3	1	2	1	2	4	6	3	1	3	6	2	5	3	3	9	7	2	4	6	5	0	4	5	0	1	3	9	3	6	3	5	5	2	12	3	2	8	4	2	4	3	4	10	4	0
ENSG00000178127	7	6	11	8	7	2	0	8	4	2	4	1	5	2	7	7	5	3	4	3	12	3	0	6	2	1	0	0	0	1	4	7	9	3	8	7	7	3	0	7	11	3	4	2	6	2	3	7	1
ENSMUSG00000050424	20	5	19	10	9	9	0	16	11	16	13	9	7	7	14	4	8	6	29	2	11	13	0	11	3	2	4	6	10	5	15	6	25	14	39	19	20	8	2	12	9	15	15	6	6	9	17	7	0
ENSDARG00000044672	4	8	4	3	5	5	5	4	5	6	0	1	3	12	7	2	1	6	7	2	3	3	3	6	1	0	4	1	2	9	21	2	4	4	4	2	6	8	3	7	9	9	1	2	4	8	17	7	0
ENSDARG00000009557	14	6	12	8	6	7	2	8	4	7	1	9	5	13	9	3	2	6	19	4	8	2	2	7	2	4	4	3	7	8	22	6	7	13	16	13	3	6	5	10	3	9	3	3	3	10	20	5	1
ENSMUSG00000018865	2	4	13	3	2	7	1	0	2	7	1	0	0	9	11	1	1	6	11	3	1	7	6	2	2	5	6	0	2	4	17	2	6	14	16	6	0	7	2	1	1	7	5	4	1	4	14	2	1
ENSDARG00000019293	14	15	15	10	9	2	2	4	5	11	5	4	2	6	13	15	8	4	15	6	7	5	1	8	1	3	3	2	0	4	10	5	6	14	22	12	3	9	1	11	5	8	5	10	4	8	12	5	1
ENSDARG00000058220	25	5	17	4	6	2	1	4	7	4	3	4	3	6	7	6	8	3	15	4	9	8	3	9	6	10	2	6	2	8	17	13	20	14	27	21	7	11	3	9	9	3	6	4	3	1	11	3	0
ENSG00000116539	152	50	136	75	44	39	5	62	43	45	39	92	19	51	52	61	36	42	75	49	83	49	4	82	36	15	32	19	34	29	38	60	119	58	88	78	52	34	2	54	67	28	27	33	36	28	38	45	0
ENSG00000167601	1	15	24	7	12	25	9	8	4	18	10	9	3	17	20	6	8	11	42	10	21	34	3	21	2	11	17	5	9	23	46	6	20	27	41	15	9	27	12	21	23	21	18	10	4	19	39	3	0
ENSG00000124444	1	3	8	0	1	9	0	2	1	2	1	1	0	4	4	1	1	7	12	3	3	5	3	5	0	4	4	2	1	3	5	0	2	4	8	2	3	10	1	2	1	3	5	2	0	2	1	2	0
ENSG00000120942	5	8	6	1	5	4	3	4	2	5	8	4	0	15	4	8	1	5	8	1	2	11	4	1	2	1	2	0	0	17	27	6	0	10	9	4	3	21	1	8	8	9	5	4	0	13	9	0	1
ENSG00000135951	40	10	19	33	14	9	1	12	18	4	12	10	6	8	26	17	20	5	25	10	5	0	0	2	15	5	4	5	8	7	12	28	61	10	34	28	21	11	0	18	3	3	0	4	5	2	6	10	0
ENSG00000099308	5	15	42	10	11	31	10	9	5	56	10	10	2	37	22	6	1	32	37	4	31	56	18	11	10	35	40	15	5	35	70	13	19	43	76	20	14	51	11	16	10	60	24	6	3	27	36	2	0
ENSDARG00000043555	8	23	14	8	6	11	4	5	5	12	0	2	4	15	10	10	3	3	6	3	5	12	4	3	2	6	3	3	0	7	9	5	4	11	10	7	1	5	5	6	11	11	2	2	1	4	7	2	1
ENSDARG00000025820	22	13	21	11	11	3	4	8	2	8	6	7	4	13	9	13	10	3	17	7	8	5	4	8	3	3	2	3	3	10	18	3	19	10	24	15	9	8	2	8	8	8	9	5	1	6	12	8	0
ENSG00000110047	4	19	40	2	0	10	6	2	2	11	3	1	0	31	16	1	0	13	21	2	1	20	9	4	2	12	8	1	2	20	36	0	3	34	38	3	4	20	8	4	3	20	12	1	0	10	26	1	0
ENSG00000169118	20	7	11	13	6	9	4	7	7	7	7	4	8	4	13	9	8	10	10	9	10	8	0	7	11	2	5	1	2	11	7	9	16	12	18	10	10	7	0	7	11	9	6	6	7	3	10	7	0
ENSDARG00000094154	6	1	7	0	0	9	0	1	1	3	3	0	0	7	3	0	1	2	7	0	0	2	1	3	1	7	0	6	0	1	11	0	1	3	6	1	1	9	0	8	2	3	1	1	0	5	0	1	1
ENSG00000183978	1	1	3	0	1	3	0	1	0	0	1	0	0	3	2	2	1	0	5	1	1	1	2	1	3	0	5	3	4	0	5	1	1	3	7	2	1	6	3	5	2	2	2	2	0	1	2	0	1
ENSG00000147459	56	47	88	33	22	42	12	26	26	42	20	12	18	60	55	39	21	25	66	18	25	26	7	38	13	11	24	4	11	52	69	26	65	50	80	42	27	30	6	21	20	26	28	11	13	24	47	23	1
ENSG00000214063	1	8	9	0	3	8	6	2	0	3	2	2	0	11	6	1	2	3	7	0	0	2	2	1	0	3	1	0	0	8	25	1	1	7	7	0	2	19	5	2	1	16	4	2	1	5	10	0	0
ENSG00000116251	10	4	9	3	1	4	0	1	0	3	3	1	0	4	2	1	2	1	3	0	0	0	0	3	0	1	0	2	1	1	1	3	7	3	6	4	0	1	0	4	3	1	3	1	2	0	8	2	1
ENSG00000106443	45	13	46	31	15	12	3	10	30	14	10	28	8	4	19	20	19	0	21	14	18	6	2	20	11	3	2	2	11	5	15	18	76	20	33	52	18	13	3	25	25	6	10	7	9	3	10	15	1
ENSG00000105819	9	8	10	14	19	6	1	7	13	4	4	9	7	5	13	15	8	3	7	10	7	2	0	5	5	1	5	4	2	8	8	14	22	7	13	13	11	5	7	23	17	6	3	8	7	1	6	18	1
ENSG00000187775	93	152	237	47	37	125	59	20	19	67	57	17	19	203	130	47	35	57	138	17	24	97	37	30	13	54	47	7	19	109	314	18	100	186	265	68	53	175	33	53	39	93	55	10	11	92	183	26	0
ENSG00000126882	3	10	10	4	3	10	2	2	2	14	1	0	0	20	9	2	1	4	14	0	0	19	4	2	0	3	9	0	0	7	10	0	1	9	12	4	0	14	2	0	1	9	3	1	1	7	13	1	0
ENSG00000112304	6	4	5	2	6	5	3	3	2	1	1	1	6	0	7	3	2	3	1	2	0	1	0	2	0	1	1	0	1	1	5	2	5	0	3	4	6	3	0	4	8	2	1	1	2	3	4	2	0
ENSG00000227124	50	16	34	30	25	25	4	32	28	14	12	5	13	11	13	12	13	31	32	39	6	14	2	16	0	3	1	4	4	16	9	10	55	7	27	10	7	2	0	7	21	4	24	3	15	7	9	6	0
ENSG00000160867	3	14	22	6	8	14	3	4	0	21	6	7	0	19	13	6	4	17	23	5	9	32	6	14	7	17	19	6	9	20	61	5	2	31	46	8	12	35	7	9	7	34	19	6	7	16	35	0	0
ENSG00000104325	18	4	7	10	6	5	0	14	3	4	4	4	7	3	8	14	9	0	4	2	4	2	1	8	1	1	3	1	6	3	7	9	14	5	4	5	13	6	1	11	11	4	7	11	4	2	8	6	1
ENSMUSG00000026088	13	5	9	3	5	3	2	3	7	2	2	5	9	1	5	7	4	6	9	3	1	0	2	1	1	0	3	1	2	6	7	4	13	5	8	8	4	0	3	2	6	5	4	2	3	0	5	4	0
ENSG00000135845	4	5	10	1	4	4	0	6	0	3	1	6	0	9	8	9	2	0	8	5	2	5	0	3	2	1	7	1	4	6	15	7	6	5	6	5	3	12	0	9	3	2	7	4	4	6	11	4	1
ENSG00000135486	8	10	10	11	2	2	2	6	12	15	5	11	1	1	6	6	6	4	6	4	5	3	0	2	3	1	0	4	1	2	3	0	11	8	7	10	3	4	0	4	27	29	6	31	2	3	9	3	1
ENSDARG00000036070	4	1	3	4	3	1	0	2	3	2	3	3	0	3	5	3	4	1	2	2	3	1	0	2	1	1	0	0	1	0	1	1	7	4	2	4	3	0	0	2	3	0	2	1	1	2	3	4	0
ENSG00000095303	6	13	19	6	5	17	5	3	0	7	5	5	3	14	18	8	4	13	23	5	7	23	7	9	3	13	7	5	2	27	29	6	4	13	32	11	4	11	4	6	6	21	14	4	4	8	18	2	0
ENSG00000135049	51	19	27	54	30	14	5	24	18	17	12	22	12	15	28	45	23	6	26	25	27	8	5	30	12	10	6	7	9	8	26	25	59	17	27	58	21	22	1	28	30	6	12	25	27	13	17	28	0
ENSG00000173598	5	2	8	5	3	3	1	1	4	3	2	2	2	1	3	2	1	1	6	2	4	2	1	3	1	1	4	0	3	1	6	2	8	4	11	4	2	3	2	4	7	4	1	2	4	4	3	5	0
ENSG00000102879	2	7	20	2	7	12	5	5	0	10	6	7	0	13	11	4	0	10	13	0	6	15	3	6	2	9	12	6	1	10	29	0	1	22	32	6	5	19	3	4	4	19	10	4	2	13	25	0	0
ENSDARG00000089833	6	5	5	8	3	2	4	4	5	1	2	3	1	5	5	8	1	1	10	13	3	1	3	6	2	1	1	2	1	12	16	6	8	5	9	6	8	9	4	12	8	6	4	3	2	5	7	4	0
ENSMUSG00000062328	10	6	16	2	2	4	0	2	2	1	1	2	1	5	7	3	2	4	8	2	6	2	0	1	2	3	6	1	1	2	3	4	8	2	5	2	2	6	0	4	2	2	1	4	1	2	2	5	1
ENSG00000197912	11	12	34	8	5	15	9	6	7	16	10	5	1	16	27	7	4	14	30	5	12	12	7	12	9	11	18	7	3	18	49	5	17	23	38	8	17	36	13	17	19	26	22	7	1	19	29	6	0
ENSDARG00000026829	4	2	8	1	3	5	1	1	2	5	1	0	2	4	4	3	0	0	3	1	1	1	1	0	2	0	0	3	1	1	4	0	5	9	7	2	4	6	0	3	1	4	2	4	1	1	5	0	1
ENSG00000198131	36	15	16	10	16	6	2	22	15	13	14	15	3	3	6	16	11	18	36	22	4	12	6	8	6	1	3	1	3	7	14	17	26	10	40	9	7	7	0	8	23	1	13	6	6	4	13	6	0
ENSG00000242498	2	5	13	3	5	3	2	4	0	5	3	1	0	8	6	0	1	5	3	2	2	7	0	0	1	3	6	1	0	6	12	1	4	10	16	6	3	9	6	2	5	4	10	3	2	3	7	0	0
ENSG00000110955	12	4	11	5	4	15	2	12	7	1	4	2	1	18	14	17	7	0	17	10	10	7	2	13	1	2	5	7	5	4	20	2	20	10	17	17	7	20	6	26	6	13	7	23	10	8	18	11	0
ENSDARG00000078497	31	21	54	20	13	17	7	15	31	18	13	21	2	31	32	18	11	19	57	12	14	5	5	15	10	18	7	18	6	20	71	15	48	45	86	63	12	21	17	25	23	8	8	7	6	15	40	16	0
ENSG00000140386	71	25	40	42	34	14	2	25	24	16	15	25	16	14	30	36	35	13	52	23	21	14	1	20	17	10	10	13	14	13	25	28	95	24	34	48	38	29	1	48	18	15	10	12	17	15	28	23	1
ENSDARG00000062757	17	10	23	11	9	7	6	3	7	8	3	6	5	12	25	5	6	8	21	5	7	3	3	4	5	4	7	2	7	12	20	11	11	12	34	12	15	15	6	11	9	10	7	5	3	6	8	5	0
ENSDARG00000071652	52	16	30	10	15	7	4	13	9	6	3	8	5	8	9	7	9	2	14	4	9	4	2	7	1	3	1	5	2	0	11	9	21	16	15	19	14	7	2	18	5	3	7	5	2	7	11	12	0
ENSDARG00000021343	10	6	8	6	8	3	2	7	3	5	3	10	4	6	7	8	5	6	7	7	5	8	1	10	6	6	7	3	1	9	17	6	5	16	9	15	4	12	1	12	6	14	5	7	7	9	9	8	1
ENSG00000133316	3	8	16	4	7	10	3	3	6	3	6	1	4	4	5	3	7	6	17	5	7	8	3	6	1	4	9	4	6	11	11	4	6	16	17	5	8	9	4	6	7	17	12	4	1	6	14	4	0
ENSDARG00000090581	19	7	14	5	7	3	3	9	4	6	3	12	1	6	5	3	5	5	9	8	6	3	0	8	4	1	5	1	2	7	14	12	12	16	16	13	11	1	3	12	9	4	4	3	3	5	16	8	0
ENSDARG00000002197	25	26	33	22	11	8	7	17	7	6	5	2	8	31	27	21	3	14	26	9	14	3	8	12	10	15	8	9	4	13	45	5	23	27	42	29	17	22	9	13	19	13	3	14	5	12	31	10	0
ENSDARG00000058730	7	12	13	1	5	5	3	1	5	7	4	2	2	16	17	2	1	5	8	4	1	4	7	4	1	2	5	1	2	4	12	4	4	7	24	3	3	8	5	9	6	6	4	8	2	2	22	6	0
ENSG00000005249	18	10	4	8	4	8	3	6	7	3	9	1	4	7	11	12	6	3	10	3	3	6	2	4	3	4	1	2	0	0	19	3	19	9	22	20	9	11	8	12	9	10	8	8	12	3	8	4	0
ENSG00000167173	8	8	31	3	13	28	4	11	3	19	14	11	1	5	12	7	2	17	48	7	62	60	9	46	5	14	14	4	4	17	69	6	7	27	44	13	31	42	6	36	7	28	28	11	3	8	28	5	0
ENSG00000187051	2	3	15	0	0	5	2	0	3	3	1	0	0	0	1	2	0	1	9	0	1	3	2	2	2	2	9	0	0	1	9	0	2	5	7	0	2	8	2	3	1	4	1	1	1	0	6	0	0
ENSG00000213085	16	13	43	5	6	9	0	3	9	8	13	2	0	18	20	11	10	1	40	4	4	4	0	1	8	13	20	1	3	13	20	6	28	10	64	14	8	20	1	18	2	5	2	0	0	2	14	3	0
ENSG00000186522	25	10	23	12	11	8	3	7	10	6	5	6	12	3	16	17	13	9	21	7	10	0	2	2	3	3	2	5	2	10	12	8	38	11	19	13	6	6	1	12	8	7	1	8	6	7	12	10	0
ENSG00000172831	3	14	17	6	5	16	5	5	5	11	8	7	1	15	20	8	9	12	31	7	7	16	9	17	2	5	8	3	5	11	36	10	7	17	30	7	9	21	9	8	7	21	10	12	1	14	22	5	0
ENSG00000058799	8	8	3	4	10	5	2	4	4	4	1	1	5	8	7	10	3	0	4	5	10	6	0	2	2	2	0	2	1	7	8	5	7	6	7	10	13	9	0	6	8	5	2	2	2	5	8	6	1
ENSG00000028203	32	10	17	22	18	11	0	15	13	7	7	15	10	9	9	16	24	7	25	12	15	10	2	14	4	1	4	4	18	10	23	18	51	11	28	26	18	11	0	17	12	4	2	7	8	8	20	7	1
ENSDARG00000029307	15	16	15	13	9	7	2	10	5	6	2	8	6	9	9	7	4	2	17	6	9	3	0	10	3	3	1	0	0	13	16	9	11	10	11	12	7	5	8	6	10	3	4	2	4	6	23	9	0
ENSG00000109171	17	11	9	19	10	8	2	5	10	18	5	22	8	2	11	4	12	1	20	4	19	10	4	31	4	9	12	3	5	5	11	12	13	10	17	16	10	10	6	10	5	21	7	6	3	2	11	11	0
ENSDARG00000007181	18	5	5	10	7	6	3	7	9	11	6	9	4	9	5	8	4	7	13	5	4	5	1	4	6	4	1	5	5	7	14	5	7	10	26	9	2	11	4	10	10	8	4	7	10	5	12	8	1
ENSG00000266967	8	9	16	8	5	11	2	7	6	9	4	7	2	8	8	8	2	3	18	9	3	5	0	6	2	1	9	4	1	8	25	4	9	11	24	13	7	5	6	8	7	9	13	7	2	7	19	5	0
ENSG00000128422	3	14	17	5	5	17	1	2	1	13	4	4	1	12	10	6	0	3	29	0	1	1	2	0	1	16	3	7	1	7	39	1	4	12	44	8	2	23	1	5	3	20	6	8	0	3	16	1	0
ENSDARG00000087417	12	13	8	8	11	12	9	9	10	14	7	12	1	5	12	7	4	17	17	6	14	20	13	22	7	9	3	4	3	13	23	6	9	7	18	8	10	18	7	15	12	14	21	10	4	11	17	7	0
ENSMUSG00000057130	3	6	7	2	1	2	0	3	2	1	0	0	1	5	9	4	1	2	2	2	0	3	1	1	0	2	1	2	0	0	4	3	4	10	5	2	1	4	0	0	1	5	0	1	1	3	6	4	0
ENSMUSG00000042558	1	3	10	3	6	7	1	3	1	9	4	6	1	8	10	2	3	9	14	0	0	3	5	4	3	3	4	2	1	4	24	4	6	12	23	6	6	24	10	9	4	12	10	8	3	12	11	0	1
ENSG00000146411	13	15	8	10	9	11	3	13	13	18	4	6	10	21	20	16	10	6	10	7	8	6	0	10	2	1	3	1	6	18	20	18	9	6	17	7	12	12	1	13	19	16	10	5	6	13	17	14	1
ENSG00000105221	8	9	23	3	6	15	3	5	0	9	9	2	1	17	16	3	0	11	15	0	4	13	4	4	1	10	13	2	1	14	22	5	9	23	34	7	3	16	3	4	1	13	8	5	2	17	11	0	0
ENSDARG00000017244	95	71	104	41	53	41	18	51	38	50	29	47	24	62	81	43	49	49	79	34	54	38	30	67	22	34	23	25	25	56	83	44	114	84	144	105	62	50	15	59	58	46	43	28	20	29	68	27	0
ENSG00000167524	5	7	12	1	4	8	1	4	1	7	5	4	0	10	7	5	2	12	24	9	10	9	0	8	4	1	6	3	9	14	16	6	6	8	16	9	4	7	2	13	8	9	5	6	7	7	16	2	0
ENSDARG00000019507	15	9	28	1	5	12	4	15	20	10	8	5	2	28	20	12	7	8	27	5	11	6	2	12	6	14	3	10	2	5	35	6	14	21	38	26	7	19	7	25	22	16	7	12	5	16	24	13	0
ENSG00000149428	22	15	55	19	12	21	3	15	3	15	11	11	1	19	25	11	3	8	48	3	16	16	4	23	7	8	20	8	5	25	46	6	33	30	81	22	31	35	2	21	14	18	22	8	11	15	43	6	1
ENSG00000161647	11	9	25	3	1	14	3	2	6	15	16	5	2	13	12	5	7	16	25	8	12	15	4	11	7	6	10	0	3	13	34	4	17	21	40	11	7	26	2	11	10	10	7	7	4	8	25	11	1
ENSDARG00000104647	5	4	6	2	3	4	4	1	2	5	1	3	2	10	14	3	0	3	12	0	0	2	4	0	2	1	1	1	3	7	27	3	2	11	8	0	3	9	4	4	6	6	5	5	1	7	9	3	0
ENSG00000197056	71	15	33	39	26	14	3	28	16	9	5	38	28	13	24	44	24	7	30	18	19	5	0	10	6	0	0	2	10	6	13	28	57	14	25	35	24	8	0	18	14	8	5	8	11	8	15	23	1
ENSG00000161618	1	10	12	3	5	15	5	3	5	9	9	7	1	12	12	2	2	12	35	3	10	23	13	15	8	10	22	4	0	17	69	5	6	22	42	6	21	57	19	17	13	31	30	8	3	13	44	4	0
ENSG00000013523	3	9	11	10	5	9	2	9	5	12	8	2	4	14	17	2	2	8	35	7	16	14	2	17	8	8	5	3	8	20	38	12	20	13	37	21	10	19	5	15	11	18	9	5	6	12	16	0	0
ENSG00000171720	1	13	14	8	6	7	2	3	1	7	3	6	0	10	8	12	5	8	12	11	5	8	1	7	3	7	3	1	1	9	19	4	8	23	19	10	8	10	0	5	6	11	5	10	3	10	12	4	1
ENSG00000162413	0	8	8	4	1	10	4	6	0	16	3	2	0	6	14	1	0	11	22	2	6	19	16	2	3	33	9	4	1	10	57	2	3	42	31	4	0	30	26	5	6	21	12	4	3	8	30	0	0
ENSG00000179604	1	0	17	5	2	8	3	0	1	14	4	2	0	8	10	0	1	5	8	4	4	16	3	4	1	5	9	4	0	10	17	0	3	18	30	8	4	18	7	7	1	18	10	4	0	4	8	1	0
ENSG00000169375	35	25	52	29	22	24	4	12	14	22	11	14	9	22	25	26	23	12	73	28	29	19	6	29	11	6	16	14	11	15	41	17	46	23	57	38	22	30	3	27	16	24	9	9	12	14	37	18	1
ENSG00000172992	1	6	11	2	4	5	1	2	0	3	1	1	1	7	7	5	0	6	9	1	1	3	1	3	0	10	9	0	1	9	21	1	0	10	12	1	2	11	1	1	2	7	4	0	3	8	9	0	0
ENSMUSG00000049800	7	6	6	2	11	7	3	6	1	8	4	3	1	6	8	3	0	5	11	1	3	9	3	14	1	2	2	0	0	10	11	2	6	15	17	10	6	10	0	7	4	5	4	3	0	2	5	2	0
ENSG00000076554	10	4	11	4	6	6	2	3	5	3	0	4	1	5	4	3	3	0	10	3	4	1	1	6	0	0	1	1	4	2	5	4	16	4	11	6	7	6	0	9	8	1	2	3	3	4	3	2	0
ENSG00000182180	3	3	4	2	6	2	0	2	1	0	3	1	0	3	4	2	0	4	2	3	1	2	1	3	1	2	2	4	1	6	6	3	5	1	3	4	2	4	0	7	1	6	2	2	1	2	1	1	1
ENSG00000103018	5	2	4	1	2	3	0	1	1	5	0	4	1	3	3	2	1	2	2	2	0	1	1	3	1	3	1	0	1	2	4	2	10	2	5	7	3	1	2	3	3	2	3	5	2	4	2	2	0
ENSG00000120800	130	41	108	53	48	40	12	49	53	28	17	40	45	58	69	75	55	31	70	46	46	16	11	41	10	7	14	11	36	56	86	82	135	39	98	83	61	49	4	48	42	18	20	21	36	37	46	54	1
ENSG00000136738	17	13	14	11	9	6	2	14	4	9	1	12	4	1	19	12	10	5	31	6	20	6	3	17	1	1	1	1	5	8	8	16	28	7	10	25	16	10	2	20	8	6	3	7	9	3	8	11	0
ENSG00000134954	17	8	11	8	6	8	1	7	2	19	4	4	1	10	12	4	6	5	19	4	13	9	1	12	3	5	3	5	5	12	14	3	15	24	17	13	5	10	2	9	6	6	7	7	1	9	10	6	0
ENSG00000153113	61	4	48	6	22	17	3	10	10	8	2	14	6	5	11	7	12	3	15	6	37	13	4	21	1	3	6	2	5	10	8	8	61	22	28	46	18	16	1	39	21	6	6	10	3	7	10	7	1
ENSG00000107745	21	7	20	8	8	7	1	12	7	2	5	7	5	8	18	7	4	5	19	6	7	4	0	4	6	5	2	4	4	9	13	8	26	11	10	20	11	11	0	8	12	7	5	9	3	1	16	5	1
ENSDARG00000062799	14	11	25	10	10	13	3	6	6	22	10	7	1	7	19	6	6	8	29	6	7	12	2	10	4	5	5	4	2	7	23	6	6	18	30	10	10	12	6	9	13	15	7	7	3	8	13	4	0
ENSG00000115738	4	6	5	1	0	3	2	1	1	9	3	1	0	8	5	1	0	3	7	2	0	5	2	2	0	0	1	0	1	2	11	0	2	8	2	1	1	2	1	1	0	2	1	0	0	2	4	1	0
ENSG00000121481	15	12	9	9	12	4	1	5	5	5	4	15	4	4	10	8	5	6	12	4	6	2	0	6	4	0	2	2	4	3	3	6	17	4	10	13	13	6	0	5	3	6	1	5	4	1	4	3	0
ENSG00000166401	11	7	20	8	8	3	2	9	9	5	5	3	2	5	13	4	2	6	8	1	2	5	1	3	2	0	1	0	0	5	11	10	15	13	22	8	10	12	1	6	7	4	4	2	3	7	9	4	1
ENSG00000160972	0	8	20	4	4	12	6	1	0	16	7	5	0	6	11	1	3	17	26	4	4	18	11	9	7	14	10	2	3	12	48	3	5	30	36	6	7	39	6	11	0	15	15	2	1	9	19	1	0
ENSG00000090615	33	29	75	8	11	22	21	12	17	43	24	17	4	19	37	6	15	22	151	9	15	17	11	13	8	18	18	2	7	39	100	19	44	49	132	19	22	63	27	25	11	28	19	10	2	17	39	5	0
ENSDARG00000013946	15	24	23	14	4	8	2	7	6	14	3	9	4	7	20	7	6	6	14	8	9	6	3	8	2	9	2	5	4	7	31	8	14	14	32	20	10	9	2	25	18	11	6	13	1	8	27	8	0
ENSG00000148690	34	1	14	10	4	1	0	1	10	1	7	4	3	1	4	4	5	1	3	11	3	0	0	0	2	1	0	1	4	3	2	4	30	8	10	18	6	2	0	4	7	3	1	6	3	0	1	5	0
ENSG00000138758	20	11	30	10	5	8	3	7	4	7	4	8	4	5	13	10	6	6	17	7	5	3	1	3	4	3	3	1	3	4	12	10	25	17	24	6	10	9	1	6	6	5	3	3	2	5	14	6	1
ENSG00000186470	5	5	11	3	3	5	0	5	5	6	5	8	5	11	8	2	5	3	9	2	1	7	2	3	2	0	2	1	3	10	18	4	13	5	15	7	15	10	0	8	9	6	6	5	3	4	12	2	0
ENSG00000187961	3	14	12	5	3	12	12	3	1	29	9	5	0	8	15	1	0	21	19	3	5	17	14	6	5	20	13	2	2	14	44	2	3	26	30	5	4	40	8	12	7	23	11	6	1	8	50	1	0
ENSDARG00000077227	36	12	19	13	10	5	0	14	12	8	5	12	5	11	12	11	6	7	18	5	6	10	0	8	0	4	1	6	4	13	17	15	14	13	16	14	13	4	1	14	11	8	2	11	7	5	8	10	0
ENSG00000128915	58	12	28	33	23	10	3	24	18	9	4	26	15	7	25	22	17	4	24	14	31	7	3	23	4	3	1	6	10	10	11	14	56	12	22	35	23	5	1	19	23	4	1	9	17	9	8	29	0
ENSG00000187772	13	4	10	2	5	0	1	3	6	7	4	3	3	3	6	1	4	3	10	5	10	5	3	7	2	2	2	0	4	1	1	2	14	0	9	4	6	1	1	4	12	7	6	4	3	1	4	4	1
ENSG00000115421	31	14	21	28	16	9	1	18	21	10	6	8	12	5	12	29	16	5	8	15	22	6	2	18	6	4	4	4	10	4	11	18	36	11	8	28	19	8	1	9	19	3	3	9	22	10	14	13	1
ENSDARG00000042825	32	15	24	9	10	13	5	5	15	17	11	15	10	12	13	4	10	10	14	11	9	5	12	12	6	4	15	5	3	10	16	11	25	12	24	15	6	7	3	13	13	4	6	6	8	6	10	8	1
ENSG00000198715	0	10	6	5	5	11	2	3	1	11	4	1	2	4	8	3	4	9	15	2	9	12	2	14	4	3	2	1	6	8	31	7	2	9	9	6	10	21	0	3	3	19	10	3	2	6	13	2	1
ENSMUSG00000051510	1	4	16	3	3	6	2	0	0	5	2	0	1	3	3	0	0	1	8	0	2	3	0	2	2	4	6	0	0	3	11	1	1	1	15	2	0	10	2	5	1	6	1	1	2	2	7	1	0
ENSDARG00000032990	42	41	43	28	29	31	22	31	26	36	17	26	11	45	36	23	20	32	79	21	30	32	17	37	14	13	13	12	8	42	85	25	30	56	77	43	34	31	25	29	36	33	22	20	12	42	77	29	0
ENSDARG00000075543	65	49	88	25	37	33	15	40	38	36	30	36	15	50	49	45	51	29	112	24	45	32	19	41	25	27	21	28	21	58	86	39	66	84	118	87	63	39	13	64	67	40	36	41	26	30	61	41	0
ENSG00000080189	3	4	9	2	6	10	2	2	5	12	4	0	1	11	9	4	0	5	14	4	2	7	2	2	1	2	3	2	0	29	34	5	4	7	11	3	2	17	5	8	3	12	11	7	2	8	14	2	0
ENSDARG00000021046	3	10	3	8	11	2	4	3	9	2	1	4	2	7	9	2	3	3	11	11	5	4	4	8	3	2	0	2	6	10	19	4	8	7	5	0	4	6	3	6	14	11	3	4	0	6	5	6	0
ENSXETG00000007216	22	13	19	15	10	11	1	9	10	7	6	4	5	7	12	5	9	3	16	6	16	6	2	7	3	3	3	1	6	11	12	7	11	14	16	8	4	6	0	11	8	7	10	2	3	9	6	4	0
ENSDARG00000001873	15	7	16	10	10	9	2	11	4	13	2	9	4	14	14	10	1	4	19	5	2	5	2	12	3	2	4	4	0	9	21	4	8	8	21	13	8	15	6	22	18	9	6	16	0	12	27	11	1
ENSDARG00000054271	6	5	4	6	2	1	8	0	4	5	2	1	0	2	3	2	3	4	3	1	1	6	7	0	5	4	4	0	0	3	5	0	5	8	8	5	1	2	4	1	0	2	4	2	1	0	5	2	1
ENSG00000132591	5	6	22	6	9	3	1	5	2	6	8	5	1	11	8	5	6	9	23	6	6	10	2	12	3	5	4	0	6	20	12	6	7	9	16	8	7	9	3	6	4	11	6	5	2	14	21	8	0
ENSG00000141655	14	14	11	6	13	9	7	8	5	16	8	9	2	7	10	1	4	5	21	7	9	21	12	10	1	10	7	1	1	9	22	4	19	15	27	15	9	18	13	10	11	22	13	12	3	8	15	4	0
ENSG00000101473	1	4	11	0	2	3	1	2	2	6	4	1	0	6	10	4	3	10	20	4	8	11	4	3	5	2	5	2	1	8	15	1	4	12	12	4	3	14	1	5	2	10	7	3	3	8	16	1	0
ENSG00000080822	6	5	3	7	7	7	1	2	3	6	2	7	1	5	8	9	1	3	4	2	3	4	0	2	3	0	2	3	4	7	4	7	7	2	7	10	8	3	0	11	5	5	2	4	4	3	6	3	0
ENSG00000157379	4	4	8	5	4	4	1	3	1	7	2	3	0	6	6	5	6	3	10	3	3	6	1	3	2	5	4	3	1	7	18	3	6	6	7	8	8	8	2	9	2	14	7	4	1	8	21	4	1
ENSMUSG00000015880	39	13	33	31	26	7	2	20	23	6	10	16	16	8	22	40	19	5	31	12	22	4	1	11	5	2	4	6	11	14	21	24	57	12	31	47	20	13	9	26	21	6	5	8	15	11	20	30	1
ENSG00000213199	0	14	10	3	1	17	3	4	2	19	5	2	1	15	16	1	4	14	18	1	10	23	12	9	6	15	9	2	4	16	35	4	5	15	26	8	6	26	5	8	3	19	15	2	0	6	19	2	0
ENSG00000276203	56	10	36	34	18	4	4	13	23	8	9	15	14	6	14	20	31	6	20	20	7	2	0	10	3	3	4	3	7	11	18	16	63	19	27	24	16	13	3	27	13	9	3	4	13	11	12	11	1
ENSG00000169570	13	4	8	6	6	2	1	4	2	5	2	4	4	6	5	7	5	3	11	4	6	3	5	10	2	5	7	2	2	5	6	7	9	7	14	3	7	4	6	8	1	3	3	4	1	0	6	6	0
ENSG00000050030	70	41	71	53	28	24	3	21	13	31	12	39	11	26	41	28	35	12	38	12	27	18	6	35	7	7	5	5	16	22	33	13	56	35	53	61	22	22	0	33	22	25	26	23	7	19	19	11	0
ENSDARG00000071868	25	12	45	6	12	12	5	18	3	14	8	10	8	20	22	13	11	31	17	21	7	11	4	9	6	7	5	1	3	5	17	11	30	25	38	31	8	10	4	15	9	11	6	13	9	10	23	7	1
ENSMUSG00000020741	17	33	51	24	19	29	7	9	3	29	13	13	4	43	32	13	7	28	52	13	14	30	5	27	17	19	18	12	8	37	71	11	18	40	94	33	14	54	6	25	15	35	17	14	10	19	49	8	1
ENSG00000196372	1	9	12	4	2	4	2	3	0	8	3	2	0	8	3	3	1	7	9	3	0	6	3	4	1	2	7	0	0	7	19	5	3	9	13	4	4	18	8	3	0	9	8	2	0	6	12	2	0
ENSG00000270011	19	8	13	5	7	4	1	13	8	5	3	3	2	3	6	6	4	15	13	4	1	3	0	6	1	1	0	0	1	2	8	6	10	7	13	6	4	5	0	4	11	3	6	2	3	1	8	1	0
ENSG00000055211	11	8	7	7	5	7	2	6	5	4	3	7	6	5	6	13	5	0	10	2	7	2	5	8	2	0	2	0	2	8	7	6	16	6	9	11	2	4	1	4	8	5	2	3	12	4	9	10	1
ENSG00000057608	19	6	18	11	8	7	2	8	9	7	3	5	5	16	12	16	5	2	8	3	10	6	1	4	3	5	1	1	3	5	10	8	23	11	11	17	8	4	1	6	13	7	4	7	8	3	9	9	1
ENSG00000005700	69	15	40	40	28	12	1	25	24	16	13	32	14	6	26	47	20	6	30	40	27	7	4	23	6	0	4	4	12	7	25	30	65	12	16	64	35	9	1	31	42	12	8	19	15	17	31	38	0
ENSG00000143771	2	3	3	4	2	1	0	2	1	0	0	2	4	4	8	6	0	4	1	1	2	0	1	1	2	0	0	0	0	7	2	3	4	1	1	4	0	2	2	2	1	1	1	2	2	3	4	1	0
ENSG00000184060	8	13	21	4	4	7	1	3	7	6	8	5	2	9	5	4	2	5	13	3	7	8	1	3	5	4	7	4	1	13	19	4	16	12	14	6	4	13	3	5	6	9	8	3	1	8	6	4	0
ENSG00000136878	11	24	37	4	5	20	11	2	1	26	7	6	1	26	13	10	2	22	42	6	12	24	11	8	6	12	22	3	3	15	44	7	8	40	62	11	8	38	6	13	11	26	17	6	5	20	31	3	0
ENSG00000185043	1	6	7	2	4	4	4	0	3	6	4	6	0	9	2	3	1	4	9	1	4	3	1	2	1	2	5	1	0	9	11	6	2	15	18	4	2	7	1	2	3	3	3	0	0	3	6	2	0
ENSG00000204316	4	4	8	2	3	12	2	4	1	4	2	3	0	6	5	3	3	11	15	1	5	18	8	4	6	10	18	2	3	6	20	3	5	12	26	8	3	16	5	6	1	10	4	3	0	5	12	0	1
ENSG00000174165	0	4	0	0	4	4	4	0	1	4	0	0	0	3	5	0	2	9	11	2	2	11	4	3	1	7	5	2	0	14	39	2	0	4	2	3	4	19	8	6	3	14	11	4	0	4	13	0	0
ENSDARG00000015064	5	6	7	3	12	4	1	1	5	16	2	3	0	5	4	2	1	16	4	0	1	4	9	5	3	2	3	1	2	5	7	1	3	12	5	2	4	5	5	1	4	3	4	1	0	1	8	2	1
ENSG00000197753	1	5	7	0	3	5	3	1	1	3	0	1	0	14	9	3	0	1	6	1	0	3	2	2	1	2	3	0	2	9	9	1	0	7	6	2	4	13	1	1	1	14	1	3	1	4	10	0	0
ENSG00000175445	18	8	17	12	5	11	1	8	10	9	3	12	0	11	7	14	2	4	11	12	8	3	2	7	1	4	2	2	4	9	15	4	11	13	20	9	7	18	2	7	17	8	5	2	7	6	19	3	0
ENSG00000105254	3	2	11	3	1	4	5	0	0	10	1	3	2	6	3	3	4	4	6	1	3	2	2	4	2	11	5	1	0	9	9	1	3	10	21	6	3	12	3	5	2	11	6	4	3	7	13	2	0
ENSDARG00000076713	7	8	5	9	5	8	3	2	3	5	3	2	4	9	9	8	1	2	5	2	4	3	1	3	2	1	1	7	1	5	5	3	5	9	8	6	4	7	0	4	10	3	5	5	2	7	12	6	0
ENSG00000187800	4	26	13	9	2	27	6	14	3	36	5	11	0	9	9	4	8	32	46	15	27	56	16	31	4	19	16	5	2	16	30	5	10	31	32	9	11	23	3	14	18	53	31	17	6	10	19	3	0
ENSG00000104613	26	13	17	21	7	10	7	11	15	11	10	3	6	16	23	16	17	7	26	11	7	4	4	8	5	5	5	3	8	11	21	15	32	14	21	19	11	16	6	8	10	6	10	6	6	10	17	9	0
ENSG00000103495	4	8	24	1	4	9	8	1	1	9	1	2	0	6	10	1	1	22	21	4	7	24	16	8	2	9	9	0	0	10	19	0	2	11	14	2	4	53	18	14	5	17	9	5	2	10	22	0	0
ENSDARG00000002060	11	8	19	5	5	12	4	3	2	8	5	9	3	9	9	7	8	7	13	1	1	5	7	6	5	5	2	4	3	3	27	5	14	8	22	12	4	6	6	9	2	4	1	6	4	5	12	2	1
ENSG00000157259	8	3	14	1	2	8	2	7	6	6	3	2	5	7	3	5	4	1	6	6	4	7	3	6	0	0	3	0	0	4	3	1	8	2	6	5	6	4	5	7	5	17	10	2	2	1	1	7	0
ENSMUSG00000027937	6	1	4	1	4	1	0	4	1	3	3	0	1	2	1	2	3	2	2	0	1	1	2	1	1	1	1	3	2	4	4	2	7	1	8	0	2	2	2	6	0	4	2	1	1	3	7	2	0
ENSDARG00000078929	12	14	7	6	16	6	5	5	17	7	10	8	3	13	15	5	1	11	21	0	8	10	3	8	2	5	7	0	2	16	27	5	10	17	16	11	8	8	5	9	12	17	5	10	2	6	17	10	0
ENSDARG00000028793	10	10	12	4	4	8	8	0	7	7	3	3	1	16	13	8	10	30	24	11	10	12	11	7	4	3	2	4	4	12	26	4	2	15	19	6	7	22	15	18	7	11	7	0	5	9	16	6	0
ENSG00000197601	13	9	16	30	11	5	2	8	13	5	7	7	9	10	15	16	8	3	6	8	12	2	0	10	4	2	3	3	5	10	8	13	22	2	7	17	18	8	2	7	10	5	2	5	14	5	13	11	0
ENSG00000196396	18	10	13	6	8	6	2	2	4	6	8	10	1	16	13	3	6	7	12	6	9	12	2	7	7	1	4	0	2	5	12	6	20	16	21	7	4	12	1	6	4	5	8	5	0	8	12	3	0
ENSG00000101745	199	29	64	68	49	14	1	47	37	30	26	57	33	9	36	44	51	12	41	48	52	12	3	42	15	3	4	6	23	11	15	32	169	39	56	104	31	14	1	30	22	3	10	18	24	7	25	33	0
ENSMUSG00000032459	11	3	12	3	9	6	1	5	9	4	3	2	8	4	7	7	7	3	15	7	13	2	2	3	3	4	8	3	1	6	9	4	16	7	14	13	12	6	1	13	5	4	1	4	4	8	3	9	0
ENSG00000155868	8	1	5	10	1	1	1	2	8	2	2	4	5	5	12	7	8	4	8	6	7	3	0	8	3	1	2	1	2	0	3	10	18	2	6	14	3	1	0	5	2	3	1	2	3	3	2	0	0
ENSMUSG00000006127	8	21	12	7	3	8	3	7	1	12	5	10	5	20	15	6	5	8	15	5	9	7	6	7	2	6	1	3	3	12	24	7	5	24	16	5	4	7	1	4	7	6	7	3	5	13	7	1	0
ENSG00000142208	1	11	35	2	7	13	5	5	0	5	4	1	0	16	16	4	2	10	15	3	3	14	2	3	1	13	9	3	0	14	22	4	3	24	46	4	1	18	1	5	0	16	9	5	0	6	22	0	0
ENSDARG00000057245	14	5	18	3	5	5	1	4	12	3	3	10	1	3	10	5	5	1	7	7	9	4	1	4	3	3	1	3	3	1	12	7	16	5	27	8	10	2	1	10	5	4	5	5	2	5	7	7	1
ENSG00000103121	5	3	5	3	0	0	1	3	1	2	1	1	1	2	1	2	0	5	1	1	1	0	0	2	0	0	1	0	0	2	4	2	4	1	3	2	1	0	0	1	1	0	0	2	2	1	1	3	0
ENSG00000166887	24	20	47	13	15	13	2	6	6	9	8	6	5	29	15	17	18	21	31	14	15	14	4	11	6	3	8	3	10	29	48	12	32	22	39	20	16	11	1	17	11	14	9	5	5	13	35	7	0
ENSG00000171033	2	2	1	2	4	0	0	2	3	2	0	3	1	2	1	1	2	0	1	1	0	0	0	0	1	0	0	0	0	0	1	1	9	0	0	5	7	2	0	1	2	1	1	3	0	0	1	1	1
ENSMUSG00000034707	7	27	22	5	4	16	6	7	6	7	8	6	3	17	13	2	4	10	15	1	10	12	11	5	1	4	7	3	1	13	37	3	6	28	13	5	5	13	5	7	10	13	14	1	1	8	12	5	0
ENSG00000136897	6	1	2	5	4	1	0	1	7	1	1	6	0	3	3	2	2	1	2	2	4	2	0	6	4	0	0	2	2	3	3	3	8	2	4	7	1	1	2	2	0	1	1	2	2	4	3	6	1
ENSG00000203879	7	16	22	3	5	9	2	8	1	8	1	3	2	24	14	4	1	4	15	1	1	13	4	3	2	9	5	3	1	4	21	2	4	22	29	10	3	10	2	8	2	18	8	3	1	6	22	3	0
ENSMUSG00000102440	17	22	21	25	19	21	2	18	7	20	7	8	6	25	11	6	16	10	24	9	17	19	9	14	4	14	7	3	11	22	39	10	31	38	27	21	15	22	7	29	14	22	20	10	12	13	39	14	1
ENSG00000110104	6	3	29	3	5	3	3	0	3	4	7	3	0	3	3	1	5	2	28	2	14	17	13	7	6	9	10	3	4	2	17	3	6	6	31	1	8	10	2	4	4	7	8	5	2	3	5	1	0
ENSG00000150403	14	6	20	9	7	8	10	3	10	17	5	6	11	15	19	19	8	7	20	4	2	10	5	3	4	4	9	3	4	23	37	15	24	14	26	8	12	14	13	8	11	11	13	5	2	18	34	11	0
ENSDARG00000078525	7	9	5	11	10	4	4	2	5	10	5	7	1	9	7	2	2	7	12	3	8	5	3	8	7	1	3	1	2	6	23	5	8	12	12	11	8	7	2	9	5	9	1	5	4	9	2	6	0
ENSG00000198805	5	8	7	3	3	5	0	7	1	3	6	5	1	9	12	2	4	5	9	3	5	5	0	5	4	0	2	4	2	5	11	4	12	6	6	7	10	7	0	5	8	8	5	7	2	5	10	6	0
ENSG00000141401	4	2	6	2	9	4	3	3	4	5	2	1	2	8	5	8	1	7	8	2	0	4	3	2	3	0	10	2	0	7	13	4	7	6	14	8	5	14	13	6	5	10	5	2	0	4	10	4	0
ENSG00000160445	6	31	30	10	6	13	9	6	2	25	7	4	3	30	21	10	2	15	31	2	5	10	4	8	2	16	17	3	6	30	58	5	14	33	50	7	3	25	3	5	3	15	8	1	2	15	26	3	0
ENSG00000099968	12	5	11	4	13	6	3	9	4	16	2	6	3	7	8	8	11	3	10	5	11	11	9	14	1	1	5	2	4	5	29	9	32	10	32	5	14	14	1	13	8	12	9	7	2	4	23	6	0
ENSDARG00000020377	36	28	36	13	9	12	2	17	10	13	7	8	8	18	32	23	16	8	43	10	21	5	7	27	8	6	4	7	6	18	38	18	18	15	51	31	14	10	2	22	14	14	16	5	4	12	17	6	1
ENSG00000126456	2	9	10	4	4	7	4	4	2	10	7	1	0	5	5	2	7	9	14	5	18	17	5	15	1	7	10	2	3	11	27	3	6	16	17	9	6	15	0	3	19	12	17	9	3	4	16	4	1
ENSG00000144161	30	5	15	10	7	2	2	2	6	1	3	5	6	3	4	4	10	2	10	7	3	3	1	6	1	1	0	0	0	1	5	4	23	5	8	13	4	4	0	8	8	4	0	3	3	0	1	2	0
ENSG00000270170	0	1	0	0	0	1	1	0	1	2	1	0	0	1	1	1	0	1	8	0	3	1	1	2	3	7	4	2	1	3	12	0	1	3	3	0	2	6	4	2	0	6	2	1	0	0	3	0	1
ENSG00000107185	6	3	4	1	4	15	3	8	4	10	3	8	2	8	2	4	2	4	15	5	10	12	2	14	5	2	5	3	6	6	13	6	10	6	17	7	4	12	1	7	5	8	9	5	11	10	12	2	0
ENSG00000172172	9	3	1	1	4	0	0	3	7	0	3	2	5	0	7	5	5	3	4	5	9	1	0	5	1	0	1	1	3	1	3	7	6	2	4	7	4	2	1	6	3	3	2	1	4	0	2	2	1
ENSG00000050748	20	7	8	8	7	3	2	9	7	6	1	7	6	8	14	14	8	2	13	8	10	3	0	8	2	0	4	4	4	2	11	9	22	13	8	15	9	9	2	5	4	5	3	6	3	7	12	10	0
ENSG00000083642	97	15	47	44	40	10	5	17	26	17	15	25	23	18	39	34	29	13	39	28	33	8	4	35	12	5	9	6	16	11	22	39	77	17	37	70	30	14	1	46	20	9	9	11	25	11	20	28	0
ENSMUSG00000036565	1	9	7	5	6	18	3	2	3	26	6	2	0	12	7	4	3	12	20	3	7	15	3	2	4	8	8	1	5	17	38	3	5	18	20	9	4	26	8	10	4	14	12	5	3	14	20	3	0
ENSG00000183397	1	6	2	0	3	9	1	1	0	7	5	0	0	4	3	0	3	3	8	1	8	12	4	2	1	5	9	1	0	4	11	0	3	6	8	1	5	13	1	1	1	4	3	1	0	2	3	0	1
ENSG00000122729	26	24	23	20	9	13	5	17	11	9	5	9	6	26	21	22	9	10	29	7	21	9	3	23	8	8	5	4	5	9	23	14	27	23	19	28	21	16	0	29	24	19	14	14	15	16	31	13	0
ENSG00000142082	2	6	9	0	3	5	1	3	7	8	10	8	1	5	5	6	1	3	11	5	4	18	7	5	1	5	13	0	1	8	19	9	6	14	14	7	6	16	4	6	7	14	15	4	2	5	21	9	0
ENSG00000143437	9	21	17	14	20	15	0	23	10	15	13	11	0	13	21	13	16	10	47	6	23	12	3	21	5	4	11	5	8	8	15	6	23	8	18	33	12	19	4	12	21	21	4	12	8	8	23	8	0
ENSG00000171490	42	5	36	12	7	12	2	11	15	5	7	11	3	7	3	12	6	3	10	6	16	8	1	8	2	1	2	3	1	6	8	9	23	3	17	12	12	10	2	10	8	1	6	4	6	4	8	7	1
ENSG00000077514	39	12	20	10	9	5	3	10	8	9	5	8	4	5	12	3	6	3	14	6	9	4	1	17	4	1	0	0	4	1	11	6	29	8	14	8	13	9	1	15	6	8	8	1	5	7	14	7	1
ENSG00000183395	9	3	4	10	3	0	0	3	5	1	2	1	5	0	6	3	4	0	2	2	2	0	0	4	1	0	0	0	2	2	5	2	10	3	3	5	4	0	0	5	4	2	2	2	2	2	0	3	0
ENSDARG00000033662	8	7	8	6	2	6	4	3	6	4	2	4	2	10	10	3	0	13	4	1	2	8	4	5	3	3	4	3	2	10	15	1	3	8	11	6	5	6	3	6	5	13	0	4	0	7	12	5	1
ENSG00000137073	24	22	22	30	36	21	5	26	7	39	3	29	4	12	16	8	17	22	64	9	32	28	5	33	6	1	6	7	6	15	25	17	27	19	14	19	36	27	6	23	25	28	21	20	8	14	23	5	1
ENSDARG00000053215	21	8	19	5	16	10	3	7	5	12	10	2	9	14	21	14	8	5	17	8	6	6	5	13	1	7	4	6	3	9	28	14	10	16	31	17	14	10	1	20	11	15	9	8	5	8	16	10	0
ENSG00000172382	4	8	7	2	2	5	5	1	0	8	6	1	0	13	6	0	2	5	17	1	4	13	4	1	1	5	4	1	1	7	20	0	2	8	13	1	4	9	6	4	2	16	5	4	0	6	14	0	0
ENSG00000100911	8	2	17	7	4	2	0	3	4	3	3	0	1	8	5	5	2	1	8	4	7	4	1	2	1	2	2	1	0	9	13	3	10	5	16	9	2	11	0	5	2	1	6	2	2	6	10	1	0
ENSXETG00000003401	7	9	13	8	7	3	0	3	4	6	4	5	5	11	9	9	4	2	8	1	10	5	1	5	4	0	1	2	1	3	8	3	14	7	15	8	9	1	0	3	7	1	2	2	1	2	8	5	0
ENSG00000117528	22	9	21	17	16	1	3	9	13	3	5	16	9	10	20	22	11	4	12	13	8	3	0	10	15	4	4	5	9	11	17	18	26	10	12	18	5	10	5	12	16	11	8	15	8	9	8	21	0
ENSG00000117069	5	6	10	7	7	9	0	4	0	14	6	2	2	7	11	4	3	7	23	9	4	9	3	6	2	10	7	1	1	10	15	1	3	12	9	3	3	4	7	1	5	14	3	1	1	5	10	1	1
ENSG00000083290	32	18	19	17	20	14	3	20	16	22	12	24	8	18	26	17	16	12	40	18	30	14	5	32	8	7	9	4	6	16	25	15	26	21	23	19	25	20	5	25	18	15	20	16	8	7	33	14	0
ENSDARG00000069808	10	9	12	7	3	3	3	6	1	7	3	5	7	4	11	8	6	3	4	3	3	2	0	6	3	4	1	3	2	11	8	4	9	7	11	4	8	2	2	4	4	3	0	5	3	5	7	1	0
ENSDARG00000040180	6	7	9	0	7	9	10	3	2	6	3	4	2	12	13	2	2	1	9	2	0	3	5	0	2	3	0	0	0	8	34	0	1	5	8	3	2	14	8	6	8	6	3	1	1	16	26	0	0
ENSG00000142687	33	24	34	16	21	29	4	29	9	34	13	17	11	24	11	20	20	9	44	12	18	20	2	24	3	2	5	1	10	17	39	10	25	23	36	34	19	14	4	17	17	17	21	10	11	17	38	15	0
ENSG00000053108	8	16	24	12	16	24	5	3	12	27	10	7	4	33	14	5	9	22	33	8	15	18	5	7	7	7	6	3	2	29	46	7	22	36	23	15	16	19	2	13	12	22	19	11	3	20	38	3	0
ENSG00000168096	4	8	21	7	6	9	4	7	5	34	8	7	2	12	15	5	5	13	34	3	6	17	5	8	3	11	14	3	2	17	43	4	14	21	46	10	6	40	3	17	8	19	13	5	1	11	21	0	0
ENSG00000133104	32	12	21	19	7	5	2	17	10	2	6	12	4	7	9	12	18	7	18	6	18	4	2	20	2	1	2	3	7	6	12	10	39	7	22	22	26	6	4	21	24	3	11	12	12	10	10	21	0
ENSDARG00000046143	14	6	10	6	4	6	0	6	1	5	2	5	1	7	5	2	1	4	5	5	7	5	2	6	4	1	2	1	2	4	11	3	4	12	12	9	2	5	1	1	8	3	2	2	1	2	10	2	0
ENSG00000068137	5	5	7	1	1	19	8	6	3	23	12	5	1	7	8	4	5	13	29	1	13	33	22	12	7	21	31	4	5	27	66	4	11	30	44	2	8	36	24	17	13	27	33	11	0	4	26	3	0
ENSG00000197448	4	5	9	4	2	8	1	2	3	2	4	3	2	10	12	1	2	6	7	3	5	11	4	4	0	4	4	1	1	9	18	5	5	6	12	3	5	8	3	3	7	4	6	2	0	5	10	1	1
ENSG00000119547	11	16	10	2	6	16	5	5	0	14	4	7	0	9	21	1	4	29	20	2	6	12	20	5	2	19	6	0	2	14	31	1	5	12	19	1	5	19	15	2	0	41	10	2	0	3	6	0	0
ENSG00000112874	20	1	13	19	6	5	1	9	12	3	5	7	10	3	7	13	9	4	10	9	14	2	1	9	2	1	1	0	8	4	9	12	31	7	9	11	7	7	1	19	8	7	6	7	7	6	3	15	1
ENSG00000149548	60	12	24	26	8	8	1	12	29	4	11	11	10	9	14	27	36	7	66	16	18	19	0	25	6	0	4	2	26	8	19	16	51	40	25	33	18	11	0	17	13	6	8	9	8	3	10	20	1
ENSG00000100299	1	6	7	2	5	16	2	6	0	8	1	2	1	7	11	0	1	10	17	8	8	22	8	12	4	5	9	4	2	12	46	3	2	21	17	5	7	33	3	12	7	26	18	6	0	7	15	3	0
ENSG00000065613	75	16	51	45	28	7	2	33	26	12	8	23	22	18	26	35	36	8	56	15	15	12	0	13	10	9	4	6	10	9	21	20	116	24	62	47	23	12	2	25	14	6	6	11	13	8	19	20	1
ENSXETG00000023917	2	3	8	5	2	3	3	2	2	1	2	4	4	2	4	2	0	6	9	1	1	6	3	3	4	1	3	0	0	7	15	2	2	5	8	3	1	3	1	6	6	4	2	0	1	8	6	8	0
ENSMUSG00000063052	19	14	13	29	11	5	3	9	12	11	10	10	10	13	10	9	7	7	21	6	5	5	0	21	8	2	3	3	15	11	36	22	23	11	17	23	6	12	6	8	7	7	3	1	0	5	9	11	0
ENSDARG00000040407	24	17	11	6	5	10	7	4	5	12	6	6	9	11	11	6	6	25	18	6	4	5	7	2	4	3	7	1	4	9	22	4	9	21	14	6	1	14	6	3	11	10	3	5	1	5	13	2	1
ENSG00000117481	8	4	11	11	6	16	3	20	10	32	5	22	5	9	7	8	12	9	25	17	16	52	6	42	1	3	5	3	4	13	10	16	7	7	11	6	4	7	0	8	6	18	7	5	1	7	7	4	0
ENSDARG00000022129	4	7	11	5	3	2	0	2	7	2	1	3	2	7	8	5	3	4	4	3	16	19	6	18	5	11	3	7	0	3	4	3	8	9	10	13	10	9	3	9	7	8	2	7	2	4	6	4	0
ENSG00000143222	7	6	7	2	2	0	2	4	0	0	2	0	1	7	3	3	2	1	3	3	2	2	1	5	4	0	2	2	1	2	10	1	5	4	9	6	3	4	1	3	5	2	1	2	0	1	6	2	0
ENSDARG00000003527	22	8	11	6	4	2	3	2	9	5	2	7	2	10	4	5	1	2	13	0	5	1	0	2	6	2	2	1	3	7	5	5	26	10	30	5	4	6	0	8	4	4	0	0	1	0	4	4	0
ENSG00000141524	2	11	22	4	9	21	8	2	2	32	18	3	0	25	15	5	0	14	43	1	4	26	9	4	2	16	18	1	0	33	83	6	5	13	40	6	4	42	7	9	1	34	17	4	1	22	36	2	0
ENSDARG00000067656	3	9	3	3	12	7	3	4	4	17	4	3	2	4	12	2	5	8	17	4	5	4	6	9	4	9	7	2	4	5	14	5	8	13	22	5	9	11	3	7	3	7	7	7	2	0	9	1	0
ENSG00000070761	7	6	9	6	4	7	2	1	3	5	0	1	0	12	4	4	2	1	8	1	1	3	1	3	2	2	6	2	3	5	7	2	3	7	4	4	6	0	0	0	1	5	1	0	3	2	4	2	1
ENSG00000163040	8	10	21	4	3	6	2	1	1	15	12	0	1	6	8	0	4	7	27	5	3	17	8	4	1	8	8	3	1	10	20	6	6	8	16	3	7	12	6	6	6	10	9	2	2	5	7	1	0
ENSG00000143753	10	5	6	9	1	6	1	3	2	1	3	3	10	3	13	16	1	7	4	9	5	4	1	8	1	3	4	0	0	3	9	6	5	7	8	10	7	5	1	7	6	5	4	4	3	6	5	3	1
ENSDARG00000069003	5	10	13	6	8	8	2	3	3	9	1	5	3	14	13	7	6	6	14	3	8	2	2	5	1	8	0	2	5	8	16	3	9	5	21	4	6	12	2	5	7	12	4	4	2	8	13	5	0
ENSG00000089685	5	4	10	2	1	4	3	3	3	1	0	0	0	4	3	2	0	2	4	2	2	5	3	1	1	2	2	1	0	1	3	2	9	5	11	2	1	9	1	4	1	6	2	3	0	1	2	0	0
ENSG00000188219	30	22	57	31	10	22	3	18	15	21	18	12	7	29	42	13	19	19	28	15	13	18	2	12	1	7	5	6	13	16	35	12	54	33	46	31	3	28	6	22	14	36	9	12	7	15	22	6	0
ENSG00000165671	123	45	105	72	44	28	9	50	37	33	36	52	27	24	47	31	36	24	89	34	76	45	11	77	23	18	19	13	25	29	49	47	105	60	100	82	51	46	1	72	59	34	43	43	24	23	43	33	0
ENSG00000104833	1	18	13	3	3	16	12	0	1	11	1	3	0	16	18	0	2	8	19	2	1	14	4	1	0	12	7	1	0	5	26	1	2	22	35	2	4	22	5	1	4	22	7	2	2	6	23	2	0
ENSG00000102189	103	19	72	45	34	12	4	23	24	8	9	23	18	6	14	25	89	2	86	27	0	2	0	6	6	1	4	5	34	10	24	48	145	21	58	38	33	19	3	34	13	6	8	10	19	8	12	16	1
ENSDARG00000105018	3	10	5	2	4	2	4	1	3	4	1	2	0	10	5	2	1	1	9	2	1	0	3	3	1	3	0	1	0	4	18	0	3	5	8	4	1	3	4	1	4	1	0	1	0	2	7	0	1
ENSG00000139668	6	8	14	2	11	9	2	3	9	6	3	7	2	14	12	4	9	9	13	7	4	4	2	5	1	4	4	2	2	4	14	0	8	14	16	9	4	8	3	2	8	7	6	9	2	12	16	4	0
ENSG00000088727	23	18	40	15	10	21	2	9	9	15	14	2	3	33	20	16	7	12	35	7	8	10	1	11	1	7	13	4	7	18	26	8	26	26	40	22	10	21	1	9	12	13	13	5	0	15	19	13	0
ENSG00000164086	2	18	15	2	2	9	9	2	0	13	1	2	0	15	7	1	3	10	12	0	5	16	4	3	1	12	4	0	3	16	25	0	1	18	24	0	3	19	14	2	0	22	11	4	0	5	9	0	0
ENSMUSG00000029169	25	9	22	16	22	9	3	16	24	2	6	8	8	7	24	28	10	10	26	15	18	8	0	17	11	5	8	7	8	4	13	21	30	21	24	34	13	12	2	24	16	4	9	9	7	6	20	16	0
ENSG00000169635	5	14	25	2	5	10	9	5	1	27	3	6	0	12	14	1	4	18	24	2	5	35	1	9	1	10	15	3	1	16	31	1	5	18	44	8	7	27	8	8	1	30	29	8	0	8	10	2	0
ENSMUSG00000037315	31	12	34	20	14	14	1	14	13	27	9	16	5	13	24	16	7	13	25	17	24	5	2	22	6	4	9	3	10	11	14	11	50	15	31	19	8	13	1	10	7	11	13	7	8	14	10	10	0
ENSDARG00000032865	16	15	28	6	5	8	3	3	6	9	1	2	1	4	14	3	4	7	21	3	3	4	4	3	3	5	4	3	1	7	11	4	18	15	35	14	7	15	3	10	8	9	4	6	1	7	10	2	0
ENSG00000111291	2	4	4	6	6	4	1	8	5	3	1	3	1	16	8	10	9	1	14	2	2	8	4	2	3	1	1	0	3	26	15	2	0	8	13	4	4	11	0	7	6	5	3	4	4	12	9	5	1
ENSG00000059573	18	16	20	11	11	15	2	10	14	13	3	13	2	25	16	20	6	15	31	14	10	11	1	8	8	11	5	7	3	15	35	12	24	17	26	24	15	28	2	19	21	14	15	6	10	16	28	16	0
ENSG00000147650	16	14	6	33	19	6	2	19	22	7	11	22	14	10	8	15	14	6	20	11	25	8	2	21	6	5	1	12	6	6	5	16	35	14	15	45	23	6	3	20	26	8	13	17	10	11	15	9	0
ENSG00000163702	10	12	9	4	5	6	4	10	5	15	14	4	1	7	2	2	9	16	39	3	8	27	13	17	4	14	7	4	8	29	59	11	13	33	27	9	8	34	18	16	11	19	24	8	4	14	35	6	1
ENSG00000169184	9	37	24	7	3	17	12	4	4	52	12	11	0	9	27	3	13	39	111	13	16	63	62	36	4	13	13	3	6	18	55	2	8	47	41	6	13	48	36	21	17	103	49	23	1	9	30	3	0
ENSG00000104447	52	28	47	42	22	20	5	19	18	26	16	32	8	11	15	21	26	24	47	27	28	18	7	32	6	4	5	4	11	14	31	19	41	32	43	37	24	16	6	20	31	24	21	15	13	14	25	14	1
ENSG00000204130	38	11	21	19	6	4	1	9	12	6	7	9	8	7	16	19	26	5	23	10	2	5	0	6	7	2	4	2	9	10	24	14	48	10	26	23	15	12	2	9	8	7	5	4	7	2	7	15	0
ENSMUSG00000030528	65	22	58	43	28	18	10	36	33	16	18	23	14	18	28	27	20	18	36	23	29	14	4	27	5	3	1	3	10	19	30	24	58	39	40	52	18	28	13	34	22	13	15	17	18	13	29	18	1
ENSG00000064999	29	21	43	15	15	26	10	12	7	33	14	18	6	25	19	12	10	28	45	17	17	30	11	25	5	10	19	3	5	30	62	4	28	45	55	25	26	33	11	21	11	40	27	11	1	17	37	6	1
ENSG00000165633	13	5	13	4	2	4	4	6	5	9	6	0	1	5	5	4	1	4	12	3	3	7	5	4	0	3	9	0	1	12	19	0	6	4	15	2	4	15	6	7	0	3	7	0	0	14	13	1	0
ENSG00000136875	17	7	17	12	9	11	2	9	6	3	6	7	3	13	9	11	4	8	10	12	5	6	2	7	7	3	5	6	3	8	11	8	19	12	20	17	10	12	2	14	12	13	10	7	4	7	11	5	0
ENSDARG00000099814	13	13	12	12	14	15	2	19	6	4	5	9	2	9	12	5	12	6	24	10	18	10	4	23	6	12	8	8	3	8	14	11	15	22	21	25	11	14	6	16	14	11	9	11	11	7	7	21	1
ENSDARG00000074248	10	6	13	8	10	3	3	5	7	10	8	10	1	9	15	5	6	2	16	2	8	4	10	12	3	4	2	1	1	7	20	3	15	13	9	14	6	10	6	8	6	4	3	5	3	8	16	2	0
ENSG00000178338	52	10	14	18	11	5	0	17	21	10	10	13	9	4	5	20	18	8	20	26	5	9	0	3	5	1	2	2	1	5	7	15	28	5	16	7	6	8	1	10	16	5	7	3	2	4	7	2	0
ENSG00000159884	3	6	8	1	8	3	2	5	2	6	1	3	0	2	4	1	5	7	14	0	4	7	2	3	2	2	7	1	5	4	19	5	7	8	20	4	5	11	6	7	9	6	8	5	0	3	7	2	0
ENSG00000167377	40	7	20	22	17	5	1	15	16	15	9	17	4	13	7	15	11	15	35	26	2	15	0	8	1	0	3	0	5	6	9	7	25	7	38	8	7	11	2	4	23	11	19	1	3	5	13	4	1
ENSDARG00000013653	17	23	17	23	17	16	4	13	12	9	4	11	13	26	18	16	7	20	10	8	10	4	0	7	2	4	1	4	2	12	28	10	18	9	18	18	21	14	2	14	12	8	10	9	7	6	12	14	0
ENSDARG00000091813	2	6	3	7	6	8	3	5	6	8	0	7	0	6	5	5	3	2	9	0	6	7	5	13	2	3	4	1	1	8	9	5	6	5	7	5	6	4	3	14	12	7	1	7	1	4	8	5	0
ENSG00000110660	8	5	6	5	6	8	1	5	6	10	2	5	4	14	10	15	0	2	8	2	4	3	1	3	1	2	0	0	5	7	23	7	6	7	10	5	8	12	5	6	7	7	8	5	3	9	14	3	0
ENSG00000061987	45	18	36	52	44	19	2	42	28	17	15	28	35	13	41	50	41	12	53	24	36	7	6	45	11	2	3	5	27	26	29	57	76	13	36	49	53	17	7	44	39	14	9	20	33	19	28	52	0
ENSG00000196981	20	10	8	10	7	1	2	10	4	3	2	6	6	5	2	6	1	3	5	6	4	0	1	5	0	0	0	1	4	8	4	5	7	5	7	15	11	6	0	6	8	3	2	7	2	2	9	9	1
ENSG00000148672	14	8	19	13	11	7	2	6	5	11	6	5	4	19	14	15	5	8	7	7	8	13	3	2	0	9	10	5	3	3	18	0	15	17	22	13	9	23	4	17	13	15	10	15	4	5	15	9	0
ENSG00000055163	22	33	53	19	13	28	8	7	10	26	13	9	6	49	40	26	8	20	59	13	11	26	6	15	12	16	20	7	8	33	74	9	20	39	77	19	11	38	4	19	8	27	10	7	3	31	37	4	1
ENSG00000159228	5	5	13	2	4	5	4	3	4	9	3	2	1	10	5	2	3	3	11	3	4	7	1	2	1	6	3	0	1	4	16	2	5	9	13	5	2	9	6	3	4	10	7	3	3	3	16	4	0
ENSG00000197548	13	14	24	14	11	11	3	6	9	11	8	12	5	11	17	8	11	7	16	7	15	6	0	20	1	2	7	4	8	15	19	17	19	20	17	22	16	20	3	20	16	7	10	13	4	11	20	12	0
ENSG00000144228	24	11	7	10	9	4	0	3	6	5	4	10	5	0	14	6	7	2	6	4	8	3	0	5	7	1	3	1	4	2	4	11	26	12	4	11	19	3	0	7	4	2	5	5	7	4	8	5	0
ENSDARG00000029472	51	68	69	14	27	39	16	21	36	29	25	26	8	39	48	21	26	34	94	15	47	48	26	45	22	31	22	17	6	39	78	24	43	83	125	42	20	45	14	35	35	34	24	15	6	24	42	18	0
ENSG00000131473	19	26	53	9	11	29	7	16	5	16	10	7	2	52	34	23	3	20	30	5	15	22	5	16	9	7	13	4	1	30	35	12	19	31	44	28	16	55	6	13	22	37	30	13	9	32	33	6	1
ENSG00000240849	3	7	7	0	6	7	2	0	0	2	0	0	2	13	3	3	0	13	9	3	3	5	3	3	2	8	3	1	2	10	22	0	1	11	16	1	2	8	4	6	0	11	5	2	1	6	4	2	1
ENSG00000165502	2	2	19	0	3	3	0	0	4	0	4	1	0	1	2	3	1	1	6	2	1	0	0	3	1	1	2	0	1	0	3	0	2	0	1	3	0	2	0	1	3	4	1	1	1	1	3	1	1
ENSMUSG00000035726	49	23	58	31	16	6	5	20	12	18	9	18	5	23	30	33	7	7	23	13	10	10	1	13	13	2	7	6	12	8	30	10	65	31	55	32	14	23	6	19	15	18	13	11	12	12	28	15	1
ENSDARG00000088560	4	11	9	9	7	12	6	7	4	5	3	5	6	19	19	12	0	8	10	1	4	10	2	6	4	7	3	3	4	9	21	4	6	13	11	6	5	19	4	10	10	12	4	4	3	11	23	11	1
ENSDARG00000076611	13	15	17	14	9	7	5	4	9	6	13	6	7	19	8	9	10	12	29	11	8	5	4	11	7	4	5	2	3	13	33	7	17	16	28	11	6	6	8	12	9	9	8	6	4	8	15	12	0
ENSDARG00000054501	14	8	11	3	3	6	10	5	4	6	3	6	1	14	11	4	1	11	22	5	6	8	9	4	2	9	8	1	2	7	18	6	9	10	29	11	3	12	6	10	8	6	3	1	2	5	16	2	0
ENSG00000272047	2	1	3	3	0	1	0	1	0	0	0	0	2	1	3	2	2	1	3	0	0	0	0	1	1	0	0	0	0	1	3	2	3	3	2	3	1	2	0	1	1	0	1	1	1	4	2	1	0
ENSG00000213780	3	8	13	3	9	7	1	5	2	10	7	7	1	8	12	7	3	7	29	5	6	8	3	6	4	4	12	2	2	24	29	3	7	12	19	3	2	16	2	12	4	11	11	5	5	7	17	2	0
ENSDARG00000026799	21	16	14	9	6	6	1	1	5	3	8	4	3	7	10	10	1	5	13	2	8	4	0	4	7	3	5	0	2	3	12	10	8	12	18	18	7	3	2	6	8	9	4	4	5	6	13	6	1
ENSDARG00000104596	6	5	12	3	9	2	6	4	5	14	9	3	1	9	11	2	1	11	44	2	7	20	17	10	2	11	21	3	2	12	53	3	2	19	49	4	7	23	11	12	6	19	16	2	1	8	29	1	0
ENSG00000076003	26	13	18	18	19	12	1	8	17	13	11	11	9	18	12	25	17	10	18	9	10	6	1	12	9	5	8	8	3	16	17	17	36	20	46	29	12	11	5	26	12	10	8	13	6	11	25	21	0
ENSDARG00000102762	22	14	20	11	24	12	10	11	21	14	12	20	7	9	19	15	13	7	27	10	13	11	3	11	7	5	4	8	14	21	31	16	23	24	37	28	17	16	3	15	9	13	9	4	8	4	30	17	0
ENSDARG00000069865	6	6	2	1	1	5	2	0	3	8	2	2	0	1	4	2	0	1	2	0	1	0	3	2	3	7	2	0	0	6	3	0	1	9	13	1	2	3	6	1	0	4	5	1	0	3	7	1	0
ENSDARG00000000551	10	21	16	9	10	13	4	10	2	4	2	7	1	28	20	13	3	6	10	4	5	4	1	5	1	5	2	2	5	14	22	9	13	11	19	6	5	21	9	11	22	9	7	9	4	9	25	11	1
ENSG00000169972	0	7	4	1	3	5	5	3	1	11	5	1	0	2	4	1	2	12	13	0	3	7	9	1	2	9	9	3	1	6	21	1	2	6	12	3	3	23	5	5	1	10	8	1	2	12	13	1	0
ENSG00000130766	1	9	11	1	2	14	2	4	3	14	4	2	0	15	13	2	1	17	18	3	5	11	2	10	4	12	11	1	0	16	37	2	4	15	38	8	7	20	4	7	2	15	10	5	2	6	13	0	0
ENSG00000071537	16	8	20	21	10	7	1	14	14	12	6	10	6	8	25	13	19	10	34	12	17	5	0	6	3	0	8	5	11	10	20	19	42	12	20	28	23	19	5	30	23	25	12	8	12	8	9	10	1
ENSG00000142798	9	78	59	30	60	144	38	28	13	141	32	25	8	116	43	19	41	124	213	42	76	172	30	74	27	81	75	32	14	86	212	18	41	115	199	56	43	215	30	53	44	220	121	57	4	110	198	13	0
ENSG00000182858	4	11	9	3	9	5	9	3	5	6	9	1	1	12	11	2	4	14	11	3	3	14	6	2	1	4	8	0	2	18	53	8	3	9	10	1	7	28	5	3	8	11	10	3	4	14	28	4	0
ENSG00000277149	23	13	28	12	7	8	3	9	14	15	8	10	6	11	17	16	8	15	21	10	6	4	3	9	4	5	0	1	5	12	16	7	41	15	24	20	16	11	6	8	8	16	4	9	4	12	16	11	0
ENSG00000157350	1	15	14	2	1	7	4	1	0	9	4	1	1	9	12	1	0	14	11	3	4	8	1	3	4	5	10	0	0	5	19	4	2	14	12	6	0	19	3	0	0	14	10	2	0	6	20	1	0
ENSDARG00000059064	13	11	6	2	3	5	3	6	7	7	3	4	1	8	6	1	4	3	12	4	0	2	2	4	4	5	4	3	1	10	17	1	8	10	14	2	6	7	3	3	10	5	1	3	1	2	7	4	1
ENSG00000144895	39	12	16	27	19	2	2	15	4	4	4	9	6	7	7	12	12	4	13	9	19	8	4	13	2	1	1	1	5	3	9	6	25	6	7	17	18	6	2	21	20	4	5	5	9	6	10	12	1
ENSG00000174292	6	5	15	4	7	6	5	3	8	12	13	5	1	12	17	4	3	19	17	2	19	25	6	23	4	13	15	5	5	18	49	7	7	16	30	8	6	32	7	10	12	26	18	11	5	12	18	3	0
ENSDARG00000037810	3	2	6	5	3	1	3	5	4	9	0	3	0	4	10	5	0	7	5	3	1	3	2	5	2	4	0	0	0	4	24	1	0	3	3	2	3	3	4	6	5	1	6	3	0	3	13	7	0
ENSXETG00000032301	3	1	3	2	1	0	2	2	3	2	0	0	0	0	3	1	4	5	4	1	1	1	0	2	0	3	4	1	1	3	3	3	3	0	6	2	1	4	1	2	4	2	1	2	1	0	3	1	0
ENSG00000258659	15	5	23	13	8	3	2	7	14	9	5	6	4	10	11	4	9	4	17	8	8	5	0	6	1	1	3	3	8	12	16	6	18	6	29	11	5	3	0	9	5	4	5	4	5	12	13	9	0
ENSG00000173575	100	36	94	37	28	14	5	19	36	22	32	34	16	26	28	35	23	31	68	31	26	20	5	37	20	8	22	10	17	22	50	20	109	51	82	73	24	23	5	27	36	20	25	22	14	13	31	12	1
ENSMUSG00000024206	6	17	17	4	7	18	7	5	2	26	6	7	1	15	20	6	3	21	51	6	17	17	3	10	5	12	6	5	5	21	41	6	5	20	28	14	14	33	7	9	5	23	8	7	1	17	30	1	0
ENSMUSG00000022337	13	9	9	7	3	3	0	5	9	0	2	6	3	5	13	8	7	3	10	3	3	0	0	1	6	0	3	2	1	3	6	7	20	8	10	8	12	8	1	10	3	1	3	4	0	3	2	4	0
ENSG00000130234	27	16	20	38	17	9	2	11	10	11	11	7	9	15	27	16	15	2	23	14	15	9	0	13	4	1	3	2	7	9	21	19	38	23	18	20	21	11	0	19	19	6	13	5	7	8	17	18	0
ENSG00000120253	4	9	4	8	10	6	1	11	9	7	1	9	4	4	5	11	7	11	12	10	6	2	2	9	5	1	0	0	0	6	7	7	14	7	6	18	5	0	2	12	15	3	1	7	8	3	4	12	0
ENSDARG00000054362	18	16	23	10	7	8	3	8	9	5	4	7	2	8	27	7	8	4	21	4	10	4	0	9	2	6	4	3	2	10	22	5	15	24	35	20	7	13	0	9	5	6	6	6	5	7	13	5	0
ENSG00000273003	1	3	9	2	1	5	1	0	0	3	0	0	0	6	4	1	0	1	6	0	1	0	0	0	2	2	4	0	0	4	12	1	0	6	8	2	1	0	0	1	2	4	2	1	1	0	3	0	0
ENSG00000120256	6	6	12	3	8	8	4	4	3	13	1	6	2	6	7	3	4	9	20	2	9	9	12	8	2	15	8	3	7	7	35	3	9	17	20	10	9	22	19	5	9	18	12	5	1	3	20	3	0
ENSMUSG00000022559	5	8	14	3	2	14	4	7	2	13	7	5	1	2	8	4	6	10	15	8	5	19	9	7	10	11	9	8	3	17	45	9	6	12	20	4	3	11	6	15	3	26	6	5	2	9	14	9	0
ENSG00000122008	48	14	36	36	23	7	2	10	16	13	15	22	19	8	24	20	34	6	14	13	15	11	0	10	5	1	1	3	9	4	9	21	52	9	20	36	12	14	1	19	20	3	2	6	13	1	12	25	1
ENSG00000164237	9	3	10	6	3	3	0	4	6	0	2	1	2	7	5	12	5	3	6	5	2	5	1	4	0	0	1	1	1	1	4	1	8	9	7	6	3	3	0	8	5	7	5	1	2	6	5	5	0
ENSG00000203326	30	6	17	15	12	6	0	8	13	3	10	11	4	4	8	13	10	6	12	28	2	3	0	8	2	2	1	5	3	3	7	13	21	6	21	10	4	4	0	8	12	7	3	4	2	2	4	1	1
ENSG00000196118	10	5	15	2	3	10	5	4	0	10	6	6	0	5	7	3	1	9	18	5	11	8	6	7	2	5	9	1	5	12	18	6	10	7	29	4	3	9	10	6	5	5	5	3	0	8	12	1	0
ENSG00000120071	26	21	30	18	27	23	3	18	17	35	15	22	5	8	15	21	12	19	37	25	23	31	5	26	13	10	19	8	4	12	33	20	30	27	41	27	29	26	6	28	12	12	15	12	8	14	15	17	0
ENSDARG00000074968	18	4	17	10	9	5	0	3	6	3	1	8	3	5	4	3	8	4	13	6	11	2	1	2	6	0	1	1	2	3	17	9	13	8	22	9	10	12	2	6	2	4	5	6	4	3	8	2	0
ENSXETG00000026046	6	12	10	9	6	3	0	6	4	5	2	7	5	3	5	3	6	2	7	3	4	4	2	7	1	1	1	1	4	4	11	2	5	10	9	10	9	4	1	5	16	8	8	3	2	0	11	4	1
ENSG00000143303	4	7	11	1	8	7	2	2	4	6	9	5	0	9	8	2	1	8	25	6	10	11	3	9	5	3	11	6	8	12	44	11	12	8	24	6	4	22	1	11	2	17	11	3	2	7	19	6	0
ENSG00000182923	35	3	29	20	10	11	1	16	11	8	13	14	13	7	22	14	25	6	33	22	4	3	0	4	3	3	4	4	15	7	14	11	61	13	40	10	17	5	2	13	9	2	4	5	6	3	10	2	0
ENSDARG00000045360	6	2	5	6	3	3	1	3	1	5	1	2	2	3	6	3	2	2	6	2	3	3	0	5	1	0	1	1	2	0	3	4	3	4	4	5	1	3	1	0	4	1	2	1	3	2	1	3	1
ENSDARG00000008105	9	6	9	12	7	3	1	3	4	2	2	4	2	4	8	1	6	7	11	5	6	5	2	6	7	6	1	2	1	6	11	2	13	10	17	13	7	6	2	10	9	4	2	5	2	9	8	5	1
ENSDARG00000009839	13	14	13	3	12	9	11	6	10	27	4	10	1	11	6	9	5	12	23	7	15	23	9	16	2	11	9	5	3	8	19	3	5	13	21	5	6	17	3	9	9	11	3	7	0	8	8	6	0
ENSDARG00000019763	5	12	12	5	4	5	2	6	3	1	3	5	2	5	9	7	4	5	10	3	6	3	0	8	3	6	2	1	4	2	13	8	4	17	7	8	0	6	3	14	5	7	3	9	3	6	7	8	0
ENSG00000085872	7	29	33	6	1	11	5	1	8	20	13	4	0	25	25	1	3	34	87	4	22	56	25	27	4	21	21	2	2	20	30	4	8	32	43	10	5	35	9	12	7	34	15	5	0	8	17	0	0
ENSG00000090581	4	10	11	1	2	11	5	1	1	6	6	3	0	6	4	0	0	8	13	4	5	11	4	3	1	2	6	2	1	11	16	1	6	6	21	3	2	11	8	2	4	8	7	5	1	2	10	0	0
ENSG00000196950	36	20	15	28	18	4	0	14	11	4	3	9	10	15	17	23	15	22	13	67	9	5	1	14	2	1	1	8	7	10	9	29	41	11	20	37	16	11	1	12	26	14	7	16	11	5	9	16	0
ENSG00000174903	3	5	13	4	3	9	2	3	0	7	0	0	0	12	4	2	0	0	6	1	0	3	1	2	1	1	6	0	0	4	8	2	4	12	8	2	2	6	2	5	1	11	4	1	1	3	8	0	0
ENSG00000187605	17	38	93	7	15	37	13	17	9	53	14	19	3	26	20	14	11	35	76	8	41	90	17	56	8	18	36	5	5	46	79	15	34	42	101	17	19	79	13	45	29	50	46	29	6	25	46	6	0
ENSDARG00000056381	21	8	11	10	12	5	1	9	13	16	6	15	3	1	6	5	5	8	19	11	4	4	3	10	6	5	6	5	2	4	6	2	22	12	19	21	9	7	1	6	11	4	3	4	4	4	5	8	1
ENSG00000263001	65	17	46	27	17	14	7	21	25	14	15	16	8	21	22	35	18	6	20	10	32	19	14	27	9	4	4	10	10	10	14	17	79	16	37	32	14	21	4	29	16	15	15	11	16	12	39	28	0
ENSG00000203778	1	0	3	1	2	2	1	2	1	3	4	2	1	0	3	1	3	0	1	2	4	1	0	5	0	0	1	0	0	1	3	0	3	0	2	2	2	1	0	1	4	0	2	0	0	1	1	2	0
ENSG00000204822	2	2	2	1	0	3	2	2	0	2	3	1	0	1	3	2	0	1	3	3	0	2	1	1	0	4	4	0	0	3	5	1	2	6	3	1	1	4	3	5	1	4	2	2	0	2	6	2	0
ENSG00000109854	10	3	11	5	1	5	1	0	6	4	4	1	0	2	5	2	4	0	3	5	4	1	2	3	1	1	2	4	2	5	17	1	15	9	6	6	3	11	9	7	7	7	8	3	2	2	11	8	0
ENSG00000135249	31	9	17	23	12	5	2	19	9	5	9	15	9	8	23	24	20	5	29	13	9	3	4	14	6	0	3	3	14	10	22	36	39	16	24	24	19	16	1	15	9	8	2	5	14	4	10	16	1
ENSG00000039319	70	23	31	64	36	15	0	36	17	16	4	50	38	18	26	43	30	6	36	25	29	5	3	34	8	0	4	1	21	10	15	33	90	26	22	91	34	8	2	23	40	15	13	22	25	16	18	34	0
ENSG00000135972	19	3	13	3	5	5	1	10	14	4	6	6	5	2	12	11	9	4	14	6	9	1	1	5	3	2	5	3	5	6	8	6	22	6	11	10	9	8	4	6	13	7	2	5	7	4	6	4	1
ENSG00000198901	23	12	27	11	12	10	2	8	11	13	7	7	6	9	16	13	17	6	24	6	5	7	2	8	12	2	8	4	7	11	24	8	43	9	36	11	8	12	3	14	7	6	8	2	2	6	16	5	0
ENSDARG00000069951	14	10	33	8	7	11	3	10	3	5	1	4	1	14	10	19	5	5	7	5	6	7	1	9	3	4	0	6	1	5	11	4	8	14	21	10	7	8	3	16	11	14	7	10	3	9	18	10	0
ENSDARG00000027465	13	8	11	11	14	5	1	6	9	3	7	8	8	7	12	9	9	6	14	6	4	5	0	5	2	1	0	2	1	11	20	2	10	9	19	8	6	5	2	5	8	5	3	1	1	7	12	7	0
ENSG00000108819	6	11	43	5	2	7	10	8	3	26	7	5	0	17	14	3	3	11	38	3	6	30	25	5	4	15	25	3	2	10	45	0	8	30	101	13	11	42	32	3	5	28	21	7	2	9	38	3	1
ENSG00000151470	11	1	2	7	3	0	0	2	5	0	2	3	3	1	4	3	5	2	3	5	8	2	1	7	1	0	0	0	2	1	5	7	14	3	5	8	2	1	0	3	9	1	0	2	2	0	6	2	0
ENSXETG00000027834	10	13	11	8	4	5	0	6	10	6	3	8	8	3	5	4	6	1	12	8	10	6	2	4	4	3	2	2	2	2	5	6	10	7	7	15	4	4	2	12	8	4	3	4	4	1	10	10	1
ENSG00000116675	27	20	31	17	19	22	3	12	10	21	8	19	9	6	22	16	14	12	38	14	28	27	4	27	7	5	7	2	13	14	21	10	26	32	14	26	13	21	8	20	33	13	17	21	9	8	21	11	1
ENSG00000164167	1	1	5	5	2	1	0	0	1	0	0	3	1	4	3	0	3	0	2	0	1	0	0	1	3	0	2	0	0	0	4	1	2	1	1	3	1	1	0	1	4	1	2	0	2	1	3	1	0
ENSMUSG00000057230	27	18	21	14	17	20	4	21	6	15	11	15	4	17	11	18	23	10	91	5	30	22	2	33	2	4	5	4	10	23	23	15	22	25	21	18	20	25	2	33	18	24	16	9	9	11	21	14	0
ENSG00000138386	17	7	16	8	7	8	0	5	16	11	7	12	4	6	9	5	10	6	17	9	9	8	0	9	3	0	3	0	3	10	14	12	18	5	26	19	9	11	5	16	7	6	9	4	0	5	12	4	0
ENSG00000182149	12	4	16	9	7	2	3	4	5	3	4	2	3	7	12	10	0	3	9	1	16	8	0	12	2	2	4	1	6	3	15	5	16	10	13	14	11	7	0	14	11	5	4	5	3	3	12	5	0
ENSDARG00000104106	10	4	7	2	4	5	1	4	3	2	3	0	5	2	3	6	1	4	9	3	4	3	0	4	0	1	2	1	2	3	3	6	3	4	7	8	2	0	1	2	7	6	2	3	1	4	8	6	0
ENSG00000164405	2	0	2	4	1	0	1	2	1	2	1	0	0	3	2	1	0	1	2	1	1	1	3	0	0	5	3	0	0	0	2	1	2	1	5	0	0	2	0	1	1	1	2	0	1	1	4	1	0
ENSG00000092531	6	7	9	10	8	2	2	5	7	1	1	3	5	5	5	8	8	1	6	0	4	0	1	1	1	2	0	1	2	2	7	2	12	6	7	10	3	6	0	4	6	6	0	4	2	1	2	0	1
ENSG00000171488	31	23	33	19	10	13	1	11	4	14	5	9	9	23	21	17	7	10	26	12	10	5	2	19	7	2	6	3	14	22	37	17	33	20	18	19	7	9	2	11	7	5	4	7	7	14	19	14	1
ENSG00000111711	6	1	0	3	3	0	2	0	5	1	1	0	1	2	6	8	1	0	1	1	1	0	0	3	0	0	0	0	2	3	3	2	3	2	0	1	1	1	0	3	10	4	0	5	6	3	2	4	1
ENSG00000166387	25	13	34	14	16	15	6	14	13	14	14	17	4	12	19	14	12	19	35	7	15	14	5	17	8	4	9	5	9	25	38	13	39	27	46	18	15	24	2	20	15	12	15	8	5	10	21	4	0
ENSMUSG00000028078	20	20	32	12	7	22	5	10	8	26	7	8	6	17	8	13	5	8	16	4	15	15	6	9	4	11	11	6	5	14	29	6	23	23	24	18	7	22	10	10	19	14	13	8	3	13	23	11	0
ENSG00000144589	5	12	17	6	10	16	3	13	4	26	20	13	3	9	10	3	5	21	47	11	17	36	11	33	10	15	23	7	5	40	87	17	22	23	82	18	22	30	6	24	12	33	19	8	3	15	33	10	0
ENSG00000103994	86	38	46	66	35	30	4	47	30	33	24	60	22	17	28	34	46	25	56	36	35	19	1	41	22	11	16	10	20	22	31	29	96	36	61	59	33	26	4	32	45	32	15	27	17	14	33	28	0
ENSG00000100227	15	10	23	9	7	13	2	4	5	6	3	3	2	12	13	5	1	5	22	4	6	9	2	14	8	5	8	0	1	12	15	8	7	11	12	12	5	20	5	10	5	5	11	2	1	5	15	10	0
ENSDARG00000100954	11	7	12	1	13	6	4	3	3	6	1	3	4	17	6	1	0	17	19	4	3	4	1	2	1	4	1	0	2	0	18	0	4	17	12	7	3	6	1	4	2	6	4	2	1	3	9	4	0
ENSG00000174943	4	9	13	1	3	11	5	2	1	5	2	2	0	10	4	4	3	6	8	3	4	7	6	2	1	9	7	3	2	12	25	1	5	9	22	5	2	15	3	5	4	12	8	5	0	5	12	0	0
ENSG00000138709	44	19	36	31	31	9	1	13	31	11	16	27	7	4	14	23	28	10	23	16	39	16	25	35	13	4	11	9	8	10	18	14	71	15	35	41	15	15	13	16	26	12	7	20	11	5	16	16	1
ENSG00000163521	10	15	21	12	13	15	2	6	5	13	5	5	4	11	19	11	6	8	13	10	19	13	5	17	5	2	10	4	11	17	27	15	10	17	12	14	7	11	1	10	14	14	20	6	6	8	17	4	0
ENSG00000157600	3	4	8	4	0	9	1	4	0	7	2	4	1	10	11	2	0	6	11	2	6	8	1	3	0	1	8	0	1	14	26	4	4	6	8	1	2	8	0	7	4	9	5	3	3	8	10	1	0
ENSDARG00000092610	2	12	6	5	4	13	2	4	3	5	1	2	3	8	5	3	6	3	5	2	3	4	2	5	0	1	1	1	2	7	10	4	2	4	9	4	5	5	2	6	5	6	1	3	0	9	6	4	0
ENSG00000196104	10	5	18	10	8	6	0	4	10	6	6	11	4	5	6	8	6	2	18	8	8	5	0	4	1	2	4	0	3	6	6	5	17	15	8	36	10	5	2	8	11	4	4	8	6	6	5	5	0
ENSDARG00000099149	15	12	10	2	1	7	6	5	7	12	7	3	4	8	13	3	4	11	8	3	5	6	7	3	3	6	3	0	3	7	16	2	4	15	17	8	1	5	6	6	5	11	5	2	4	2	12	1	0
ENSG00000107249	9	17	24	13	14	19	7	6	11	30	10	18	3	16	18	9	7	29	45	18	21	28	18	41	5	15	7	1	5	20	30	9	9	19	25	11	9	27	5	19	16	30	26	6	3	14	19	3	1
ENSG00000171222	1	2	1	0	1	1	4	2	1	2	0	2	0	7	2	0	1	0	8	0	3	9	3	9	1	9	8	2	0	3	10	0	4	1	13	2	1	13	12	5	1	4	2	3	1	1	6	0	0
ENSG00000158158	7	28	34	7	4	26	7	10	0	20	5	2	4	31	21	10	0	10	25	4	4	15	9	5	3	17	11	3	8	36	51	5	4	32	47	9	7	25	7	3	1	25	19	4	3	16	32	1	0
ENSG00000116199	12	6	11	6	9	7	1	4	4	6	5	2	2	7	10	10	1	8	12	6	5	6	2	8	6	2	7	1	4	7	17	8	11	16	12	13	6	17	0	9	4	8	6	4	4	7	15	6	1
ENSG00000197879	11	30	55	13	9	30	12	5	2	31	18	11	1	41	10	9	4	17	46	8	7	29	3	6	9	21	33	7	2	25	75	10	11	27	66	17	9	46	9	10	6	29	19	4	3	24	46	4	0
ENSG00000176248	1	12	28	3	4	19	6	5	2	24	10	8	0	26	19	4	5	10	36	2	10	14	9	6	2	23	25	8	3	20	75	2	8	41	69	9	7	25	14	10	2	21	16	3	1	21	33	3	0
ENSDARG00000010425	14	12	13	9	5	11	7	9	5	9	5	1	5	10	11	7	4	11	19	7	4	1	4	4	5	2	7	3	4	11	34	3	9	20	33	13	7	5	2	4	24	13	12	8	5	6	16	6	1
ENSG00000130304	2	12	20	3	4	17	4	2	0	17	4	1	1	26	11	2	2	12	23	1	2	16	9	2	5	26	10	4	1	15	53	2	2	25	29	5	8	30	21	5	5	33	19	6	3	13	33	2	0
ENSDARG00000067564	3	4	2	2	3	3	2	2	5	7	3	5	1	11	4	3	0	9	8	2	4	3	1	1	0	4	0	1	0	6	7	2	2	4	6	4	2	0	3	3	3	5	2	0	0	4	4	1	0
ENSDARG00000104636	1	3	0	2	2	1	0	0	6	1	0	1	2	4	5	0	2	1	6	0	4	2	4	3	2	1	0	0	0	3	1	0	2	5	3	3	3	3	0	0	2	2	1	1	2	0	1	4	0
ENSG00000004455	12	2	7	3	2	6	0	4	2	3	5	2	1	11	9	3	2	4	3	1	4	9	0	4	2	1	3	2	2	4	10	2	7	5	11	10	7	8	1	5	2	4	7	2	1	2	8	1	1
ENSG00000272391	12	17	36	9	31	58	13	27	8	57	10	21	8	12	9	4	5	7	43	7	34	55	32	45	11	13	12	3	4	22	35	7	11	15	22	7	24	73	21	34	21	46	26	11	4	8	22	5	0
ENSG00000106144	12	8	15	4	4	7	2	9	1	7	6	4	2	8	13	0	8	12	17	7	4	4	4	11	3	5	5	3	7	15	16	8	15	13	16	12	9	12	3	6	8	8	7	7	1	4	17	4	0
ENSG00000242114	1	1	5	1	1	7	1	2	0	6	2	0	0	4	1	4	0	1	2	0	2	5	3	1	1	7	2	0	1	4	8	2	1	5	5	3	2	8	4	6	1	8	2	0	1	2	16	0	0
ENSG00000080603	33	33	70	28	41	91	15	64	11	55	27	38	8	38	46	42	34	30	124	26	147	125	25	159	28	51	61	24	26	56	128	43	86	41	164	67	74	112	7	114	36	58	66	42	16	42	90	42	0
ENSDARG00000099840	3	18	3	5	6	6	5	5	2	10	4	1	7	14	19	7	3	6	6	3	3	2	0	1	2	5	6	3	6	3	12	7	4	6	4	4	6	12	2	7	2	4	4	4	5	8	14	6	0
ENSDARG00000067626	8	11	9	3	2	5	4	0	2	5	1	0	0	7	7	3	6	3	6	2	0	2	0	1	2	5	0	3	0	8	14	0	7	12	22	4	4	9	7	3	2	5	1	1	1	5	9	0	0
ENSG00000110195	3	11	10	4	4	5	0	4	1	7	4	2	0	4	7	1	2	5	11	4	2	9	0	3	2	3	3	0	3	4	10	3	4	4	11	3	5	10	1	6	2	4	6	0	3	2	6	2	0
ENSMUSG00000109941	0	0	2	1	0	5	4	1	0	3	1	2	0	1	3	0	0	1	12	1	2	8	10	2	0	18	7	2	1	11	24	0	3	7	18	4	0	19	15	9	5	18	9	5	0	0	14	0	0
ENSG00000145819	23	24	36	15	13	14	5	12	8	21	10	9	9	23	23	7	10	15	25	8	15	17	4	7	3	1	16	1	2	25	22	10	39	22	33	14	15	12	6	11	10	7	11	3	5	14	18	12	1
ENSG00000046604	38	12	22	44	36	22	5	26	24	19	8	18	19	14	22	30	20	8	23	17	20	10	1	30	1	6	3	1	9	6	33	24	62	16	29	38	28	19	5	26	31	18	10	15	20	18	30	24	1
ENSG00000139354	50	6	21	23	9	8	2	14	12	6	3	10	9	4	11	15	12	4	20	13	26	14	3	26	4	1	4	3	6	3	9	14	23	5	10	21	24	9	0	13	17	5	6	10	8	5	10	17	1
ENSDARG00000055470	26	14	15	12	6	7	7	7	10	12	3	6	7	9	22	8	13	10	11	15	9	4	2	5	2	4	1	1	6	13	18	12	18	22	26	19	16	20	5	13	10	5	2	4	6	7	13	7	0
ENSG00000175279	9	2	5	4	2	3	0	3	2	2	4	3	0	1	3	5	1	1	9	1	1	0	0	0	3	0	0	0	3	1	2	2	7	3	13	2	6	3	3	2	2	0	0	1	0	0	4	2	1
ENSG00000164532	8	6	16	5	10	12	5	5	1	11	7	6	5	12	12	9	8	7	10	9	12	12	4	8	3	3	4	1	2	8	19	2	9	6	19	9	4	17	3	5	6	10	7	4	2	4	11	1	0
ENSDARG00000036359	2	6	6	3	6	11	3	8	7	10	5	7	1	11	8	2	0	19	39	4	5	12	11	2	1	14	10	8	2	11	62	1	3	18	30	13	3	11	10	6	10	9	9	5	0	12	19	2	0
ENSG00000144821	76	33	108	54	32	25	3	27	35	25	38	18	21	33	48	33	43	18	95	17	7	6	0	13	11	8	11	9	20	36	95	43	135	44	121	36	47	52	6	48	22	20	15	16	17	15	34	22	0
ENSXETG00000019035	9	4	10	5	2	9	3	4	1	7	2	2	3	9	5	13	3	2	7	0	3	0	0	3	1	0	3	0	3	5	14	3	2	4	13	2	5	8	0	4	5	6	3	2	1	2	5	4	0
ENSG00000181773	1	6	4	3	6	9	0	3	0	6	0	2	0	13	9	3	1	4	6	2	5	6	0	8	1	6	2	1	2	7	33	4	0	2	4	5	6	29	2	4	2	17	2	4	2	7	23	3	0
ENSG00000188266	19	7	8	9	4	6	0	6	2	10	1	8	3	10	12	8	5	5	10	8	8	4	0	3	3	0	2	1	3	4	11	9	14	8	13	5	4	7	1	11	8	5	5	3	6	7	9	5	0
ENSG00000111206	17	17	28	12	8	16	5	9	8	20	11	12	3	24	16	11	14	12	23	2	29	35	8	22	5	8	13	2	5	17	29	13	21	17	42	11	12	21	3	7	11	13	13	4	4	9	17	6	0
ENSG00000163879	4	4	18	3	3	7	4	4	1	9	9	0	1	8	6	4	2	3	22	0	6	7	1	5	2	2	8	0	3	5	13	0	9	8	20	2	7	9	2	4	2	4	2	1	0	5	10	1	0
ENSG00000090060	34	17	19	21	33	6	4	12	13	10	7	20	12	9	11	24	16	2	16	13	24	7	2	19	4	4	2	1	11	8	12	14	36	10	15	24	23	5	2	17	11	4	4	8	18	4	13	17	1
ENSG00000149231	34	12	13	16	10	4	1	7	16	4	7	23	6	6	7	10	22	2	10	13	2	1	0	5	5	3	1	6	5	7	5	9	48	8	25	43	3	1	1	4	11	4	0	6	6	0	9	11	1
ENSG00000167685	2	0	11	0	1	4	7	0	0	9	1	1	0	1	3	1	0	17	13	0	2	20	11	7	0	17	9	1	1	2	24	0	1	7	23	3	4	15	15	4	3	17	13	3	1	0	12	0	0
ENSG00000113594	46	21	22	51	32	8	0	27	14	10	5	22	25	12	18	45	21	7	15	14	30	10	2	26	8	3	4	8	7	7	10	18	57	19	20	38	18	7	3	19	26	10	8	10	15	6	26	29	1
ENSG00000116704	10	5	12	9	11	5	5	6	5	7	1	0	4	6	11	12	3	0	6	2	2	3	0	3	2	0	1	1	5	9	21	4	7	5	7	6	9	9	5	9	13	5	5	4	7	3	12	7	0
ENSDARG00000009505	5	5	5	4	4	7	6	2	2	4	0	2	1	10	9	1	0	3	7	1	2	3	4	1	1	1	5	3	1	5	7	0	2	6	14	1	1	4	4	3	2	2	0	5	2	2	9	1	0
ENSG00000166797	4	2	3	4	2	1	2	3	3	1	1	1	2	5	3	5	0	1	6	2	3	3	1	2	2	0	5	0	1	3	6	3	19	4	4	1	2	1	2	2	2	1	2	0	2	3	5	3	0
ENSMUSG00000048373	9	10	15	3	7	5	4	3	9	5	6	1	0	5	3	2	3	4	12	1	7	3	0	0	0	2	0	1	1	8	7	2	4	6	15	4	4	8	4	6	1	2	3	2	1	8	4	2	1
ENSMUSG00000042747	3	2	4	3	2	5	0	4	1	1	0	0	1	6	3	2	1	1	4	0	1	0	1	1	1	1	0	0	0	8	13	1	0	0	3	0	2	4	2	2	0	8	2	3	1	4	0	3	1
ENSG00000216937	108	12	54	50	37	13	5	45	26	11	10	25	28	15	30	30	70	11	21	30	36	4	1	23	8	2	1	5	13	8	14	29	110	9	38	59	26	7	0	24	24	1	6	15	21	8	21	26	0
ENSG00000135124	10	17	13	3	5	8	4	8	4	5	5	2	4	19	10	3	2	4	9	2	3	8	2	3	0	8	3	1	1	11	11	5	7	12	13	9	5	13	7	8	4	16	5	1	2	8	21	3	0
ENSG00000258643	5	8	8	3	5	9	1	1	3	4	6	5	2	7	9	1	6	3	7	3	10	4	2	2	4	8	7	2	3	0	12	2	7	8	21	5	6	10	4	15	4	13	5	7	3	7	9	2	1
ENSG00000134046	13	4	14	8	10	3	1	2	4	12	6	11	2	4	9	5	10	2	11	1	7	8	10	6	5	5	14	5	3	5	3	6	13	8	12	10	5	7	7	11	10	43	10	6	4	6	5	4	1
ENSMUSG00000026032	4	1	4	2	0	1	2	0	2	0	1	1	1	1	3	1	0	1	3	8	3	0	1	0	1	1	0	0	0	0	2	2	6	0	1	4	1	1	1	8	5	4	4	2	2	0	2	0	0
ENSG00000116005	16	6	14	15	10	4	1	11	3	5	2	5	7	9	16	16	9	6	6	6	5	5	3	5	3	5	1	4	3	9	15	15	14	10	19	14	10	12	3	7	12	12	11	5	4	10	12	7	0
ENSG00000134717	9	3	8	7	6	1	0	1	2	1	1	4	3	1	3	5	3	0	5	3	5	1	0	1	0	1	2	0	1	0	1	7	9	4	3	9	4	3	0	10	1	1	2	4	2	3	3	2	1
ENSG00000157823	4	12	5	2	1	1	0	2	0	0	1	2	1	10	5	8	2	2	8	4	3	2	0	2	1	1	5	1	2	5	7	2	9	3	8	6	1	1	2	6	2	3	2	4	2	3	10	6	0
ENSDARG00000062146	28	20	14	16	19	15	4	15	13	11	4	7	4	13	6	10	12	7	32	3	22	16	6	29	5	5	9	4	4	10	14	7	27	23	20	16	19	13	9	20	17	7	5	4	8	7	21	7	0
ENSG00000232593	0	1	1	1	1	1	0	0	1	0	0	0	1	2	1	6	1	0	0	0	0	0	0	2	0	0	0	0	0	4	2	4	0	0	0	1	0	1	0	2	0	0	1	1	1	1	0	1	1
ENSG00000183207	6	4	21	1	10	19	12	0	0	6	1	3	1	35	15	5	1	6	18	0	3	2	2	5	3	12	14	3	0	9	24	2	8	21	34	6	4	19	8	6	2	20	9	5	1	9	18	2	0
ENSG00000018699	26	10	23	22	19	9	3	19	12	9	6	12	7	10	11	24	26	7	32	8	5	5	2	8	6	9	8	2	12	15	22	22	43	17	23	29	22	15	0	19	16	3	9	7	11	7	17	13	0
ENSG00000174839	25	2	20	9	13	8	1	12	7	3	6	7	9	6	10	16	11	8	19	9	19	4	3	19	9	3	5	3	6	7	16	14	21	14	18	19	7	6	7	8	8	15	7	3	8	1	19	13	0
ENSG00000214078	5	14	19	5	8	7	3	8	2	7	3	4	1	13	11	7	5	6	29	7	6	16	2	11	0	7	7	6	6	7	22	4	7	22	18	13	11	20	0	12	10	10	11	10	6	10	23	5	0
ENSG00000134461	4	5	12	3	8	5	1	5	4	3	7	3	0	8	8	3	1	9	14	10	4	1	3	4	5	4	5	0	0	11	26	6	10	16	9	8	12	23	4	7	3	14	10	3	1	8	7	1	1
ENSG00000116731	100	30	51	46	33	26	5	33	15	37	15	30	17	14	27	24	17	17	54	27	55	40	14	52	13	6	18	4	6	17	26	30	76	25	74	50	31	41	10	35	16	15	24	18	16	15	32	28	0
ENSG00000155660	20	13	45	6	4	14	2	4	6	11	6	6	3	15	8	10	2	6	20	3	12	18	2	8	1	6	3	1	3	6	28	4	23	31	39	24	7	29	4	9	10	10	12	2	2	23	21	8	0
ENSDARG00000070151	5	5	5	3	9	11	4	8	1	4	3	2	1	18	11	5	10	1	67	0	2	7	5	5	1	4	1	2	2	7	7	3	3	9	11	6	10	10	5	9	8	6	3	3	2	10	14	2	0
ENSG00000137409	5	6	18	2	0	7	2	4	0	9	3	3	3	8	15	9	3	7	8	5	3	9	4	7	2	7	5	0	1	8	24	5	2	3	12	9	5	13	10	8	10	9	14	5	0	4	20	7	0
ENSMUSG00000027618	6	9	15	3	5	7	1	9	3	7	7	5	3	13	15	10	5	9	12	6	5	7	1	9	4	7	9	3	2	10	15	5	10	9	20	12	13	13	5	10	9	11	10	4	7	7	19	5	0
ENSDARG00000056162	4	4	6	4	1	0	1	1	4	0	1	3	2	1	3	3	2	0	6	2	1	1	2	1	0	0	0	0	2	1	4	0	3	4	7	5	0	1	0	0	3	0	3	2	0	2	6	2	1
ENSDARG00000091768	37	23	34	20	27	9	8	17	15	20	10	16	5	10	12	12	22	13	34	13	16	12	3	16	4	4	6	4	7	7	21	13	24	22	32	33	12	12	2	20	14	13	14	12	10	15	29	16	1
ENSG00000119929	5	1	8	5	4	4	0	5	3	1	4	3	3	4	12	8	2	3	4	1	5	2	1	1	5	2	5	2	4	3	4	6	10	6	7	8	8	6	1	9	11	1	5	10	4	2	9	7	0
ENSG00000176386	3	1	6	3	1	1	0	0	1	2	0	3	0	1	2	4	3	0	1	0	1	4	0	0	1	1	3	2	2	0	2	3	6	2	4	5	0	1	0	0	4	1	1	1	1	0	1	1	0
ENSDARG00000030563	6	4	2	5	2	2	3	3	8	4	4	4	7	2	6	14	0	4	8	7	2	3	3	8	2	3	2	2	5	3	9	5	8	10	7	3	6	3	4	4	8	6	0	1	4	2	10	8	1
ENSG00000080839	41	14	29	34	22	9	3	21	20	11	12	23	24	11	28	32	19	13	21	16	34	6	1	19	10	7	4	8	19	11	24	18	47	26	30	28	26	14	6	20	24	5	10	10	15	9	16	24	1
ENSG00000170185	31	16	21	27	23	10	6	21	14	9	10	25	14	12	20	20	19	11	34	17	19	10	3	25	6	0	10	2	13	17	32	27	40	23	27	24	19	22	4	16	16	8	8	14	16	5	26	20	0
ENSG00000280987	41	14	30	26	15	7	0	10	27	6	10	28	9	6	20	15	14	6	26	18	27	6	2	17	3	2	1	11	6	8	17	24	46	21	29	50	24	4	3	20	27	12	8	24	4	2	11	14	1
ENSG00000148773	218	39	156	47	117	48	28	113	81	69	63	42	36	37	49	25	72	37	93	18	139	53	5	72	10	5	18	19	38	55	66	14	161	101	124	62	110	48	7	52	60	56	28	44	53	21	55	27	0
ENSG00000247596	4	3	22	2	3	4	5	1	1	5	1	1	0	10	6	5	2	10	21	3	3	9	3	3	2	7	8	0	1	18	17	1	6	12	23	8	5	17	3	5	1	12	6	3	2	1	15	1	0
ENSMUSG00000041570	66	20	53	33	26	14	10	33	21	29	25	20	17	24	36	30	21	21	57	17	39	19	6	43	7	5	16	7	12	13	37	17	64	41	66	41	27	20	9	38	19	18	15	11	13	10	24	20	0
ENSDARG00000057167	37	27	35	18	9	12	2	15	11	10	10	8	6	22	30	19	17	13	48	8	18	15	2	25	5	5	1	9	11	19	35	23	29	23	42	21	14	9	1	21	13	14	9	15	5	13	15	6	1
ENSDARG00000078102	21	12	21	8	8	6	4	12	7	19	10	5	2	10	16	3	8	7	20	9	11	2	3	5	5	8	6	5	3	12	21	5	15	14	20	15	14	9	3	13	9	10	5	4	2	3	9	4	0
ENSG00000128886	6	7	8	1	2	2	1	6	9	9	9	5	4	5	5	5	13	8	20	4	12	2	1	9	2	4	7	4	2	15	18	2	21	8	20	10	9	10	1	5	9	7	3	4	4	1	8	6	0
ENSG00000100368	7	15	20	3	5	28	3	5	3	34	20	9	4	15	12	5	6	16	42	3	31	43	8	32	2	13	8	1	5	29	45	5	7	35	46	9	10	35	3	10	12	21	33	4	3	20	36	4	0
ENSG00000181744	6	12	14	9	1	6	2	2	6	6	1	4	1	2	6	4	3	3	14	2	5	7	5	2	2	23	5	4	2	17	30	6	15	16	13	9	6	9	10	9	5	15	2	2	4	1	17	6	0
ENSG00000126746	8	11	28	5	12	20	6	4	4	5	3	5	1	15	13	2	10	28	50	7	11	17	6	12	1	3	8	2	2	8	16	5	6	9	14	8	13	21	4	11	5	9	7	12	2	7	12	2	0
ENSG00000155096	13	10	16	16	7	5	2	3	0	7	2	7	6	5	14	19	9	3	5	7	9	2	0	7	1	0	0	1	2	2	9	10	24	6	10	21	12	3	0	15	20	3	2	8	6	2	12	14	1
ENSG00000137203	13	22	10	6	3	8	7	2	5	12	5	1	2	9	4	3	5	18	16	2	6	20	7	8	2	2	7	2	2	19	21	1	8	17	14	5	3	14	6	5	7	13	6	3	5	7	9	2	0
ENSG00000156675	27	19	67	15	22	21	11	13	13	30	18	18	4	15	28	9	7	14	43	7	33	32	12	36	4	10	7	3	1	22	45	27	49	40	63	32	28	32	17	22	28	29	23	12	5	26	26	13	1
ENSG00000106100	19	28	29	10	10	21	7	11	3	32	12	7	5	22	16	6	4	20	50	6	6	21	4	7	1	15	19	2	7	36	84	6	18	30	44	12	10	37	9	7	7	26	15	6	3	17	27	5	0
ENSG00000204256	28	12	55	9	11	12	1	10	4	17	8	15	5	6	17	12	15	10	22	10	26	24	3	32	7	6	12	6	8	16	18	16	27	12	43	26	23	17	2	25	9	16	13	7	7	9	14	6	1
ENSDARG00000041599	17	6	13	7	10	6	5	7	6	8	8	7	2	2	11	5	3	11	10	3	5	10	5	6	1	4	3	1	1	9	13	3	17	17	27	10	9	7	2	8	9	4	8	4	0	5	8	5	0
ENSG00000116514	12	6	18	7	7	6	4	11	5	30	8	17	3	12	14	23	9	12	15	7	13	18	23	10	3	17	7	4	5	14	15	6	21	21	32	14	15	42	13	8	17	25	6	15	2	6	12	13	0
ENSDARG00000054337	13	14	22	19	13	14	10	20	10	11	10	18	5	23	22	21	11	15	27	4	12	6	4	12	5	7	5	7	5	16	39	18	15	27	31	15	21	14	5	18	11	11	7	9	8	14	21	17	0
ENSG00000196937	9	4	11	9	9	1	0	2	4	2	1	3	4	4	7	5	3	1	2	1	1	3	0	4	0	0	2	1	1	2	3	1	8	5	3	9	13	3	0	6	13	1	4	4	5	1	6	7	1
ENSDARG00000095623	2	0	2	1	3	1	0	0	0	1	0	2	3	3	1	1	1	1	0	1	1	0	0	3	2	0	0	0	0	3	1	3	1	2	0	2	4	0	0	1	2	4	1	0	3	2	2	4	1
ENSG00000116584	11	16	36	11	14	31	5	8	5	28	9	14	0	28	21	10	7	10	49	11	13	17	4	17	18	29	32	7	12	26	65	7	24	35	70	19	11	41	5	14	7	24	18	11	9	10	27	3	1
ENSDARG00000088225	2	7	8	3	6	5	5	7	7	7	5	12	1	6	13	1	4	11	16	6	9	6	8	10	2	3	4	2	2	11	37	5	3	17	14	7	3	6	6	6	4	5	7	8	0	5	22	2	1
ENSDARG00000020600	9	3	10	1	5	10	2	0	2	3	3	4	1	9	7	1	4	4	10	2	4	6	5	3	1	1	4	1	1	2	16	5	5	16	13	3	2	10	0	4	5	4	0	2	1	4	7	4	1
ENSG00000135241	47	15	24	17	18	6	3	14	20	8	6	24	17	8	15	28	17	3	16	18	12	6	1	15	6	1	2	6	5	5	13	20	41	9	9	26	15	5	1	19	17	10	7	12	15	5	10	14	0
ENSG00000225921	17	3	15	9	1	3	1	6	6	5	7	0	1	3	4	1	8	1	9	1	4	2	3	0	4	3	3	0	1	4	8	2	8	8	21	5	2	11	8	4	4	2	4	0	4	3	6	2	1
ENSG00000004975	1	11	17	11	7	16	6	9	3	32	13	12	0	12	23	10	3	11	13	9	21	28	3	30	5	12	17	0	2	15	27	4	9	20	40	16	7	26	5	8	8	29	26	11	2	13	23	4	0
ENSG00000183496	4	17	11	6	4	16	7	3	1	26	2	4	0	16	7	4	3	12	12	3	8	23	11	8	1	17	10	2	1	8	23	3	2	16	28	6	7	20	13	12	9	33	20	3	3	5	23	2	1
ENSDARG00000054023	28	21	27	12	12	11	2	14	16	13	5	12	5	14	21	16	15	19	25	12	15	13	4	13	9	12	7	14	8	13	20	18	18	22	44	14	15	18	4	8	13	5	6	9	5	12	12	3	0
ENSG00000181541	5	9	19	3	0	7	4	3	0	11	3	0	0	14	7	2	1	5	15	1	1	9	2	5	3	12	6	2	4	15	20	0	5	12	21	3	3	12	9	2	0	12	5	0	0	8	16	1	0
ENSDARG00000061004	6	5	7	3	6	5	1	8	3	5	6	1	4	4	6	7	4	5	12	2	6	3	1	3	4	0	2	3	1	6	3	4	3	7	9	5	11	4	1	7	6	3	5	0	3	1	6	4	1
ENSG00000137821	29	18	22	37	21	4	1	7	12	7	10	8	13	12	13	22	22	5	18	10	3	6	0	9	3	3	4	8	15	10	15	26	34	18	13	21	8	6	1	9	10	3	8	5	8	8	8	11	1
ENSDARG00000039486	11	6	7	10	12	4	6	6	9	3	4	7	4	12	14	13	23	9	36	8	19	12	7	20	1	2	5	6	2	3	12	2	19	6	18	10	9	4	2	8	10	6	5	4	5	10	10	5	1
ENSG00000255561	14	8	19	11	4	12	1	11	8	12	7	10	7	12	8	11	14	7	23	13	10	3	4	14	2	4	3	4	7	11	26	13	24	11	12	21	11	14	1	10	11	6	8	11	6	9	14	11	0
ENSG00000072954	3	5	14	0	1	6	0	1	0	10	1	1	0	14	8	2	0	12	4	6	5	7	1	1	2	3	2	0	0	15	20	1	2	4	11	4	2	14	5	3	3	4	8	7	0	10	10	0	0
ENSG00000102103	4	1	18	4	3	5	1	1	4	7	5	1	0	2	2	1	0	3	5	6	6	8	2	5	4	5	11	1	2	7	4	1	8	27	16	7	6	8	1	5	1	9	4	0	3	0	4	2	0
ENSDARG00000034616	1	4	0	1	6	4	2	3	3	3	5	6	0	3	20	3	3	5	11	4	7	4	4	6	2	7	3	8	0	3	3	0	4	6	13	7	5	4	0	4	7	3	7	6	0	2	3	1	0
ENSG00000118046	6	10	26	2	1	11	5	2	0	10	7	1	0	21	13	4	1	8	19	2	5	8	13	2	1	7	10	1	1	8	24	1	8	25	23	2	2	15	6	3	2	19	10	3	0	5	20	0	0
ENSXETG00000022956	1	2	3	1	0	0	2	5	0	4	1	3	0	1	4	1	2	1	7	4	5	2	1	10	0	1	1	1	0	2	4	2	3	2	2	0	6	4	2	11	6	3	1	4	2	2	2	1	0
ENSG00000148343	5	6	19	4	4	11	10	5	4	23	11	4	1	9	19	2	1	7	23	2	5	18	2	7	4	4	16	1	5	11	56	4	3	21	45	5	9	30	6	7	5	20	14	1	2	7	22	1	0
ENSG00000164309	193	37	131	77	112	51	6	81	54	40	31	74	48	49	57	76	81	34	85	58	145	34	22	97	7	4	6	11	39	30	53	43	353	69	205	122	114	37	12	87	64	29	18	50	65	34	78	76	0
ENSG00000148908	7	4	12	3	2	2	1	1	3	11	2	2	0	4	6	1	2	4	8	0	1	0	3	2	1	2	3	0	1	4	7	0	13	6	6	5	4	3	1	3	0	2	1	0	0	1	3	1	0
ENSDARG00000051981	16	4	10	8	4	4	0	7	6	6	3	2	4	8	12	12	5	3	10	3	2	2	1	2	2	5	1	0	3	1	11	7	14	7	19	13	6	7	4	8	6	0	1	2	2	0	11	4	0
ENSG00000181991	5	6	8	2	7	3	1	1	3	3	3	1	1	10	3	4	2	6	8	0	5	5	1	1	2	2	4	0	0	1	6	1	2	2	6	0	7	8	5	8	5	11	3	0	1	2	6	2	0
ENSDARG00000100826	13	9	16	3	17	9	3	13	6	16	9	10	4	12	18	3	6	7	25	8	13	12	5	14	3	7	2	6	3	13	21	14	19	24	35	19	6	9	4	12	12	8	3	7	1	10	16	5	0
ENSG00000075303	14	6	12	6	11	5	0	5	5	1	3	6	5	4	11	17	10	0	5	4	6	2	0	10	3	1	0	0	6	3	4	7	9	0	6	8	6	5	0	10	12	5	1	4	8	2	5	9	0
ENSG00000138496	39	14	27	26	15	11	2	13	12	8	10	14	12	18	24	29	20	9	35	14	12	6	1	20	1	1	4	1	4	10	26	12	38	11	27	15	19	16	0	22	21	10	10	7	14	14	17	17	1
ENSDARG00000038686	21	13	14	9	25	12	4	19	15	15	12	12	8	10	5	16	14	9	28	9	15	9	3	21	4	5	2	3	10	7	30	11	21	12	30	24	11	10	3	24	17	9	4	14	7	17	20	15	0
ENSMUSG00000020721	35	38	53	44	30	29	14	26	30	43	28	27	18	32	30	28	27	42	121	28	50	46	27	67	11	8	19	8	14	39	57	32	54	41	72	30	45	41	8	45	33	25	24	16	16	21	41	27	0
ENSG00000172554	13	8	17	9	9	13	6	5	9	13	9	6	6	7	12	3	8	7	16	7	4	7	7	6	2	6	4	0	2	12	25	5	12	18	19	10	7	15	6	8	12	14	9	3	5	7	16	12	1
ENSG00000120162	5	9	12	2	4	5	1	0	0	1	3	1	3	7	8	2	0	6	9	2	4	5	0	3	1	2	6	0	1	4	5	4	3	7	11	3	3	2	2	3	0	3	2	3	2	6	8	2	1
ENSG00000172301	2	1	3	4	4	2	0	1	1	5	0	2	1	2	5	2	3	2	8	2	4	5	5	6	1	0	3	1	1	0	4	3	7	11	14	8	1	8	4	6	4	5	5	1	0	1	1	0	0
ENSG00000183196	0	10	6	2	3	8	3	3	0	8	1	2	0	8	4	0	1	8	12	3	7	10	5	3	3	25	7	4	2	18	33	1	3	11	14	2	6	22	13	3	2	14	2	2	1	4	27	1	0
ENSG00000148468	15	14	20	8	4	19	19	7	15	26	13	16	4	14	18	8	6	21	47	9	15	27	9	16	5	5	12	1	2	18	44	9	24	24	31	21	5	34	13	11	18	19	11	10	8	21	16	6	0
ENSG00000104960	2	16	16	1	1	12	0	1	2	6	4	3	0	18	12	2	4	6	27	1	3	15	8	8	2	14	13	3	1	14	29	1	1	8	16	0	6	11	1	2	1	18	10	8	0	15	11	0	0
ENSG00000198899	5	9	1	2	10	12	0	4	0	3	0	0	8	16	4	13	7	6	0	0	3	8	0	3	2	2	0	0	21	7	6	5	3	1	0	0	3	12	1	3	3	5	0	0	4	1	1	2	1
ENSG00000165309	51	18	25	34	7	10	1	13	12	11	4	16	15	11	23	30	7	3	17	11	15	6	2	16	7	3	6	1	13	16	19	19	48	17	29	26	24	14	2	35	21	5	5	16	12	7	18	13	1
ENSG00000155561	55	16	35	43	32	22	6	26	36	18	18	37	27	24	46	64	35	20	100	31	29	13	4	49	16	14	14	14	40	40	61	74	90	32	53	65	40	33	7	59	44	19	12	21	23	21	42	31	0
ENSG00000175198	26	11	19	16	12	9	2	10	19	10	5	9	5	12	23	26	11	4	15	12	6	4	5	12	5	3	5	5	8	6	14	10	32	11	15	29	23	13	7	22	15	15	11	13	9	14	24	22	0
ENSMUSG00000024474	28	10	37	7	7	11	1	9	11	6	12	7	3	5	17	10	4	5	11	3	11	8	0	10	10	5	11	7	0	5	8	8	33	20	41	31	12	7	3	13	5	9	4	6	4	1	8	3	1
ENSG00000037757	1	6	7	2	5	17	2	3	2	8	2	0	1	11	7	8	0	6	10	3	0	9	3	3	2	10	11	1	5	10	22	1	4	12	21	5	3	34	5	10	8	16	5	5	0	9	19	4	1
ENSDARG00000071679	9	0	5	2	3	4	2	2	1	0	3	2	3	1	4	2	6	1	4	2	0	1	0	1	1	0	1	0	1	2	5	4	5	2	7	5	5	4	0	2	8	0	1	2	1	3	7	3	0
ENSG00000142534	1	5	20	1	3	6	0	3	0	1	3	0	0	7	4	5	2	3	6	0	0	3	2	1	2	5	3	1	0	3	6	0	1	5	6	0	0	2	1	2	1	6	1	3	1	5	6	0	0
ENSG00000143479	27	6	21	16	8	9	0	8	7	8	5	11	9	8	13	17	7	11	19	7	15	11	2	13	3	8	7	4	5	8	14	10	15	11	14	17	8	14	1	7	11	7	18	13	8	5	10	8	0
ENSDARG00000098949	56	71	19	64	44	39	15	50	27	44	12	32	22	52	22	32	33	3	51	1	33	13	5	31	4	5	5	3	14	34	75	37	21	42	21	44	33	23	7	37	24	14	9	16	15	26	37	24	0
ENSDARG00000062016	16	16	23	10	12	8	6	14	12	16	13	20	7	19	17	14	12	12	34	9	13	4	6	11	2	8	9	7	6	17	34	12	18	24	37	20	15	18	7	19	17	7	7	9	8	9	29	9	0
ENSG00000133302	70	12	35	35	14	13	2	18	20	6	8	20	22	6	27	33	19	11	23	28	17	3	0	12	3	3	2	3	17	8	16	34	63	10	22	33	17	12	2	22	24	9	9	11	11	9	15	21	0
ENSG00000182511	1	12	38	3	4	16	7	3	2	31	8	6	0	23	14	7	8	26	62	3	4	21	5	12	8	12	23	4	4	19	77	7	11	22	64	10	10	21	4	17	5	20	20	5	1	10	35	2	0
ENSG00000140740	10	9	14	14	12	9	1	4	5	3	4	11	3	4	8	11	5	1	17	11	7	2	2	7	1	0	2	5	7	5	7	9	13	6	9	9	19	11	3	25	15	6	4	10	4	9	8	14	1
ENSG00000125484	28	16	20	14	7	18	4	15	7	13	12	12	4	23	19	14	7	16	32	8	10	15	8	13	2	8	7	3	2	22	24	9	28	21	31	17	16	12	6	17	16	21	13	3	7	15	26	11	1
ENSG00000062650	64	16	33	43	27	11	3	41	19	15	10	39	17	11	21	20	13	10	32	22	18	12	1	16	11	1	8	4	11	11	20	21	75	19	32	70	22	15	1	23	22	12	13	16	18	8	22	22	0
ENSDARG00000034941	19	9	12	14	15	8	4	7	12	11	6	10	6	9	13	11	4	5	23	9	8	5	12	7	3	2	5	3	6	9	26	10	20	11	18	19	9	3	5	9	21	10	5	10	5	7	15	17	1
ENSMUSG00000070934	9	9	9	8	2	4	4	2	2	9	6	1	1	16	12	6	2	7	12	1	1	3	1	2	4	5	1	5	2	4	19	0	9	10	13	8	2	9	1	6	1	2	4	1	2	3	11	4	0
ENSG00000110958	7	2	6	9	2	0	1	0	2	0	3	5	0	0	6	4	1	1	2	2	4	0	0	1	2	0	0	1	0	1	1	4	11	7	3	20	3	0	0	1	4	1	0	2	3	2	0	2	1
ENSDARG00000073744	15	6	10	7	4	6	1	3	2	19	2	5	2	7	13	3	4	12	20	10	6	6	3	6	3	11	4	5	3	9	23	3	12	18	23	10	3	7	3	4	7	10	5	4	1	5	12	3	0
ENSG00000134824	6	16	23	4	2	10	3	2	1	6	5	2	0	22	9	10	2	25	17	5	0	10	6	4	0	5	4	1	2	8	29	5	6	12	17	5	2	22	0	4	5	12	7	2	0	11	10	2	0
ENSG00000122824	3	3	10	1	1	2	2	1	1	5	1	1	0	2	3	1	0	3	4	0	3	6	3	0	2	2	5	0	1	2	8	0	5	4	14	5	0	3	5	0	2	6	4	2	1	6	5	2	0
ENSDARG00000039211	11	10	16	10	2	11	0	4	3	4	1	3	5	6	9	9	2	10	11	9	6	4	5	15	2	4	2	9	2	13	15	5	6	10	16	15	4	14	4	9	12	9	5	5	3	11	20	3	1
ENSG00000136807	3	14	26	4	2	11	4	1	1	6	4	3	1	14	11	4	2	6	15	2	3	10	2	3	1	8	6	3	1	11	22	5	3	18	20	3	5	11	0	6	0	10	7	2	0	5	15	2	0
ENSDARG00000068629	7	3	10	6	4	3	0	2	4	2	2	7	3	7	6	9	2	2	8	1	2	1	0	1	1	2	1	0	3	2	14	2	6	6	10	2	5	3	0	7	3	5	4	5	3	3	8	9	0
ENSG00000128513	26	5	13	21	21	8	1	12	8	7	5	9	12	11	12	17	18	5	15	14	14	4	3	8	2	3	2	1	12	7	12	18	19	13	8	27	16	6	0	2	18	5	0	11	12	7	10	17	1
ENSDARG00000074626	15	17	11	7	18	14	7	7	19	8	16	15	1	15	14	7	11	20	37	7	23	7	15	23	3	11	14	8	9	20	80	17	13	28	51	22	7	10	13	13	18	15	18	13	3	15	38	11	0
ENSMUSG00000028990	8	1	11	3	6	2	0	4	5	3	3	3	1	3	7	1	4	0	9	0	1	0	0	1	0	0	2	0	2	5	12	3	12	4	13	8	4	6	2	3	4	2	3	0	1	3	3	1	0
ENSXETG00000012180	8	4	6	4	4	2	0	5	3	2	2	6	1	4	2	3	7	5	3	5	4	2	0	4	2	0	4	2	5	3	4	3	12	4	6	6	1	3	1	1	3	0	1	2	4	1	3	4	0
ENSG00000104388	9	2	3	9	8	2	2	3	4	0	2	1	4	4	5	11	2	1	9	5	1	0	0	1	2	1	1	1	2	2	0	3	13	4	3	6	9	2	1	8	6	6	3	6	3	2	1	2	0
ENSG00000109079	2	12	21	2	3	14	1	3	1	6	0	4	1	14	6	2	1	5	11	1	2	6	0	2	2	10	5	4	2	13	14	0	8	15	15	4	2	8	0	2	3	10	5	1	0	6	11	0	0
ENSDARG00000024324	8	13	17	9	4	7	0	3	4	6	3	6	2	17	10	10	2	4	18	9	7	9	2	8	1	2	5	5	1	10	26	11	6	20	15	15	9	4	1	9	9	2	1	4	3	8	11	7	0
ENSXETG00000017061	10	4	8	7	6	0	2	4	5	5	4	6	8	4	0	10	2	8	8	6	5	1	2	3	1	1	0	0	6	5	11	8	9	1	4	9	6	3	1	6	3	2	0	3	6	0	7	7	0
ENSG00000111445	10	5	11	8	9	13	1	5	6	4	5	3	5	12	9	11	2	3	12	5	4	5	2	2	4	2	2	1	4	7	16	3	10	13	12	7	7	9	3	4	4	4	4	2	1	5	4	7	0
ENSDARG00000079881	15	8	9	11	13	8	1	6	17	13	6	11	2	7	14	7	7	11	21	9	6	13	2	4	1	8	5	4	4	15	29	5	12	10	24	10	3	7	3	5	7	5	5	9	2	6	9	7	0
ENSG00000259494	6	7	11	3	6	3	1	2	2	4	6	2	4	0	5	1	2	2	13	3	4	5	1	2	4	3	5	1	6	4	15	6	11	8	11	9	7	6	6	7	7	3	5	2	2	4	3	3	0
ENSG00000173905	25	7	16	26	6	5	2	6	16	3	8	5	2	4	10	2	35	15	56	18	14	5	1	6	9	3	7	2	5	9	16	8	69	14	61	25	25	10	4	14	11	4	6	4	4	4	17	9	0
ENSMUSG00000021488	118	39	107	73	51	32	8	47	45	41	41	52	18	26	40	33	38	23	82	36	83	38	10	84	17	18	20	12	20	32	51	49	116	55	94	82	43	38	4	84	57	34	42	38	26	26	45	34	1
ENSDARG00000028581	6	4	8	3	2	5	6	6	2	5	1	2	3	5	10	10	0	4	6	2	3	2	1	9	1	0	3	3	4	8	22	6	3	3	7	7	7	5	2	7	10	5	3	2	1	7	7	7	0
ENSG00000229415	1	1	2	1	2	2	2	2	3	1	5	2	1	0	2	1	3	0	4	2	3	3	0	0	0	0	1	0	0	2	6	2	4	2	3	1	1	3	0	1	2	0	1	0	1	2	1	2	0
ENSG00000154845	23	12	15	24	11	12	5	15	21	19	9	18	14	12	25	20	17	13	26	7	16	10	1	21	9	1	5	7	11	12	28	21	45	26	37	49	23	14	6	29	10	5	4	6	6	13	24	22	0
ENSG00000171206	6	14	28	4	4	6	8	1	1	16	3	2	0	8	8	2	2	21	41	2	5	24	11	3	2	11	7	0	3	13	33	3	5	15	35	3	1	21	14	0	1	24	7	1	1	7	28	2	1
ENSG00000138083	2	11	12	0	1	9	7	2	0	10	2	1	1	6	4	1	1	11	10	1	3	11	7	0	0	16	6	0	2	9	13	2	3	9	19	2	3	15	11	1	5	33	3	3	4	2	6	0	0
ENSMUSG00000038871	11	11	6	4	2	1	0	2	4	5	7	3	3	8	2	8	5	6	7	4	2	4	2	4	1	0	2	4	1	5	15	6	6	4	19	8	1	5	0	6	4	5	5	2	1	1	8	3	1
ENSG00000100003	10	7	24	5	3	10	0	3	2	7	7	2	2	10	11	7	4	4	16	4	4	7	3	10	3	0	5	4	0	10	25	4	5	15	23	10	4	12	1	1	6	10	9	4	0	9	14	4	1
ENSG00000158290	48	18	36	24	12	15	2	14	21	17	8	13	9	17	26	32	19	5	35	12	9	5	4	9	5	1	2	3	8	8	18	25	51	13	22	39	19	7	2	27	12	12	3	9	10	4	11	17	0
ENSDARG00000022466	7	11	21	14	5	15	11	16	12	19	3	16	7	23	25	17	2	8	8	10	10	9	8	8	7	8	5	8	3	19	37	18	10	22	26	17	16	17	10	24	14	21	13	14	5	23	28	7	0
ENSG00000100097	3	12	5	1	0	4	0	0	0	4	0	1	0	4	2	0	0	2	3	0	1	2	0	4	2	2	1	0	0	2	9	1	1	8	6	1	2	7	0	5	3	4	2	2	0	3	6	1	0
ENSG00000244045	2	2	9	2	2	2	1	3	3	3	1	2	1	7	4	2	3	2	3	3	4	3	0	1	2	2	8	2	5	5	13	3	8	1	12	4	2	8	3	4	3	7	3	3	0	6	8	4	1
ENSG00000100519	14	3	16	9	7	2	2	6	18	1	1	4	7	10	13	12	4	1	11	7	11	3	1	6	2	1	3	7	3	2	11	9	19	11	12	19	8	3	2	11	9	4	3	10	5	1	8	10	1
ENSG00000136925	25	5	20	4	12	7	0	3	6	14	4	10	4	11	7	6	12	5	12	9	11	5	0	12	4	5	3	1	2	8	11	12	23	12	14	20	6	10	0	10	11	9	8	5	2	3	14	7	0
ENSG00000167378	4	6	10	3	4	8	6	5	2	13	3	2	0	2	5	0	0	4	16	1	18	16	15	13	7	7	11	5	9	13	50	6	8	14	40	10	25	29	36	28	12	37	20	11	1	6	23	2	0
ENSDARG00000098465	10	1	21	1	4	4	1	9	3	2	2	0	3	7	2	4	6	1	7	3	38	9	6	36	1	0	1	0	3	3	6	3	32	5	44	6	25	7	6	6	1	0	0	0	20	23	24	4	1
ENSG00000168439	25	19	39	10	6	10	2	4	6	9	4	4	3	12	19	9	4	6	25	4	10	10	2	10	10	6	7	2	6	8	25	4	21	21	37	18	16	22	6	8	2	14	5	4	2	5	9	1	0
ENSDARG00000012777	15	6	25	5	2	2	2	0	6	6	9	7	1	0	2	1	2	1	7	0	1	4	2	4	4	1	3	3	0	1	1	0	23	16	31	30	4	6	4	5	8	5	4	4	1	1	8	5	0
ENSDARG00000014986	12	7	14	11	7	10	7	8	6	10	3	5	1	19	13	7	5	11	16	6	2	4	5	4	5	6	3	4	3	3	35	6	11	15	17	15	5	8	5	11	8	8	8	7	4	4	20	11	0
ENSG00000026508	7	20	13	21	38	25	7	21	11	20	12	15	5	19	14	10	8	14	19	20	21	12	2	9	2	4	3	2	3	8	8	5	34	25	16	21	17	7	1	17	22	9	10	10	3	5	15	5	1
ENSDARG00000055868	33	5	21	5	16	8	2	7	6	3	5	4	3	7	6	9	3	1	13	6	6	7	1	5	1	5	2	3	5	7	8	4	13	6	18	7	11	5	5	3	5	5	2	2	3	4	10	2	0
ENSG00000115274	6	2	19	4	2	6	3	4	0	3	1	6	0	5	8	0	2	6	15	4	5	14	8	12	2	9	18	2	1	9	16	8	10	5	22	4	5	10	8	8	10	9	14	4	1	4	5	2	1
ENSMUSG00000036672	3	2	14	7	9	4	4	11	12	13	11	8	1	4	8	1	14	4	17	5	17	13	6	18	2	9	12	5	8	4	19	10	15	12	21	8	9	6	3	21	8	8	6	8	7	3	15	9	0
ENSG00000121897	22	1	10	15	11	4	1	7	7	3	4	3	2	2	8	6	3	2	6	4	7	4	2	9	3	3	3	5	7	4	8	7	17	5	8	19	14	7	0	4	11	2	5	8	9	3	5	7	1
ENSMUSG00000084786	4	5	9	0	0	3	2	1	1	1	0	0	1	5	4	2	1	2	2	0	1	0	1	1	0	2	0	1	1	1	4	4	2	4	3	6	0	1	0	3	2	2	1	0	1	2	4	4	0
ENSG00000158796	5	5	12	4	7	4	0	4	7	5	3	2	0	12	4	3	3	6	17	5	6	8	0	5	4	11	8	3	1	9	20	6	10	12	16	8	6	5	1	5	4	8	4	4	3	4	12	4	0
ENSG00000111906	7	3	4	2	1	3	0	2	5	2	2	2	4	3	8	1	4	5	7	2	4	1	1	2	3	1	3	1	4	4	5	6	14	7	9	5	9	3	1	6	1	2	4	0	3	4	2	5	0
ENSG00000198168	5	0	4	0	2	0	1	0	4	0	1	0	1	0	1	2	4	0	0	0	2	3	1	2	0	0	1	0	0	0	2	2	5	1	5	1	4	0	1	3	2	0	3	1	0	0	1	2	1
ENSDARG00000055784	19	17	25	12	15	14	7	13	8	17	17	8	5	17	24	10	8	18	30	20	21	8	5	16	6	7	7	6	9	10	36	10	16	19	38	21	7	15	1	9	16	12	4	12	3	14	35	9	0
ENSG00000102780	54	21	33	26	21	19	7	16	17	16	15	18	17	22	20	24	15	15	37	17	22	6	8	25	12	3	6	4	14	16	26	22	54	24	36	46	25	40	8	26	29	16	12	17	14	14	29	25	1
ENSG00000102531	52	13	23	28	35	15	0	26	16	17	7	30	21	16	23	32	22	9	35	12	46	14	1	45	8	3	4	8	6	12	13	22	63	12	14	40	23	17	1	19	46	9	7	29	23	12	21	21	0
ENSG00000136044	17	19	20	16	14	14	2	9	8	13	7	5	9	12	22	13	17	2	29	7	8	8	1	8	1	4	6	3	5	13	22	13	41	16	21	19	17	14	7	16	16	6	3	5	6	8	14	11	1
ENSG00000177000	6	22	29	9	4	17	3	6	5	13	7	10	3	31	13	2	1	13	18	3	12	23	4	8	6	10	10	4	2	14	37	8	15	27	48	6	8	18	5	12	8	23	9	8	2	11	25	2	0
ENSMUSG00000032042	21	12	34	12	14	15	2	17	2	8	3	9	1	11	17	14	10	2	17	6	3	7	0	9	3	6	9	11	6	15	19	11	22	18	16	21	6	19	2	26	8	20	13	11	8	8	21	7	1
ENSDARG00000056347	3	8	10	4	4	4	1	4	4	2	4	3	4	5	7	3	5	1	8	0	1	1	1	1	0	2	1	2	1	2	7	1	4	11	10	7	3	3	1	9	5	5	1	2	1	5	3	4	1
ENSMUSG00000021149	29	9	42	15	7	7	4	9	16	2	11	7	5	10	23	20	10	7	18	12	9	9	2	6	11	5	6	4	5	3	17	10	25	15	22	31	8	9	4	16	7	1	9	6	4	6	14	14	1
ENSG00000184831	4	1	12	4	1	2	1	2	3	5	2	2	3	2	3	3	8	1	5	0	5	2	2	6	2	0	0	0	1	6	1	5	4	4	7	2	4	4	0	3	6	1	3	6	1	3	6	4	0
ENSMUSG00000029817	3	4	3	3	5	1	1	6	19	4	15	8	1	2	5	1	0	4	2	6	7	4	0	3	9	5	6	6	0	1	2	1	3	3	11	11	2	0	1	3	14	8	2	10	4	0	4	2	0
ENSG00000124532	13	8	3	7	7	6	1	5	12	9	7	9	1	7	17	16	9	3	10	4	4	6	0	7	5	5	5	2	8	11	17	14	17	11	17	9	5	8	3	10	13	3	3	4	6	4	8	4	0
ENSG00000115355	137	26	52	84	36	22	6	41	50	34	18	39	24	15	43	33	70	5	68	35	15	7	1	16	16	5	6	10	32	17	41	53	177	26	63	59	30	16	3	25	19	11	5	18	17	12	20	24	1
ENSDARG00000023160	6	8	13	7	4	3	7	4	3	6	4	9	2	9	8	6	2	6	10	4	7	2	2	3	0	5	2	5	1	8	12	4	5	15	9	7	5	9	2	7	14	9	2	3	1	4	15	8	1
ENSG00000197265	16	4	23	7	3	1	1	5	3	5	4	1	4	0	5	9	3	1	12	7	2	4	0	4	5	1	1	2	4	2	6	5	15	5	5	14	2	2	0	9	12	1	2	2	6	3	5	1	0
ENSG00000152133	18	5	10	7	2	0	1	3	8	5	4	6	1	3	9	8	10	1	9	4	5	1	0	1	5	2	2	2	5	3	3	3	36	4	6	11	8	5	2	3	4	5	4	4	1	3	0	2	1
ENSG00000087157	2	12	15	4	2	11	7	6	3	6	12	5	1	11	10	9	3	10	33	2	12	5	4	8	4	13	12	1	1	20	38	5	6	16	25	6	10	18	11	6	4	14	14	3	1	12	26	4	0
ENSG00000152465	22	9	21	12	8	2	7	6	13	7	2	6	5	10	13	8	3	10	18	4	15	8	2	4	4	1	3	1	7	8	17	3	16	17	18	16	7	11	4	6	8	4	6	6	10	3	11	6	0
ENSG00000115827	23	10	8	15	6	5	1	14	11	9	3	5	15	9	7	12	9	4	12	11	8	3	1	9	1	3	7	1	8	4	14	11	21	12	13	14	11	4	2	12	12	8	6	3	5	9	15	11	1
ENSG00000087111	6	7	19	6	5	12	3	3	3	7	3	6	3	11	15	10	3	8	17	5	7	10	3	13	1	8	12	1	5	17	24	12	7	20	28	5	8	27	6	20	1	10	10	2	2	11	32	2	0
ENSG00000183665	11	5	11	12	4	7	2	6	5	3	8	4	2	7	6	7	11	6	16	10	8	8	5	7	6	1	4	4	2	8	18	9	12	3	18	14	10	10	1	12	11	7	6	8	5	6	20	10	0
ENSMUSG00000032867	1	14	16	6	4	6	4	2	9	15	11	3	4	13	8	5	3	10	17	10	2	16	5	9	7	11	10	5	1	11	37	7	9	28	33	15	7	23	9	10	12	11	11	2	0	10	29	9	0
ENSG00000220201	6	2	6	1	2	9	1	6	5	6	11	2	1	4	2	1	3	4	15	0	4	15	7	8	0	4	4	3	1	5	15	1	4	9	9	3	4	10	0	5	3	8	9	2	2	3	6	2	1
ENSG00000163536	13	8	9	19	7	2	0	9	5	3	5	7	3	5	20	14	11	2	6	5	6	1	0	5	1	1	0	1	4	4	10	9	29	4	9	13	8	9	0	14	11	3	4	5	6	8	11	6	1
ENSMUSG00000044709	0	1	1	0	1	3	1	2	2	3	1	2	2	1	2	3	2	2	6	2	4	3	1	3	3	3	2	1	1	3	8	1	4	2	3	4	0	9	0	0	3	3	1	3	1	1	8	1	1
ENSG00000117877	14	4	41	4	14	12	7	4	2	4	8	2	0	5	13	3	6	3	30	1	26	18	6	21	1	1	8	1	3	4	21	3	16	6	45	5	12	16	6	8	8	8	21	5	0	5	19	1	0
ENSG00000249471	3	6	23	2	7	16	10	2	5	18	11	5	0	7	5	2	2	25	26	4	12	15	2	8	4	19	10	5	2	16	15	5	4	8	29	6	5	23	6	6	5	21	12	8	2	5	17	3	0
ENSDARG00000038094	17	23	22	14	16	14	2	14	5	15	14	15	6	29	24	15	13	19	36	6	13	15	7	15	7	10	5	9	8	19	41	19	29	33	43	29	13	19	6	20	10	8	8	7	5	8	31	15	0
ENSG00000196865	28	10	17	23	17	8	1	14	10	9	5	13	15	5	10	25	16	10	15	5	12	11	2	13	2	1	1	1	13	11	10	17	25	18	14	27	17	9	4	14	36	11	2	11	19	9	11	13	0
ENSG00000145349	21	11	18	13	11	7	2	14	9	4	4	5	5	17	12	13	8	10	13	9	14	5	0	11	3	3	2	4	5	4	8	10	24	11	14	17	9	12	2	18	12	7	8	5	7	3	15	5	1
ENSG00000143951	22	16	17	9	8	9	1	11	27	14	8	11	11	19	13	20	14	10	20	8	14	6	2	9	5	5	2	2	14	21	29	13	30	24	19	26	14	9	3	14	8	10	7	13	4	5	13	13	1
ENSDARG00000023323	8	10	12	5	5	3	0	2	4	4	2	0	1	6	7	4	0	1	9	0	1	2	1	1	1	1	2	1	1	5	12	3	9	9	20	8	7	5	3	6	6	2	1	2	0	3	7	1	1
ENSG00000118960	8	1	19	3	4	5	0	2	5	9	6	3	1	8	6	3	3	6	19	1	9	22	6	3	1	2	3	2	3	10	19	2	6	19	31	10	6	15	4	10	3	10	8	3	1	8	15	3	0
ENSDARG00000089802	11	10	11	6	10	10	2	15	8	20	8	11	5	15	12	10	14	8	24	9	7	6	7	17	1	0	2	1	3	9	25	6	21	16	24	24	5	5	1	12	17	10	4	8	5	6	19	16	0
ENSG00000158423	8	14	13	7	6	8	1	3	4	8	7	5	1	4	11	0	12	4	41	1	4	3	0	3	6	4	5	8	4	3	13	4	14	5	20	10	10	18	4	9	2	2	6	3	4	7	7	1	1
ENSG00000196187	12	20	23	7	13	23	3	13	6	13	11	5	4	44	18	6	2	15	36	3	4	20	6	7	0	6	10	1	4	28	59	2	9	26	30	5	8	31	4	9	8	12	9	9	0	20	22	1	0
ENSG00000243444	16	4	21	4	8	9	4	4	3	7	9	2	6	5	7	10	12	4	16	5	7	6	2	1	2	2	2	0	4	5	8	7	28	9	26	14	7	8	3	9	9	6	11	3	6	8	12	1	0
ENSG00000198756	9	10	27	12	11	13	4	7	3	7	16	1	3	12	18	18	3	10	18	6	13	15	5	11	6	7	7	2	7	16	34	2	19	25	30	15	11	20	6	4	7	11	2	2	5	13	15	5	0
ENSG00000106355	2	2	2	4	2	1	0	4	2	0	1	1	2	2	4	4	0	1	2	0	1	1	1	2	0	0	0	0	2	0	4	2	6	2	2	4	0	0	1	2	7	0	0	1	1	2	3	2	0
ENSDARG00000090118	9	4	8	8	6	8	1	7	4	3	1	10	0	3	5	6	3	1	3	3	4	0	3	5	1	0	1	1	4	3	12	5	5	0	7	5	9	8	1	7	7	2	5	8	7	2	6	10	0
ENSG00000153574	3	9	12	7	5	5	1	1	1	7	5	4	1	14	8	4	2	5	10	1	4	6	4	2	4	4	3	2	1	8	8	2	4	6	9	11	1	9	3	14	6	12	12	7	2	7	17	1	0
ENSDARG00000102453	8	19	20	5	6	16	8	4	4	4	2	8	1	45	29	6	1	7	15	2	3	13	3	3	0	3	4	3	1	10	49	2	5	19	19	11	5	19	10	10	15	12	6	8	3	15	26	3	1
ENSMUSG00000041231	13	5	21	11	4	4	3	6	4	3	4	1	3	5	12	8	2	2	5	3	4	3	0	7	1	2	2	1	6	11	12	6	14	8	13	16	5	2	1	4	7	3	4	2	3	5	11	5	0
ENSDARG00000086421	10	5	6	8	8	1	1	4	4	6	1	3	4	5	3	10	3	4	3	4	3	4	0	1	0	1	1	1	1	3	2	3	5	2	8	0	4	1	5	8	4	3	1	2	0	4	6	3	0
ENSDARG00000002536	14	17	19	7	10	5	9	5	5	7	3	5	6	25	25	15	1	7	16	5	7	8	2	13	4	7	3	4	5	13	27	7	15	15	26	7	13	10	6	8	13	14	2	5	6	12	19	16	0
ENSMUSG00000066324	8	5	16	7	5	4	4	6	2	5	1	2	2	9	11	8	2	3	5	6	5	2	3	4	1	8	2	1	1	6	14	8	9	7	16	12	6	13	3	11	6	14	9	5	6	6	17	4	0
ENSMUSG00000026209	4	10	10	7	7	11	2	4	1	9	5	5	3	17	12	7	3	10	16	8	5	6	1	16	6	9	11	2	2	16	25	3	11	13	22	4	9	17	0	12	5	13	9	6	2	9	15	5	0
ENSDARG00000100242	6	3	8	4	4	3	5	4	2	3	3	5	3	9	10	4	1	5	7	1	1	2	0	4	2	2	3	5	1	4	20	1	3	6	20	14	7	2	1	9	9	4	4	5	1	7	6	7	0
ENSG00000197467	17	6	32	5	3	3	8	3	4	5	8	2	1	6	12	10	12	9	17	2	59	24	9	37	2	8	11	3	2	11	26	3	17	14	28	10	11	14	10	12	73	42	56	23	2	4	8	4	0
ENSG00000131697	14	25	37	6	18	27	20	9	13	39	21	7	2	32	20	9	6	43	79	13	19	37	27	29	7	28	22	4	6	29	85	14	21	39	63	16	16	50	11	22	18	36	22	19	5	43	72	8	0
ENSG00000181826	3	5	12	7	8	3	4	3	7	9	2	6	2	4	5	2	3	8	1	4	6	4	7	5	0	3	5	1	1	3	5	3	12	3	9	6	5	3	3	6	2	8	11	2	1	11	12	6	0
ENSG00000108349	12	11	20	11	6	12	0	11	6	10	9	14	3	6	11	7	8	4	30	14	43	20	5	33	10	7	19	3	5	4	10	11	29	11	35	21	15	10	1	21	17	20	14	24	2	6	17	5	1
ENSMUSG00000018846	14	6	10	11	5	5	2	9	6	4	1	8	2	5	8	10	7	3	1	3	4	2	1	4	6	1	2	1	1	3	15	8	13	6	11	14	10	2	2	9	15	6	4	10	5	6	5	7	1
ENSG00000179598	1	5	5	1	1	7	2	3	3	7	3	2	0	7	3	0	4	6	8	1	4	2	5	3	1	7	10	2	1	6	22	2	4	6	11	2	1	13	7	4	3	10	3	1	0	4	10	1	1
ENSG00000135517	1	5	2	4	4	4	2	4	1	3	2	2	1	4	6	3	2	5	7	1	3	3	0	7	2	2	2	1	1	12	19	3	3	2	5	1	6	16	1	10	6	10	8	3	1	7	12	4	0
ENSDARG00000089434	11	11	8	10	9	7	0	4	10	8	4	4	7	6	8	3	6	5	12	6	11	6	2	18	2	4	3	4	0	9	17	3	13	15	15	5	6	5	2	7	7	4	1	2	0	2	10	6	0
ENSMUSG00000005447	3	9	4	0	5	2	1	0	1	5	0	2	1	6	4	2	6	9	8	6	2	6	2	5	3	2	7	1	2	3	13	6	4	8	9	4	7	5	1	1	0	9	7	4	5	3	10	3	1
ENSG00000145741	9	8	7	4	9	2	1	4	3	1	2	2	0	4	5	3	4	1	9	2	3	3	0	5	4	3	2	0	1	1	7	4	6	2	8	9	7	4	3	7	6	6	4	4	1	0	6	3	0
ENSDARG00000068256	8	6	10	4	4	2	1	5	3	4	2	4	2	1	7	3	1	1	7	1	3	0	0	3	0	1	0	0	3	1	5	5	11	2	7	11	3	4	0	2	6	1	0	1	1	1	5	3	1
ENSG00000271601	3	5	10	8	4	3	1	5	2	7	5	4	0	2	11	4	3	5	11	3	2	10	9	8	8	2	7	1	5	2	17	3	6	3	19	6	7	19	5	8	3	12	9	3	0	3	15	3	0
ENSG00000185324	2	9	24	1	3	10	5	2	0	8	5	2	1	13	9	5	0	10	12	1	7	10	5	4	2	5	9	3	1	9	33	1	2	9	25	4	1	11	4	2	3	11	3	4	1	5	14	2	0
ENSG00000100029	9	14	47	3	4	14	3	4	0	3	12	4	0	15	12	10	1	10	20	3	3	15	4	3	5	7	15	4	0	13	31	6	17	19	54	10	9	29	5	5	5	11	8	7	2	8	19	2	0
ENSDARG00000079034	18	9	15	15	13	11	5	29	14	10	8	6	8	14	24	20	23	4	24	10	17	3	1	19	3	4	3	12	6	6	15	15	22	13	33	17	17	16	6	20	10	12	6	13	14	17	36	34	0
ENSDARG00000070832	23	25	27	15	10	14	1	6	4	25	5	21	3	24	17	6	10	9	25	11	18	8	2	17	8	14	7	6	8	14	26	11	25	23	33	18	15	18	3	13	21	17	15	21	4	19	14	6	0
ENSG00000106012	17	8	40	1	7	23	9	6	15	21	19	9	1	8	10	6	4	12	30	9	14	15	9	11	4	8	13	2	1	21	42	4	13	20	50	13	15	23	8	13	8	16	10	5	0	9	20	5	1
ENSG00000164038	10	4	15	8	16	4	2	8	9	6	3	5	10	11	13	21	9	2	8	6	13	4	0	7	1	0	0	2	5	7	20	22	18	7	9	9	16	10	1	12	22	13	4	15	9	6	16	18	0
ENSDARG00000016463	7	6	6	1	1	3	2	2	1	0	1	4	0	3	6	6	3	2	7	1	1	0	1	1	2	2	0	1	3	0	5	5	5	3	5	4	3	2	2	2	5	2	1	2	1	4	4	3	0
ENSMUSG00000038374	7	0	5	3	1	0	1	3	3	2	3	3	1	3	5	2	1	4	4	1	5	0	0	1	3	4	4	2	3	1	1	2	15	8	6	8	1	3	3	3	6	7	6	2	0	2	3	3	0
ENSG00000221994	32	2	30	12	9	7	2	23	23	2	11	11	12	8	11	17	11	9	30	32	10	10	0	13	0	0	3	1	4	10	5	6	22	9	29	10	4	9	0	6	18	4	15	5	3	4	9	8	0
ENSG00000185722	18	45	35	24	16	18	12	14	15	25	9	13	5	27	25	19	8	26	49	18	8	10	13	11	7	13	18	3	10	28	71	20	20	32	52	37	37	55	11	30	20	21	21	10	5	22	35	9	0
ENSG00000204498	0	1	9	2	2	5	1	1	2	6	11	2	1	0	6	2	2	6	26	5	8	14	1	7	11	12	9	7	2	9	15	2	17	7	25	12	6	27	2	9	7	8	11	3	1	5	4	1	0
ENSMUSG00000037465	9	9	18	5	11	7	2	9	8	15	8	5	1	4	10	5	5	11	14	5	16	15	1	27	2	2	4	2	3	4	9	6	11	12	12	7	8	11	4	18	3	9	7	2	5	8	17	6	0
ENSG00000179051	11	12	22	3	3	14	5	4	5	15	3	4	4	10	9	8	1	10	17	1	4	12	5	5	6	8	10	2	1	8	17	4	16	13	20	6	10	16	13	10	4	29	23	11	4	9	15	3	0
ENSG00000132434	12	3	14	6	10	7	3	3	6	2	4	2	4	3	12	11	4	9	13	5	4	7	5	3	4	4	9	2	1	12	19	8	15	10	18	12	8	10	5	12	8	15	10	4	2	9	7	4	1
ENSG00000183137	29	11	28	11	6	3	0	12	12	10	2	8	10	5	17	11	20	3	20	13	6	3	0	10	3	0	0	4	7	3	10	16	35	11	14	8	9	4	0	7	5	0	0	1	3	3	3	6	1
ENSDARG00000079374	55	61	69	21	17	28	14	17	27	59	31	19	6	49	28	17	11	41	81	13	48	63	48	76	13	34	20	9	4	31	73	12	30	106	91	49	24	33	20	41	39	57	18	14	9	38	73	10	0
ENSG00000166478	19	7	9	8	35	12	7	13	8	2	6	12	8	12	11	11	19	18	27	19	6	7	2	8	2	0	4	1	2	3	7	3	27	12	16	23	27	11	4	12	22	7	14	14	13	9	6	17	1
ENSG00000164896	2	6	9	0	3	6	2	5	3	12	12	4	1	11	6	3	5	12	31	3	13	29	5	16	7	10	19	5	3	14	54	10	12	11	17	1	7	16	3	10	5	17	15	5	3	5	21	3	0
ENSG00000135916	2	10	10	1	0	6	5	2	1	1	4	1	0	15	7	2	1	2	9	4	1	4	3	4	2	5	7	1	0	8	14	1	2	10	15	3	2	9	5	3	0	9	6	3	0	6	17	0	0
ENSDARG00000071261	31	11	19	20	17	5	6	14	9	7	3	8	9	11	12	9	12	1	7	8	8	4	3	2	1	0	0	1	3	7	12	7	33	13	14	10	11	3	1	8	13	6	4	11	5	8	10	8	0
ENSMUSG00000022119	44	14	38	26	33	9	3	21	32	19	19	15	9	7	16	20	8	12	32	10	33	13	4	46	15	3	6	5	5	8	13	20	58	18	22	44	22	6	5	21	14	11	8	14	16	7	17	19	0
ENSMUSG00000116276	9	7	22	10	9	7	2	9	7	4	4	1	0	18	12	20	4	5	21	1	4	8	2	5	6	6	6	9	4	8	19	3	10	16	21	13	5	21	7	21	10	13	8	21	2	8	25	11	1
ENSG00000146072	15	16	24	8	15	22	4	8	4	25	6	8	1	16	13	12	2	10	25	11	11	16	7	15	2	8	12	2	7	11	25	12	14	22	25	8	6	21	3	10	5	15	11	5	4	7	24	6	0
ENSG00000197562	0	12	16	0	0	8	3	0	0	10	4	3	0	18	8	0	0	5	9	1	2	9	3	0	1	5	8	2	1	8	14	1	0	12	12	1	3	7	3	1	2	18	4	0	0	7	8	1	0
ENSG00000169946	40	26	38	40	22	14	5	24	13	26	7	22	12	18	23	18	24	19	46	16	30	21	6	31	9	5	9	1	11	10	27	16	50	29	35	27	12	17	2	32	18	10	18	10	3	15	24	8	0
ENSMUSG00000005846	32	10	35	8	11	9	1	11	7	6	5	9	4	9	6	9	5	6	11	3	12	5	1	6	2	2	2	4	2	5	10	6	25	4	12	8	4	9	6	9	5	1	7	5	5	6	7	7	0
ENSDARG00000036645	10	16	14	13	5	12	7	9	4	8	4	9	1	16	10	9	2	12	25	7	6	0	1	7	2	2	1	1	3	8	22	4	5	10	24	14	10	16	5	7	7	16	8	13	4	6	19	5	0
ENSG00000077097	121	28	66	51	42	8	3	35	23	7	15	23	18	9	34	54	21	6	34	20	27	10	2	34	7	3	7	8	7	7	25	34	94	20	32	98	40	17	2	37	29	27	11	38	29	7	33	34	1
ENSDARG00000056929	91	55	49	28	32	31	3	29	34	38	32	33	12	29	27	26	29	37	58	34	59	23	8	42	8	10	7	13	8	24	34	13	70	49	62	44	28	22	4	23	29	17	26	18	10	20	31	23	0
ENSG00000228486	15	4	9	7	11	2	1	3	7	6	4	1	3	6	6	7	5	4	8	1	6	1	2	3	1	0	0	0	1	4	7	6	10	6	5	9	8	7	0	5	3	1	3	1	0	4	6	2	1
ENSG00000167491	10	15	28	2	12	22	11	5	6	21	10	9	4	11	17	5	6	6	37	2	15	29	6	6	7	8	12	1	3	14	27	3	13	12	28	3	9	37	11	7	6	15	11	5	0	13	24	3	0
ENSG00000011260	21	10	22	19	9	5	1	7	9	6	11	8	6	5	18	11	8	2	8	10	9	3	10	10	2	1	14	2	2	3	10	7	28	12	15	18	9	12	10	13	16	6	8	6	5	7	10	17	1
ENSG00000130640	20	19	37	8	7	24	10	9	5	23	20	8	1	33	26	8	4	28	41	3	6	16	8	5	2	9	12	2	4	29	71	14	13	41	54	5	11	34	13	18	3	20	13	2	0	23	31	3	0
ENSDARG00000009806	11	3	8	5	5	1	2	2	6	5	3	3	1	7	9	8	5	8	9	3	6	2	3	2	3	1	3	1	1	4	10	2	5	10	9	5	8	3	3	2	2	2	4	1	0	4	7	6	1
ENSG00000143514	38	21	32	40	11	12	2	17	15	16	18	19	7	13	28	15	27	8	61	10	52	17	8	35	6	7	6	10	12	7	25	22	49	19	44	34	16	16	7	34	19	17	12	11	13	10	30	25	0
ENSG00000104412	11	8	11	8	2	3	1	4	14	0	1	7	3	3	12	9	7	3	10	3	3	0	0	1	3	0	2	1	3	1	5	8	24	6	7	9	14	6	1	10	5	2	1	3	0	4	3	3	1
ENSG00000067208	35	16	24	16	14	8	2	12	21	7	9	21	15	8	29	16	24	9	34	13	14	4	1	7	5	4	2	5	8	8	11	30	64	9	25	26	23	6	1	18	11	5	6	8	8	9	15	13	0
ENSG00000180488	26	5	11	18	8	7	1	11	14	7	4	17	6	8	14	17	7	7	15	9	9	1	1	6	5	4	1	3	7	9	15	15	36	11	15	25	15	13	2	23	11	7	3	9	11	3	12	8	1
ENSG00000115942	25	13	24	16	11	4	1	11	13	9	5	14	11	4	10	12	13	9	20	8	5	1	1	12	3	1	2	2	9	8	12	14	33	11	13	27	8	2	1	12	12	5	2	6	5	8	4	15	0
ENSG00000108479	2	4	5	1	3	6	6	2	4	11	2	1	1	5	9	3	3	9	17	0	5	10	1	6	1	10	13	1	1	14	26	2	6	10	24	3	5	27	6	10	3	17	9	4	1	5	24	1	0
ENSDARG00000036875	4	3	12	1	0	2	0	0	1	1	0	0	0	7	3	1	0	1	3	2	0	2	0	1	0	3	0	1	0	6	5	1	4	7	8	2	2	7	0	6	1	4	1	4	1	5	5	2	1
ENSG00000168843	30	9	31	28	14	15	3	18	13	10	8	13	10	17	14	29	24	18	23	5	15	4	0	15	2	1	3	1	12	11	11	16	42	22	11	35	19	6	0	12	29	14	7	7	5	15	24	23	1
ENSG00000147133	65	34	75	35	37	19	10	29	14	26	15	27	11	34	55	42	24	17	62	18	45	25	3	47	15	22	24	16	14	17	40	34	105	46	90	99	28	29	5	38	35	19	34	24	10	20	36	23	0
ENSG00000136869	21	21	16	34	13	12	1	13	11	16	9	21	3	21	16	20	12	11	30	12	10	9	0	7	4	3	2	2	17	23	36	16	31	16	19	17	8	9	0	14	10	9	6	14	9	6	21	14	0
ENSDARG00000069977	3	7	12	4	3	5	3	4	7	18	4	7	0	11	7	0	0	12	28	6	2	2	5	2	2	4	9	1	0	7	33	0	4	9	22	10	3	6	11	5	8	9	5	2	1	5	21	3	0
ENSDARG00000057907	82	31	54	40	48	24	16	35	56	46	33	36	15	29	37	24	36	32	76	29	49	40	23	62	19	16	13	10	10	26	46	24	80	62	100	66	50	26	19	45	31	21	22	25	17	35	40	21	0
ENSXETG00000012374	11	6	25	8	2	2	0	4	2	2	1	3	2	8	5	5	3	3	7	4	3	1	0	5	1	1	1	4	3	4	8	8	8	3	4	7	5	2	0	7	5	2	3	2	2	4	9	7	1
ENSMUSG00000036606	15	43	76	24	29	43	19	25	7	38	10	17	6	62	35	12	18	30	64	16	32	36	11	22	10	25	35	14	15	40	90	10	22	72	109	34	22	57	10	29	16	59	21	18	12	44	80	12	0
ENSG00000265808	3	3	11	4	1	3	0	5	2	0	1	3	1	4	7	6	5	2	10	1	0	2	1	2	6	1	1	2	3	4	3	2	12	4	2	6	5	8	2	6	3	2	2	0	2	1	9	1	0
ENSG00000117602	8	1	6	6	4	4	1	4	5	7	2	2	3	2	7	2	1	2	13	2	2	6	3	6	2	1	1	0	2	5	6	2	19	6	10	11	7	2	6	2	3	1	2	1	0	4	6	4	0
ENSG00000070476	12	12	24	6	9	15	7	12	8	35	5	17	2	6	9	6	5	23	35	9	17	36	19	14	4	16	11	4	6	25	39	3	15	23	26	12	16	34	18	16	16	46	18	8	1	14	24	4	0
ENSG00000141076	17	11	23	15	17	8	3	11	5	14	6	12	6	19	12	16	5	14	25	17	13	8	2	11	5	6	10	3	5	19	10	14	14	16	15	19	12	14	4	28	15	11	10	7	6	11	22	7	1
ENSG00000166912	32	14	24	16	18	10	2	9	15	19	11	11	10	11	11	20	11	11	27	7	19	12	5	9	4	4	3	1	10	12	24	12	26	18	19	19	15	9	0	10	20	10	7	10	12	11	8	9	1
ENSG00000075292	116	29	68	71	39	11	3	59	48	25	16	45	27	9	45	54	37	8	46	29	58	15	2	47	14	6	7	11	15	9	11	33	145	26	61	78	48	16	2	44	40	10	17	22	39	12	37	39	0
ENSG00000128654	11	4	6	8	5	2	0	4	2	1	4	1	1	2	7	7	11	1	9	5	2	0	1	8	0	0	0	2	2	2	8	9	14	4	6	5	9	4	1	9	5	3	3	3	7	6	4	2	0
ENSDARG00000001969	21	16	28	3	10	10	4	8	8	11	6	4	0	5	15	2	7	9	31	3	4	2	2	9	4	7	3	2	4	12	24	9	15	14	65	9	7	8	2	8	5	3	2	6	2	4	12	2	0
ENSG00000106546	21	24	19	31	17	9	4	23	15	9	4	15	13	12	23	13	28	9	42	16	25	5	3	25	6	2	5	3	10	6	18	15	33	17	14	26	12	11	1	17	19	9	7	7	10	9	7	9	1
ENSG00000112293	18	16	15	16	7	18	2	15	7	19	13	8	6	19	18	11	11	20	15	8	8	10	5	13	7	6	1	1	6	10	33	17	19	24	18	24	18	12	5	16	28	33	12	15	9	10	26	9	0
ENSG00000116396	4	12	20	4	7	24	4	6	1	15	5	2	0	27	13	2	1	9	7	5	3	21	8	6	4	21	14	2	2	15	41	3	3	25	39	7	6	28	8	8	5	36	15	6	5	9	26	0	0
ENSG00000151498	5	6	14	8	8	9	0	1	3	9	6	4	4	11	14	6	3	7	17	1	6	2	1	4	4	2	7	2	2	11	15	4	9	7	14	10	6	18	2	15	10	15	12	4	0	10	14	3	0
ENSG00000136802	3	37	53	3	10	25	13	2	0	19	3	3	0	49	13	9	3	19	22	1	4	17	10	7	1	18	20	2	4	37	77	2	1	37	55	3	2	21	10	2	0	19	6	1	0	13	33	0	0
ENSG00000198482	56	10	44	31	12	8	6	23	29	7	11	16	7	4	8	25	19	21	17	53	4	4	0	18	2	5	2	18	3	4	9	29	23	11	37	9	19	3	1	19	24	10	6	9	9	3	8	10	1
ENSG00000116213	9	7	12	3	6	8	7	1	2	13	4	4	4	13	7	6	0	6	20	4	5	5	9	5	1	5	8	0	1	14	27	3	4	16	15	9	10	14	4	3	6	15	8	0	1	10	19	2	0
ENSG00000173418	4	6	3	0	2	2	2	2	2	1	5	1	2	1	6	6	2	3	1	1	4	0	0	6	1	2	1	0	3	2	2	4	9	4	9	5	5	4	0	5	2	2	3	5	4	2	2	4	1
ENSMUSG00000004127	15	9	18	4	4	1	2	1	5	8	2	6	2	6	7	5	9	6	14	6	5	1	1	6	5	6	4	1	1	4	14	2	15	13	17	10	7	6	0	3	7	2	3	3	1	4	8	6	0
ENSG00000092758	10	4	19	1	1	5	1	4	5	10	3	3	0	7	6	7	5	4	20	0	25	56	22	34	10	7	7	0	1	17	22	5	9	22	23	6	7	18	9	11	55	64	54	37	0	8	9	3	1
ENSG00000107929	16	12	25	18	13	6	10	14	11	19	12	14	13	4	7	7	13	5	28	6	26	22	6	27	7	2	8	4	3	9	14	7	29	21	26	12	24	11	9	20	14	8	10	9	8	5	21	3	0
ENSMUSG00000024423	13	10	14	7	4	3	1	8	2	4	4	3	6	5	7	9	2	5	11	3	6	2	4	8	1	3	0	1	1	2	8	6	19	11	18	8	4	8	0	7	3	3	5	2	1	7	10	6	1
ENSG00000161057	15	4	17	9	10	5	0	10	12	4	4	5	2	8	12	21	3	3	15	1	11	4	1	9	6	0	5	4	1	8	9	7	18	9	15	26	7	10	2	14	3	7	5	13	4	4	10	9	0
ENSG00000256537	0	2	1	0	1	2	0	0	0	1	1	0	0	2	2	1	0	0	2	1	0	3	2	0	1	2	0	0	0	3	3	0	0	0	1	0	0	6	4	1	0	2	1	0	1	3	1	0	0
ENSG00000113580	34	17	17	23	18	15	3	13	12	15	8	8	6	9	23	19	18	6	24	5	16	12	1	16	5	1	2	0	6	11	26	13	29	17	17	22	17	4	3	13	28	7	6	11	6	5	15	16	0
ENSG00000197019	2	2	5	1	2	1	0	2	0	9	0	3	0	2	5	2	1	5	6	0	8	6	6	6	1	2	4	1	2	8	20	3	4	13	17	5	10	11	4	5	1	10	6	2	0	2	9	0	0
ENSG00000157870	2	3	9	0	0	3	1	0	1	13	3	0	0	6	2	0	2	3	9	2	3	3	3	1	0	5	7	1	1	6	20	4	1	9	16	3	2	9	8	6	4	9	12	3	1	5	15	1	0
ENSMUSG00000001036	15	19	17	9	20	11	1	13	6	17	2	8	1	6	13	6	4	7	34	2	19	16	5	15	5	5	9	3	2	11	25	7	7	18	29	8	11	24	4	24	8	20	7	9	7	5	14	9	0
ENSG00000243667	13	6	14	11	7	4	3	5	6	4	3	4	6	7	8	9	4	3	12	6	5	2	1	6	2	0	4	1	2	5	8	4	13	9	8	10	6	8	0	7	13	12	3	6	6	4	10	7	0
ENSG00000065135	16	8	12	6	8	5	3	6	7	7	3	3	4	9	9	13	6	2	7	3	3	0	1	0	4	1	5	0	5	4	6	5	19	10	11	15	6	8	2	9	6	5	3	5	4	3	8	6	0
ENSDARG00000017500	60	49	65	26	20	23	5	9	29	28	19	18	6	33	49	18	17	19	74	9	14	12	6	13	11	20	8	8	12	25	71	12	47	52	111	34	18	28	11	19	15	5	7	15	9	14	29	15	0
ENSDARG00000063912	2	0	0	1	12	5	0	3	0	2	0	1	6	3	3	12	7	11	1	5	6	3	2	1	3	1	1	0	13	4	0	8	8	6	1	0	7	7	0	9	9	4	5	3	10	2	1	5	0
ENSG00000172661	64	14	63	19	27	21	6	18	20	27	8	24	7	17	11	16	20	11	43	7	28	25	5	31	3	3	9	6	8	20	27	16	67	42	77	85	33	31	7	34	21	24	15	20	13	11	25	13	0
ENSG00000066427	12	4	4	9	7	2	2	3	8	2	7	10	7	3	13	6	15	2	25	5	6	0	0	3	3	3	1	1	6	6	7	8	27	7	11	16	9	3	0	7	10	2	2	8	0	4	4	5	1
ENSG00000038210	19	4	15	12	3	2	0	6	12	5	7	8	5	5	6	19	8	3	11	5	8	7	5	14	1	2	7	1	4	4	9	9	23	16	20	13	9	10	5	6	5	9	7	12	3	7	12	6	0
ENSDARG00000092077	5	2	5	8	5	1	1	2	2	4	1	2	3	6	4	1	8	2	7	4	6	3	0	3	0	1	2	3	0	0	1	2	3	3	5	5	4	1	0	2	6	3	2	2	1	4	3	4	0
ENSG00000011376	28	11	32	9	18	16	9	12	16	14	11	9	5	17	23	18	19	14	30	15	15	12	3	22	3	1	8	3	6	14	37	12	18	19	32	26	13	37	3	21	14	18	13	7	4	16	28	14	0
ENSG00000106367	5	1	9	1	1	1	0	1	1	3	1	3	0	7	8	0	3	1	4	0	1	1	0	0	2	1	5	0	2	5	12	0	1	7	15	3	1	5	0	2	1	2	2	1	0	3	5	2	0
ENSDARG00000059233	1	8	7	9	10	15	8	5	8	18	7	7	0	4	13	4	5	6	17	3	8	19	19	8	3	11	2	3	2	9	11	2	3	10	11	9	2	15	4	5	16	8	4	4	2	6	17	7	0
ENSDARG00000075165	44	18	40	16	16	9	1	14	19	23	7	18	9	16	20	18	20	16	30	18	45	23	20	43	8	7	9	17	7	9	12	12	39	38	35	36	21	4	6	17	28	16	10	19	8	7	12	12	1
ENSMUSG00000028557	3	1	1	1	1	0	2	5	4	2	0	0	4	5	6	2	3	3	6	2	4	2	6	4	2	0	2	0	1	1	6	3	4	7	8	5	3	0	0	2	3	2	3	0	0	0	2	4	0
ENSG00000173846	3	8	25	7	9	9	7	8	4	17	4	8	1	15	10	4	1	16	23	5	11	20	11	14	6	20	11	5	2	20	41	5	8	17	27	10	4	34	4	16	5	21	11	6	5	10	19	4	0
ENSDARG00000086481	4	2	2	2	2	1	4	0	3	2	7	3	2	4	8	1	2	4	7	4	3	4	7	2	0	4	3	0	0	8	22	0	2	4	7	2	3	5	6	4	10	5	5	7	0	4	7	3	0
ENSMUSG00000007041	3	10	14	3	3	10	0	2	3	2	3	1	3	4	3	1	2	2	6	1	6	4	1	3	0	0	3	1	3	9	15	1	12	7	11	5	2	11	0	6	4	5	2	2	2	2	9	2	0
ENSG00000179820	0	6	3	0	2	18	5	1	1	6	0	0	0	21	5	0	0	5	8	1	1	12	1	2	1	7	5	1	3	9	27	2	1	4	6	2	0	27	6	4	0	8	7	1	3	4	18	3	1
ENSDARG00000001888	4	9	11	6	1	3	5	2	6	9	3	4	3	5	10	5	2	8	5	6	7	5	0	7	4	2	5	5	2	4	15	4	12	15	24	15	13	6	3	11	6	15	6	7	7	5	16	4	0
ENSG00000107566	18	10	13	5	8	3	1	8	4	4	4	4	6	11	9	9	7	5	9	3	3	4	1	4	2	1	2	1	2	6	8	3	18	4	14	8	11	8	1	16	6	3	2	3	0	3	15	7	0
ENSG00000105058	9	2	15	0	1	3	3	0	2	2	1	0	0	1	4	1	2	2	4	1	0	2	1	0	0	1	4	0	1	2	6	0	2	6	10	0	3	3	2	0	3	2	0	0	0	3	2	0	0
ENSMUSG00000029455	10	15	20	5	6	15	3	4	1	8	2	2	0	18	10	5	5	3	19	4	5	9	4	7	1	10	9	2	2	9	22	0	7	20	20	7	10	26	8	11	6	22	17	3	3	10	30	4	1
ENSDARG00000009629	6	10	4	3	5	3	4	3	3	2	1	4	0	5	4	6	3	4	4	2	5	1	2	2	8	6	4	1	3	5	5	3	8	17	10	6	3	3	6	4	4	7	2	0	1	4	4	4	0
ENSG00000105829	5	2	0	3	1	2	0	5	4	5	5	6	3	1	2	3	1	1	2	2	0	0	0	4	0	0	0	1	3	1	3	3	9	0	1	4	1	2	0	3	2	4	2	2	2	0	1	2	0
ENSG00000142453	6	23	14	1	9	19	11	0	2	17	1	7	3	23	21	7	3	16	25	3	4	15	7	3	2	6	10	1	0	13	23	3	6	16	20	7	6	27	16	5	4	33	13	4	0	11	27	4	0
ENSG00000143110	6	4	4	2	6	2	0	4	3	4	2	0	2	4	2	3	2	5	1	2	6	5	0	4	1	0	0	0	1	4	5	6	4	3	2	3	4	6	0	3	1	5	2	0	1	2	0	1	1
ENSDARG00000027500	28	8	15	11	11	4	4	7	6	7	6	10	4	14	12	7	7	6	21	6	9	4	6	8	3	2	2	0	1	11	16	3	13	10	30	17	6	11	1	20	12	11	6	9	4	6	20	7	1
ENSDARG00000055676	10	9	17	9	8	6	5	8	7	6	8	3	2	9	16	6	10	6	19	6	7	3	4	3	2	2	1	0	4	14	20	4	9	17	19	13	8	8	3	8	7	3	6	5	0	4	11	7	0
ENSG00000148337	10	15	29	5	24	25	2	8	7	21	7	2	2	10	20	5	16	16	127	6	45	35	11	21	7	15	17	0	3	19	37	5	19	20	48	13	17	30	7	9	7	17	12	6	6	13	30	7	0
ENSG00000007168	16	2	18	9	8	6	2	11	5	4	2	6	4	3	12	9	5	7	5	9	6	3	1	3	7	1	1	6	4	3	5	6	23	8	8	18	8	3	1	9	8	8	3	6	11	7	11	7	0
ENSDARG00000073741	9	18	16	8	1	5	7	5	2	9	3	5	3	12	17	4	3	7	20	2	2	1	7	2	3	2	2	0	5	21	28	5	10	10	26	9	9	14	6	14	6	10	2	8	5	3	20	12	0
ENSG00000120699	15	3	5	7	7	4	0	9	6	2	1	4	4	2	5	9	1	2	5	2	5	2	0	8	1	0	1	1	4	3	5	5	14	5	7	12	9	3	2	8	12	1	2	4	4	3	5	10	1
ENSG00000138279	7	6	7	6	10	5	2	7	7	5	4	11	3	7	16	11	8	1	26	1	19	3	0	27	6	1	2	7	2	4	7	7	13	6	10	16	11	11	1	15	26	13	5	14	3	5	9	4	0
ENSG00000165660	11	8	7	14	3	4	2	8	13	10	7	15	1	7	8	9	9	6	19	5	4	7	2	12	3	3	3	0	1	6	3	7	18	16	12	9	10	5	5	8	8	4	3	2	2	3	12	6	1
ENSG00000147231	28	11	23	32	18	9	3	14	21	9	13	17	17	17	14	31	19	10	23	10	29	15	4	16	8	4	6	3	6	3	20	17	32	14	23	28	12	6	5	14	12	9	11	13	10	11	19	15	1
ENSG00000087302	9	7	10	10	6	0	1	2	8	2	1	0	2	5	3	10	4	5	7	2	2	2	0	4	3	2	1	1	1	3	6	8	11	9	5	13	7	2	0	14	4	2	1	3	4	0	1	9	0
ENSDARG00000005772	4	4	4	2	6	1	0	2	4	3	0	4	1	2	5	0	3	0	14	2	0	0	2	3	0	1	1	1	0	3	4	2	5	5	14	14	4	1	7	4	5	3	1	2	0	3	12	2	0
ENSG00000163545	7	11	36	6	5	12	2	5	1	18	4	6	1	20	10	6	3	14	21	12	9	25	4	17	5	16	18	2	3	31	30	3	7	20	37	12	6	29	9	12	4	21	19	6	1	6	22	3	0
ENSDARG00000042120	21	13	19	7	23	4	5	16	10	13	11	19	11	17	16	15	27	16	39	17	19	6	2	10	3	4	7	5	13	19	47	21	29	15	48	9	13	13	5	22	7	14	2	6	9	16	31	16	0
ENSG00000167772	0	8	16	2	2	11	3	2	1	15	6	2	0	6	7	2	3	14	33	4	4	9	6	4	2	12	8	0	3	12	26	2	3	13	16	6	5	20	6	4	7	15	9	3	2	4	11	2	0
ENSG00000111540	5	6	9	4	6	3	0	3	1	11	2	2	1	3	5	4	2	1	15	2	1	4	0	1	4	0	1	2	2	3	7	0	6	5	7	4	9	10	1	6	4	1	4	3	1	2	7	3	0
ENSG00000060971	3	4	16	8	2	12	3	6	5	7	7	3	2	16	12	6	2	3	17	1	3	5	5	11	3	5	5	1	2	4	21	3	3	12	17	7	14	25	4	9	7	14	19	6	2	8	23	2	0
ENSG00000132313	9	4	11	4	6	5	2	2	8	0	5	4	0	3	3	3	0	0	3	4	3	3	0	2	4	1	1	1	2	1	5	7	1	0	1	5	6	4	0	5	2	3	1	1	2	4	5	3	0
ENSG00000164975	14	4	5	8	7	4	3	6	9	7	8	4	4	5	7	9	5	4	5	10	7	2	3	9	4	2	3	1	4	3	14	7	17	17	18	15	4	9	4	7	6	11	8	6	0	5	9	6	1
ENSG00000125170	1	9	20	2	8	11	3	3	1	7	5	6	1	12	6	2	2	6	15	1	5	13	1	3	0	7	9	2	4	11	18	1	7	10	21	5	4	11	2	6	2	6	11	3	0	6	11	1	0
ENSG00000175274	0	0	15	2	4	8	1	3	2	4	4	1	0	7	4	3	1	5	14	2	3	7	1	8	0	5	1	0	2	12	9	5	4	7	7	4	1	9	3	2	4	7	4	2	0	5	9	0	0
ENSG00000181163	22	1	11	8	4	0	2	4	2	2	3	6	4	1	8	5	5	4	8	1	11	3	0	3	1	0	2	0	1	2	2	5	20	7	11	27	8	4	1	6	6	2	3	7	5	2	8	3	1
ENSMUSG00000037270	158	86	120	129	150	83	12	127	93	69	47	130	50	64	125	124	90	50	127	92	112	44	14	116	37	19	24	22	45	51	86	100	205	96	96	188	88	67	4	113	131	48	49	70	68	49	95	108	0
ENSG00000124275	17	8	24	9	13	11	2	8	12	9	8	9	13	9	6	14	20	7	19	18	15	7	4	12	5	5	3	1	9	18	18	22	26	15	21	26	21	19	4	13	18	10	8	5	11	4	19	18	1
ENSG00000169762	16	8	15	15	13	3	2	9	13	8	7	6	10	11	16	17	7	6	13	5	7	3	6	9	4	3	6	2	4	13	15	12	20	16	12	12	9	10	5	8	7	18	6	3	9	7	12	10	0
ENSG00000278053	42	8	23	12	11	2	3	15	15	9	8	7	10	10	10	21	14	9	20	4	13	4	0	6	6	2	3	0	9	6	11	14	26	14	14	15	19	8	1	14	19	3	5	10	7	7	10	13	1
ENSG00000237289	6	8	11	5	6	6	2	9	7	5	4	6	0	15	9	4	4	9	6	2	6	7	4	6	13	3	6	9	6	9	21	3	7	11	22	15	7	6	1	14	14	12	2	7	4	5	16	1	1
ENSG00000142207	38	30	76	28	28	48	18	21	17	57	35	22	15	38	51	36	15	44	111	14	26	35	25	23	14	11	31	4	14	81	154	44	51	67	94	46	50	92	20	33	12	39	33	13	11	41	96	18	0
ENSG00000168517	4	7	6	2	2	9	0	3	0	7	8	5	0	1	6	0	2	6	21	2	4	9	5	1	4	6	12	3	0	1	16	2	4	6	31	6	1	11	4	5	0	8	7	7	0	3	6	0	0
ENSG00000136870	37	8	16	10	9	8	0	17	25	15	8	21	5	8	6	22	14	15	31	27	7	9	3	7	3	3	3	3	2	0	6	19	34	6	26	11	2	6	0	5	10	1	10	16	3	7	5	9	1
ENSG00000116095	14	4	6	7	9	5	2	3	5	6	3	7	5	3	11	4	5	6	6	6	3	1	1	11	3	2	0	2	0	4	5	8	17	3	7	13	8	5	0	2	4	1	3	1	1	2	4	9	0
ENSG00000117597	22	20	27	17	12	10	3	7	10	16	14	8	4	16	14	17	11	11	28	12	13	12	4	4	5	5	6	2	10	16	21	13	38	16	33	26	8	15	1	13	11	11	6	8	5	9	23	6	0
ENSG00000100902	12	3	7	2	10	3	0	6	4	4	3	0	3	0	6	14	3	3	8	0	0	1	0	7	0	2	1	1	2	2	2	5	11	6	7	7	8	3	1	8	3	3	2	9	7	3	6	5	1
ENSDARG00000035771	15	15	13	13	9	12	10	8	6	14	7	12	3	10	9	12	8	12	18	10	9	15	17	14	8	20	6	3	6	9	27	6	12	12	17	14	5	20	12	10	11	12	10	8	2	7	22	9	0
ENSDARG00000013561	19	12	19	8	13	11	5	5	3	6	4	8	3	28	14	14	3	6	22	5	5	8	3	10	1	5	3	3	1	9	10	5	13	23	12	18	11	8	5	17	14	13	12	16	5	6	21	7	1
ENSG00000137338	25	18	27	20	16	11	0	10	17	10	11	14	9	6	22	19	17	13	26	8	11	15	2	17	4	3	3	4	5	12	26	8	51	12	26	30	13	9	0	20	16	8	9	9	10	10	21	9	0
ENSDARG00000052103	6	4	6	6	1	4	2	3	4	2	2	5	3	4	7	5	6	2	7	1	5	1	0	2	3	2	2	1	3	3	7	1	12	4	7	6	5	2	3	5	10	1	1	0	0	2	9	5	0
ENSDARG00000030053	14	8	11	0	3	3	1	3	5	3	1	7	0	10	7	2	2	2	10	0	1	8	3	3	3	2	3	2	3	6	10	2	10	12	20	13	8	8	7	9	3	6	5	0	2	1	9	3	1
ENSDARG00000036069	9	10	17	4	6	5	1	4	8	2	5	6	3	14	15	10	7	7	16	5	3	2	1	8	5	4	3	3	3	7	17	6	13	16	23	16	6	10	1	7	7	6	4	7	3	8	21	5	1
ENSG00000102003	2	8	10	3	5	9	1	0	1	5	1	3	0	4	8	1	5	1	13	0	2	10	3	6	2	2	1	0	1	6	17	0	1	10	12	5	5	17	2	3	1	19	15	4	0	7	17	2	0
ENSG00000065970	3	15	18	10	5	14	0	5	3	16	0	6	3	9	12	9	8	16	43	7	30	18	4	26	5	5	6	1	3	14	10	4	6	19	15	10	12	17	1	12	8	13	14	9	2	1	8	1	0
ENSG00000158077	36	25	43	30	21	11	1	21	22	21	12	15	12	13	26	18	19	12	29	20	17	6	0	10	1	1	4	1	22	18	49	21	38	15	37	44	17	15	2	17	22	9	10	10	11	8	22	8	0
ENSG00000087460	12	28	26	6	2	14	2	13	12	30	6	8	0	27	19	8	10	5	30	8	31	46	10	33	6	32	9	6	1	18	23	10	24	42	57	27	27	67	17	30	28	24	25	8	2	21	24	3	1
ENSDARG00000001829	4	8	2	10	3	3	2	2	10	1	8	3	1	5	9	4	10	0	15	6	10	3	2	6	4	1	0	6	0	4	6	6	17	6	11	8	5	2	0	5	3	5	1	3	2	2	2	2	0
ENSDARG00000038099	1	3	5	4	0	2	0	3	4	5	0	1	0	1	4	0	0	3	4	1	2	1	1	0	1	1	3	0	2	5	8	0	3	4	14	7	1	1	2	3	5	1	2	2	0	4	8	2	0
ENSG00000088930	33	15	22	31	10	3	2	11	30	8	17	17	10	6	27	25	12	3	27	16	43	8	7	28	7	3	7	8	7	10	8	24	45	21	21	40	25	13	1	20	26	11	10	17	12	9	13	15	1
ENSDARG00000068593	8	5	15	4	3	4	3	6	0	3	3	4	2	8	6	3	1	10	3	8	3	1	1	5	0	2	2	3	1	4	10	3	5	11	6	5	4	3	1	3	4	8	6	8	1	6	3	3	0
ENSG00000100216	2	1	3	0	1	2	2	2	1	0	3	0	1	2	6	1	3	0	7	0	1	3	3	3	0	0	2	0	4	3	5	4	2	4	15	3	2	6	2	5	5	2	4	1	0	3	1	2	0
ENSDARG00000013990	12	9	15	8	7	1	3	1	4	4	4	6	4	10	8	6	3	5	15	5	7	4	1	8	4	2	1	0	3	6	16	5	16	11	21	17	3	8	1	2	9	6	3	3	3	7	9	7	0
ENSDARG00000043640	17	8	4	8	5	3	3	6	11	7	5	7	7	6	9	8	6	9	10	9	6	2	2	5	0	2	5	1	3	2	9	7	9	11	9	7	11	6	0	6	7	5	1	3	6	5	1	8	0
ENSG00000148399	6	9	12	4	8	10	6	3	5	11	8	5	1	9	11	3	6	15	15	7	5	8	4	7	1	1	5	4	3	13	28	2	7	16	21	8	9	17	4	5	8	14	8	4	2	4	12	1	0
ENSG00000169551	6	3	4	5	2	4	2	7	5	7	3	4	3	7	3	13	4	0	8	5	5	3	0	6	1	1	2	2	1	2	2	4	8	5	5	13	3	3	1	2	11	6	2	4	3	4	14	10	1
ENSG00000102978	2	6	12	9	3	5	3	3	2	2	4	4	3	8	1	9	2	3	8	3	3	9	2	3	4	0	6	1	1	6	8	3	6	13	18	11	1	9	1	4	2	5	1	0	0	6	11	3	1
ENSG00000115677	44	22	65	19	13	20	3	18	15	21	8	14	7	69	22	40	14	24	50	9	21	25	5	18	8	23	12	10	6	12	33	9	44	52	83	16	22	39	4	33	14	33	23	9	8	27	37	22	1
ENSG00000127564	2	4	12	0	4	8	6	5	2	23	8	3	0	7	9	1	3	13	21	5	16	23	5	20	1	8	18	3	3	12	48	6	5	11	28	4	11	29	5	8	7	22	13	9	3	9	13	1	0
ENSG00000174842	27	7	20	29	14	2	0	5	7	3	6	9	13	10	14	23	16	4	19	6	8	3	0	10	2	0	0	1	7	3	11	27	43	7	15	16	10	2	0	8	11	6	4	6	8	5	5	8	0
ENSG00000108691	2	1	8	2	0	6	0	2	2	3	2	0	1	5	2	2	3	1	4	0	2	3	1	0	0	0	0	0	0	3	4	1	1	3	1	2	2	5	1	3	0	0	1	0	0	2	3	1	0
ENSG00000184508	1	2	10	2	4	5	1	2	1	1	2	1	0	5	1	1	3	5	9	3	1	6	0	0	1	3	7	0	2	1	17	1	3	9	14	2	4	3	7	3	3	1	5	1	1	1	11	0	0
ENSG00000174684	3	12	11	6	0	9	2	0	2	8	4	0	0	6	11	1	3	6	20	3	2	19	4	2	3	10	8	2	2	5	40	0	6	11	22	5	3	22	11	3	4	11	7	2	1	8	21	2	0
ENSG00000088451	17	7	11	12	7	6	0	3	7	3	1	3	9	4	7	8	6	4	5	7	7	4	2	4	0	0	1	1	4	2	4	8	22	3	7	11	7	4	3	6	4	6	3	6	8	6	6	10	1
ENSG00000262246	4	12	25	4	8	19	12	10	1	31	8	10	0	13	8	4	7	13	37	7	11	40	7	23	8	16	20	8	4	26	75	6	8	50	43	10	16	37	6	18	11	32	17	6	7	15	48	1	0
ENSG00000113558	8	3	9	5	3	3	0	4	0	0	0	1	2	4	4	6	3	2	4	0	2	0	0	8	1	2	0	0	1	1	2	2	11	6	8	13	3	3	0	1	4	0	1	1	1	1	3	6	0
ENSG00000177879	5	5	7	10	4	0	1	1	3	0	1	3	1	7	6	10	5	2	2	3	3	2	1	1	0	0	1	1	3	1	4	3	9	4	6	6	4	1	1	4	6	2	2	1	6	2	4	3	1
ENSG00000089486	2	0	3	2	5	5	5	0	0	2	0	2	0	7	9	2	0	6	6	0	13	16	4	14	0	1	0	1	0	1	8	1	1	2	6	3	1	6	2	2	5	12	4	3	0	2	7	0	1
ENSG00000160360	1	17	28	3	4	14	9	0	3	22	19	3	0	12	11	3	3	16	40	4	4	19	14	6	4	16	14	3	2	15	58	0	3	39	48	3	6	47	16	8	6	29	21	2	1	5	22	1	1
ENSG00000182220	4	11	12	10	2	4	0	3	2	2	4	9	3	6	11	9	5	1	3	5	6	4	0	7	2	2	2	4	3	8	11	9	11	9	8	9	11	3	3	8	5	2	6	4	3	6	15	11	0
ENSG00000088970	22	14	34	20	25	9	0	8	13	14	7	22	8	6	9	13	17	8	13	13	15	7	4	7	3	2	4	3	5	6	13	7	49	16	27	21	10	14	0	14	13	8	2	6	7	4	7	10	1
ENSG00000136240	3	3	8	2	4	7	1	4	0	2	0	1	0	12	3	5	0	3	3	1	1	0	1	2	1	2	1	2	2	6	15	6	0	3	6	4	3	6	1	3	3	4	3	1	2	5	7	2	1
ENSG00000100234	2	6	15	2	3	5	3	1	0	5	1	1	0	9	6	0	0	3	8	2	0	6	1	3	2	2	3	0	0	8	11	1	1	6	6	2	0	6	1	1	1	9	6	3	1	3	7	0	0
ENSG00000034053	4	22	31	10	3	18	8	1	5	27	10	4	1	37	22	9	5	19	35	4	13	27	5	9	2	7	6	3	2	13	29	4	13	35	66	8	4	32	6	9	4	29	20	4	2	10	24	4	0
ENSG00000173457	1	1	9	0	2	2	1	0	0	3	2	2	0	3	3	2	1	0	5	0	4	5	3	0	0	5	3	0	2	4	8	0	2	9	13	3	1	6	6	1	2	10	5	0	0	4	2	1	0
ENSG00000165516	12	10	4	13	6	4	0	10	11	7	4	7	6	3	8	6	5	10	4	8	11	1	0	9	2	2	2	1	5	1	5	9	16	7	7	16	4	9	0	8	17	8	3	6	7	7	4	6	1
ENSDARG00000077119	11	11	21	11	8	11	6	7	8	15	12	12	3	11	20	19	6	14	22	6	11	10	8	8	2	8	4	6	4	10	22	5	9	15	38	17	10	13	4	15	21	12	7	6	5	8	10	5	1
ENSDARG00000021885	5	4	6	5	1	1	2	3	1	1	2	4	1	6	9	3	4	4	9	5	7	1	1	6	2	0	3	0	4	5	11	7	7	5	9	2	3	3	1	10	0	1	0	1	1	6	2	5	1
ENSDARG00000035869	9	8	10	11	4	11	2	5	1	10	2	5	2	9	11	11	5	4	9	7	11	4	0	7	3	1	1	2	4	9	14	12	14	13	15	9	16	6	1	9	13	6	6	6	4	11	12	10	1
ENSDARG00000041811	10	5	17	1	1	3	0	1	4	1	2	1	0	4	1	0	0	1	3	0	2	2	3	0	1	0	0	0	0	1	11	0	2	5	4	3	2	4	3	4	3	5	0	0	0	2	6	2	1
ENSG00000179409	14	15	38	7	12	25	6	12	3	22	20	10	3	30	22	9	6	20	48	10	11	20	8	14	3	12	9	3	5	41	78	10	33	34	52	8	15	39	9	15	5	17	11	5	3	22	40	8	0
ENSMUSG00000033257	30	33	51	14	17	22	1	25	10	42	15	20	4	23	21	21	11	15	45	15	24	31	2	31	9	10	15	6	5	23	38	18	23	23	34	29	15	22	2	21	12	21	17	16	11	25	20	10	0
ENSDARG00000099476	18	9	7	11	14	5	1	10	8	3	3	3	8	5	8	10	8	1	3	3	7	3	1	7	3	0	1	1	3	1	6	9	11	9	4	12	3	2	3	7	9	3	3	6	3	4	5	7	0
ENSG00000111530	44	15	34	28	25	16	3	22	23	13	13	28	16	14	31	47	20	6	27	19	22	5	1	29	6	1	1	7	22	7	22	54	53	18	21	64	32	14	3	34	22	6	7	14	32	11	17	29	0
ENSG00000126870	46	12	36	19	13	17	7	7	38	27	33	17	8	11	11	12	15	23	34	14	13	11	5	17	11	3	11	4	4	13	40	12	63	38	41	44	13	21	7	17	14	17	8	17	11	12	22	16	0
ENSG00000100605	3	14	17	4	6	9	2	3	4	13	5	0	0	22	9	3	0	10	21	2	4	7	6	2	1	1	8	1	0	8	28	4	2	17	27	3	3	23	3	3	0	23	5	0	0	10	16	3	0
ENSG00000159200	6	6	12	2	0	7	2	4	5	6	8	3	3	5	5	2	4	6	9	4	7	6	6	8	3	3	2	1	2	10	10	1	11	7	9	5	5	6	2	2	5	1	2	1	1	5	7	1	0
ENSG00000130066	6	1	5	2	1	1	0	3	4	4	1	3	2	5	7	3	1	5	1	0	2	1	3	0	0	2	1	0	3	0	8	1	11	5	8	4	4	4	0	3	3	3	0	4	2	0	3	3	0
ENSDARG00000038075	8	8	9	1	4	5	3	4	3	6	5	2	2	3	8	5	0	4	6	5	6	4	5	8	0	1	2	5	0	5	16	3	4	7	11	8	2	13	2	12	9	4	3	10	2	7	8	4	1
ENSG00000139112	3	2	9	0	2	3	0	1	3	0	4	4	1	4	4	2	2	1	2	3	1	4	3	5	0	0	3	0	3	1	5	3	3	5	5	3	3	3	1	2	1	3	1	1	3	3	3	5	0
ENSG00000170889	4	3	15	1	0	3	1	1	2	1	3	0	1	8	2	2	1	3	6	1	2	2	3	0	0	12	7	3	0	2	18	1	2	5	11	6	0	7	0	3	1	8	5	2	0	6	7	1	1
ENSDARG00000059770	21	12	23	16	10	12	3	9	15	10	13	8	5	20	24	10	12	13	25	12	18	2	3	12	3	4	7	7	4	14	32	16	15	21	24	18	17	13	2	17	17	19	7	11	6	9	23	11	0
ENSDARG00000074967	25	7	12	13	10	12	5	3	11	9	5	9	15	14	24	20	3	6	11	4	9	3	7	7	4	2	1	1	3	7	19	11	18	11	23	15	16	7	3	13	15	4	3	5	8	12	16	7	0
ENSG00000168101	0	3	4	1	1	2	3	1	0	5	3	2	0	3	8	1	0	8	6	0	2	7	9	5	0	8	7	1	1	3	24	0	1	5	11	1	2	10	7	2	5	11	21	4	0	1	11	2	0
ENSG00000138231	15	5	17	18	11	3	4	6	6	1	11	13	8	9	10	13	9	3	13	19	12	4	2	10	3	4	2	1	1	7	10	8	29	11	15	31	10	10	3	13	8	9	6	10	7	3	16	3	1
ENSG00000143119	4	6	6	5	0	8	2	0	1	4	0	3	2	15	6	5	0	3	5	2	2	2	0	0	1	0	0	1	1	6	19	2	2	4	4	2	4	2	2	2	2	9	3	3	3	2	8	1	0
ENSG00000163870	1	4	9	4	5	11	2	3	0	12	2	4	0	26	3	3	1	3	5	3	4	9	2	3	0	6	8	0	3	12	35	2	1	9	16	5	4	16	4	12	0	12	9	0	3	5	19	1	0
ENSDARG00000069331	8	5	12	8	8	16	2	6	7	15	7	2	3	9	16	5	14	16	24	11	21	19	7	23	5	12	2	0	1	7	12	4	5	18	19	14	10	13	1	9	15	14	10	7	2	5	12	4	1
ENSG00000046774	6	8	8	2	8	5	0	4	3	9	2	11	4	4	7	7	0	3	8	3	8	7	2	12	0	1	1	1	2	8	12	5	11	5	34	13	6	11	0	2	1	8	4	7	7	7	12	6	0
ENSDARG00000098311	11	16	26	1	9	23	16	6	3	27	8	6	1	9	13	6	3	45	54	8	12	18	34	10	3	27	25	4	2	10	63	5	4	24	43	4	6	23	14	11	5	21	13	6	0	9	30	1	0
ENSG00000150054	29	9	23	12	15	7	1	6	16	7	6	11	13	7	9	19	7	3	18	14	12	11	2	7	3	0	2	3	3	7	16	8	30	14	17	24	10	7	4	14	8	5	5	10	6	4	16	9	1
ENSDARG00000060005	18	12	13	7	19	13	3	2	9	9	7	10	1	15	12	7	6	5	21	8	2	4	1	1	4	2	1	1	4	5	23	7	12	15	25	6	6	9	3	10	5	8	4	2	0	11	6	8	0
ENSDARG00000020898	13	9	13	4	14	4	6	6	14	4	4	6	5	5	16	6	7	10	22	8	6	5	2	16	6	2	6	4	4	10	22	8	12	12	19	17	6	7	4	13	12	9	6	6	3	13	18	11	0
ENSG00000138303	13	4	10	15	7	3	0	9	5	6	8	3	6	4	11	14	7	3	16	7	4	6	1	5	5	0	3	2	7	5	7	6	20	7	15	17	4	8	2	5	6	8	8	4	4	3	7	9	0
ENSDARG00000045814	9	15	12	3	8	8	4	3	8	9	7	7	3	10	11	8	1	6	12	7	4	3	4	8	5	4	1	4	0	10	28	6	14	11	19	11	6	11	1	9	20	12	13	8	4	7	9	9	0
ENSDARG00000015538	8	3	14	2	6	9	1	5	4	3	4	9	7	3	31	7	4	8	26	6	33	16	4	32	1	2	2	1	0	2	5	1	7	2	7	14	15	11	3	13	12	10	4	14	5	7	3	9	0
ENSG00000198836	54	11	34	26	18	14	4	16	19	16	11	18	15	10	20	29	29	9	25	20	15	1	3	13	12	9	7	7	12	10	13	34	65	25	29	33	14	11	5	28	15	7	4	12	14	5	19	27	1
ENSG00000145375	30	8	23	27	18	7	1	18	25	9	7	18	14	11	22	32	11	2	26	7	11	6	3	27	9	1	5	4	9	13	30	15	43	14	25	36	27	20	4	26	28	8	12	16	9	9	20	16	0
ENSDARG00000070280	5	6	8	0	0	5	0	0	2	1	2	0	0	5	1	0	0	2	5	0	0	4	1	0	0	2	1	5	0	2	9	2	0	2	6	0	0	8	1	9	4	5	0	6	0	1	6	2	1
ENSG00000177990	18	7	16	19	21	11	1	12	12	9	10	11	15	13	30	26	10	5	15	9	6	7	4	12	3	6	8	7	8	13	16	22	28	6	15	11	14	13	3	11	17	10	5	6	11	5	14	17	0
ENSG00000084733	9	5	12	5	4	7	2	2	4	3	2	4	5	10	5	3	1	1	3	2	0	1	0	2	2	0	0	1	3	2	3	4	8	5	5	9	5	2	2	1	8	4	2	3	4	1	3	2	0
ENSG00000100196	3	5	6	3	3	6	0	8	0	4	5	3	2	13	5	3	2	2	3	0	1	1	0	0	1	1	2	1	1	8	17	3	2	8	6	1	2	2	0	5	2	4	3	2	3	4	6	2	1
ENSMUSG00000046330	5	1	10	0	2	6	0	1	3	1	0	0	0	4	4	1	0	2	2	0	0	0	0	0	1	2	1	0	0	1	2	0	2	1	0	0	1	6	0	1	0	4	2	3	0	4	3	0	0
ENSG00000075240	10	11	26	10	5	12	7	4	4	13	14	1	1	22	12	6	0	5	25	2	7	12	8	2	2	12	15	1	4	17	26	2	13	21	36	5	5	26	6	5	3	7	11	8	2	10	21	0	0
ENSG00000232388	3	1	3	2	5	1	1	1	0	1	0	2	0	2	3	0	1	0	0	0	3	1	0	1	1	1	3	0	0	2	1	1	7	1	1	2	1	1	1	0	1	4	1	2	2	2	3	2	0
ENSG00000103365	14	9	25	13	8	8	5	4	5	13	6	6	3	11	17	7	8	7	27	3	19	15	9	17	2	2	6	1	3	11	30	7	17	20	20	9	11	11	12	15	13	8	5	7	2	12	27	7	1
ENSG00000151779	77	23	63	43	31	36	10	50	33	30	23	47	19	34	44	51	46	30	73	39	40	17	11	41	18	18	14	10	25	41	86	71	116	49	87	66	61	46	6	56	33	19	25	35	19	25	41	46	0
ENSDARG00000062060	10	9	13	10	19	15	7	8	5	12	2	8	3	15	17	6	14	4	32	2	10	11	3	3	4	5	1	3	6	17	19	6	22	17	29	14	13	13	7	11	10	11	6	15	12	11	23	10	0
ENSDARG00000060716	9	7	21	7	8	4	4	6	6	4	4	6	4	5	7	7	0	6	4	6	7	6	1	4	3	2	4	1	3	5	16	3	12	8	12	16	5	5	1	8	11	5	5	5	5	3	11	3	1
ENSDARG00000057096	5	11	11	2	7	6	2	7	6	8	5	6	1	3	16	6	2	13	6	10	8	4	5	6	4	5	9	3	0	13	8	6	11	6	13	11	12	2	2	9	8	8	2	8	4	9	10	8	0
ENSG00000197586	14	6	17	1	6	14	5	6	6	18	6	2	2	13	8	4	2	10	19	2	5	9	4	6	1	3	8	1	2	8	26	4	10	11	13	8	13	17	5	10	10	14	14	5	3	7	17	7	0
ENSG00000123610	8	5	10	5	4	2	0	6	7	1	1	7	2	7	4	9	5	5	2	4	7	2	0	1	1	0	1	2	3	5	1	3	10	5	4	14	7	3	1	8	16	8	1	5	1	4	5	3	1
ENSG00000160888	4	3	5	0	2	3	3	0	0	9	1	1	0	1	7	0	1	4	7	0	1	10	11	3	2	12	4	1	0	7	14	0	7	6	16	1	2	18	9	2	2	4	1	2	0	5	8	0	0
ENSG00000085644	4	3	16	0	2	6	8	2	0	17	3	1	2	4	3	1	3	13	27	7	7	12	6	9	2	14	17	4	1	5	22	3	8	15	36	6	5	17	6	5	8	18	12	4	0	3	22	1	0
ENSG00000167461	7	9	13	3	3	6	2	2	3	5	3	0	4	10	6	5	1	1	6	0	0	1	1	0	1	2	4	0	0	4	9	1	6	11	6	4	4	7	2	0	4	3	5	2	0	4	3	2	0
ENSMUSG00000036698	24	12	29	10	22	21	8	6	7	8	14	8	4	35	21	9	9	27	47	5	14	16	7	19	8	13	9	6	3	10	33	6	15	22	26	17	13	21	6	13	12	19	16	6	4	21	35	11	0
ENSG00000111364	29	10	31	11	11	6	4	6	16	8	8	5	4	13	18	15	8	5	17	6	6	10	4	6	4	8	5	0	0	6	30	12	26	12	26	17	9	15	4	11	6	17	7	5	1	11	24	4	0
ENSG00000131748	4	4	14	8	2	15	5	3	3	7	7	7	0	14	3	5	0	8	13	0	5	15	3	8	5	9	7	3	2	16	23	4	11	12	19	3	6	25	5	8	5	10	12	4	0	14	17	5	0
ENSDARG00000008757	19	5	7	5	9	13	2	3	7	5	6	7	5	9	13	11	2	5	14	5	9	3	1	10	0	1	0	2	2	8	18	6	14	11	18	11	6	8	3	13	9	10	8	7	4	6	14	3	1
ENSG00000157483	39	38	49	18	10	18	7	7	18	24	16	17	12	34	26	25	17	15	51	10	17	16	4	16	8	4	15	2	9	17	36	11	42	34	36	20	12	25	5	14	21	22	20	12	7	20	32	5	0
ENSG00000184575	33	4	19	29	19	5	4	12	12	6	13	14	14	6	28	31	34	5	35	14	18	7	3	7	5	1	7	3	17	16	30	16	48	13	24	37	25	16	1	29	13	4	5	7	18	7	19	30	0
ENSG00000105339	27	25	53	13	14	27	14	10	14	25	20	12	9	29	40	12	4	30	52	15	13	31	17	13	6	7	15	0	5	33	81	13	27	47	56	20	10	43	14	14	10	28	17	6	3	32	50	9	1
ENSG00000130338	20	41	49	14	16	34	20	19	8	53	15	23	5	35	27	19	11	22	78	7	41	66	22	30	5	19	32	5	4	28	77	10	21	50	57	24	21	57	4	21	19	35	34	10	4	30	57	10	0
ENSG00000066651	17	9	19	10	14	3	1	5	10	4	5	9	8	5	9	13	6	4	8	13	12	1	3	8	1	2	2	2	4	4	14	11	20	6	17	14	8	4	2	5	11	3	3	12	2	4	8	9	0
ENSG00000204371	14	30	40	11	10	28	11	10	8	25	12	14	3	32	25	8	6	26	34	9	18	44	9	22	11	24	32	12	8	20	67	6	28	45	86	24	14	50	8	19	19	30	49	14	3	25	38	3	0
ENSG00000113739	4	9	10	1	1	9	1	2	2	10	6	1	2	8	5	2	1	11	17	4	3	8	2	2	3	2	8	0	0	4	12	1	7	9	17	3	1	14	4	6	5	10	7	4	0	2	11	1	0
ENSG00000112343	14	5	19	8	8	9	3	13	6	10	8	4	2	6	11	4	10	9	22	7	7	7	1	3	2	1	5	2	2	11	22	7	21	10	20	9	3	6	0	8	11	8	4	3	5	2	9	7	1
ENSG00000139826	12	6	3	8	4	1	0	10	6	3	2	2	11	5	12	14	3	2	5	7	10	3	1	5	2	0	1	5	1	5	5	13	15	4	1	7	7	4	0	5	9	5	2	3	4	1	5	5	1
ENSDARG00000089505	49	17	69	11	66	25	26	26	28	23	22	26	1	12	25	2	4	24	86	12	31	20	11	25	8	21	14	9	30	14	52	7	67	72	166	78	86	34	51	44	19	7	9	13	9	11	50	10	1
ENSG00000081923	37	31	41	28	29	29	6	19	18	11	16	15	11	38	26	35	18	10	36	12	12	11	1	11	10	10	13	5	11	23	34	25	56	35	22	40	24	26	6	34	20	20	16	9	9	16	29	20	0
ENSMUSG00000022390	14	24	57	3	9	27	3	9	2	23	13	9	1	21	21	6	8	18	42	8	19	25	6	12	5	12	19	5	6	26	58	10	14	48	48	17	5	36	4	18	10	32	17	11	2	11	23	3	0
ENSDARG00000027087	9	15	19	7	6	3	4	4	3	17	7	2	2	19	8	3	3	6	14	5	5	9	2	4	2	10	4	1	2	6	24	5	5	14	24	5	5	11	3	3	4	3	3	3	0	5	11	3	0
ENSG00000089289	8	8	12	3	1	4	1	7	8	4	4	4	5	2	10	5	9	4	16	6	5	5	2	3	3	1	6	3	1	7	7	5	21	10	20	9	9	7	2	13	4	3	1	4	2	2	7	2	0
ENSDARG00000040237	12	18	9	7	15	16	5	11	3	25	5	7	1	8	12	5	9	3	41	1	22	10	10	8	3	6	4	4	3	18	13	8	2	16	23	6	7	14	3	6	6	12	4	7	4	8	16	5	1
ENSMUSG00000038467	5	6	21	3	2	5	3	0	0	1	1	1	0	5	9	4	3	2	9	0	2	4	1	2	0	2	3	0	3	2	7	3	9	9	24	5	3	13	1	6	3	7	4	1	1	2	4	0	1
ENSG00000241058	24	3	13	13	11	0	1	7	9	4	3	5	5	4	12	16	8	2	18	7	12	4	2	12	3	1	0	2	5	3	14	12	25	10	6	11	13	13	2	5	22	4	4	3	9	2	10	11	0
ENSG00000007952	14	13	15	10	15	9	2	8	5	10	7	4	3	20	11	15	5	13	10	7	4	7	1	7	5	6	4	3	4	11	19	7	14	9	16	10	10	11	1	9	7	8	9	9	2	4	15	15	0
ENSG00000174306	30	21	29	20	21	21	8	14	10	31	7	13	5	17	20	13	11	16	47	14	38	21	5	20	4	3	10	1	6	21	30	8	26	18	46	18	18	40	3	17	12	13	17	10	2	16	32	6	1
ENSDARG00000028800	14	13	18	8	9	4	4	3	11	8	4	5	2	14	11	10	4	7	7	1	8	7	5	3	4	6	4	1	4	6	23	4	8	13	34	15	5	6	1	8	8	8	1	5	3	1	11	3	1
ENSG00000120669	17	9	10	12	9	3	3	17	7	6	4	5	4	11	10	10	4	4	12	6	5	5	2	9	0	0	3	1	4	5	12	8	16	2	13	12	12	7	4	8	4	6	7	2	4	6	6	8	1
ENSDARG00000075539	10	11	9	10	20	17	3	13	7	13	5	18	7	6	12	12	12	12	14	11	22	5	4	18	3	10	4	10	5	6	18	11	15	15	32	23	18	13	3	10	18	15	15	13	3	6	14	12	0
ENSG00000110721	18	4	11	11	3	5	1	4	5	9	7	6	1	7	13	12	9	4	14	4	6	11	16	5	3	3	7	0	2	13	23	8	25	9	18	6	7	13	5	3	5	13	7	4	2	1	4	4	0
ENSG00000107581	59	14	27	24	14	5	3	17	70	9	36	11	9	9	29	27	25	7	43	16	21	12	7	28	35	19	27	38	13	12	21	34	106	48	73	93	21	16	1	30	15	14	9	17	9	10	12	19	1
ENSG00000129474	4	4	11	6	2	8	2	2	2	17	3	5	1	8	7	3	6	11	12	2	6	22	15	9	8	11	16	1	5	6	18	1	7	15	28	7	5	27	9	10	14	23	27	8	1	4	8	3	0
ENSG00000089159	7	20	27	2	13	31	10	12	4	36	14	11	1	22	18	4	4	22	52	5	24	53	14	37	7	11	18	1	3	19	39	10	14	28	66	11	10	43	8	18	13	35	37	8	9	16	25	4	0
ENSG00000187109	20	4	16	9	9	0	1	8	3	1	4	3	3	2	7	15	5	6	12	0	8	3	0	10	2	0	0	5	2	4	6	6	52	8	10	34	7	4	1	7	8	1	3	5	3	2	5	12	0
ENSG00000132953	29	22	18	25	27	9	2	26	19	15	6	23	18	14	32	33	29	9	44	17	21	6	3	10	10	2	6	3	15	20	31	34	62	17	30	36	33	16	8	23	18	9	5	10	12	13	19	32	1
ENSDARG00000079760	19	7	26	2	3	6	3	7	6	9	3	9	4	2	5	6	5	29	9	10	2	4	3	3	3	2	0	0	0	3	16	3	16	8	15	7	3	1	6	2	7	3	9	3	2	1	9	3	0
ENSDARG00000023036	23	13	22	13	16	14	1	8	15	15	12	7	3	13	17	16	13	11	28	4	10	4	5	13	2	5	7	5	0	7	16	15	23	19	20	10	12	15	4	10	12	9	5	10	3	10	19	12	1
ENSG00000112081	2	3	3	6	1	0	1	0	13	3	8	4	0	0	1	0	0	1	0	1	6	3	1	4	6	3	3	7	2	1	2	2	7	1	3	8	2	0	0	4	3	6	0	2	2	1	2	3	0
ENSDARG00000040707	6	3	2	2	6	1	0	6	0	1	0	3	3	3	3	2	5	2	7	3	1	3	2	4	0	0	0	0	1	3	2	0	9	7	8	6	1	0	2	1	3	2	4	2	1	2	3	0	1
ENSDARG00000087262	11	5	15	4	7	6	1	6	5	4	2	6	1	10	7	13	5	5	7	3	10	2	1	4	1	1	4	0	2	4	14	4	10	7	15	10	12	4	2	15	12	11	5	9	3	6	24	12	0
ENSG00000104356	48	13	34	14	13	9	8	18	25	14	16	12	12	19	21	16	18	19	34	15	23	20	4	28	11	4	12	3	10	8	31	16	35	15	42	21	16	17	7	27	20	24	19	11	4	13	21	12	0
ENSG00000198794	4	7	5	4	4	6	3	3	0	7	0	3	0	9	12	5	1	0	11	3	5	7	1	2	0	1	2	0	1	8	5	0	0	2	5	1	6	14	2	3	4	8	5	1	0	7	8	1	0
ENSG00000139629	4	14	33	9	8	18	3	5	5	17	11	2	2	19	13	4	5	16	28	6	11	18	2	6	5	9	9	0	3	16	37	6	14	16	29	11	7	21	1	7	3	16	10	7	1	12	24	1	0
ENSDARG00000007271	26	11	20	15	12	15	8	15	22	22	10	10	8	24	19	8	12	21	29	9	17	9	11	16	10	9	6	4	5	6	17	5	46	21	45	27	16	9	4	14	22	12	6	10	3	8	12	15	1
ENSG00000277462	27	4	13	9	2	2	1	17	12	4	4	14	3	4	5	2	8	6	4	16	3	5	0	7	2	1	0	2	3	3	5	5	25	3	11	8	1	9	0	4	14	3	3	5	5	3	8	2	1
ENSG00000108021	111	48	67	80	67	34	5	58	60	40	26	48	37	29	32	51	52	23	71	43	67	32	6	59	11	3	3	11	39	26	41	56	145	55	76	77	46	31	7	53	31	27	26	41	44	23	58	48	0
ENSMUSG00000016253	7	14	23	4	9	11	8	8	3	7	4	4	0	23	15	7	2	15	32	6	7	6	5	9	1	5	6	0	2	13	30	9	16	19	35	12	11	21	7	11	7	14	7	5	3	10	28	7	0
ENSG00000149483	3	7	3	1	3	3	0	1	2	3	1	1	1	9	5	2	3	1	7	2	0	0	0	2	1	2	1	0	3	9	10	3	1	2	1	3	3	2	0	2	1	2	1	0	2	7	4	1	0
ENSDARG00000021702	21	9	11	5	5	7	0	5	8	2	6	5	1	6	15	7	6	4	8	10	7	7	1	4	2	2	3	6	5	13	19	10	12	12	33	21	14	8	1	10	12	8	2	14	7	4	11	9	0
ENSDARG00000089780	8	19	7	3	5	9	5	5	3	7	4	4	3	6	11	4	4	5	12	4	3	3	1	3	1	1	2	2	7	12	17	15	6	12	11	7	5	8	3	13	5	9	0	5	1	1	5	4	1
ENSMUSG00000055320	14	12	17	4	8	6	3	3	6	4	9	8	6	12	13	9	6	9	19	5	8	5	6	7	4	3	0	2	1	6	8	4	14	15	11	5	4	20	3	4	5	6	10	5	6	7	11	5	0
ENSDARG00000063177	16	3	11	2	2	1	2	0	0	4	0	5	2	4	3	3	3	0	2	1	2	2	1	0	1	1	2	0	1	4	5	4	10	7	4	6	7	2	1	3	3	1	1	2	0	3	6	3	1
ENSG00000164754	25	7	17	19	11	5	1	10	12	10	7	11	9	11	19	15	9	1	24	10	20	5	3	20	3	2	3	3	6	7	10	15	39	14	35	41	14	11	1	11	14	3	5	6	7	1	10	13	1
ENSG00000042062	10	11	35	3	11	20	15	3	12	33	21	3	2	22	15	5	4	20	52	1	10	22	8	10	4	10	25	2	3	29	74	3	21	36	56	6	20	33	8	10	8	30	18	12	1	17	27	3	1
ENSG00000141068	11	23	42	3	8	23	10	4	7	32	13	6	3	22	17	11	2	21	34	9	14	36	11	9	3	18	25	5	2	17	53	3	12	33	46	15	14	28	13	14	13	28	21	3	5	13	23	2	0
ENSMUSG00000024974	69	21	57	36	18	9	8	22	35	17	14	17	7	20	35	35	28	7	56	12	6	3	0	11	13	7	11	5	12	12	37	23	75	22	70	47	16	18	6	31	17	14	7	16	15	7	17	17	1
ENSG00000141562	9	10	26	4	5	6	5	8	8	7	2	8	3	10	7	5	9	12	18	5	5	6	2	7	5	7	4	4	0	6	22	9	11	17	27	12	9	19	4	14	10	12	4	5	5	8	19	1	0
ENSG00000140632	21	9	30	11	9	9	2	7	6	9	5	7	4	14	17	6	8	3	20	7	8	8	3	8	4	6	4	2	3	8	20	2	11	18	18	14	9	20	9	9	13	11	14	8	1	10	22	2	1
ENSG00000111653	12	5	16	0	4	4	0	3	2	4	1	6	0	1	9	6	3	3	9	2	1	6	0	4	0	3	5	3	1	4	6	4	11	13	11	6	0	9	1	6	1	5	5	1	0	2	7	0	0
ENSG00000159658	22	13	22	13	8	7	1	9	10	15	2	9	3	11	12	6	7	6	19	1	8	3	2	7	2	6	1	0	8	8	12	13	21	8	23	18	7	10	0	11	10	4	3	7	8	6	9	8	0
ENSG00000093217	4	11	11	8	9	8	5	5	6	11	3	6	3	6	13	13	4	11	24	8	11	6	4	8	4	5	1	4	5	10	17	6	10	12	19	12	15	18	3	15	14	12	7	14	8	9	14	11	0
ENSG00000205629	7	9	12	3	5	7	1	3	7	4	6	4	7	4	13	6	2	3	10	5	4	2	0	4	3	2	5	0	4	6	17	7	17	9	14	9	9	6	1	4	6	4	4	2	1	5	6	3	1
ENSG00000144908	16	25	43	9	13	22	5	7	4	6	10	8	3	33	21	12	2	14	28	6	7	17	7	13	3	6	15	1	1	18	49	2	17	32	46	22	17	40	6	17	19	28	27	7	3	18	48	11	0
ENSG00000131238	8	3	9	11	5	4	0	1	2	7	1	1	5	8	11	5	9	3	11	5	3	5	4	8	2	3	2	1	2	7	14	3	8	9	10	5	4	7	4	10	10	4	8	4	2	2	12	5	0
ENSG00000179314	11	16	10	2	6	12	4	5	4	17	11	3	1	7	9	4	2	14	15	3	7	17	4	7	6	12	23	5	1	12	38	0	5	20	30	5	6	22	4	9	7	22	11	1	1	8	27	0	0
ENSMUSG00000020471	10	11	6	1	6	16	5	2	3	15	3	5	0	15	7	3	5	10	24	2	6	12	9	7	4	3	7	2	4	8	32	4	7	16	19	8	7	18	3	5	7	13	8	5	6	9	18	4	0
ENSDARG00000042707	10	5	9	6	5	4	2	2	2	5	4	1	2	7	7	5	3	5	6	1	2	2	2	2	0	5	1	3	2	5	11	4	4	6	6	2	7	5	1	7	8	1	3	3	1	8	8	2	1
ENSDARG00000035680	16	7	14	5	7	2	2	4	8	7	2	5	1	3	11	9	4	4	9	5	10	1	2	9	3	2	0	1	3	5	5	2	11	4	6	6	9	0	2	4	9	2	2	1	1	8	6	2	0
ENSG00000167600	2	10	13	1	5	25	7	2	1	7	4	2	1	5	13	2	4	7	21	5	8	18	5	3	3	5	15	6	4	16	53	6	6	8	24	7	6	10	13	8	10	16	17	4	3	15	8	3	0
ENSG00000109255	2	1	5	4	2	0	0	2	5	1	4	3	2	0	5	3	5	1	9	3	3	3	2	5	3	1	1	0	2	3	11	1	5	1	5	5	4	4	3	1	5	2	1	1	0	0	4	3	1
ENSDARG00000102291	14	5	13	3	5	2	2	3	7	3	1	7	0	9	4	4	3	3	15	0	4	1	0	3	1	3	1	2	0	3	17	4	11	16	18	9	5	10	0	9	6	5	2	2	0	8	8	3	1
ENSMUSG00000034194	4	2	26	5	9	5	2	5	4	6	9	4	2	11	5	3	8	6	16	7	10	12	4	8	3	6	8	3	4	9	23	3	15	18	48	16	8	16	4	12	10	7	9	11	1	7	15	2	0
ENSG00000169684	18	7	7	11	9	7	3	10	8	2	2	7	16	6	9	15	3	3	8	6	6	3	2	9	0	6	2	5	3	6	10	15	14	10	8	18	7	2	10	2	11	4	7	5	8	14	6	14	0
ENSDARG00000096118	1	1	1	2	1	0	0	0	0	0	0	0	0	1	2	0	0	0	1	1	0	1	0	0	0	0	0	0	0	2	4	1	0	1	1	0	0	2	0	1	0	1	0	0	0	3	4	0	0
ENSG00000164023	14	5	10	9	7	4	4	9	3	3	3	3	6	13	6	13	4	4	5	6	4	6	2	10	4	2	2	1	3	4	10	3	13	5	6	5	7	3	0	5	8	5	3	5	4	4	4	8	0
ENSG00000079950	8	4	5	6	7	3	0	4	5	3	7	4	6	9	4	9	12	2	20	2	1	3	0	4	2	2	0	2	0	2	5	7	14	3	9	11	5	5	1	4	7	1	0	2	3	2	7	4	0
ENSG00000131174	3	1	1	3	5	1	0	1	1	3	2	1	1	0	2	2	3	1	4	1	1	1	0	2	1	0	0	2	1	1	1	0	2	1	0	1	3	1	0	2	2	1	0	1	2	2	0	4	1
ENSG00000075399	4	7	25	4	6	15	6	3	2	19	11	2	1	14	11	5	3	8	34	2	8	37	11	6	4	4	19	2	6	18	55	5	12	17	40	2	9	44	10	9	7	13	13	1	3	4	16	0	0
ENSMUSG00000027746	3	0	3	3	2	0	3	2	2	1	0	3	2	2	1	3	0	1	1	0	0	0	3	4	1	0	1	0	1	1	3	0	4	2	0	1	5	0	1	2	3	1	1	0	0	0	2	5	1
ENSMUSG00000026270	6	11	12	1	8	10	5	8	12	13	10	8	2	15	4	4	6	13	38	6	13	17	2	12	1	4	18	5	5	24	33	6	11	11	33	14	15	24	6	8	11	20	10	11	5	12	19	4	0
ENSG00000108424	23	19	20	19	20	7	3	13	8	6	10	10	9	19	24	21	15	9	39	4	13	13	2	9	5	0	7	2	11	12	34	13	40	17	32	35	24	19	4	40	15	3	10	10	13	11	28	15	0
ENSG00000134884	17	4	16	1	1	3	2	0	5	8	5	1	2	5	3	6	10	2	7	1	1	1	1	0	11	10	17	5	2	4	6	1	30	5	24	2	6	6	1	2	0	2	2	0	2	0	5	2	1
ENSG00000104635	2	11	15	6	1	12	2	6	1	15	3	3	2	19	12	9	5	10	22	7	4	4	2	4	0	1	5	0	4	22	33	6	4	10	26	8	3	15	3	13	11	14	8	8	0	8	16	2	0
ENSG00000188938	6	5	8	1	5	5	5	3	5	9	6	2	2	3	5	3	0	5	9	0	4	12	8	0	1	7	12	0	2	4	6	0	2	2	0	3	3	15	4	4	6	9	6	2	0	5	4	0	0
ENSG00000134072	8	2	19	5	4	3	5	1	2	7	3	3	1	15	7	8	1	9	15	2	4	6	4	3	2	1	4	1	1	10	21	0	8	17	21	11	4	17	2	7	3	12	9	3	2	3	15	1	0
ENSG00000077684	24	12	43	21	9	15	2	9	11	24	19	8	7	16	18	6	3	11	33	12	12	15	4	20	6	4	14	4	5	8	31	6	26	26	45	22	12	17	1	10	10	15	13	8	3	14	30	10	0
ENSG00000164338	23	4	18	11	16	8	2	5	10	4	10	9	12	5	9	15	8	7	8	9	6	5	1	10	6	0	4	1	5	5	6	17	19	6	9	25	13	3	1	13	14	5	4	9	10	6	10	14	0
ENSG00000102221	27	15	37	19	10	15	3	6	11	25	16	20	6	16	22	12	6	17	28	14	23	10	4	16	5	5	9	1	8	10	21	12	36	21	37	21	10	13	0	13	6	11	13	6	7	16	14	6	0
ENSG00000134253	20	8	21	6	7	15	4	9	4	10	11	4	6	10	9	6	3	17	27	8	7	10	2	8	3	3	10	3	5	11	26	5	17	19	22	10	8	15	0	7	11	19	13	6	6	8	23	7	0
ENSG00000126246	1	6	6	2	4	7	2	3	3	6	5	3	1	1	3	4	2	5	7	3	7	13	11	13	3	6	4	0	3	11	28	6	5	7	14	3	5	18	6	3	5	14	11	2	2	5	8	1	1
ENSG00000128617	6	8	8	4	5	7	3	4	1	6	1	1	1	11	12	7	2	1	11	3	2	6	1	7	0	6	4	1	0	8	15	2	4	3	8	2	4	11	1	9	4	11	5	3	2	14	12	6	0
ENSG00000279968	0	1	3	1	2	1	1	1	2	3	2	2	1	1	2	0	3	4	3	2	1	2	1	6	1	1	1	0	1	5	3	1	1	1	2	2	1	2	1	4	1	3	1	0	1	1	3	0	0
ENSG00000133398	6	2	7	3	0	2	0	2	1	4	1	1	1	4	3	5	4	3	7	1	0	2	3	1	2	0	2	0	2	3	4	2	4	5	9	4	0	1	1	3	0	3	2	1	2	1	1	3	1
ENSG00000186230	39	14	29	9	13	8	1	22	19	15	23	14	4	6	7	23	13	29	37	29	5	3	0	17	0	4	3	2	4	12	14	12	35	12	27	14	4	11	2	9	17	4	21	10	3	3	7	17	0
ENSG00000135148	7	17	15	16	6	9	1	9	13	10	13	7	3	8	9	13	13	10	26	7	7	14	2	23	4	4	4	2	4	8	19	3	28	17	31	12	12	13	0	11	4	8	13	11	2	5	11	5	1
ENSDARG00000006877	15	16	9	9	8	8	4	7	3	11	6	7	4	11	15	7	1	8	5	9	8	4	6	8	1	2	1	3	6	10	16	4	13	11	12	19	7	10	4	8	7	7	6	6	1	7	12	9	0
ENSG00000152782	16	15	17	9	7	10	2	5	5	14	4	3	2	8	18	8	4	7	17	5	9	9	18	4	4	10	11	0	3	9	33	5	19	19	19	9	7	16	11	12	16	29	24	8	1	10	12	9	0
ENSG00000091732	14	0	11	4	10	9	2	10	5	17	5	7	3	7	11	5	9	5	13	2	17	8	2	12	9	4	6	2	3	11	12	8	20	17	18	11	6	12	7	9	6	11	6	4	4	5	9	5	0
ENSXETG00000007054	43	15	12	28	29	5	4	13	22	12	4	19	27	9	10	34	16	6	15	12	17	5	3	13	5	1	3	5	11	5	11	14	45	16	19	30	22	3	1	15	31	9	4	13	11	8	16	22	0
ENSG00000204231	10	6	15	4	7	6	1	2	1	10	6	3	1	10	12	6	3	6	17	5	20	20	5	20	5	7	17	3	6	10	17	11	5	18	24	10	10	13	9	9	11	18	23	8	2	8	14	4	0
ENSG00000136492	70	21	32	47	32	13	1	31	24	12	8	23	23	9	17	45	23	8	33	23	21	10	3	18	5	3	6	8	17	10	17	24	76	15	22	51	26	12	1	27	26	7	12	16	19	8	16	19	1
ENSG00000196235	15	29	47	6	15	24	15	6	2	28	7	11	0	31	26	17	5	13	48	10	20	37	8	11	7	18	20	7	4	22	34	3	26	44	76	31	5	27	3	15	10	50	20	17	3	15	53	8	0
ENSG00000111737	5	10	13	3	1	7	5	1	0	4	0	3	1	11	3	1	2	3	9	0	0	0	0	1	3	3	5	1	0	4	5	1	3	9	10	5	3	5	1	0	1	4	5	2	0	6	12	1	1
ENSMUSG00000066042	4	7	5	0	0	4	3	1	0	3	4	3	1	4	16	2	0	5	6	3	2	4	2	3	3	5	2	0	1	6	12	3	4	11	10	2	3	7	1	1	4	4	4	1	0	8	5	4	0
ENSG00000135686	5	21	21	2	1	8	12	2	0	20	5	2	0	23	11	3	1	16	27	1	5	11	5	0	1	18	15	3	1	8	46	4	3	29	41	7	1	31	8	3	3	32	8	1	3	12	30	0	0
ENSG00000113282	20	16	21	23	19	11	2	11	12	14	3	17	5	4	39	8	12	4	21	4	9	10	1	20	5	2	2	2	4	5	8	10	14	17	17	23	11	13	2	15	19	15	7	8	4	3	11	15	1
ENSG00000073849	10	10	27	9	6	9	2	3	2	6	5	6	0	13	10	8	6	7	13	3	9	8	2	4	0	5	2	1	5	8	15	5	7	10	11	11	4	9	1	2	4	9	7	3	5	5	10	2	1
ENSDARG00000088711	2	4	4	6	4	2	0	4	1	1	1	0	4	4	3	5	3	2	6	1	2	3	0	3	1	0	0	1	0	1	2	3	7	5	6	2	0	3	0	1	2	3	2	2	0	1	3	2	0
ENSG00000165072	14	12	15	12	11	10	1	11	5	14	10	11	6	9	15	18	12	11	20	5	9	10	2	9	4	3	4	2	8	13	20	7	30	14	23	18	7	18	2	11	23	14	9	8	5	6	15	12	1
ENSDARG00000101089	14	18	20	6	14	10	9	17	13	24	3	12	6	27	35	17	3	12	33	10	10	8	13	16	4	12	10	8	4	12	58	7	9	23	43	32	17	21	28	33	37	18	13	26	5	16	58	20	1
ENSG00000135521	23	4	23	18	6	3	2	6	8	6	8	7	8	1	8	11	10	7	10	2	9	7	0	8	5	3	1	1	6	2	10	9	29	14	31	32	15	2	0	8	11	2	1	2	4	4	7	6	0
ENSDARG00000060841	47	41	64	36	41	22	8	22	15	32	25	33	11	32	33	28	22	26	53	9	31	27	8	38	11	12	13	5	15	35	71	36	49	48	68	41	33	28	9	36	25	25	16	17	10	29	47	26	0
ENSG00000104147	6	3	5	4	2	2	4	3	2	0	2	3	2	0	5	6	2	4	7	3	2	4	5	3	0	2	3	1	4	6	9	2	5	6	8	2	6	8	3	6	0	5	6	5	1	2	9	5	0
ENSG00000115107	5	10	15	2	7	10	6	2	2	17	6	3	0	12	9	1	3	12	15	1	4	17	5	3	0	14	5	2	1	19	46	2	3	11	23	4	3	33	5	6	2	12	4	3	1	14	30	3	0
ENSDARG00000005453	14	28	11	10	6	19	8	8	4	23	8	16	2	8	33	3	24	21	59	5	19	17	12	7	4	5	1	3	8	18	25	13	14	14	25	8	14	15	7	9	12	14	4	4	7	12	12	1	0
ENSG00000140262	14	15	13	19	21	12	1	13	17	18	6	33	4	5	18	7	18	9	11	19	24	5	2	26	5	5	4	2	4	7	14	17	23	15	12	24	16	7	2	11	23	9	11	12	2	7	5	11	1
ENSG00000066855	12	3	15	8	5	5	0	4	8	5	6	5	2	2	8	12	8	4	11	1	17	6	1	7	3	1	2	0	3	5	8	8	13	5	14	9	8	6	2	12	7	1	2	4	6	1	6	7	1
ENSG00000169604	11	12	17	9	7	9	3	6	8	5	10	5	1	22	10	10	6	7	12	4	16	16	5	22	4	4	4	5	4	17	16	2	23	11	15	13	7	19	4	9	15	12	6	7	1	11	12	8	0
ENSG00000105402	9	9	17	3	2	6	1	0	1	5	0	1	1	11	10	5	2	7	12	0	1	2	0	0	2	3	2	0	1	7	13	0	6	15	22	2	8	16	8	9	2	6	2	1	0	1	7	0	1
ENSG00000143457	11	3	14	10	10	5	0	11	2	2	0	5	4	6	9	1	2	3	5	1	3	3	1	3	7	3	3	3	13	2	14	4	15	12	12	9	5	6	0	1	2	2	3	4	7	2	7	1	1
ENSDARG00000054929	6	4	11	6	3	4	0	4	3	4	2	4	3	3	5	6	2	1	15	2	3	2	1	5	3	2	3	2	1	3	11	8	7	9	21	6	6	5	1	1	5	1	2	1	3	6	1	1	0
ENSG00000146576	5	6	13	7	1	9	6	2	5	12	6	1	2	14	10	9	4	12	18	3	3	20	11	3	1	7	4	0	0	15	33	8	3	16	15	6	1	16	9	6	5	6	6	1	2	7	18	4	0
ENSG00000198695	1	1	1	3	2	0	0	2	0	2	1	3	2	0	8	12	0	0	0	0	0	0	0	4	0	0	2	1	0	0	3	0	1	0	9	3	1	0	3	4	6	0	15	8	9	3	10	9	0
ENSMUSG00000050029	7	3	5	1	1	5	1	2	6	1	2	2	0	7	7	3	5	0	7	0	3	2	1	1	0	1	0	0	1	2	7	1	9	3	8	7	2	2	0	3	3	4	3	1	2	4	10	4	1
ENSDARG00000079624	15	10	18	17	22	10	4	13	19	28	16	31	5	11	14	8	25	5	31	10	22	15	5	30	7	10	8	9	5	8	17	20	35	22	45	48	20	17	2	14	15	18	11	19	8	13	14	14	0
ENSG00000109911	18	9	10	13	12	11	1	6	11	7	6	5	5	6	8	23	5	8	18	8	9	3	1	11	2	2	5	3	7	13	10	14	15	5	14	15	11	15	4	9	13	10	6	13	9	4	7	7	0
ENSG00000125740	4	4	5	1	4	12	3	2	2	8	4	8	0	4	5	0	6	2	12	0	7	20	11	6	5	3	5	1	1	11	13	1	9	10	19	4	5	14	5	5	4	13	7	3	0	6	7	3	0
ENSG00000162620	64	10	18	29	11	7	0	7	24	3	1	10	15	5	10	25	16	3	10	21	11	2	0	7	5	1	1	2	11	9	6	16	36	5	13	16	11	5	1	11	9	2	2	5	8	2	6	18	0
ENSG00000119446	8	4	14	4	1	2	0	7	3	1	1	2	1	3	3	4	2	3	7	2	6	2	0	4	4	0	0	0	1	7	6	3	8	2	7	4	9	3	2	2	2	5	0	1	2	1	2	2	0
ENSG00000181396	1	7	11	1	1	11	3	2	5	8	8	2	2	4	5	5	1	7	6	3	0	5	6	2	2	5	11	1	1	6	14	0	7	12	21	2	6	8	9	11	9	9	12	3	1	9	9	1	0
ENSG00000055917	21	10	17	34	15	4	1	30	16	17	6	30	12	7	22	20	33	7	58	19	35	5	4	31	7	6	5	7	10	6	18	21	30	12	16	32	45	18	2	39	41	24	8	24	18	0	9	24	1
ENSG00000132155	19	19	19	12	14	11	6	10	9	14	12	11	4	16	20	12	8	14	25	9	12	7	4	14	8	4	8	4	5	11	19	8	12	10	17	19	14	11	2	9	13	12	4	7	8	9	16	10	0
ENSXETG00000001661	6	5	8	4	5	2	2	3	2	1	0	3	2	6	4	4	4	2	2	1	1	0	0	1	1	1	4	1	5	2	8	3	2	4	9	10	4	4	0	5	3	5	4	3	1	0	3	2	0
ENSDARG00000004632	14	12	12	4	7	4	7	2	5	8	7	5	3	7	8	3	1	4	15	3	4	4	6	4	3	7	4	2	2	1	11	4	10	17	19	8	3	3	2	8	10	7	8	3	2	5	9	1	0
ENSG00000258472	3	2	9	0	1	5	0	2	0	3	5	0	0	6	3	3	0	6	14	0	5	4	0	3	1	0	4	0	5	5	5	0	5	0	6	3	3	2	0	3	3	4	4	3	5	3	8	2	0
ENSDARG00000053487	21	20	16	9	11	18	5	12	10	21	5	14	9	16	16	9	5	20	30	6	9	10	3	9	2	14	9	8	7	18	31	5	17	25	44	15	13	17	9	7	13	13	8	13	0	9	19	3	1
ENSG00000014138	11	12	16	2	9	15	1	8	6	15	9	9	4	15	6	16	5	4	23	10	14	8	6	9	8	1	2	1	9	12	21	12	21	16	30	10	9	9	2	10	16	14	7	4	5	13	15	9	0
ENSG00000106689	1	16	22	1	3	12	11	5	0	15	4	2	0	7	10	1	2	13	12	2	3	10	5	3	1	13	5	2	1	10	19	4	3	21	14	1	6	19	14	4	0	17	6	3	0	5	10	1	1
ENSG00000162065	5	10	27	4	2	9	7	1	3	16	7	2	0	21	9	2	1	11	28	2	3	18	3	5	0	17	4	0	0	13	44	2	4	28	29	2	2	30	8	6	7	14	10	1	1	10	28	0	0
ENSG00000132423	14	6	9	9	11	5	1	7	6	3	5	6	3	3	4	14	8	3	5	6	7	3	0	8	0	0	1	2	4	3	12	6	16	5	10	6	5	4	3	10	7	4	8	9	6	3	11	10	0
ENSMUSG00000015749	7	7	8	9	3	3	0	0	3	2	0	6	2	3	5	4	1	0	4	0	2	2	2	0	1	0	3	0	0	6	9	6	27	18	32	19	1	3	1	4	7	6	3	1	1	3	4	1	0
ENSMUSG00000002825	2	7	12	4	8	10	5	4	2	11	3	5	2	12	16	1	0	11	15	5	4	7	5	7	4	8	6	0	4	5	23	7	4	11	15	6	4	17	5	6	11	11	3	8	3	4	18	2	0
ENSG00000164620	2	1	8	5	7	3	1	3	1	10	10	3	0	3	9	2	2	7	16	4	11	11	1	8	0	7	2	3	4	5	12	4	8	11	12	5	6	9	0	2	11	9	15	3	3	3	9	1	0
ENSDARG00000098235	5	19	9	5	9	1	5	2	9	25	4	9	4	11	10	4	3	14	32	4	1	8	21	5	3	15	9	3	2	12	44	2	10	18	45	8	8	16	11	9	15	9	6	5	0	8	33	3	0
ENSG00000126261	23	12	25	20	7	9	3	11	14	8	5	9	11	12	11	15	13	2	14	9	8	6	4	12	2	1	6	4	4	11	13	10	35	19	15	33	17	11	2	23	13	8	10	4	10	5	13	17	0
ENSMUSG00000027829	20	4	17	13	4	17	7	7	24	14	15	8	3	13	6	8	6	14	11	16	10	5	5	7	6	8	6	3	1	6	12	12	18	7	15	8	5	19	6	8	9	10	3	6	5	6	7	6	0
ENSG00000127914	223	38	115	117	87	26	10	75	101	38	40	81	73	25	92	94	187	18	185	58	25	8	2	23	26	10	12	6	71	34	73	108	439	51	159	118	76	32	2	70	50	19	15	40	47	14	47	72	1
ENSG00000147548	81	28	49	29	24	10	6	28	32	18	13	24	11	19	26	33	19	20	52	22	43	14	4	30	10	8	7	8	13	9	20	10	81	25	40	37	27	23	5	28	27	23	15	17	20	6	22	29	1
ENSG00000164031	21	11	13	15	5	2	3	4	8	8	2	7	5	3	8	5	11	1	7	9	5	3	0	6	6	3	2	1	1	5	4	4	18	7	10	14	7	7	0	10	16	5	3	11	6	3	4	5	0
ENSG00000156052	6	7	16	8	6	6	4	1	9	2	3	6	2	18	11	5	7	3	9	3	4	4	0	3	6	4	5	0	3	7	12	4	11	16	18	12	3	11	2	5	4	3	4	0	4	8	6	5	1
ENSG00000198612	4	4	3	5	4	2	2	1	9	1	1	1	4	5	5	4	4	1	8	1	7	5	0	5	0	1	0	0	1	2	5	6	7	1	6	8	6	8	3	8	6	1	3	1	2	2	5	5	0
ENSG00000103248	10	4	10	3	7	9	2	3	8	4	9	3	4	12	9	1	3	5	17	2	11	10	7	5	3	4	4	2	1	8	17	3	11	17	11	5	5	18	1	3	5	14	7	4	2	11	13	11	0
ENSDARG00000098209	25	13	15	17	18	10	12	11	15	15	8	22	8	13	13	8	12	12	23	11	12	10	7	14	3	4	2	4	6	14	32	14	27	30	29	38	13	6	6	10	5	4	2	6	6	7	16	10	1
ENSG00000125266	13	12	11	6	9	4	3	4	7	8	5	4	3	14	6	8	5	5	8	1	6	5	5	5	0	1	1	1	5	7	6	0	7	10	6	7	3	5	3	4	9	5	6	5	2	6	7	7	0
ENSDARG00000004160	12	5	5	1	3	4	2	4	8	4	2	4	3	9	8	3	3	1	4	4	4	3	1	1	4	3	1	0	2	2	5	4	6	8	7	8	4	11	1	7	5	4	1	3	2	7	9	3	0
ENSG00000155903	45	12	26	29	16	8	3	21	16	14	6	16	16	13	12	20	16	8	22	11	14	5	1	19	8	2	2	3	7	10	18	12	37	19	28	26	15	6	10	15	15	6	7	7	23	4	12	19	0
ENSG00000146425	4	3	3	3	2	4	0	4	0	6	0	2	1	2	3	4	3	2	3	0	1	0	0	0	1	0	0	0	0	1	2	0	4	3	4	1	2	1	1	5	4	0	1	2	4	1	4	2	0
ENSDARG00000104493	10	17	20	7	10	22	11	8	12	29	5	14	4	31	22	5	4	22	53	9	4	9	19	3	8	21	15	11	0	26	93	4	12	28	73	21	14	24	13	23	9	18	7	11	5	17	44	10	0
ENSG00000151247	11	8	6	6	5	3	1	9	5	2	4	3	4	3	4	5	2	2	8	3	3	4	2	7	2	1	2	0	3	3	5	6	13	5	6	10	4	0	1	7	4	3	1	3	2	2	3	8	1
ENSG00000004897	40	15	19	24	29	7	3	17	13	14	2	16	10	10	13	23	28	9	16	11	18	8	1	19	6	2	2	3	6	7	12	21	38	8	15	29	23	12	3	19	22	2	6	10	9	6	4	18	1
ENSDARG00000037556	11	10	11	6	8	3	4	3	6	12	4	3	7	7	13	5	3	3	9	8	7	4	1	11	3	2	3	5	5	9	11	10	10	11	8	8	4	3	2	4	4	4	7	2	5	5	8	7	0
ENSG00000143801	3	6	14	4	3	10	8	7	5	5	4	4	2	23	19	1	0	2	13	3	6	12	4	8	0	5	3	0	2	22	26	3	10	14	26	4	3	18	6	6	3	16	11	3	3	7	27	3	0
ENSG00000145675	37	17	18	21	11	8	2	16	11	13	9	8	11	9	11	18	16	5	21	10	13	6	3	16	12	2	6	2	6	7	11	17	58	17	9	25	14	10	2	12	7	10	9	6	11	5	12	9	0
ENSG00000103274	11	7	9	2	4	3	3	3	4	4	1	5	6	14	7	5	1	6	14	2	6	7	2	6	1	1	3	0	2	11	6	2	8	11	13	10	3	9	3	5	7	11	10	2	2	5	13	3	0
ENSG00000119714	1	12	7	0	0	14	3	1	0	12	3	0	0	18	3	0	0	12	15	2	1	9	4	1	0	11	6	0	0	12	32	0	0	11	15	0	2	24	2	1	0	14	6	2	0	9	20	2	0
ENSG00000198925	3	13	17	9	14	14	3	5	1	17	8	5	2	31	14	10	8	26	39	8	6	19	4	22	2	19	14	6	6	32	44	9	20	13	39	12	10	34	2	21	11	20	17	7	3	13	27	7	0
ENSG00000107719	4	15	26	0	5	20	11	9	2	34	16	7	0	24	19	1	4	17	45	13	6	32	5	14	5	12	21	4	4	23	55	8	7	27	62	9	6	40	8	7	6	27	13	6	2	18	40	3	0
ENSG00000134697	38	19	42	14	18	5	1	13	9	8	10	7	7	9	13	20	16	8	25	4	15	9	3	11	7	4	13	6	4	7	9	16	39	17	31	23	17	8	2	12	13	8	5	12	8	8	21	18	1
ENSG00000103316	6	2	11	4	6	12	1	2	3	9	2	2	2	9	6	3	1	5	6	1	3	6	2	4	0	4	2	0	2	6	15	1	9	4	19	8	11	12	3	10	8	3	6	4	2	12	18	3	1
ENSG00000186716	14	30	67	12	5	24	18	8	9	47	18	6	2	37	29	5	2	20	63	4	5	44	21	11	5	33	21	3	0	24	77	6	13	53	93	16	17	42	16	10	14	40	17	5	1	26	43	3	1
ENSG00000112306	7	3	9	1	0	0	0	2	1	0	0	1	0	2	3	5	3	2	1	1	0	1	0	1	0	2	0	2	3	1	1	4	5	5	7	4	2	7	0	5	3	4	1	2	4	2	3	5	0
ENSG00000120889	7	4	13	6	6	11	4	4	7	5	11	4	3	9	10	2	6	8	12	2	8	13	3	8	2	2	6	1	3	6	14	4	17	15	22	8	7	12	4	10	9	6	10	10	1	17	11	4	1
ENSG00000124702	2	6	12	11	9	9	1	4	1	5	4	4	2	8	7	10	1	10	6	7	4	10	3	8	2	9	7	4	3	6	13	3	5	17	9	6	4	11	1	5	4	8	16	6	2	9	12	2	0
ENSG00000134759	24	12	21	26	14	9	2	29	15	8	7	12	17	6	8	21	15	18	29	14	18	6	0	14	7	0	5	0	7	9	20	16	30	12	21	34	22	13	2	24	22	8	6	15	7	14	27	27	1
ENSXETG00000007805	8	5	6	6	3	6	2	5	3	9	1	2	4	5	6	6	4	3	12	1	6	3	1	5	0	2	2	1	1	1	14	4	13	9	20	14	7	7	3	10	11	2	4	4	0	3	16	5	1
ENSDARG00000058319	20	10	12	13	16	10	1	6	13	3	6	7	6	9	17	9	9	13	19	11	15	4	1	15	3	6	5	6	9	9	16	10	20	14	20	22	19	4	2	24	11	11	3	11	12	7	17	17	1
ENSG00000142002	12	18	36	11	8	19	10	3	3	25	8	4	1	26	17	8	4	28	34	7	4	34	10	7	6	14	15	0	4	27	38	2	15	29	55	10	3	35	7	6	4	35	17	6	2	26	27	7	0
ENSG00000049245	1	1	6	3	2	0	1	3	2	1	1	1	1	7	3	1	3	0	4	0	1	0	0	0	2	0	0	1	0	1	3	1	2	6	2	1	5	2	0	2	0	2	1	1	1	1	4	5	0
ENSG00000277972	1	1	8	0	0	6	0	2	1	1	4	1	0	3	2	0	2	2	4	0	3	3	3	1	0	5	4	1	1	3	5	0	1	3	3	1	3	6	4	0	0	6	2	1	0	0	8	0	0
ENSG00000167978	71	22	59	18	63	48	14	47	134	83	94	63	8	9	33	10	32	19	64	21	136	64	23	114	56	74	69	41	6	22	31	30	59	28	69	36	52	63	8	60	29	46	37	25	17	12	41	10	1
ENSG00000089472	22	22	30	27	15	21	1	28	12	20	13	11	4	31	37	20	16	18	32	29	17	21	3	28	12	6	11	4	6	24	38	13	31	28	37	45	22	30	1	28	17	37	25	18	8	17	43	15	1
ENSMUSG00000024642	15	16	28	12	13	12	3	12	4	23	9	10	3	19	13	15	11	18	26	15	24	14	4	24	7	5	5	2	4	11	24	8	16	23	19	18	23	19	1	19	17	11	14	11	6	9	23	8	1
ENSDARG00000045888	17	8	13	9	7	5	4	2	8	9	2	5	1	19	16	8	4	3	8	4	8	2	4	7	1	0	1	2	2	8	16	3	8	9	12	8	15	13	6	18	14	11	8	3	1	12	14	12	0
ENSDARG00000052746	2	5	6	5	3	6	2	5	1	9	1	4	1	20	9	4	1	1	12	2	9	3	9	6	1	3	1	2	1	5	19	3	5	8	4	8	1	4	6	9	12	2	5	2	2	8	19	5	0
ENSDARG00000078507	11	12	5	6	9	5	1	7	10	9	6	5	4	2	10	4	7	7	5	8	2	0	2	3	5	5	3	5	4	3	8	8	6	10	14	6	9	6	2	8	10	9	6	4	3	5	7	3	1
ENSMUSG00000036940	21	16	30	15	21	8	4	11	6	9	8	14	6	11	16	16	16	7	29	8	22	16	11	15	10	5	9	5	6	13	15	21	42	17	27	19	19	30	19	27	21	22	18	12	12	13	20	11	0
ENSG00000104228	3	8	18	1	3	10	3	2	1	8	3	2	0	7	11	1	1	17	18	3	6	13	2	3	3	28	8	4	0	10	27	5	5	20	42	4	7	21	4	3	1	17	9	1	2	11	22	2	0
ENSG00000119703	16	13	17	11	7	2	4	5	11	12	17	3	1	8	6	5	9	7	21	3	13	8	2	7	4	1	6	0	3	7	9	2	18	10	21	6	4	9	3	9	7	7	6	12	1	5	8	5	0
ENSG00000108854	21	18	19	22	26	5	5	8	17	7	12	6	9	8	9	19	19	6	23	20	17	5	5	13	13	4	5	4	5	10	14	16	29	17	16	29	11	6	0	9	21	14	4	12	8	6	16	18	0
ENSDARG00000015392	11	20	32	6	12	19	4	6	7	14	11	2	2	28	24	12	7	12	30	4	9	13	5	14	11	18	9	10	4	17	30	9	11	34	39	26	4	20	5	16	12	13	2	7	3	16	26	7	0
ENSG00000004838	2	10	21	1	8	7	0	4	2	12	4	5	0	9	8	3	4	8	26	7	3	12	1	5	3	7	8	2	6	10	39	2	13	14	31	2	8	14	2	6	5	7	5	3	2	6	20	0	0
ENSG00000119326	37	12	31	20	22	7	3	17	11	4	2	12	13	9	19	24	16	4	21	12	5	2	2	4	4	2	2	3	9	10	22	25	41	18	24	16	22	11	2	21	21	8	3	2	8	8	13	13	0
ENSDARG00000056477	23	9	12	9	10	4	0	11	17	9	13	8	1	4	11	2	9	5	24	10	4	3	2	3	3	3	3	2	6	8	19	6	23	12	34	8	13	5	2	11	7	4	3	4	3	5	7	4	1
ENSDARG00000061631	17	42	19	29	14	10	10	10	21	17	14	7	14	31	16	23	11	20	20	19	13	7	8	10	3	5	7	3	5	7	13	6	26	19	27	27	19	14	8	14	32	23	11	18	10	6	21	16	0
ENSG00000142347	10	38	58	10	9	24	9	3	6	31	14	6	1	45	26	8	9	17	51	2	6	34	7	10	12	25	26	6	2	26	49	9	14	44	63	12	5	41	7	8	12	49	24	7	1	27	42	3	0
ENSG00000135437	3	4	6	5	3	14	0	2	1	9	2	1	1	10	5	0	3	4	12	2	3	7	1	8	6	5	8	0	1	6	35	5	1	8	7	6	7	20	0	5	1	7	8	8	1	9	13	1	0
ENSG00000184227	8	6	10	3	2	6	6	2	2	4	3	4	0	9	7	6	1	8	8	5	4	15	6	10	3	14	8	0	1	8	28	5	7	12	25	5	2	12	10	13	7	18	13	6	2	5	22	2	1
ENSG00000169554	55	31	42	38	24	13	10	20	10	18	15	32	9	16	39	26	20	32	32	16	33	20	5	30	6	12	7	3	9	9	22	19	55	33	59	34	10	21	7	18	17	20	12	17	11	8	13	11	1
ENSDARG00000055292	13	22	13	7	8	11	9	7	5	22	9	10	5	29	20	11	6	24	41	12	7	10	8	15	5	7	8	7	1	28	45	7	13	18	38	13	13	15	13	15	13	8	11	6	0	19	31	3	0
ENSG00000115170	15	9	14	14	9	11	2	8	4	7	10	5	7	9	14	11	9	5	14	7	5	9	4	5	4	4	1	3	2	10	14	10	14	10	12	19	7	10	0	5	10	11	7	7	5	6	19	10	0
ENSG00000107890	108	25	73	88	32	12	4	28	44	21	19	34	20	11	42	32	75	17	52	23	18	4	2	16	7	0	6	4	36	20	24	39	151	28	60	72	34	12	5	39	22	13	7	13	20	14	22	25	0
ENSG00000101557	32	3	13	12	12	4	2	8	5	3	3	7	4	9	20	8	9	2	22	2	9	3	1	8	4	1	2	1	7	3	4	14	35	6	9	23	8	9	3	10	13	1	3	8	8	5	6	11	1
ENSG00000127445	1	5	9	0	0	2	2	2	1	11	2	1	0	8	4	0	0	4	8	0	1	4	1	1	1	4	6	0	0	1	8	0	1	5	14	1	0	8	2	0	2	6	4	3	0	1	3	0	0
ENSDARG00000102867	5	2	11	0	0	13	6	1	4	13	3	4	2	4	7	0	0	2	9	0	2	7	8	0	0	2	5	1	0	2	14	1	1	10	17	2	3	9	5	3	9	11	14	4	0	3	9	0	0
ENSMUSG00000003135	12	9	9	5	6	6	4	6	2	19	3	3	6	11	15	11	1	8	20	2	14	13	9	11	3	6	8	4	6	15	25	6	14	13	19	6	5	14	17	3	6	22	6	2	1	4	11	5	1
ENSMUSG00000028936	9	5	10	2	0	3	0	3	1	3	1	1	0	4	2	1	0	1	5	0	0	0	0	3	1	1	0	2	0	4	3	1	4	3	9	4	0	2	2	2	3	3	2	0	1	3	5	2	0
ENSDARG00000008287	17	4	24	6	11	8	3	14	7	10	2	16	5	7	8	7	13	8	14	7	12	3	0	6	1	1	1	3	7	4	21	6	27	10	45	18	16	15	5	16	11	4	7	5	8	10	16	9	0
ENSDARG00000003046	27	23	36	22	25	20	9	18	23	27	19	26	10	25	20	23	29	30	46	28	42	29	8	48	14	15	19	14	5	21	13	15	38	35	39	35	27	24	5	23	20	19	12	19	5	15	25	14	1
ENSG00000198961	14	8	7	23	16	7	1	9	14	12	8	29	4	1	9	15	22	5	17	17	21	6	0	17	1	2	1	1	6	2	4	10	61	11	29	42	20	7	2	16	18	8	4	14	5	7	12	14	1
ENSG00000105176	25	7	18	17	8	5	3	15	8	7	5	15	7	4	6	11	6	4	8	11	9	9	5	11	8	3	3	2	3	1	8	5	40	19	15	32	11	12	3	11	8	3	2	6	7	5	11	14	0
ENSG00000115652	17	17	12	9	6	5	3	2	7	11	5	2	4	11	14	8	1	9	14	3	12	3	2	6	3	4	3	3	6	11	15	1	18	7	15	8	7	12	3	2	7	10	9	4	3	9	17	6	0
ENSG00000105583	1	5	4	2	0	0	3	1	0	5	2	1	0	3	11	0	1	0	2	0	2	3	6	1	0	0	2	0	0	1	6	1	1	5	1	0	0	3	0	2	0	2	0	0	0	2	3	0	0
ENSG00000171634	146	33	104	91	91	65	20	71	44	53	34	60	36	43	54	61	85	18	134	33	75	42	24	67	24	8	24	12	16	26	48	30	166	66	107	84	66	38	7	52	47	43	26	36	36	33	63	64	1
ENSG00000260548	1	1	0	1	0	0	0	1	5	0	0	0	0	0	1	0	0	1	1	0	1	2	1	0	0	1	1	1	0	0	0	0	1	5	2	3	0	1	0	0	0	0	0	0	0	0	2	0	0
ENSG00000141349	0	3	5	2	2	6	2	5	0	11	2	1	5	14	9	2	0	8	12	2	3	12	1	6	2	3	5	3	7	14	22	4	1	3	10	3	6	19	5	5	4	16	3	2	1	3	13	2	0
ENSG00000144468	5	8	3	7	1	3	1	5	10	6	4	5	2	5	7	5	7	3	7	8	8	3	2	6	1	0	3	1	4	8	7	9	12	4	2	6	8	4	0	8	11	5	7	3	4	3	3	7	0
ENSG00000100522	8	2	8	3	5	2	1	7	4	2	2	3	1	1	5	4	2	0	4	4	4	0	0	5	0	0	1	0	6	1	2	4	11	3	2	5	1	1	0	4	6	2	1	3	4	1	2	9	1
ENSDARG00000079915	28	21	19	9	25	13	3	10	19	6	2	10	6	15	17	15	10	9	29	10	13	9	4	17	3	4	5	5	6	11	22	15	26	25	19	28	13	9	1	18	10	4	7	11	7	14	17	21	0
ENSG00000105409	7	34	50	9	7	34	12	12	3	10	5	3	0	70	26	10	2	13	35	2	6	25	4	7	2	17	15	3	2	26	56	3	12	50	53	13	7	45	5	20	3	40	17	18	1	25	49	2	0
ENSG00000069482	3	3	3	2	1	2	0	0	0	5	2	0	1	3	3	1	0	1	0	2	2	2	1	1	2	2	3	0	0	11	7	1	4	5	4	2	1	12	3	0	1	6	1	1	0	0	0	1	0
ENSG00000115128	4	5	8	5	5	0	0	1	4	0	2	0	3	4	4	2	2	1	2	0	4	0	0	3	1	0	1	1	1	1	0	3	5	2	3	4	2	3	3	2	3	1	2	0	1	1	3	2	1
ENSDARG00000022399	4	4	12	1	4	1	1	4	4	7	2	2	2	8	3	4	3	5	10	0	2	2	1	3	3	1	5	3	2	4	11	5	5	11	10	8	4	1	2	4	3	8	2	7	2	4	10	2	0
ENSG00000165699	33	21	38	12	15	27	4	24	14	31	16	20	8	15	29	10	13	23	48	25	27	19	7	30	7	4	11	8	10	25	42	23	49	35	47	26	24	26	5	12	18	22	10	14	4	20	24	9	1
ENSDARG00000020913	22	10	29	12	7	5	4	6	13	13	4	3	1	22	12	5	5	9	26	4	5	10	4	5	8	5	2	2	4	15	35	5	7	15	29	14	7	11	6	12	10	11	5	3	3	13	10	8	1
ENSG00000170653	12	7	14	7	10	11	2	12	7	11	3	6	3	9	14	7	7	7	20	7	27	10	4	19	4	8	4	1	6	7	14	5	14	8	16	9	8	18	1	12	5	11	5	5	5	8	14	7	0
ENSG00000068697	5	9	2	2	0	5	1	2	2	2	0	5	1	7	10	9	2	0	2	2	7	1	1	8	2	2	3	0	3	4	8	4	7	4	2	4	3	7	0	5	1	1	2	2	2	5	8	7	0
ENSDARG00000070109	36	22	25	27	18	10	1	12	17	13	9	17	11	17	22	25	15	3	35	12	11	7	1	27	13	9	1	8	11	16	46	23	34	26	63	31	25	21	5	32	13	5	1	8	9	19	26	21	1
ENSDARG00000078995	33	24	25	8	14	9	1	17	11	19	10	9	6	19	16	20	19	10	34	11	11	1	3	8	6	3	4	4	12	20	56	24	32	17	53	23	25	20	4	31	9	11	6	4	7	5	21	9	0
ENSDARG00000041306	7	4	11	2	3	3	1	1	2	0	2	2	1	5	10	1	1	2	6	2	3	3	4	2	1	1	3	0	0	2	9	0	8	3	7	3	5	1	1	3	5	3	2	1	0	3	8	3	0
ENSG00000196247	102	38	25	15	9	6	2	44	22	4	3	0	18	1	4	26	14	8	15	48	6	16	0	3	4	0	1	1	8	4	7	22	49	3	31	7	5	10	0	16	27	17	3	2	2	6	6	3	1
ENSG00000119509	39	28	39	22	26	12	2	11	26	21	21	9	8	13	17	11	19	17	36	29	20	16	2	20	9	6	8	3	7	21	26	23	26	20	30	39	32	26	1	42	33	16	12	11	7	11	22	14	0
ENSG00000166913	12	6	8	8	6	1	2	3	1	3	3	3	1	3	8	6	2	1	13	1	2	1	0	2	1	2	0	3	2	4	10	4	15	7	15	7	9	5	0	7	5	2	2	1	2	3	4	2	1
ENSDARG00000008454	9	18	18	7	7	8	1	9	10	19	6	12	4	6	16	9	4	9	13	5	8	16	5	15	4	7	2	4	3	6	25	8	7	25	11	14	6	11	2	10	6	10	3	14	2	2	16	4	0
ENSDARG00000061548	6	9	6	6	7	2	1	3	3	7	1	4	2	4	6	4	6	4	10	11	8	10	5	11	4	2	1	1	6	12	15	4	8	7	17	9	6	3	2	5	5	4	6	1	0	3	3	6	0
ENSG00000181381	85	27	59	51	24	13	7	25	40	11	20	25	22	18	38	45	48	18	32	35	22	10	6	17	9	2	3	7	13	30	46	44	75	22	38	71	30	14	2	36	31	13	10	12	19	21	39	36	1
ENSDARG00000074229	54	30	69	23	45	25	10	42	31	41	25	50	15	13	49	26	94	60	132	67	102	43	21	114	15	24	13	12	13	29	50	47	51	51	90	65	47	34	4	52	94	27	35	50	20	13	29	23	0
ENSMUSG00000024081	60	17	61	26	20	8	6	12	14	16	9	20	7	13	29	15	18	8	28	12	13	10	4	12	4	4	7	2	10	16	27	19	55	38	41	53	17	18	7	23	17	16	6	4	9	10	33	9	0
ENSG00000082515	11	2	10	3	1	2	2	1	4	3	2	1	5	5	6	5	4	3	7	5	6	1	0	6	5	4	3	0	1	1	5	2	7	5	8	3	7	4	3	5	5	2	4	4	1	1	5	9	0
ENSG00000164219	11	5	6	12	6	4	0	7	5	5	6	6	4	4	11	10	6	2	5	8	3	1	2	6	4	5	4	0	7	6	10	7	12	8	10	14	8	5	2	7	12	8	5	5	6	1	5	4	0
ENSG00000170540	9	5	5	3	1	4	0	4	4	2	1	1	2	4	9	6	7	1	2	2	2	1	0	4	2	3	0	0	6	4	9	5	10	1	3	3	2	3	3	6	7	2	0	2	1	2	6	7	0
ENSG00000144426	96	40	56	88	46	41	3	47	49	36	22	46	42	52	64	97	70	27	75	49	44	11	3	53	25	4	6	12	42	44	49	71	129	39	56	89	48	28	1	43	60	18	22	36	41	16	44	46	0
ENSDARG00000015902	16	23	20	21	13	20	6	11	6	9	11	10	10	19	27	21	22	6	40	8	14	9	1	19	4	7	5	3	8	7	21	18	24	18	29	18	12	8	2	11	12	13	4	8	9	8	16	8	1
ENSG00000165175	2	8	5	3	0	1	3	2	1	5	0	2	0	6	6	1	1	8	6	0	2	6	2	1	0	6	1	0	0	5	9	1	3	12	8	1	0	6	2	2	1	13	4	1	1	2	8	1	0
ENSDARG00000075883	3	10	13	3	4	6	6	4	2	14	2	2	1	10	6	0	1	7	15	2	1	7	7	1	1	6	5	3	0	4	21	0	0	16	14	5	5	12	5	4	2	11	3	6	0	6	21	1	0
ENSG00000165209	36	7	23	23	26	6	1	9	12	4	9	8	7	6	20	15	5	3	16	8	13	10	2	15	5	3	3	1	10	8	11	12	24	10	19	27	21	10	5	16	16	15	6	13	13	6	11	14	0
ENSG00000253729	147	64	129	89	67	49	16	51	76	79	43	61	41	62	118	96	54	41	134	49	63	45	12	67	22	27	27	20	42	71	169	95	160	95	136	114	77	84	29	80	66	49	36	36	28	43	109	70	0
ENSG00000129932	0	2	3	0	0	4	3	0	0	3	1	0	0	6	7	2	1	8	18	1	2	10	5	1	2	10	6	4	0	5	32	0	1	12	30	5	2	29	13	3	3	9	10	1	0	3	15	1	0
ENSG00000006432	14	24	39	10	5	29	13	9	8	39	11	20	4	24	17	16	4	15	36	6	27	42	11	27	8	18	23	9	8	22	52	15	21	29	82	22	13	39	12	15	16	28	24	8	4	14	27	4	0
ENSG00000107020	9	0	5	3	2	2	0	2	5	3	2	3	3	4	11	4	2	0	7	0	3	0	1	0	1	0	1	0	0	3	4	4	12	3	2	0	1	4	2	3	4	2	1	1	0	1	0	1	0
ENSG00000170537	17	15	20	5	11	21	6	8	10	24	10	7	14	34	15	18	8	6	19	6	10	8	6	9	4	5	11	3	6	20	37	9	14	15	25	10	14	12	4	6	8	8	12	2	3	11	18	7	0
ENSG00000100348	0	2	11	2	5	3	1	3	1	0	5	2	1	5	4	3	2	3	8	0	4	5	1	2	2	0	1	0	0	2	8	2	0	6	6	6	1	8	1	1	2	3	3	2	1	2	13	1	0
ENSG00000168061	1	2	5	1	0	7	3	0	2	6	3	2	0	1	4	0	1	4	14	3	2	16	11	4	4	18	7	4	2	8	31	1	6	11	22	4	4	30	13	7	5	14	5	3	2	2	23	2	0
ENSG00000163348	2	12	11	4	2	4	1	7	2	7	2	8	0	3	13	1	4	3	20	1	17	32	9	25	3	0	2	4	0	5	12	1	3	4	11	8	8	12	3	11	7	25	18	13	1	2	8	3	0
ENSDARG00000057435	9	5	7	3	5	0	1	9	3	7	4	2	1	8	11	8	7	1	15	3	3	5	2	10	1	4	4	7	1	6	18	4	8	8	11	13	10	9	8	9	10	8	12	8	3	3	13	7	1
ENSG00000139641	16	13	37	9	10	15	3	20	7	25	12	16	3	17	18	15	12	13	43	10	26	28	4	22	16	10	15	9	18	30	66	14	26	38	50	33	10	21	8	25	15	27	18	15	6	20	49	15	0
ENSG00000110074	5	13	16	2	3	9	2	5	2	9	9	2	1	12	9	6	3	7	21	4	3	10	7	9	4	5	9	2	7	9	20	5	9	15	19	8	6	14	4	9	14	16	8	9	4	8	24	6	0
ENSG00000147853	9	5	7	2	7	3	1	7	3	3	1	1	0	5	4	9	5	2	6	2	7	4	1	2	2	3	4	1	3	5	12	3	7	6	6	7	1	5	3	6	1	7	6	1	1	4	7	3	0
ENSG00000115966	21	4	8	13	15	14	0	12	9	3	5	21	2	4	10	10	8	3	26	13	23	5	3	20	4	0	1	4	2	2	9	7	17	8	12	14	15	4	3	19	6	3	0	8	9	11	8	11	0
ENSG00000133773	20	4	15	6	5	0	1	2	6	3	5	1	4	0	3	4	17	2	10	3	4	0	3	5	2	1	4	2	1	1	4	3	19	3	7	3	2	3	3	5	1	2	3	3	2	2	4	3	1
ENSG00000075856	33	21	40	8	7	16	2	8	13	16	22	10	2	21	25	13	8	7	38	8	16	16	3	13	7	8	12	6	7	13	31	10	41	20	76	30	22	32	12	37	8	16	12	9	10	12	24	12	0
ENSG00000130511	0	11	7	1	2	7	2	1	2	14	2	5	0	7	26	0	0	8	13	1	9	27	12	14	3	2	3	2	0	5	12	0	2	9	12	1	3	27	6	3	9	30	13	6	0	1	6	3	0
ENSG00000104368	7	17	15	5	5	9	7	4	11	18	10	5	4	12	7	4	3	10	24	7	4	13	6	7	3	7	7	2	1	8	26	2	8	15	19	14	6	21	5	4	9	23	12	2	0	10	15	3	0
ENSDARG00000056517	13	11	8	10	4	8	1	6	2	7	2	6	2	8	5	6	0	3	7	6	3	2	4	4	5	1	1	3	0	2	14	2	8	11	13	13	6	9	3	4	5	4	4	4	6	5	9	2	0
ENSDARG00000044038	11	12	11	10	6	8	5	5	8	8	0	9	5	8	14	6	6	7	20	13	7	6	3	9	3	4	2	3	2	6	6	10	20	9	9	19	11	7	5	13	6	6	1	5	4	3	2	12	1
ENSG00000132964	22	7	17	9	6	8	3	6	8	7	3	3	9	7	13	7	5	10	19	12	12	3	2	16	8	0	4	1	5	1	7	11	17	18	7	15	8	5	0	12	11	6	4	6	2	3	7	9	0
ENSDARG00000058660	30	11	23	22	15	18	2	16	15	15	13	5	4	6	19	9	8	8	34	6	23	9	11	23	6	7	4	5	2	17	24	11	21	20	39	20	19	17	6	22	17	17	11	14	6	9	19	13	1
ENSDARG00000077115	16	5	8	15	8	4	1	12	6	3	2	3	5	5	8	6	4	4	4	4	4	1	0	1	0	2	2	0	3	1	10	4	15	3	10	9	2	0	0	12	10	1	4	4	3	1	10	11	1
ENSG00000198435	0	7	5	0	0	3	3	0	0	3	0	0	0	6	2	0	0	3	10	0	0	1	1	0	0	4	1	0	0	3	10	0	0	4	6	0	0	5	6	1	0	7	1	1	0	2	4	0	0
ENSG00000118507	20	6	16	15	3	3	1	8	7	2	4	7	10	5	9	16	10	2	6	5	3	3	1	5	3	2	0	1	0	3	10	6	22	4	10	15	6	3	1	3	12	2	1	5	7	2	5	2	1
ENSG00000089154	38	46	123	16	20	54	20	35	14	50	35	27	6	88	69	35	10	39	119	15	35	53	15	25	11	24	40	9	17	76	195	41	39	69	130	58	41	114	30	68	26	52	51	17	11	51	115	29	0
ENSXETG00000002523	6	1	4	5	7	1	1	3	4	4	1	5	4	5	3	4	6	3	2	6	3	1	2	2	0	3	2	1	1	2	2	7	5	2	3	9	4	2	1	7	9	2	3	2	2	3	6	4	1
ENSG00000074201	4	1	1	2	6	4	0	4	3	4	2	5	1	2	7	2	2	1	7	5	4	1	2	6	1	1	1	0	2	3	5	2	21	6	11	19	6	3	2	5	8	4	6	1	0	1	6	5	0
ENSG00000165392	76	22	41	42	26	5	9	29	22	15	20	32	8	28	45	50	25	10	35	24	24	11	0	20	9	3	6	6	11	14	24	38	83	23	38	61	21	11	2	34	24	19	9	19	23	8	16	32	1
ENSG00000165821	12	13	32	13	15	24	8	17	7	23	7	19	2	14	15	5	11	19	43	15	35	39	5	31	5	4	12	5	11	15	29	10	23	10	59	13	33	37	4	18	22	28	27	19	7	11	26	4	0
ENSDARG00000087688	16	30	15	16	13	16	11	14	8	17	6	9	3	30	19	7	11	22	28	7	12	19	14	16	3	6	4	1	4	13	38	9	6	22	33	5	16	24	11	12	18	14	14	9	3	18	29	9	0
ENSG00000075131	9	2	7	19	6	2	1	7	13	2	4	5	1	1	6	9	8	3	8	6	8	3	0	8	2	0	0	1	6	1	10	3	20	6	19	17	5	4	1	6	7	1	0	3	3	1	2	8	1
ENSG00000196652	33	11	26	13	11	11	2	12	16	18	17	14	10	12	12	13	21	27	45	25	9	16	2	14	4	8	6	3	5	13	21	12	39	17	44	13	8	6	3	8	15	11	17	6	3	7	24	12	0
ENSG00000198556	22	8	19	7	5	5	3	6	10	4	10	9	3	4	7	10	13	10	19	15	5	3	2	4	4	1	3	1	3	6	5	12	15	4	16	10	2	4	3	4	10	6	5	5	1	6	6	1	0
ENSG00000152359	25	4	12	16	12	8	0	9	19	6	3	12	10	6	16	14	14	6	11	20	14	5	1	9	3	0	2	1	2	1	6	15	33	6	10	18	17	10	1	23	13	3	2	6	5	8	13	18	1
ENSG00000110665	0	1	2	0	0	2	2	0	2	1	5	2	0	2	3	0	2	6	3	2	4	7	1	12	0	0	3	0	1	4	8	4	4	6	3	1	3	9	2	6	13	6	2	3	0	1	4	1	0
ENSMUSG00000096998	1	6	5	2	2	7	5	1	1	12	2	2	0	11	8	4	1	6	7	1	1	4	7	3	3	7	1	2	1	8	8	4	3	7	13	0	1	7	5	5	1	8	4	3	0	9	9	2	0
ENSG00000164252	40	12	23	22	16	6	3	22	13	6	2	19	5	8	8	17	17	6	18	15	12	5	9	14	5	2	9	4	2	7	8	10	51	12	26	39	13	7	2	10	15	10	6	10	11	6	8	11	0
ENSDARG00000075990	14	14	19	13	5	4	4	11	12	14	15	16	4	9	10	14	8	13	15	1	9	4	9	4	2	9	7	3	2	8	30	0	13	22	40	14	12	13	8	12	9	11	10	6	0	10	15	9	1
ENSG00000112339	33	6	23	14	16	5	3	18	7	2	6	13	10	9	15	20	17	5	17	10	8	6	3	13	7	0	4	5	7	7	12	11	35	7	17	33	15	6	3	20	23	11	6	15	12	8	13	21	0
ENSG00000078747	24	15	23	34	36	9	2	9	26	7	6	16	10	11	17	20	21	7	27	9	28	12	3	19	7	2	5	8	6	8	15	15	49	16	17	30	11	8	1	12	27	9	11	20	11	7	10	20	1
ENSG00000185361	0	2	11	0	0	6	2	0	0	6	2	2	0	2	5	0	0	8	6	0	0	3	0	0	0	11	4	1	1	5	26	0	0	9	10	2	1	12	5	2	1	7	2	2	0	2	10	0	0
ENSG00000159314	5	12	25	4	5	24	8	6	1	37	9	4	1	17	8	3	1	19	36	4	13	45	17	16	5	27	22	2	3	13	45	3	2	40	76	6	8	44	26	7	7	32	13	5	0	13	41	4	0
ENSMUSG00000013629	19	33	69	24	33	47	12	29	7	30	6	22	6	56	52	36	14	46	77	17	38	56	11	41	26	29	38	18	25	46	110	21	44	63	110	31	33	87	13	62	28	66	46	35	30	44	102	17	0
ENSG00000204856	12	3	9	5	5	2	2	5	7	5	2	1	3	4	13	3	7	7	10	6	4	3	3	2	1	2	1	3	1	6	9	3	10	3	8	6	6	2	2	6	6	6	4	5	1	1	3	1	0
ENSG00000173614	10	5	16	10	7	3	0	6	4	3	7	5	1	11	4	4	5	6	6	2	3	2	0	5	0	1	4	0	3	5	6	4	14	5	9	8	3	6	0	10	5	2	3	2	1	5	8	6	0
ENSG00000188467	12	7	4	8	16	6	2	8	11	4	3	10	17	12	13	23	8	1	6	2	9	5	0	6	0	1	1	2	12	6	9	14	16	6	3	12	18	6	3	9	16	13	7	6	4	4	5	13	0
ENSG00000171604	6	5	15	4	2	3	3	2	1	18	1	9	0	5	12	2	0	3	11	3	4	7	4	3	1	6	6	1	0	7	17	1	2	7	16	2	11	19	9	11	5	20	1	10	0	0	10	0	0
ENSG00000143545	7	9	16	3	1	2	2	8	1	1	1	4	2	11	5	4	2	1	3	1	0	1	0	1	2	3	3	1	2	3	7	0	1	9	11	5	1	8	0	5	5	6	5	0	1	1	5	0	0
ENSG00000264343	4	4	3	8	10	8	1	5	3	2	1	1	0	0	3	1	3	3	11	5	4	4	0	3	3	1	2	0	0	4	5	2	6	6	9	4	2	6	0	0	7	9	6	5	0	4	5	1	0
ENSG00000078487	29	13	35	11	12	9	2	7	13	13	9	9	6	9	12	9	13	3	26	6	18	12	2	11	4	2	3	2	5	4	18	8	26	13	40	17	13	13	3	9	15	11	16	8	3	7	8	8	0
ENSG00000165272	0	8	5	3	3	9	2	1	0	1	0	0	2	14	7	3	0	7	11	2	2	11	0	2	3	3	3	1	0	7	21	4	1	4	9	2	3	16	3	5	3	22	4	5	0	8	14	4	0
ENSDARG00000037528	2	3	4	8	3	7	3	4	16	4	3	4	2	9	10	10	6	6	11	0	3	4	0	6	3	2	2	6	1	4	8	6	8	8	7	4	6	5	3	8	8	5	4	9	2	2	13	3	0
ENSG00000117394	3	11	13	3	5	12	5	4	0	8	0	4	2	31	17	4	3	3	18	2	3	16	1	3	1	9	9	2	3	13	40	3	4	5	20	2	4	19	3	8	4	27	7	8	0	9	30	5	0
ENSG00000120784	26	6	28	3	4	4	1	18	23	2	6	7	2	2	6	18	16	6	19	28	2	8	1	5	6	0	1	4	4	6	8	15	34	5	16	8	4	7	0	4	10	3	7	10	5	0	9	2	1
ENSG00000204228	3	7	5	1	5	6	1	3	0	3	2	3	1	9	6	3	2	2	11	2	5	2	2	1	4	4	3	1	1	4	11	2	4	7	8	5	12	11	5	6	7	5	13	4	3	9	14	1	1
ENSG00000089775	15	10	5	8	10	5	1	8	6	9	5	9	5	8	7	10	12	13	20	8	9	6	0	7	4	2	1	3	2	4	8	9	17	12	14	8	5	9	0	7	4	3	4	9	2	6	9	7	0
ENSG00000060982	11	5	10	10	9	5	2	10	6	5	2	3	4	5	9	9	3	3	9	4	10	2	2	9	2	4	1	1	3	6	15	9	14	8	15	11	8	9	1	6	19	5	5	4	5	4	14	4	0
ENSDARG00000007531	15	12	11	6	2	3	2	6	6	3	1	2	1	6	5	1	2	6	11	5	3	3	2	5	4	2	6	0	1	1	7	0	5	7	8	5	5	9	4	3	7	6	3	6	1	2	8	4	0
ENSMUSG00000116391	1	3	6	3	1	6	0	1	9	3	3	0	2	1	6	1	2	7	11	3	0	1	1	2	2	4	1	1	2	5	11	3	4	6	11	2	4	10	3	1	1	2	3	1	1	2	6	3	0
ENSG00000180537	7	7	5	2	1	4	3	6	1	6	5	4	2	6	4	2	2	2	5	2	3	4	1	10	1	0	1	0	2	4	16	3	4	6	9	4	1	4	2	0	2	1	3	3	2	10	9	4	1
ENSDARG00000057903	299	12	154	10	23	16	6	36	15	4	10	7	29	50	19	44	18	4	11	6	92	23	8	95	4	0	1	4	6	7	20	18	192	22	147	37	60	33	7	112	12	4	5	14	47	53	44	68	0
ENSG00000011028	8	48	38	10	10	44	18	12	6	64	6	12	3	39	19	5	7	32	83	7	13	48	18	15	7	30	27	8	5	27	84	8	14	60	82	12	11	57	16	9	8	67	33	14	2	23	32	1	0
ENSG00000196365	5	17	59	7	3	21	16	5	7	21	6	0	2	39	24	9	2	17	31	4	4	20	14	10	6	20	19	3	3	17	70	1	11	40	78	9	14	46	19	5	6	47	18	4	1	22	46	8	0
ENSG00000242110	8	6	13	6	5	2	2	6	1	7	4	6	4	9	11	7	1	4	13	2	5	5	6	6	1	10	8	2	2	3	23	7	13	8	15	13	12	7	1	9	11	15	2	8	2	4	10	5	1
ENSG00000020426	16	8	11	7	2	5	1	5	9	1	4	5	4	2	6	5	8	3	13	4	5	4	0	7	2	0	2	0	5	4	10	8	25	4	10	11	3	1	0	9	6	2	2	3	3	1	8	6	1
ENSG00000174007	5	2	11	4	3	2	0	1	2	1	2	4	0	4	7	7	5	1	7	0	4	0	1	2	3	2	1	0	4	0	4	2	9	5	8	8	1	2	0	4	1	1	3	1	1	0	0	3	0
ENSDARG00000029252	32	11	20	6	4	7	2	4	9	4	5	2	3	10	9	4	3	5	16	1	1	4	2	4	7	2	0	2	1	7	16	3	20	12	32	14	0	6	2	13	16	7	2	5	0	7	4	4	1
ENSMUSG00000022817	13	20	24	15	12	16	10	9	6	19	11	13	3	20	11	12	9	15	28	4	8	13	6	12	5	6	14	2	4	26	34	7	14	27	37	16	12	21	5	10	13	20	23	8	3	15	20	5	0
ENSDARG00000003920	12	6	8	7	6	4	0	3	5	4	1	1	3	4	2	6	3	3	9	4	4	2	2	2	1	1	0	1	1	3	5	1	22	13	32	16	4	3	4	3	6	1	2	7	3	6	3	3	1
ENSG00000106617	21	7	20	10	11	12	4	2	8	12	7	7	10	13	13	12	6	9	12	5	8	19	10	10	5	6	3	2	3	6	19	8	15	13	18	12	8	14	7	8	8	10	6	6	9	3	14	10	0
ENSG00000214562	5	9	30	2	8	19	5	8	7	11	13	7	0	4	14	4	11	11	45	5	35	38	9	32	6	3	13	2	6	18	32	14	17	16	40	7	12	33	7	20	17	25	23	8	1	15	23	7	0
ENSDARG00000102421	4	11	5	8	4	5	5	5	6	12	2	4	1	15	8	3	1	14	14	1	3	2	6	16	3	6	0	4	1	7	22	4	6	12	21	13	4	2	6	15	13	6	6	5	0	4	18	1	0
ENSDARG00000038312	9	12	16	3	5	6	6	4	7	5	5	3	3	16	13	3	2	4	12	1	7	4	5	4	3	2	2	1	1	2	25	2	6	11	14	5	0	6	2	7	18	7	5	8	1	3	18	5	0
ENSG00000160305	27	22	43	10	25	51	12	23	18	30	23	17	8	34	30	13	8	31	47	9	23	36	20	32	6	14	25	7	10	31	97	14	22	45	57	28	36	54	15	35	29	32	34	16	5	47	76	21	0
ENSG00000094975	62	9	36	53	35	12	3	34	15	22	13	30	28	12	26	32	28	11	37	16	40	14	6	23	8	8	14	4	13	13	27	33	90	19	45	49	22	21	8	23	27	16	5	16	23	9	18	31	1
ENSG00000117984	4	9	19	2	4	10	4	3	0	9	4	0	0	18	10	5	0	6	17	0	6	14	5	1	0	6	1	1	0	10	30	1	0	18	17	3	2	18	5	3	1	22	11	5	0	12	21	1	0
ENSG00000135315	112	20	50	51	30	5	0	28	30	14	13	25	22	11	34	27	59	6	40	24	12	9	1	14	5	2	4	6	18	15	23	31	129	24	61	57	30	18	2	27	18	7	4	9	18	6	18	24	1
ENSMUSG00000059182	17	5	15	3	4	3	1	3	5	9	3	2	4	3	6	10	4	2	11	2	2	8	1	8	0	2	2	2	2	4	8	4	16	16	16	27	6	7	1	9	10	7	4	4	2	5	6	3	0
ENSG00000111361	12	7	14	1	5	3	1	7	5	1	2	4	4	8	7	6	2	2	7	2	2	1	1	5	1	1	3	0	2	11	13	3	9	9	10	10	9	11	4	5	7	3	2	4	1	12	11	4	1
ENSG00000164151	95	30	57	69	70	33	9	52	44	36	19	57	30	24	31	43	50	17	63	35	51	19	14	59	9	1	6	11	16	22	45	31	119	40	79	76	40	38	9	49	38	28	28	37	27	12	37	37	0
ENSMUSG00000029521	13	8	26	9	7	12	2	10	6	11	4	11	4	12	9	9	4	5	21	8	4	5	4	13	0	4	7	1	7	5	16	13	23	13	19	15	1	6	2	15	9	6	12	6	8	4	14	9	0
ENSG00000023734	18	1	8	7	9	5	5	6	4	1	0	12	3	4	7	11	2	5	6	7	3	1	1	13	3	2	0	0	4	3	5	7	19	4	9	20	11	5	0	14	14	4	2	12	2	2	7	7	0
ENSG00000204991	4	11	30	1	4	15	6	4	4	20	7	7	1	15	16	1	4	9	27	5	10	22	11	9	5	22	27	2	2	20	45	2	9	25	58	7	5	33	17	6	4	23	15	4	1	13	27	1	0
ENSMUSG00000019857	3	7	3	9	5	2	1	2	3	1	3	2	1	4	5	4	3	2	4	1	5	2	4	2	1	0	0	0	1	2	4	3	14	5	5	8	10	0	1	1	3	2	1	2	4	1	7	8	0
ENSMUSG00000032249	8	12	11	4	2	2	2	0	1	3	2	4	2	3	3	3	0	0	3	1	1	3	3	0	3	0	2	0	4	7	9	2	28	13	30	17	1	3	0	1	1	7	4	2	2	2	7	1	1
ENSG00000171443	2	2	10	1	5	3	2	0	0	5	1	1	0	5	2	0	0	11	6	2	6	13	10	8	1	14	9	2	0	6	12	0	3	5	20	3	2	12	4	1	1	11	12	2	2	1	6	2	0
ENSDARG00000056745	10	11	17	6	7	8	2	7	4	10	5	4	2	6	6	6	3	4	20	5	3	6	2	4	4	6	3	2	3	6	19	5	11	14	24	18	11	10	8	11	9	5	5	3	1	9	15	5	0
ENSG00000169567	3	0	6	2	1	0	1	0	0	0	0	1	3	4	4	5	2	2	3	6	2	1	0	4	1	1	3	0	0	1	3	4	4	3	2	7	3	2	0	5	3	3	1	6	0	2	4	3	1
ENSDARG00000008383	15	11	8	7	4	15	2	6	2	7	4	12	5	11	8	8	4	8	7	5	5	5	2	3	2	4	2	4	1	3	7	5	8	14	9	7	6	4	3	9	10	3	5	5	3	5	12	6	1
ENSG00000130021	4	1	12	3	4	3	3	1	1	7	1	0	4	5	9	2	3	4	7	2	2	9	3	3	1	2	3	0	1	4	13	3	7	9	10	6	5	4	7	7	4	3	5	3	1	4	10	2	0
ENSDARG00000101244	24	51	23	34	25	18	12	16	19	44	10	29	6	18	64	11	47	40	68	21	42	26	23	37	9	17	7	8	15	13	35	20	24	33	42	16	22	19	8	27	40	27	19	31	6	10	26	8	1
ENSG00000101945	2	12	19	8	2	10	1	3	3	6	3	2	1	14	6	3	1	7	16	1	5	6	2	4	2	14	13	8	0	14	21	2	5	23	24	5	3	12	2	4	4	15	6	3	2	6	18	1	0
ENSDARG00000070704	26	13	17	9	13	9	4	14	11	12	8	8	2	10	6	7	17	10	26	6	11	5	2	27	7	6	2	7	7	8	15	7	34	19	27	16	16	5	6	9	19	7	10	3	7	10	10	8	0
ENSG00000075089	16	5	7	18	8	2	1	7	6	2	4	5	9	5	10	19	8	0	8	8	5	0	2	10	2	0	3	2	4	5	2	5	29	4	5	21	5	4	0	5	14	3	2	2	5	4	10	12	1
ENSG00000198074	15	6	18	5	2	5	3	3	3	5	3	2	1	10	4	9	3	6	9	3	5	8	1	4	0	1	2	1	0	5	13	5	7	8	18	9	8	14	0	2	4	5	4	2	0	6	14	4	0
ENSG00000170515	20	5	22	8	7	8	1	6	2	5	3	5	2	6	12	8	5	5	15	5	2	6	1	3	2	1	3	2	2	7	9	3	21	11	17	11	8	13	0	12	5	5	7	8	10	6	10	7	0
ENSMUSG00000025925	16	8	14	7	13	3	3	8	13	6	8	7	6	1	12	11	3	5	15	4	5	2	2	1	3	2	1	7	3	3	8	8	22	13	19	13	6	8	8	8	9	5	1	4	5	3	10	5	0
ENSG00000198604	92	15	42	30	31	12	4	25	52	20	18	40	18	20	17	33	48	10	31	21	34	14	4	28	20	6	7	18	20	12	24	38	122	28	48	72	37	12	4	32	28	11	9	13	17	12	22	24	0
ENSDARG00000008224	19	24	23	12	6	7	9	10	7	15	8	1	7	29	18	16	9	11	48	14	4	8	8	12	4	13	1	12	6	16	59	7	25	22	45	28	10	20	9	15	13	9	7	2	1	12	32	7	0
ENSG00000104731	8	8	31	4	7	13	3	6	6	8	7	4	1	5	11	1	4	6	16	6	8	12	6	7	0	6	9	1	0	8	18	3	14	24	38	6	1	18	8	3	10	23	13	10	1	14	16	5	0
ENSG00000165695	11	13	9	8	5	10	5	5	7	5	12	6	2	26	13	8	5	9	26	4	10	19	4	5	0	4	2	4	1	16	36	2	10	18	24	7	4	10	1	10	1	7	11	1	1	14	11	2	0
ENSG00000042753	5	8	8	2	0	3	3	0	1	1	1	0	0	7	4	2	0	3	6	1	0	0	0	0	2	5	2	0	1	2	13	1	3	5	11	4	1	4	0	3	1	3	0	1	0	6	8	1	0
ENSG00000048028	30	13	30	35	20	10	0	18	17	12	9	21	5	12	28	31	24	9	37	14	15	17	3	17	14	6	4	5	14	13	32	27	61	22	42	34	24	22	5	22	11	11	13	7	13	10	19	23	1
ENSMUSG00000031562	7	7	9	4	5	0	2	2	3	5	2	4	1	6	7	5	1	1	4	1	2	2	3	3	1	0	1	0	0	2	5	0	4	6	5	6	4	6	0	4	0	2	5	1	0	2	5	3	0
ENSG00000162545	1	3	5	1	0	2	0	0	0	2	1	0	0	2	2	2	0	0	4	0	0	3	1	2	0	1	3	0	0	0	5	0	1	6	2	3	1	1	0	0	0	8	1	1	0	1	3	2	1
ENSG00000129084	8	2	6	6	4	2	1	5	9	3	2	0	1	2	8	11	7	1	9	8	7	1	0	6	2	0	1	5	2	3	6	6	12	5	6	12	7	4	2	10	3	3	1	9	2	1	3	10	1
ENSG00000175548	14	6	8	9	7	2	0	13	9	3	2	8	6	7	11	17	7	2	9	9	6	5	0	10	1	1	3	1	6	6	13	17	7	5	6	2	10	8	3	8	8	5	2	3	4	7	6	15	1
ENSG00000189067	1	4	2	4	3	5	5	2	0	5	1	4	0	4	5	2	4	4	8	3	9	6	1	15	0	1	0	3	2	4	12	4	3	1	2	1	6	5	3	5	7	1	11	4	1	4	7	2	0
ENSMUSG00000019802	37	8	31	18	21	8	1	4	9	9	9	12	15	10	20	17	13	3	36	7	13	10	2	16	5	1	4	6	6	8	15	15	47	20	29	27	16	6	4	15	17	6	7	4	7	5	12	18	1
ENSG00000084731	7	27	53	6	9	22	3	4	2	19	15	4	2	24	24	7	4	12	41	5	8	14	7	11	5	13	21	4	3	19	42	2	15	24	69	8	7	37	8	11	3	23	13	10	1	10	27	1	0
ENSG00000049759	24	33	23	25	21	19	17	14	24	24	23	9	6	21	25	18	9	15	52	15	31	39	16	29	13	17	20	5	8	15	28	18	48	48	43	27	10	32	8	21	18	36	24	17	7	15	24	7	1
ENSG00000109184	17	7	8	8	8	1	0	7	11	6	5	5	2	2	9	7	6	3	6	3	5	1	1	2	1	1	4	0	5	4	6	5	13	11	10	14	7	4	6	1	8	8	6	3	2	2	6	6	0
ENSG00000148704	7	6	12	3	1	6	4	0	0	7	2	2	0	4	4	0	1	5	10	0	4	6	13	4	4	9	9	0	3	9	17	1	2	9	18	3	5	26	12	10	1	19	9	3	0	4	8	1	0
ENSG00000152620	10	5	6	14	4	3	0	8	8	4	7	10	6	2	5	10	2	4	14	6	8	5	3	2	7	4	11	7	3	3	13	13	20	5	18	13	9	6	10	7	11	15	6	8	7	3	9	11	0
ENSG00000132341	7	7	11	4	3	3	1	4	5	0	2	1	1	4	3	6	1	3	5	3	4	3	1	4	2	2	5	4	1	5	4	3	5	7	6	8	2	9	2	6	5	3	0	6	5	3	7	7	0
ENSG00000034713	4	1	8	0	1	0	0	3	1	2	3	0	0	5	4	4	0	2	5	0	2	1	1	1	1	0	1	0	1	0	2	2	5	4	4	4	0	1	3	1	3	2	0	0	0	2	6	3	0
ENSDARG00000043821	10	4	11	5	11	3	6	4	1	4	6	5	1	2	5	1	0	9	10	5	9	5	1	7	2	3	1	2	1	6	10	10	8	11	11	5	7	6	3	2	6	7	3	5	1	3	4	4	1
ENSG00000168016	92	65	142	41	26	37	15	30	33	42	61	30	22	65	56	58	28	42	104	28	33	39	9	35	16	17	41	10	19	77	133	47	115	93	151	79	57	77	7	56	39	41	38	27	18	43	79	26	1
ENSG00000137806	11	2	12	6	3	3	2	8	5	1	7	7	5	3	7	7	4	3	9	5	8	1	2	6	2	2	3	3	1	2	7	6	11	2	12	20	5	4	1	6	7	5	6	5	1	3	7	5	1
ENSG00000170122	2	8	9	1	3	7	2	1	4	11	6	2	0	8	3	2	4	12	17	2	6	21	17	9	2	16	9	5	3	9	20	5	5	12	19	5	11	23	13	5	4	19	15	1	3	5	3	3	0
ENSG00000145494	4	3	1	1	2	3	2	3	2	4	2	0	3	0	3	2	1	4	6	3	2	6	2	4	0	0	6	3	3	0	9	3	1	1	7	4	2	6	7	3	1	7	5	1	1	2	8	1	0
ENSG00000188542	0	3	4	0	0	1	2	0	0	4	0	0	0	0	4	0	0	2	9	0	2	7	7	2	1	12	1	0	1	6	8	0	2	3	10	0	3	14	11	4	3	9	4	0	2	6	6	0	0
ENSG00000125656	1	6	8	0	2	6	4	0	0	8	2	0	1	17	11	2	2	7	16	0	3	9	6	5	0	6	8	1	0	11	12	2	2	7	13	2	5	16	7	3	2	11	3	4	2	3	9	3	0
ENSDARG00000005651	5	4	5	3	3	4	2	3	2	0	6	3	1	6	5	4	6	1	6	2	3	0	0	3	1	2	0	2	1	2	4	2	5	6	8	11	3	5	1	1	3	3	1	5	1	1	10	5	0
ENSDARG00000102741	3	4	5	0	6	0	1	0	2	1	1	0	0	3	4	3	1	3	8	0	0	2	1	1	2	0	1	0	0	2	2	0	2	7	6	1	1	2	1	0	4	1	0	2	1	1	2	1	0
ENSG00000161265	0	11	6	2	3	2	0	4	0	2	6	2	2	1	4	2	1	8	9	6	1	4	2	2	2	4	10	0	0	5	5	2	5	7	15	3	1	2	0	4	3	4	8	2	0	4	9	1	0
ENSDARG00000060702	8	12	11	12	9	9	2	4	5	8	3	5	4	22	16	12	6	4	9	2	6	5	2	4	1	5	4	7	6	11	20	1	5	5	8	3	6	8	3	7	6	9	5	4	5	8	25	4	0
ENSDARG00000071396	6	8	2	4	8	3	0	6	3	2	1	1	2	1	7	5	1	1	2	1	4	1	3	4	1	1	0	3	2	8	4	3	1	5	6	3	4	6	0	5	15	1	7	9	4	1	3	2	0
ENSG00000204427	4	11	12	8	4	12	7	3	2	12	8	3	0	17	12	3	0	9	25	7	10	15	3	6	6	7	19	1	5	11	36	4	10	15	22	8	10	23	3	10	4	15	11	5	2	9	22	3	0
ENSG00000132254	5	8	19	4	8	7	4	4	3	5	3	3	0	10	6	4	1	5	22	3	4	4	0	6	5	2	7	2	7	8	23	4	13	8	21	9	5	12	0	9	7	11	11	6	1	5	12	0	0
ENSG00000006831	6	4	5	4	7	3	0	1	4	5	2	4	5	12	12	10	5	9	6	11	6	2	0	12	3	2	6	1	3	10	12	4	12	5	11	10	4	11	0	7	10	10	7	6	4	7	6	5	0
ENSG00000115109	32	7	19	26	23	12	2	8	14	8	3	17	3	8	16	19	14	3	16	16	11	9	3	16	10	2	4	4	9	5	19	19	31	14	25	27	18	10	2	19	15	4	8	11	7	8	17	17	0
ENSMUSG00000022401	7	9	20	5	9	7	5	5	8	10	6	4	5	11	17	7	7	7	16	9	11	5	5	18	7	3	5	1	5	13	17	11	15	13	14	14	8	12	2	11	9	11	8	3	3	5	12	11	0
ENSG00000174151	4	0	2	0	5	5	1	1	4	2	4	3	0	10	9	1	0	5	6	2	4	5	2	3	1	3	7	0	2	8	25	4	5	1	6	1	7	9	5	8	5	6	4	4	4	5	6	1	0
ENSG00000005810	188	54	115	115	101	60	10	88	87	66	46	104	66	58	106	95	82	56	104	82	97	39	12	97	36	15	16	19	43	55	93	95	223	66	84	177	108	81	14	123	156	65	44	78	59	51	80	92	0
ENSG00000139946	9	10	11	7	7	7	5	11	4	6	9	5	6	8	5	5	4	9	16	8	5	12	2	8	3	1	6	0	0	10	7	3	8	11	18	7	11	13	0	6	10	11	10	4	1	7	19	2	0
ENSG00000139926	23	12	21	11	4	11	2	7	9	17	5	12	6	16	16	10	9	16	20	10	11	5	0	4	4	8	10	3	2	12	28	11	23	23	20	18	7	9	1	8	7	10	9	3	1	8	10	13	1
ENSG00000038382	80	71	120	35	31	51	31	23	28	94	36	34	19	83	67	46	23	67	154	38	27	65	15	28	20	29	44	11	16	64	135	42	98	110	153	72	39	97	29	38	35	88	46	22	12	51	84	30	0
ENSG00000176105	25	4	12	15	21	2	3	11	12	4	4	7	7	6	15	16	9	4	10	4	18	1	3	11	6	0	2	2	6	1	5	12	36	7	6	18	16	2	1	18	20	5	2	18	7	3	14	7	1
ENSG00000117385	9	18	23	10	5	20	5	9	8	17	4	6	0	14	15	4	8	11	27	9	10	20	6	10	7	19	9	3	4	17	40	14	28	19	42	15	11	39	7	17	12	14	17	6	4	15	28	5	0
ENSG00000117305	8	6	15	6	1	11	1	4	1	3	2	2	3	10	12	5	3	3	9	1	6	3	1	4	2	0	4	0	3	5	12	5	10	8	7	1	9	9	4	13	9	11	5	5	3	10	13	4	0
ENSDARG00000043404	11	6	7	3	9	3	0	4	3	0	0	2	2	2	1	1	10	1	3	1	4	0	1	4	5	1	0	2	4	3	2	0	3	2	2	3	4	1	1	6	2	0	3	4	2	1	3	2	0
ENSG00000158793	4	4	4	2	6	5	2	2	4	4	5	2	3	4	6	4	4	9	11	3	7	5	0	13	4	4	4	2	2	7	21	7	8	9	12	0	11	9	0	11	6	7	6	6	6	2	10	1	1
ENSG00000184743	11	9	25	7	4	9	1	9	4	10	2	4	4	8	14	14	11	6	23	7	9	1	2	8	6	0	1	4	6	8	13	5	20	8	18	22	15	14	0	12	13	8	7	12	3	3	13	16	0
ENSG00000153187	33	25	37	17	12	4	2	9	16	6	6	10	5	5	19	10	11	4	37	9	17	9	6	10	8	5	1	9	6	12	11	11	44	16	44	24	9	20	15	17	33	36	23	20	6	2	10	17	0
ENSG00000181904	10	2	6	5	6	5	0	4	6	8	1	4	3	0	6	1	2	3	4	3	7	2	0	8	1	0	2	2	2	2	1	2	6	2	2	4	3	3	1	8	5	9	3	3	1	3	0	3	0
ENSG00000183530	89	38	70	58	45	41	6	35	39	47	29	53	27	27	43	25	41	25	65	39	51	25	7	52	12	3	9	5	22	17	40	37	125	40	69	63	43	29	2	35	33	25	19	35	33	24	29	27	0
ENSG00000111261	12	7	7	11	15	12	3	15	6	3	4	9	6	10	7	5	8	2	12	6	12	9	1	6	1	1	1	1	7	11	11	9	15	7	6	9	9	6	2	13	4	8	7	3	3	5	7	5	1
ENSDARG00000059866	34	20	33	9	9	9	4	4	37	27	20	14	1	22	16	4	3	11	39	13	3	12	12	2	11	23	10	9	0	8	37	3	25	37	67	19	4	14	12	9	14	21	9	9	0	8	11	3	0
ENSG00000137944	26	5	15	12	12	3	1	9	7	5	1	7	9	11	9	14	9	1	6	5	9	4	0	10	1	1	2	2	5	4	9	12	17	10	9	15	11	3	0	13	12	8	0	3	8	1	10	8	0
ENSG00000130702	13	80	50	18	29	99	43	26	6	117	39	15	0	54	41	9	11	86	202	22	41	148	45	53	19	97	90	27	10	97	239	13	22	128	169	41	46	197	50	46	34	197	88	28	4	63	149	8	0
ENSMUSG00000025580	10	9	13	4	6	13	7	3	7	3	3	2	2	21	16	10	1	2	19	3	3	5	1	3	4	4	12	2	1	8	18	0	9	16	20	12	2	11	6	8	4	10	4	6	0	9	18	3	0
ENSG00000116747	27	4	19	14	17	6	0	12	11	2	2	6	8	5	22	16	9	3	10	10	10	0	1	6	4	3	2	3	8	6	8	9	31	4	11	21	13	4	1	24	10	9	2	10	11	6	5	13	1
ENSDARG00000068894	24	24	18	9	17	12	2	11	13	34	11	23	3	4	14	2	17	15	35	7	10	17	9	22	5	4	6	1	10	10	20	17	17	14	23	14	10	16	1	17	11	10	4	6	10	9	7	6	0
ENSG00000185800	1	10	26	1	11	14	6	6	0	20	4	7	0	11	4	5	4	12	15	1	9	31	20	10	1	20	11	4	1	19	35	1	4	19	39	6	8	32	16	11	3	58	17	11	1	7	23	1	0
ENSG00000137574	36	17	38	24	22	6	0	14	15	15	6	20	11	7	14	21	19	3	17	13	22	1	1	14	2	4	2	3	9	5	11	13	60	27	28	41	15	8	2	19	21	9	6	15	7	1	12	18	1
ENSG00000253719	1	2	3	1	0	0	0	2	0	1	0	0	1	1	1	3	0	1	6	0	1	1	2	3	0	2	1	0	1	1	4	2	4	2	7	4	2	2	1	1	3	2	2	1	1	1	3	0	0
ENSG00000167778	7	7	14	7	1	8	1	6	2	9	6	10	1	13	12	8	2	9	10	7	5	8	2	7	5	4	19	1	1	6	19	2	10	19	26	16	5	10	0	7	8	21	18	3	4	10	21	5	0
ENSMUSG00000004945	5	1	6	1	2	1	1	1	0	3	0	2	1	1	5	2	1	1	0	1	4	2	1	2	2	0	1	0	1	0	4	3	3	2	8	1	3	8	1	4	5	2	4	5	0	1	2	4	0
ENSG00000168488	15	14	29	15	10	16	8	19	5	27	6	14	2	20	22	5	13	22	67	11	36	57	27	54	6	10	17	7	6	11	28	12	18	19	35	14	16	48	9	23	23	34	27	13	5	10	30	9	0
ENSDARG00000077850	1	3	3	5	2	4	0	3	1	2	4	1	4	4	10	1	2	7	8	3	32	9	2	25	1	3	0	1	0	4	8	1	4	8	8	5	7	8	0	11	33	18	6	10	4	3	7	3	1
ENSG00000125755	17	27	67	9	17	29	9	5	2	23	7	6	2	62	35	8	4	14	61	6	14	41	20	14	7	25	20	4	6	35	103	5	14	45	90	17	18	61	14	15	13	29	14	5	3	23	54	2	0
ENSG00000107821	0	4	1	3	5	2	1	4	0	2	5	4	0	8	3	0	1	5	14	1	6	12	9	5	1	7	7	2	3	6	20	2	6	11	17	7	3	10	6	7	2	18	6	3	0	0	15	1	0
ENSDARG00000063726	34	26	56	6	14	19	11	13	18	44	20	25	1	23	11	8	11	14	41	15	29	25	34	59	13	17	18	10	10	20	50	19	25	42	57	18	24	39	26	29	20	16	15	14	5	13	28	6	0
ENSG00000111726	19	3	13	13	1	4	1	3	7	2	2	8	7	4	8	16	8	4	8	7	2	2	6	5	8	3	5	4	7	2	11	5	24	7	10	17	8	12	2	8	10	15	5	7	7	4	11	12	0
ENSG00000165730	40	13	21	31	21	8	3	19	21	20	11	21	11	11	21	21	21	20	48	11	23	19	8	22	8	22	21	4	10	5	39	10	48	17	30	32	12	27	26	19	18	15	18	22	8	11	26	12	1
ENSG00000241837	8	0	10	7	4	6	0	3	2	3	3	3	0	4	6	6	5	0	4	1	2	3	1	4	2	3	2	1	2	4	4	3	7	2	7	1	5	5	0	8	3	3	1	4	5	6	9	4	1
ENSDARG00000039828	6	10	11	12	5	7	4	6	8	6	6	9	7	6	7	6	7	9	22	5	13	5	9	17	0	1	8	1	3	6	18	8	8	11	17	13	11	12	13	12	11	5	6	9	5	8	21	12	1
ENSG00000067445	14	22	49	28	24	75	4	39	11	94	20	76	12	20	14	24	13	4	24	7	22	23	4	23	5	5	7	0	12	18	32	8	19	20	30	19	29	55	2	72	29	84	13	76	4	34	16	7	0
ENSG00000168275	6	1	7	0	2	0	1	2	4	2	2	4	1	1	3	0	4	2	2	1	2	2	1	1	3	4	7	2	1	1	1	2	6	1	7	4	5	5	1	2	3	1	4	1	2	1	3	1	0
ENSXETG00000032677	17	11	19	17	14	2	2	8	9	10	4	9	18	21	13	27	10	4	13	5	9	3	0	6	1	1	8	2	7	13	22	12	19	5	5	6	13	10	1	13	9	5	3	8	8	7	14	9	0
ENSG00000183722	1	0	4	0	1	4	2	6	1	2	3	2	1	5	7	2	0	1	7	1	1	2	0	3	0	1	3	0	0	8	9	2	4	3	3	1	3	8	1	5	6	11	4	5	1	1	9	1	0
ENSG00000132382	21	21	80	7	12	32	16	8	3	42	13	14	3	25	23	4	6	27	93	8	12	37	13	17	6	24	31	7	10	39	107	5	13	42	82	14	21	60	11	16	10	26	20	8	1	18	55	3	1
ENSDARG00000092071	13	7	11	9	7	0	0	8	7	4	2	6	7	6	7	13	5	3	4	11	5	2	1	6	2	1	0	1	4	11	8	5	9	6	11	9	8	1	2	6	11	4	5	11	2	7	10	7	1
ENSDARG00000062834	13	6	9	5	12	6	2	3	3	2	6	7	8	8	10	10	10	6	21	14	11	6	2	15	8	2	6	3	1	6	16	4	17	16	20	14	3	6	1	9	6	4	4	6	6	7	14	12	0
ENSXETG00000012303	12	4	5	6	2	5	2	3	5	5	6	1	6	4	5	8	3	2	6	2	5	0	2	1	3	0	3	1	4	1	10	1	5	3	7	10	3	6	0	3	9	7	6	5	1	5	8	5	0
ENSG00000132879	1	6	4	2	1	1	2	1	2	4	3	0	0	5	1	1	7	9	7	5	6	11	2	4	5	6	9	3	2	8	18	1	4	9	13	4	3	9	0	7	9	5	3	5	3	5	8	2	0
ENSG00000111581	35	7	17	23	23	6	3	23	22	5	6	23	15	10	23	17	16	9	32	17	11	4	1	17	9	5	5	6	11	8	29	25	56	17	31	37	29	10	2	20	18	4	8	7	13	5	12	27	0
ENSG00000168495	14	4	26	4	6	9	1	7	2	2	7	2	1	15	10	0	2	6	12	2	8	10	4	10	8	2	5	4	1	14	19	4	18	18	25	9	3	7	1	7	11	12	9	1	3	3	17	2	1
ENSG00000105171	12	1	16	1	3	3	3	1	1	4	5	3	0	5	3	10	1	3	14	2	3	3	1	2	0	7	4	0	2	7	7	4	5	7	7	3	3	7	4	1	3	2	3	1	0	2	7	1	0
ENSXETG00000007964	42	15	26	36	25	6	1	15	12	20	9	17	19	6	21	32	33	15	44	15	21	10	2	23	10	1	4	9	12	18	27	41	45	17	25	34	33	17	4	40	20	12	15	12	16	11	18	28	0
ENSDARG00000061081	18	18	10	12	15	10	2	14	8	25	8	20	8	8	22	4	15	12	50	9	17	9	11	22	4	3	5	1	1	9	14	5	16	21	30	8	5	4	2	20	9	11	5	7	5	5	12	15	0
ENSG00000117054	18	7	11	12	5	7	0	12	13	0	3	5	4	3	13	21	9	4	11	2	8	1	0	7	4	0	0	6	8	0	3	11	25	3	8	17	14	7	2	27	22	3	6	11	7	3	5	7	1
ENSG00000165733	45	20	87	23	14	12	7	17	20	11	15	23	13	20	34	27	20	18	35	16	27	12	2	15	13	6	13	5	8	20	33	19	80	36	48	60	25	22	5	29	28	17	21	16	7	11	28	18	0
ENSG00000108018	23	26	27	18	20	19	10	21	16	29	15	10	8	28	22	15	21	25	29	9	18	21	11	15	9	5	21	5	7	24	39	12	27	34	34	26	21	23	14	19	25	26	27	13	9	24	37	13	1
ENSDARG00000032704	13	14	6	7	20	7	4	7	11	6	8	11	9	8	14	7	8	7	12	5	12	4	0	11	7	7	1	6	4	13	12	8	15	16	14	13	19	13	6	11	14	9	4	11	3	8	13	12	1
ENSG00000205250	3	9	17	4	7	9	0	5	1	25	0	10	0	12	4	6	1	4	18	1	14	12	4	13	1	1	8	2	4	13	21	4	10	15	24	6	6	10	2	9	5	9	5	7	1	5	15	5	0
ENSG00000168781	22	22	45	18	17	17	5	21	6	30	12	28	7	32	31	21	20	22	69	18	36	22	5	38	17	7	13	20	15	27	54	27	42	25	89	41	12	30	3	31	21	34	25	21	14	30	31	17	0
ENSG00000179403	1	4	4	0	1	12	9	1	1	12	2	3	0	6	5	3	1	9	16	1	11	17	14	3	2	16	12	3	1	11	36	0	2	15	21	3	5	33	15	8	0	25	14	5	0	6	26	1	1
ENSXETG00000025899	3	1	7	3	3	0	0	1	2	1	0	0	0	4	4	3	2	2	2	1	1	0	0	0	0	0	0	0	0	2	0	0	3	5	2	2	2	2	0	4	0	4	0	0	1	0	0	4	0
ENSDARG00000044016	37	33	76	20	10	14	10	11	14	22	16	13	7	39	36	18	10	26	62	11	10	14	11	14	16	21	14	7	6	21	71	4	27	39	93	29	9	29	16	28	20	21	9	14	3	23	36	13	1
ENSG00000006607	25	19	41	3	18	21	8	13	18	27	16	13	8	20	21	11	14	24	40	12	17	24	1	22	6	13	12	5	11	27	51	13	27	27	47	18	18	22	5	18	14	27	16	7	7	15	28	9	0
ENSDARG00000098838	10	9	6	6	4	4	3	4	7	6	3	5	5	6	7	9	5	8	8	4	2	4	2	10	3	4	6	4	4	11	13	4	9	4	13	11	6	6	5	8	13	5	4	7	6	7	15	10	1
ENSG00000072110	8	27	48	16	13	27	9	6	3	8	7	4	2	47	32	11	6	20	48	7	7	13	5	5	7	15	22	3	2	17	60	1	12	46	71	17	9	50	8	13	7	22	11	3	2	12	21	1	1
ENSG00000119899	9	6	7	13	11	3	3	14	7	6	3	3	6	10	10	22	8	5	4	7	8	5	3	9	1	2	2	2	7	6	11	13	9	4	6	10	10	12	2	19	18	9	6	9	8	3	6	14	0
ENSDARG00000014165	7	9	10	1	2	2	1	4	0	4	3	1	0	8	4	2	0	1	5	1	1	3	0	0	1	3	0	0	0	2	16	4	2	3	7	4	4	3	5	5	0	0	2	1	0	6	6	3	1
ENSG00000161203	7	12	31	9	6	10	1	2	0	14	4	7	1	23	13	13	2	3	19	4	7	6	3	3	6	10	7	2	2	7	16	3	12	10	18	8	5	10	2	9	3	15	9	1	1	10	24	3	0
ENSMUSG00000083012	8	2	11	1	3	2	1	2	6	5	4	5	0	2	4	1	2	1	8	6	10	5	1	4	1	0	2	3	5	5	11	4	8	6	7	4	8	8	0	6	9	10	9	5	2	2	7	2	0
ENSG00000171863	8	2	16	5	2	0	2	3	2	5	3	2	2	8	2	4	4	2	6	2	3	3	1	2	1	2	3	3	2	4	6	2	7	4	9	3	2	2	0	6	0	5	1	4	1	6	4	6	1
ENSG00000255112	7	6	12	3	1	4	8	2	2	3	3	3	1	1	14	3	3	3	13	0	0	1	1	0	1	2	1	0	0	4	9	1	8	4	8	7	2	9	8	4	0	6	0	1	0	3	9	2	0
ENSG00000203727	2	3	7	1	0	4	2	0	0	4	2	0	1	7	4	0	0	3	7	0	1	8	9	0	0	9	3	2	1	3	10	2	0	7	9	4	0	9	5	1	0	9	5	0	0	3	5	1	0
ENSG00000170271	6	5	10	3	8	7	1	2	3	2	4	0	4	15	10	2	2	15	8	7	4	6	2	7	1	4	1	1	4	13	12	6	6	6	11	1	1	7	0	4	5	9	4	3	1	5	12	2	0
ENSG00000172115	5	1	13	4	4	1	0	2	0	0	1	0	1	4	4	3	0	2	2	1	1	1	0	2	0	0	1	0	0	3	1	0	3	1	5	2	1	3	0	2	4	4	2	3	0	1	0	2	1
ENSG00000086758	85	65	106	75	98	96	19	94	41	98	39	68	25	94	114	63	57	50	170	49	74	63	6	99	39	41	44	37	46	97	156	76	155	98	202	150	85	109	10	121	59	83	53	46	41	58	88	50	1
ENSDARG00000002385	98	59	77	49	38	30	16	45	52	57	41	61	22	59	73	58	42	47	121	36	33	26	9	42	16	30	18	23	22	76	171	56	80	90	133	69	49	63	15	70	47	33	24	33	19	45	87	50	0
ENSG00000213020	40	5	36	27	11	10	1	17	20	6	9	12	6	4	7	21	20	13	12	41	4	5	0	14	1	2	2	9	1	5	8	19	23	10	31	13	9	2	1	14	16	9	6	9	5	1	6	8	0
ENSG00000144036	29	21	31	13	14	15	4	19	13	12	8	6	11	17	21	19	18	9	30	14	11	4	2	9	10	2	7	6	9	12	28	21	38	23	29	29	12	14	4	11	10	7	4	7	13	4	18	10	0
ENSG00000143374	8	7	14	5	22	7	3	5	9	9	12	6	1	8	5	12	8	14	35	8	12	14	1	12	7	6	23	4	9	15	39	15	24	17	27	17	22	19	2	18	13	11	18	10	2	8	22	6	0
ENSG00000178104	71	47	79	35	29	40	6	37	38	70	32	46	18	28	43	25	61	36	157	32	28	26	4	35	26	24	31	9	33	53	129	58	125	48	168	56	33	51	11	73	28	32	32	16	19	23	45	18	0
ENSG00000122644	13	4	5	5	3	5	0	7	4	1	5	0	4	3	5	6	2	3	7	2	1	0	0	5	0	0	1	0	2	0	7	4	9	3	4	6	2	1	0	2	6	2	2	4	6	4	1	4	0
ENSDARG00000054748	10	14	11	4	5	9	2	1	7	8	6	5	3	4	9	5	7	3	13	4	12	3	1	11	6	3	5	3	5	5	10	6	13	15	21	11	3	9	2	11	5	8	4	5	4	1	4	2	1
ENSDARG00000074556	25	16	24	13	26	13	3	13	17	9	10	11	7	16	12	11	7	12	27	11	18	8	6	10	5	8	5	4	6	11	34	19	29	23	33	32	10	8	4	23	18	19	13	15	7	12	25	16	0
ENSXETG00000020715	8	1	10	3	4	5	0	3	3	4	0	1	1	4	3	3	3	7	7	8	4	4	1	5	0	2	2	1	1	3	5	4	6	3	8	4	5	5	0	10	4	0	1	5	1	1	6	6	1
ENSG00000093144	19	4	5	9	9	3	0	6	8	1	2	7	5	3	12	7	8	1	6	2	5	0	1	3	0	0	1	1	8	2	6	9	16	2	10	6	8	4	2	6	13	6	5	6	3	3	3	7	1
ENSG00000131373	17	11	13	15	9	6	2	10	9	10	7	5	6	19	19	13	15	1	14	8	17	4	1	14	0	4	2	2	6	2	10	11	22	7	13	12	16	12	3	25	13	7	7	14	9	6	19	11	1
ENSG00000203485	5	28	59	1	14	25	8	4	5	44	11	6	0	27	18	4	6	14	60	3	30	69	7	19	7	19	27	5	6	31	108	7	8	45	95	22	21	67	15	17	7	39	19	7	1	22	45	5	1
ENSDARG00000073936	2	9	12	4	0	3	0	4	1	3	0	1	0	5	9	2	0	4	8	3	0	0	0	3	0	4	2	1	0	2	10	5	2	8	14	4	1	4	2	9	6	0	1	2	0	2	2	2	1
ENSDARG00000010515	7	8	7	7	10	2	0	4	6	15	5	9	4	9	10	6	1	10	11	4	14	10	9	14	3	1	3	0	1	5	6	9	8	8	9	12	7	8	5	9	10	11	7	8	1	5	9	3	0
ENSG00000157110	5	10	8	2	4	6	1	5	5	3	0	5	1	3	3	3	2	4	5	3	6	5	4	13	1	2	3	0	4	5	5	7	3	1	13	3	5	6	2	7	1	5	1	2	4	3	2	0	0
ENSG00000120662	17	5	12	13	9	4	1	4	13	2	9	5	6	6	8	16	20	8	22	13	4	3	0	3	7	2	1	4	5	4	11	15	21	8	14	15	11	8	0	5	7	2	4	7	2	5	8	7	1
ENSDARG00000007465	35	20	41	21	20	15	2	29	18	19	6	23	13	20	23	25	18	12	48	10	26	19	2	28	3	8	3	3	8	13	37	22	35	21	52	31	26	20	2	36	25	14	6	20	11	14	31	33	0
ENSG00000100150	22	34	51	21	29	37	13	19	12	42	16	28	9	35	45	17	14	33	66	12	25	31	6	25	20	20	20	9	9	27	55	16	39	47	61	40	30	44	6	20	20	36	23	12	11	24	54	14	0
ENSG00000162517	1	5	6	6	4	5	0	1	0	5	0	4	1	4	10	2	4	2	19	0	9	10	1	13	0	5	5	0	3	3	8	3	0	7	7	4	3	11	0	6	13	10	8	11	1	4	4	0	0
ENSG00000109762	36	16	30	25	11	8	4	7	24	22	15	14	10	16	21	25	26	12	30	10	10	10	10	14	4	6	10	2	8	17	40	18	44	19	38	32	15	38	17	12	12	15	15	8	9	12	22	16	0
ENSG00000051825	53	21	35	51	27	15	6	31	24	13	9	36	18	8	19	24	32	13	36	16	25	5	9	25	9	4	3	8	17	4	15	24	70	17	37	42	17	11	1	23	20	4	7	9	16	11	19	15	0
ENSG00000103707	15	3	10	8	6	2	3	8	7	3	6	5	6	2	8	12	11	4	12	3	11	7	5	8	4	3	4	3	2	8	9	10	11	6	10	6	3	9	4	10	11	7	2	5	7	3	12	9	0
ENSG00000109618	14	5	16	18	10	2	0	9	11	5	5	5	11	4	16	15	3	4	12	10	8	1	1	8	5	3	3	4	5	4	13	14	20	13	10	14	10	5	2	22	8	11	4	9	5	5	15	9	0
ENSG00000186635	8	23	54	7	18	35	10	11	2	35	11	15	3	33	25	9	3	25	55	12	22	50	18	28	7	38	41	9	10	30	95	11	15	47	115	20	19	53	9	33	10	41	34	8	1	22	66	7	0
ENSG00000161533	18	22	20	6	7	17	2	14	3	9	7	10	2	16	20	19	6	12	26	10	11	7	3	11	5	8	6	5	2	14	23	14	20	13	24	15	13	15	3	16	9	15	10	8	7	7	19	7	0
ENSG00000164687	10	3	4	1	7	4	0	6	3	3	0	0	3	3	5	0	0	0	6	1	1	0	0	0	1	1	1	0	1	1	3	0	7	1	5	7	2	2	0	2	4	3	2	2	1	3	4	2	1
ENSDARG00000036155	11	15	11	4	6	6	0	6	5	2	4	7	5	12	16	8	6	3	19	2	5	6	3	9	1	4	1	2	5	3	16	3	6	17	10	12	15	5	5	4	12	12	3	4	2	9	13	2	0
ENSG00000001617	3	22	24	4	19	13	6	6	2	11	6	1	1	14	16	9	3	17	37	4	15	27	9	12	7	29	17	5	1	23	28	9	2	26	35	21	12	37	7	10	4	23	13	11	2	22	27	1	0
ENSG00000170190	2	9	8	3	4	13	4	3	1	19	4	2	2	22	16	0	5	7	15	2	9	9	3	8	1	6	7	2	1	22	39	6	3	7	11	4	9	26	6	8	5	27	8	5	1	9	21	2	0
ENSDARG00000006600	14	11	9	4	2	13	3	7	7	6	6	11	2	10	4	5	2	3	11	1	11	5	9	10	2	7	10	6	0	5	8	1	10	15	20	9	5	8	5	16	21	17	9	6	1	8	6	3	0
ENSG00000130528	4	8	10	3	5	3	3	6	11	23	18	5	0	5	5	2	12	58	19	31	11	12	3	4	5	3	2	3	2	11	10	4	50	24	86	53	5	11	0	10	12	20	17	11	1	20	4	6	0
ENSMUSG00000040297	57	10	38	42	37	11	2	37	13	14	9	34	23	9	25	23	23	8	31	14	28	10	9	26	4	4	6	5	10	13	19	23	76	17	51	51	16	14	1	23	25	9	5	15	18	13	27	31	1
ENSG00000120158	10	10	13	2	5	11	2	1	2	8	5	3	6	5	9	12	5	3	9	2	4	5	3	8	5	2	5	4	5	11	14	8	12	7	4	10	6	4	5	3	13	10	7	7	3	6	8	8	0
ENSG00000204370	2	1	3	1	0	1	0	4	1	2	2	2	1	3	3	0	1	6	3	4	2	0	2	3	3	0	0	0	1	5	6	8	1	3	1	2	5	6	2	10	3	4	3	3	0	2	3	8	0
ENSG00000128594	3	33	19	8	14	26	7	10	0	11	4	2	4	18	17	13	2	17	20	8	3	18	5	10	4	7	11	2	3	24	30	7	9	19	25	2	15	22	2	9	1	11	13	5	6	12	25	3	0
ENSG00000130939	28	25	34	21	16	25	13	16	19	34	7	26	12	19	37	26	11	13	60	11	25	36	9	24	9	14	17	10	9	32	45	22	45	27	41	37	26	26	8	28	15	17	7	8	11	15	27	15	1
ENSG00000147118	46	9	26	13	14	14	5	21	17	5	6	7	11	4	7	13	11	8	24	33	6	10	1	8	4	0	1	1	3	11	7	7	32	6	27	11	11	7	0	5	28	5	5	4	7	4	7	4	0
ENSG00000119705	4	1	2	3	1	1	0	3	7	0	1	2	1	1	1	3	1	2	9	2	2	2	2	2	0	1	3	1	1	0	2	1	5	2	2	1	4	2	9	2	3	3	0	3	1	1	1	2	1
ENSG00000147180	39	5	27	15	24	9	1	19	14	7	15	13	13	8	19	20	17	15	14	37	10	3	1	15	6	1	2	1	2	5	4	16	40	17	26	48	14	4	3	15	23	6	5	17	9	12	10	31	1
ENSG00000162430	3	11	16	5	3	15	3	9	0	20	2	6	2	20	14	1	2	13	22	2	4	28	10	10	3	11	12	2	2	20	38	4	7	14	41	6	1	35	7	7	4	16	9	2	0	9	17	0	0
ENSG00000153046	19	19	30	9	17	11	3	6	11	23	18	5	5	9	15	10	7	7	23	0	8	13	3	9	2	3	3	2	4	7	12	4	13	19	25	9	14	17	4	11	9	13	9	5	3	7	21	11	0
ENSG00000070423	3	10	1	2	6	5	8	2	2	11	2	0	0	14	2	0	0	10	14	2	3	17	8	6	2	3	10	1	0	8	11	1	5	12	17	4	1	12	3	3	4	13	5	3	1	7	6	0	0
ENSDARG00000033126	13	4	15	0	1	0	0	1	5	2	2	2	1	2	6	2	4	1	4	1	4	4	2	1	3	5	1	1	1	1	3	1	10	3	16	7	5	3	0	9	2	1	2	2	0	0	5	0	0
ENSDARG00000058041	6	7	8	3	1	3	1	1	4	2	2	0	1	0	3	2	3	1	3	4	2	6	2	3	1	3	1	1	1	0	6	1	7	3	12	3	0	0	1	8	3	2	1	2	2	3	5	1	1
ENSG00000185829	11	3	5	1	5	3	0	2	3	8	1	5	3	3	3	2	1	3	4	4	4	2	1	4	0	0	1	0	1	5	5	3	3	2	2	2	1	4	0	3	6	4	3	6	3	2	5	1	0
ENSG00000135269	20	5	24	13	2	7	1	2	5	9	3	1	4	3	16	6	7	8	13	6	7	8	0	6	2	1	2	1	4	4	11	2	16	12	18	8	10	8	0	9	9	7	6	2	3	6	13	5	0
ENSG00000102897	9	1	1	2	5	2	3	0	2	2	5	0	2	1	3	6	2	0	4	3	5	0	0	2	3	1	2	0	2	4	4	5	7	3	1	2	1	2	2	0	2	3	1	0	1	1	0	1	1
ENSG00000172469	18	11	13	21	6	7	2	14	8	5	2	12	7	7	9	16	8	3	4	12	13	3	1	14	3	5	4	2	8	1	9	11	19	5	2	19	5	8	0	7	10	5	4	6	5	3	3	4	1
ENSG00000146242	3	15	5	9	3	8	2	0	3	11	4	5	2	4	7	4	3	9	7	4	2	16	8	3	1	11	8	2	3	18	37	5	8	16	12	5	5	20	11	5	0	12	7	2	2	8	14	4	0
ENSMUSG00000029012	13	7	17	11	8	6	0	14	9	5	4	6	6	7	7	12	8	5	8	12	10	2	2	5	1	1	2	2	6	8	13	14	16	9	10	11	9	5	3	6	8	0	5	3	2	3	11	8	0
ENSG00000167522	130	44	193	16	19	36	32	14	27	65	59	19	6	40	31	10	6	48	84	12	35	89	43	46	16	22	32	9	11	41	98	14	81	171	203	44	27	113	37	34	17	56	49	12	5	33	57	15	0
ENSMUSG00000029390	3	3	7	4	7	3	2	2	4	4	2	0	2	7	11	3	1	4	3	1	2	1	0	0	0	0	4	0	2	2	9	2	7	7	13	2	3	9	4	3	5	5	3	0	2	5	5	4	1
ENSG00000177731	11	49	74	12	9	30	11	8	1	35	9	6	2	32	26	8	4	19	56	7	10	26	12	11	4	27	24	7	7	40	103	4	20	53	90	17	16	46	8	15	4	37	18	9	3	15	50	4	1
ENSMUSG00000023104	8	7	15	9	3	10	2	4	3	5	6	3	2	16	11	7	0	7	14	0	6	9	2	1	3	3	1	0	1	9	17	2	12	13	14	4	4	13	4	9	5	12	2	2	1	9	12	2	0
ENSG00000151694	34	19	28	23	15	7	4	15	16	17	8	12	9	15	15	11	7	8	26	12	14	11	7	14	4	6	1	4	8	7	14	9	32	28	26	37	12	8	4	14	13	12	9	11	9	8	18	20	1
ENSG00000205758	15	2	11	6	12	0	2	1	8	6	0	3	5	3	6	9	9	2	8	10	6	3	0	7	1	0	1	1	4	2	8	12	22	2	4	21	9	3	0	10	15	3	2	4	10	2	7	17	1
ENSDARG00000018329	20	20	36	20	19	25	7	11	12	14	12	17	10	30	39	28	11	16	20	21	25	18	9	12	11	8	12	7	2	21	46	14	23	26	37	28	21	22	1	22	12	22	19	15	10	21	33	13	0
ENSDARG00000026682	11	3	6	5	4	5	3	5	3	8	1	8	4	17	6	12	2	1	2	5	4	1	0	5	2	2	1	1	4	10	14	6	6	3	6	9	15	5	5	10	8	11	4	7	4	13	6	4	0
ENSG00000119048	5	4	1	7	3	1	0	2	1	3	3	3	3	3	4	2	2	0	6	1	9	0	2	3	2	0	3	0	1	1	2	2	10	1	2	7	4	3	0	1	1	1	1	3	2	1	2	4	1
ENSG00000188559	40	29	59	49	40	30	14	23	27	41	20	24	27	39	36	36	29	23	57	22	36	21	7	34	19	11	6	6	17	37	57	33	68	37	66	54	38	31	7	33	31	20	23	18	19	22	54	32	1
ENSG00000143772	19	14	31	6	7	20	12	8	7	38	25	13	2	18	24	6	5	7	39	4	16	40	13	21	3	11	21	5	4	13	41	4	13	31	58	11	10	36	6	14	16	38	35	6	3	7	32	5	0
ENSDARG00000003197	5	11	8	5	7	4	2	4	8	8	3	3	1	6	7	7	4	5	10	8	4	5	1	3	2	4	2	4	1	4	19	5	4	7	7	8	4	8	0	7	5	7	4	6	2	4	10	6	1
ENSDARG00000015657	13	8	3	4	1	5	3	3	2	3	2	1	2	7	4	0	0	4	5	3	2	3	10	3	1	7	6	3	0	5	11	2	7	8	10	3	1	1	9	5	1	7	3	1	0	6	12	4	0
ENSG00000148834	9	3	14	7	1	3	2	3	1	6	4	2	0	10	7	2	2	1	4	1	4	5	5	2	0	1	1	2	4	3	12	1	10	5	14	4	3	6	1	3	3	3	5	4	2	4	2	2	0
ENSG00000141738	5	10	18	4	3	12	3	5	1	15	8	8	1	8	8	4	2	15	24	8	9	18	5	11	4	17	11	3	1	19	30	7	7	9	28	12	8	18	0	7	5	18	12	6	4	6	21	1	0
ENSG00000220205	2	4	5	0	1	3	1	1	1	2	3	1	1	8	4	1	0	0	7	0	1	3	1	3	1	1	0	1	0	5	4	0	1	6	4	2	4	7	1	4	1	0	2	2	0	1	6	1	1
ENSG00000204209	12	14	23	11	9	15	2	5	6	14	9	8	4	17	9	3	9	10	25	4	15	19	0	22	5	6	19	7	4	21	24	5	32	18	56	29	15	25	3	13	10	15	11	6	1	8	15	4	0
ENSG00000198060	11	2	2	6	7	0	0	5	9	0	2	5	7	4	8	8	7	2	8	2	7	0	1	8	3	4	0	0	4	0	6	5	8	3	3	9	9	7	1	9	8	2	1	6	1	5	8	11	1
ENSG00000152904	19	4	5	10	6	5	0	5	3	2	3	4	2	5	5	10	5	4	11	5	5	2	1	3	1	2	0	3	6	5	4	12	20	2	7	14	4	5	0	4	5	3	2	5	5	3	7	1	1
ENSG00000178222	9	3	9	2	7	6	2	0	8	3	8	5	6	3	6	6	8	7	6	2	7	5	3	8	1	1	0	1	3	6	7	4	11	6	5	3	3	6	2	6	4	3	3	2	1	3	6	4	0
ENSG00000001036	14	9	11	11	11	9	1	4	1	6	6	3	3	5	7	13	6	2	11	11	9	9	9	5	2	2	3	3	6	4	18	10	17	9	14	11	4	12	2	5	13	11	5	5	5	6	8	5	1
ENSDARG00000078095	10	6	4	3	11	5	11	5	2	10	2	4	1	9	8	0	7	5	13	7	8	2	3	5	0	6	5	3	5	5	13	4	7	7	8	6	10	2	4	8	1	3	1	1	2	2	20	6	0
ENSG00000108518	5	4	5	2	1	5	3	2	0	2	0	1	0	5	5	0	0	2	4	0	1	3	0	0	0	0	3	2	1	1	6	3	3	7	1	2	0	7	2	1	0	4	7	5	0	8	4	1	0
ENSG00000095002	38	15	28	30	14	14	3	19	19	5	5	11	15	10	24	25	15	5	45	8	11	4	4	13	7	2	4	6	4	15	18	21	45	17	24	33	27	15	5	22	26	14	10	10	13	8	20	24	0
ENSG00000178904	16	17	18	16	23	13	3	7	19	7	10	8	19	9	22	21	9	8	13	7	15	2	2	7	4	2	5	0	7	16	38	23	23	10	14	14	15	12	5	6	14	9	3	5	4	6	13	12	0
ENSG00000089195	34	8	11	8	10	5	2	10	8	5	6	12	3	4	14	14	7	5	17	6	9	5	2	10	5	2	3	4	4	6	15	6	28	14	19	12	14	8	1	8	16	11	5	6	3	4	10	7	1
ENSDARG00000057830	60	23	38	40	33	17	11	21	25	18	10	20	17	28	34	36	26	12	41	17	31	7	3	23	1	7	5	6	9	23	38	28	46	41	54	69	22	13	1	20	30	26	10	18	11	25	36	24	0
ENSG00000107862	32	34	61	27	42	38	4	25	7	39	11	25	9	48	52	29	18	28	53	26	38	43	2	38	21	20	24	10	31	58	87	19	43	48	101	51	25	66	6	30	16	43	23	19	12	22	56	16	1
ENSG00000173540	0	6	15	4	3	2	4	2	0	7	3	2	1	15	12	8	2	6	17	3	4	8	2	10	1	6	9	3	4	8	25	1	4	11	24	4	6	11	3	3	3	17	9	5	2	4	32	1	0
ENSG00000132294	29	12	20	20	14	10	1	12	17	6	7	15	19	10	26	33	13	6	20	19	18	3	3	18	10	4	3	9	8	9	25	18	46	15	18	32	25	7	2	21	14	3	10	9	13	10	15	24	0
ENSG00000151692	9	3	10	0	4	11	0	3	2	2	1	2	2	6	9	4	4	5	13	1	3	9	5	3	1	1	5	1	3	7	13	3	8	9	11	6	4	8	3	5	3	6	4	1	1	1	9	3	0
ENSDARG00000061173	25	31	30	9	15	12	9	10	11	10	3	11	4	24	17	13	16	4	20	8	10	11	4	14	3	6	4	6	2	5	17	5	17	34	19	28	19	11	2	16	16	22	9	20	3	18	25	15	1
ENSG00000151623	31	23	22	29	15	13	6	15	13	37	7	18	5	16	25	20	20	11	28	9	26	13	7	29	9	2	4	2	11	11	22	10	30	14	25	20	14	10	2	20	22	17	13	13	14	13	21	17	0
ENSG00000138036	23	3	13	10	7	5	2	3	8	3	2	7	7	8	8	12	3	3	8	5	7	3	3	9	1	0	1	1	3	6	7	6	20	8	5	16	8	2	1	7	14	2	2	4	3	2	4	8	0
ENSDARG00000092659	8	5	7	3	0	2	1	0	2	1	2	2	3	6	8	2	1	1	7	1	0	2	1	0	0	1	1	0	0	1	11	0	2	12	11	7	2	2	0	1	7	4	2	1	0	2	9	3	0
ENSG00000159596	6	2	9	1	5	2	0	8	6	6	2	6	7	5	8	2	4	1	6	3	13	5	0	3	0	1	0	0	6	3	5	10	5	2	0	1	6	7	1	6	5	0	1	5	6	3	1	2	1
ENSMUSG00000006442	6	7	9	1	2	6	0	2	0	9	2	1	1	11	10	3	3	8	16	0	2	10	3	4	2	1	6	2	1	9	16	1	3	9	18	8	1	12	1	1	1	16	2	2	1	7	12	2	0
ENSG00000141480	10	10	23	3	6	18	0	1	2	6	5	0	2	7	5	3	3	10	12	2	5	19	3	7	3	5	9	1	1	13	23	4	5	22	16	14	0	15	0	7	2	10	11	2	5	9	27	1	0
ENSG00000100554	11	2	16	6	4	2	0	9	4	1	4	1	4	7	6	7	4	0	5	3	1	2	0	1	7	0	1	3	6	1	6	4	17	5	12	5	6	6	2	10	3	2	1	5	3	2	5	3	1
ENSG00000076382	32	16	34	18	29	26	3	24	13	26	13	19	10	10	29	14	29	10	73	18	20	11	1	19	5	7	12	8	21	24	65	26	60	26	79	25	30	23	2	20	10	14	6	4	12	12	26	12	1
ENSG00000144909	24	10	22	20	24	10	2	18	16	16	7	16	9	9	17	12	8	7	24	23	14	3	2	16	3	2	3	5	5	5	14	13	35	13	26	14	17	8	3	15	23	14	6	6	8	11	16	13	0
ENSG00000204524	20	8	27	9	11	15	1	14	6	9	11	12	1	13	11	10	10	27	20	11	7	12	2	8	5	6	6	1	4	10	10	5	23	8	35	13	4	9	3	8	22	5	19	5	2	8	12	2	0
ENSG00000148143	79	61	97	59	26	49	18	39	27	52	32	21	21	52	59	22	28	88	96	35	67	61	19	32	19	17	22	12	13	35	59	20	83	59	109	53	32	50	4	54	19	35	27	23	14	31	56	30	0
ENSG00000139990	16	32	19	19	14	19	2	16	7	27	12	19	3	14	14	15	8	17	23	13	18	23	2	18	11	16	16	4	5	24	30	3	26	38	42	26	12	28	0	10	20	25	15	7	7	11	19	7	0
ENSG00000138764	19	8	5	6	2	2	1	11	4	4	4	9	6	3	4	9	5	4	3	6	6	1	1	6	2	1	2	0	3	6	9	6	23	5	13	9	4	6	0	9	4	0	5	2	1	5	4	8	0
ENSG00000118557	42	20	82	16	15	18	4	6	12	18	14	6	5	16	30	8	29	22	78	7	0	5	2	5	5	2	8	2	11	29	58	15	41	29	97	20	13	30	3	14	4	8	9	6	2	9	16	3	1
ENSMUSG00000022947	8	7	7	3	5	4	4	5	3	4	6	1	1	7	5	2	2	2	10	2	5	2	2	3	1	5	5	3	1	4	17	5	8	17	10	5	0	8	10	4	2	7	7	2	1	6	15	2	0
ENSG00000129625	7	4	10	2	0	5	0	3	0	4	3	2	2	7	6	2	0	2	2	0	1	2	1	2	0	1	1	1	0	4	12	3	6	5	6	4	1	9	2	5	3	3	1	4	1	2	7	0	1
ENSMUSG00000027305	10	3	9	6	3	1	1	8	9	2	8	9	6	4	8	9	7	3	9	5	9	2	0	8	3	1	2	4	0	3	8	3	14	8	6	15	5	5	0	5	10	5	3	4	4	4	6	6	0
ENSDARG00000105468	5	2	14	1	2	6	0	3	1	2	2	0	1	6	3	0	0	2	2	1	1	2	0	2	0	2	0	3	0	1	4	0	2	2	5	0	1	5	3	4	3	4	0	2	0	3	4	1	1
ENSG00000205639	2	2	11	1	8	13	3	10	2	13	6	4	2	13	10	4	1	9	15	2	11	17	7	5	3	2	8	1	4	13	35	5	0	8	13	2	8	31	9	11	3	14	19	2	3	14	26	4	1
ENSG00000197580	18	10	20	21	12	5	2	11	4	6	7	7	5	11	12	13	3	2	16	16	10	4	2	17	7	1	8	1	7	7	13	7	21	7	12	19	10	11	1	10	14	11	15	6	2	7	20	15	0
ENSDARG00000097819	117	45	86	73	67	15	11	38	34	26	7	35	28	19	37	52	85	33	58	30	56	18	12	65	9	7	9	12	9	19	29	36	123	46	93	57	57	18	10	51	41	19	23	23	31	25	50	59	0
ENSMUSG00000019868	7	4	11	9	6	5	2	7	3	5	3	5	5	3	6	3	3	3	15	6	10	3	3	9	2	1	1	2	1	3	9	2	13	6	7	11	9	8	3	15	3	7	3	4	1	3	7	6	0
ENSDARG00000011312	17	15	19	4	9	4	8	8	8	5	4	5	6	13	23	12	13	4	16	7	7	6	4	7	2	4	1	3	2	8	17	7	22	14	24	22	5	9	3	11	10	9	3	4	3	3	13	7	1
ENSG00000243156	40	33	95	18	20	41	10	18	20	49	35	19	12	36	37	12	14	24	75	13	31	68	26	33	13	25	42	9	16	40	93	16	51	67	179	37	22	87	14	32	18	44	30	15	5	22	57	8	0
ENSG00000119596	54	14	48	31	26	11	2	30	69	26	30	29	16	10	70	22	44	20	100	31	134	53	30	117	34	7	21	16	18	18	24	22	94	42	70	99	41	20	7	37	43	31	38	31	19	14	25	26	0
ENSG00000172339	5	2	4	3	1	5	2	2	3	3	2	3	4	6	6	8	0	3	3	3	3	4	1	3	4	0	2	2	5	5	5	5	5	3	3	5	1	4	2	6	5	0	5	1	4	2	8	10	0
ENSG00000130921	13	4	11	2	2	5	1	1	3	2	1	2	2	3	2	0	2	4	5	2	4	1	2	3	2	0	2	0	3	2	6	3	9	1	5	3	4	0	3	2	3	3	1	3	2	3	4	4	0
ENSG00000179387	8	4	18	10	6	1	1	4	3	2	4	6	7	3	12	7	1	3	11	7	4	2	0	2	3	0	0	1	4	2	4	10	17	3	5	10	3	1	1	5	2	2	4	5	5	1	3	5	1
ENSDARG00000068893	8	4	8	3	4	4	2	1	2	2	0	1	3	5	6	8	2	6	8	0	2	2	3	1	1	0	1	0	0	1	8	4	4	9	7	9	8	1	1	3	7	4	0	1	0	4	7	4	1
ENSDARG00000076473	17	11	27	15	18	13	5	16	11	25	11	22	5	20	17	4	8	11	39	13	10	15	3	19	12	8	12	10	6	15	60	8	21	29	70	26	13	18	11	20	23	15	7	12	3	11	27	12	0
ENSG00000155111	16	7	20	9	9	8	1	1	9	10	4	4	8	2	11	11	6	12	32	8	16	8	0	13	2	2	7	2	4	4	8	11	16	10	10	21	17	8	5	6	7	6	10	9	4	5	9	3	0
ENSG00000126461	10	7	73	2	6	40	15	11	5	44	13	8	0	22	8	1	2	12	31	2	30	77	35	32	9	48	46	7	1	13	49	6	23	57	88	18	11	68	23	20	9	49	38	18	0	17	26	3	0
ENSG00000182768	10	3	9	4	4	5	1	4	6	9	7	4	2	3	4	3	3	5	11	3	8	6	3	4	4	2	6	0	1	3	12	3	6	6	21	6	4	6	5	4	3	10	6	4	2	3	6	5	0
ENSG00000103194	25	14	19	18	17	15	7	16	6	13	7	16	9	13	9	16	12	7	26	6	13	21	7	24	7	6	4	2	5	10	22	12	36	17	23	24	14	11	3	16	15	20	11	17	3	17	21	18	1
ENSG00000162777	10	4	22	7	2	11	0	5	4	8	5	2	3	20	8	3	9	6	20	5	5	12	2	11	4	5	6	1	2	12	15	12	18	7	23	8	7	8	2	9	5	11	8	4	2	8	13	6	1
ENSDARG00000063068	276	171	297	95	152	119	62	93	162	202	87	146	48	165	195	102	174	130	620	84	45	34	31	44	59	89	69	55	85	204	558	139	261	262	677	211	96	194	64	208	108	77	43	60	43	118	247	83	0
ENSDARG00000053026	21	31	29	11	23	14	3	8	25	21	15	15	4	31	20	10	18	19	46	10	10	16	9	15	14	18	11	11	3	19	44	8	18	36	49	14	14	17	7	15	14	10	4	9	4	8	21	7	0
ENSG00000136810	3	1	9	2	1	1	1	1	0	1	0	0	1	2	3	1	1	0	4	1	1	0	0	2	0	0	0	0	0	1	0	3	8	3	2	4	1	4	0	3	2	0	1	2	3	2	4	2	1
ENSDARG00000104559	20	22	20	16	8	17	4	16	3	9	10	8	6	23	26	17	9	17	19	6	9	6	4	9	9	10	5	3	7	21	31	6	19	24	22	13	9	17	4	19	15	9	4	13	5	21	26	7	0
ENSDARG00000058679	26	13	28	9	9	3	0	7	19	19	13	14	6	5	13	8	14	11	25	11	18	8	3	13	4	1	5	2	2	6	9	7	28	16	32	13	11	7	3	7	9	7	7	4	7	4	9	10	0
ENSXETG00000006809	34	9	17	22	24	2	1	16	18	5	7	15	11	4	11	21	15	7	13	12	8	3	0	11	4	1	0	4	5	2	9	22	32	10	21	30	21	6	1	11	19	3	5	8	14	4	14	20	0
ENSG00000077238	10	17	21	9	8	23	3	4	3	32	11	17	2	13	13	8	2	14	33	7	25	32	8	24	3	7	3	0	2	18	44	8	13	19	53	10	13	25	4	12	10	21	19	8	4	21	22	4	0
ENSG00000168026	31	26	74	19	8	20	1	10	17	29	14	8	7	40	37	28	13	26	57	18	18	19	1	9	5	9	9	4	11	31	87	14	40	40	73	15	20	54	10	28	10	26	14	5	5	21	40	7	0
ENSDARG00000074064	5	4	3	2	2	9	1	2	9	12	5	2	2	7	5	2	5	7	7	3	7	5	3	2	6	7	3	3	4	12	15	5	5	12	15	6	6	2	4	7	7	7	2	4	2	2	8	2	0
ENSG00000160185	16	14	17	5	3	14	18	5	13	21	11	9	1	18	10	6	6	13	23	5	11	16	5	9	3	6	6	1	6	18	36	5	20	21	21	9	15	25	9	5	4	15	13	4	0	6	23	3	0
ENSG00000111145	10	11	18	5	3	9	5	2	4	13	4	6	1	15	5	2	1	7	9	4	14	13	8	4	2	2	2	0	0	11	29	6	9	9	13	5	3	19	6	5	3	8	2	1	1	4	11	1	0
ENSMUSG00000020532	50	63	61	42	44	31	7	27	28	34	26	20	15	79	75	51	25	35	78	26	39	27	5	40	25	18	33	14	21	33	75	42	88	55	75	74	45	33	5	67	41	51	28	24	36	41	70	42	0
ENSMUSG00000098377	4	12	10	4	5	11	2	2	3	6	2	4	1	8	5	3	2	3	8	0	5	2	1	5	0	2	3	3	4	8	13	3	6	11	14	5	11	5	0	2	5	8	6	2	1	6	5	3	0
ENSG00000108622	3	7	8	2	4	11	3	3	1	5	6	0	1	7	6	2	2	7	12	2	4	5	2	4	1	3	2	1	1	6	17	0	2	6	14	3	1	6	2	6	1	6	4	4	2	8	15	1	0
ENSG00000162695	7	4	3	7	4	1	0	6	8	6	3	5	8	7	7	14	4	6	12	21	2	4	1	6	0	0	1	0	6	4	10	7	9	5	2	13	8	5	1	13	13	10	3	6	7	3	4	12	0
ENSG00000144857	12	19	23	16	14	39	8	10	6	28	15	18	2	37	26	10	7	18	52	6	32	47	9	24	5	16	17	6	7	26	38	8	15	34	46	10	9	38	8	21	21	35	28	8	5	28	49	4	0
ENSDARG00000040650	16	14	15	9	10	7	1	4	9	14	8	7	5	13	16	3	13	6	16	5	6	4	2	10	7	4	2	2	7	10	20	8	20	17	15	14	12	17	5	10	8	2	5	2	6	9	10	6	0
ENSG00000158467	13	12	28	10	13	9	1	10	5	12	6	4	4	12	16	11	10	9	17	3	5	14	4	11	5	5	4	5	3	5	22	7	14	18	24	15	4	27	8	22	17	13	8	6	5	9	23	9	1
ENSG00000272899	3	4	12	0	0	4	2	1	0	2	1	0	1	3	6	1	1	2	6	0	6	10	1	4	4	6	3	0	0	6	11	1	6	4	4	1	2	8	2	2	0	3	3	0	1	2	3	0	0
ENSG00000143578	4	4	13	5	5	9	1	5	4	4	10	10	0	12	7	4	6	6	17	3	10	14	1	9	1	2	4	3	3	7	27	6	8	8	26	12	10	7	1	7	7	8	10	1	6	6	7	4	0
ENSDARG00000058801	125	47	89	79	64	28	7	61	58	55	44	71	24	49	60	65	60	19	97	46	70	26	16	50	16	17	21	22	19	39	52	58	94	62	100	112	47	33	16	53	50	38	23	33	21	40	61	62	0
ENSG00000153485	2	2	2	2	6	1	2	1	5	1	1	3	1	4	6	5	3	5	5	0	3	3	0	4	0	1	1	1	2	1	5	2	4	2	4	2	6	3	0	4	7	1	0	0	1	1	4	3	1
ENSDARG00000053558	24	12	24	11	9	8	8	7	7	13	13	5	8	7	18	25	14	7	22	5	14	9	5	15	6	3	7	4	4	8	21	4	19	16	29	14	10	13	2	11	12	8	8	5	3	4	11	8	1
ENSXETG00000021409	1	3	4	1	1	0	1	3	1	1	0	1	0	1	4	1	1	3	3	2	1	2	1	0	1	0	1	1	0	1	6	0	1	4	4	3	1	1	1	2	0	3	1	0	1	0	2	0	1
ENSDARG00000068926	14	10	13	7	10	8	5	7	8	12	16	7	0	10	14	6	6	12	32	13	15	7	4	11	4	9	3	3	2	15	28	12	16	24	40	18	7	11	2	18	10	13	1	6	1	5	12	5	0
ENSDARG00000079059	9	5	6	3	10	1	3	4	3	6	3	2	3	3	7	6	3	3	12	3	6	4	2	6	1	2	0	2	1	5	24	3	7	18	32	4	8	7	6	4	8	8	4	2	1	6	8	5	0
ENSG00000047849	111	29	122	49	73	36	7	54	24	37	23	35	30	20	56	30	34	12	50	21	83	56	9	73	4	5	7	0	20	25	44	22	116	44	87	75	65	66	5	53	52	25	35	35	34	30	43	41	1
ENSXETG00000008065	7	0	3	6	2	1	0	5	5	3	7	7	5	3	11	9	0	0	12	4	5	3	1	3	1	3	4	2	6	1	11	9	6	3	13	10	11	6	2	18	15	4	3	7	5	3	11	5	1
ENSDARG00000029292	2	3	10	3	2	3	1	0	1	3	1	2	1	1	4	1	1	3	3	2	0	1	0	0	0	0	3	0	0	0	2	1	5	2	10	6	0	4	0	0	6	3	0	1	1	0	1	1	0
ENSDARG00000071724	9	4	15	8	5	11	4	8	7	8	0	6	8	17	17	15	2	4	7	7	7	5	3	6	3	3	1	2	6	14	18	12	11	8	8	16	18	8	5	15	9	7	5	7	5	10	17	14	0
ENSG00000103043	10	26	35	7	6	19	6	6	5	20	7	6	0	36	15	8	1	18	35	1	8	18	3	11	1	8	15	1	6	34	67	4	11	36	37	13	13	27	4	5	4	16	10	4	0	13	29	5	0
ENSG00000142794	13	10	11	8	6	4	0	15	12	7	13	6	4	4	8	5	17	10	31	7	13	11	3	15	5	2	3	0	2	17	23	7	41	28	46	22	7	16	0	7	4	10	5	4	8	12	10	4	1
ENSDARG00000075217	19	25	50	21	19	23	18	13	19	32	13	20	8	46	26	11	8	29	70	11	19	14	23	14	4	12	12	14	0	25	101	13	24	49	70	32	14	30	18	24	19	16	16	12	6	32	62	26	0
ENSG00000090487	13	3	3	7	2	3	0	7	6	3	2	9	5	5	9	8	4	1	9	8	3	3	1	9	2	0	3	0	2	5	8	9	7	9	8	11	4	5	3	8	8	7	0	3	3	6	5	5	0
ENSG00000083896	28	11	20	16	6	5	2	6	39	7	10	19	5	2	10	12	14	6	10	18	21	9	0	17	20	3	6	13	2	4	6	12	55	14	43	45	10	5	2	9	24	5	7	8	7	9	13	10	1
ENSDARG00000031761	23	23	14	31	18	7	2	17	9	4	2	12	7	13	19	9	21	1	31	6	33	18	5	39	0	1	2	3	3	7	15	8	12	15	18	35	28	15	0	30	20	14	14	14	8	8	14	9	0
ENSDARG00000087093	4	1	6	3	0	4	1	6	3	2	0	1	3	2	4	0	1	3	6	3	4	1	3	2	1	1	0	0	0	1	2	0	3	2	2	1	1	5	1	2	4	2	2	1	1	4	4	4	0
ENSG00000139219	28	20	39	12	4	10	7	23	17	12	7	5	3	19	16	12	19	5	41	3	28	77	11	154	11	10	9	18	1	16	26	8	38	33	41	29	19	41	3	71	101	112	30	163	2	15	12	9	1
ENSDARG00000023002	30	17	15	7	15	10	3	14	9	16	9	14	2	13	12	7	16	7	14	7	15	10	1	19	4	4	4	6	4	9	15	9	13	9	12	24	12	13	1	15	16	8	8	16	7	6	12	15	0
ENSG00000205302	28	5	13	8	12	5	1	7	14	5	7	12	8	5	14	12	12	1	12	7	10	3	1	13	3	0	1	2	6	2	7	12	42	15	16	17	15	11	2	20	5	2	4	7	6	7	10	10	0
ENSG00000166762	10	6	13	8	6	7	2	6	5	7	10	6	7	18	15	12	12	3	19	7	2	4	2	6	3	3	4	11	6	12	18	18	19	12	22	8	7	8	1	7	3	4	2	3	7	11	14	8	1
ENSDARG00000004130	8	9	9	6	10	3	1	12	5	6	6	8	5	9	9	9	4	5	8	7	5	5	0	6	1	1	1	1	2	7	18	8	6	7	17	8	9	5	1	14	10	6	7	8	4	2	17	8	0
ENSG00000164715	24	32	35	26	27	29	14	17	12	43	13	32	11	15	14	15	15	30	47	6	35	40	25	20	3	5	14	3	8	33	59	20	66	76	73	50	20	34	16	19	22	29	15	14	11	24	26	18	0
ENSG00000138640	37	14	46	30	15	13	1	13	21	20	14	20	12	15	20	16	16	10	43	15	17	13	3	21	12	7	14	2	9	21	33	20	62	35	37	33	12	16	4	18	16	6	12	11	11	9	21	7	0
ENSG00000197905	6	10	20	3	3	12	5	0	1	15	3	4	0	19	9	5	4	11	21	1	6	11	7	6	0	10	5	1	1	11	13	1	4	13	26	4	8	20	1	8	5	13	8	2	0	7	13	1	0
ENSDARG00000037965	68	21	50	13	15	4	3	15	83	38	50	41	2	4	12	8	31	4	47	7	40	17	8	50	32	20	19	19	1	4	21	5	45	47	84	26	22	7	5	21	20	7	8	12	5	5	11	9	0
ENSG00000116871	10	11	55	4	8	15	5	8	7	32	13	7	1	6	8	0	7	9	42	2	35	39	16	19	9	24	37	7	1	14	29	3	19	15	80	2	24	50	13	12	4	13	15	4	0	8	20	3	1
ENSG00000144677	3	3	10	6	1	2	3	2	2	10	4	5	2	7	4	5	0	2	10	4	7	5	4	6	0	3	6	2	1	6	8	8	4	15	13	6	2	7	1	3	2	5	4	3	0	3	19	4	0
ENSG00000108788	5	6	17	2	1	6	3	2	4	9	4	3	0	8	3	6	4	8	17	1	1	9	1	2	1	3	6	2	2	3	6	3	3	13	18	6	4	12	4	4	1	8	6	2	2	8	10	1	0
ENSG00000160193	4	3	16	1	3	8	3	4	3	12	8	9	2	6	4	3	3	6	23	2	3	8	2	5	2	4	4	5	3	7	25	3	4	20	18	5	5	16	11	4	2	11	13	2	0	6	22	2	0
ENSG00000135604	1	11	19	0	0	6	3	0	0	5	0	0	0	14	8	2	2	8	19	0	1	3	1	0	1	14	9	0	1	9	15	1	4	21	21	2	2	15	7	1	1	6	1	1	2	4	10	0	0
ENSG00000145506	4	7	19	1	2	5	6	1	3	12	12	1	0	2	4	2	3	32	21	1	10	17	13	11	1	11	12	2	2	13	9	0	4	19	36	4	9	18	7	6	4	15	13	2	1	8	17	0	0
ENSXETG00000017459	17	10	13	14	8	5	2	11	16	6	3	6	9	4	12	13	5	9	12	13	11	4	2	9	1	1	2	0	2	4	17	8	32	5	3	16	10	5	3	9	11	8	8	7	8	4	3	16	1
ENSG00000185262	1	8	2	0	1	5	3	1	1	8	0	0	0	2	9	1	1	10	15	0	3	12	3	2	0	2	1	0	0	2	6	0	1	3	3	1	3	12	8	0	1	4	1	0	0	1	2	0	0
ENSG00000103351	14	6	25	12	6	4	1	11	8	2	7	6	6	5	18	10	7	0	13	4	4	5	1	4	4	4	3	1	1	11	15	8	31	22	26	16	9	9	2	4	6	5	2	2	4	4	6	2	0
ENSG00000104885	15	40	84	8	8	36	14	7	11	69	19	15	3	30	19	11	3	32	76	7	8	69	35	21	5	25	20	4	6	35	101	11	13	44	83	14	19	78	27	26	11	67	26	15	0	13	45	4	0
ENSG00000105355	1	4	23	1	4	13	7	3	0	17	4	2	0	7	10	4	5	8	37	0	1	9	5	3	1	6	4	4	1	9	24	3	8	17	26	4	6	25	7	6	3	13	7	1	3	12	25	1	0
ENSDARG00000043179	8	9	7	10	7	3	1	3	6	7	1	7	0	4	9	1	14	6	24	10	21	16	0	26	4	1	1	1	2	1	6	5	8	5	13	6	8	4	4	9	11	9	5	1	2	0	7	8	1
ENSG00000090470	17	2	7	0	0	5	2	2	6	4	11	0	0	3	3	5	6	2	20	6	13	16	32	12	4	17	21	1	4	11	24	7	17	7	30	9	8	23	12	12	3	17	8	1	1	4	14	3	0
ENSDARG00000061131	38	49	67	21	20	42	26	12	30	38	15	18	7	63	52	9	14	22	75	9	9	12	14	13	12	24	18	12	7	23	88	10	27	64	122	36	19	43	20	30	40	31	16	15	3	24	43	9	0
ENSG00000115306	62	55	117	38	30	49	13	24	26	48	39	17	10	73	65	33	24	51	129	19	12	17	4	13	9	32	41	10	12	59	110	28	92	105	177	52	41	99	14	35	17	31	21	9	6	32	58	12	0
ENSDARG00000061138	33	14	21	15	25	15	6	11	27	25	12	18	4	19	11	9	16	12	34	11	12	11	11	15	10	7	5	5	4	13	36	14	27	23	35	27	12	11	5	17	17	12	9	6	5	7	24	7	0
ENSG00000091592	29	17	41	8	23	26	13	14	29	38	21	14	11	23	29	17	19	30	63	19	28	32	9	29	8	13	12	3	13	50	98	15	31	31	82	27	17	39	7	29	23	26	32	7	10	19	45	9	0
ENSG00000134480	14	8	12	7	3	2	3	5	8	3	5	7	6	3	10	6	2	7	9	4	6	3	1	5	1	2	3	1	2	4	8	14	13	3	15	8	6	8	0	7	3	2	1	1	5	4	3	5	0
ENSG00000101871	14	25	25	10	13	26	2	6	4	14	3	7	3	23	8	17	8	13	23	12	3	12	4	10	4	9	8	5	7	16	21	7	16	17	30	17	9	17	5	13	5	6	9	3	5	11	17	5	0
ENSDARG00000002666	13	10	9	5	3	9	5	14	4	8	1	1	2	19	4	8	6	8	9	5	1	3	3	1	2	3	5	2	3	12	9	10	7	11	7	9	4	6	4	8	8	10	4	3	4	5	7	5	1
ENSG00000182704	0	12	2	2	4	9	5	2	0	17	4	3	0	4	3	3	1	13	9	1	2	17	6	6	1	5	11	1	3	13	39	7	0	10	13	5	3	14	5	4	2	18	5	2	1	4	17	0	0
ENSDARG00000080010	13	6	17	4	4	14	1	9	2	3	2	6	0	16	8	5	2	5	8	5	5	4	3	5	2	1	1	0	0	3	16	2	8	8	16	7	5	12	2	14	10	17	5	10	3	8	18	9	0
ENSDARG00000037514	6	9	11	10	8	3	0	6	7	4	4	9	4	4	9	12	6	5	11	15	13	2	1	5	5	1	0	2	2	6	7	9	16	16	12	16	7	1	3	7	14	4	6	8	4	7	12	6	0
ENSMUSG00000037474	24	12	29	16	16	16	5	19	16	14	5	21	6	10	11	5	14	6	16	5	18	9	4	26	3	4	0	4	4	8	8	14	18	13	15	17	11	12	1	20	14	14	5	11	7	16	17	6	0
ENSG00000095564	74	20	32	56	43	15	4	43	32	21	20	25	32	12	50	51	46	16	63	35	33	10	7	35	16	6	6	8	15	22	31	58	84	28	34	74	53	22	3	55	31	17	7	32	31	19	35	53	1
ENSG00000042429	36	7	19	15	8	7	2	6	13	9	4	11	15	10	10	20	18	6	28	13	5	3	4	16	5	1	4	1	5	10	17	13	18	12	22	21	17	5	5	8	9	9	6	5	7	8	12	14	1
ENSG00000185189	2	12	21	4	2	15	4	2	2	13	6	1	0	19	13	2	4	20	15	1	8	12	8	2	5	8	17	2	1	17	31	6	6	21	42	5	3	25	10	4	3	4	9	1	3	7	17	0	0
ENSG00000198585	3	1	3	0	3	2	2	1	4	2	1	1	1	2	5	1	0	6	3	3	6	6	2	4	0	12	0	3	4	5	14	3	2	7	12	3	1	11	4	6	5	7	6	1	1	3	6	1	0
ENSG00000198113	2	7	8	0	0	5	4	0	0	10	3	4	0	6	4	0	2	11	16	3	3	13	11	2	1	34	14	1	3	13	37	2	3	20	21	2	3	20	28	6	0	15	6	3	1	6	28	1	0
ENSG00000160785	4	5	13	2	4	13	0	3	3	5	1	3	1	19	10	6	5	5	12	1	4	5	0	5	5	5	3	2	0	12	12	3	3	5	10	5	5	9	0	7	2	11	7	4	3	12	11	3	1
ENSG00000136444	0	7	6	3	2	10	4	4	3	1	5	5	1	3	7	0	2	13	27	2	2	8	5	11	1	11	18	1	4	13	34	6	5	7	26	6	13	15	8	15	8	13	16	5	2	5	16	3	0
ENSDARG00000092134	27	16	22	16	28	10	2	12	10	13	14	11	11	14	16	15	11	14	29	10	18	11	7	19	8	13	9	7	8	19	23	20	21	26	32	21	16	17	6	24	28	11	9	16	7	18	20	19	1
ENSG00000153339	60	21	27	44	35	8	1	27	22	11	8	46	24	13	22	39	30	16	47	32	36	11	4	25	14	4	9	4	14	11	15	52	74	12	26	50	40	13	5	33	27	20	7	13	22	14	25	33	0
ENSG00000112977	9	5	4	2	4	2	0	4	6	9	3	1	1	1	4	7	4	5	7	2	5	7	2	10	1	3	3	0	3	3	3	4	5	5	6	3	2	4	0	3	5	0	2	4	0	3	4	2	0
ENSXETG00000002504	5	2	6	7	4	3	0	5	3	1	1	3	4	3	5	5	4	4	3	4	6	0	0	2	1	0	1	2	2	1	3	5	2	5	1	5	5	1	0	2	5	4	2	5	4	3	3	5	0
ENSG00000108055	74	18	52	39	22	8	3	24	35	15	15	19	9	11	35	42	28	3	56	16	6	4	1	9	15	4	6	10	11	7	21	34	102	21	42	49	21	12	0	38	21	8	3	22	18	7	15	16	1
ENSG00000141298	43	28	28	29	29	25	5	28	17	37	19	31	12	23	37	19	23	23	47	31	40	32	0	29	11	6	12	4	20	24	36	14	78	42	62	33	33	28	3	15	18	18	23	13	13	20	32	10	0
ENSG00000108344	9	13	26	4	9	6	7	4	2	7	3	1	0	17	14	5	5	11	25	2	2	12	6	6	6	13	15	2	7	13	22	5	9	17	33	14	10	22	9	10	4	9	7	3	2	9	14	3	0
ENSG00000169217	6	7	9	1	5	9	1	0	3	7	3	3	0	5	8	3	3	3	14	0	4	10	1	8	2	4	9	2	2	5	13	2	9	14	27	16	3	11	1	5	7	9	15	9	1	1	11	2	0
ENSG00000173933	5	8	11	7	6	10	2	4	1	6	2	3	3	7	7	2	5	7	8	4	2	6	3	1	2	5	12	4	0	4	9	4	4	6	23	11	14	17	5	16	6	7	8	2	1	3	13	2	1
ENSG00000121486	27	14	24	26	16	8	2	16	19	8	4	10	10	10	19	19	8	9	20	17	10	5	8	15	6	2	3	3	11	2	14	11	33	11	17	23	22	20	1	20	20	6	2	6	11	9	16	9	1
ENSG00000182154	0	2	11	0	1	3	3	0	0	6	3	0	0	3	3	0	0	0	4	0	0	4	3	3	1	4	3	0	0	6	6	0	3	5	7	1	1	6	5	0	1	10	0	2	0	5	3	0	0
ENSG00000178498	7	5	14	4	5	14	1	3	2	5	1	0	1	10	7	2	1	6	14	1	11	15	4	12	1	4	12	2	4	9	19	5	2	8	21	2	5	10	2	6	6	11	13	4	0	5	9	2	0
ENSG00000266472	1	4	5	1	0	1	0	2	1	2	4	0	0	4	6	2	0	0	3	2	1	0	1	0	2	1	6	0	1	2	1	0	5	1	2	2	3	1	0	1	0	1	2	0	1	0	2	0	0
ENSG00000221838	2	2	11	7	3	5	5	2	3	20	6	5	1	7	6	6	8	9	12	5	7	12	3	7	6	7	11	1	3	23	27	5	9	14	17	7	3	11	0	4	8	20	11	1	4	12	16	5	0
ENSG00000141753	1	5	11	1	1	3	1	1	0	9	1	1	0	6	5	1	1	10	9	1	2	17	5	1	4	6	6	2	0	3	21	1	2	11	17	2	0	12	4	3	0	13	12	1	0	1	9	0	0
ENSDARG00000029051	15	21	11	10	9	11	6	17	8	10	9	9	1	14	17	12	6	14	18	15	7	5	3	12	7	6	5	8	3	18	35	5	13	26	28	21	15	11	4	12	13	15	11	3	5	10	13	4	0
ENSG00000114450	6	3	2	12	10	4	3	8	5	5	5	7	2	8	10	7	6	2	7	6	2	1	0	2	4	0	3	6	3	2	4	5	5	11	3	19	6	7	0	13	11	5	3	8	4	4	6	4	1
ENSG00000215712	7	2	3	2	5	1	2	1	0	3	0	3	1	0	5	4	1	1	1	0	1	1	3	1	2	0	1	0	1	0	4	3	4	2	4	0	5	3	2	9	5	3	5	3	0	1	1	5	0
ENSG00000172893	4	12	14	5	2	15	5	3	2	7	3	1	1	24	8	3	3	12	12	5	2	10	1	8	0	9	6	1	3	11	36	3	1	17	7	3	6	25	2	4	3	24	9	1	1	15	16	1	1
ENSDARG00000102127	6	4	6	5	4	3	1	7	3	8	4	6	1	13	5	0	0	5	20	3	6	3	5	4	1	2	0	0	0	6	22	2	2	8	13	5	4	4	10	4	11	1	7	5	1	9	24	2	0
ENSG00000137628	89	27	55	48	24	21	5	20	32	13	19	26	20	21	38	38	39	11	36	41	27	12	0	25	12	4	5	7	22	21	36	50	86	25	40	71	27	19	2	37	31	11	10	17	21	20	34	42	1
ENSDARG00000036064	3	2	2	2	2	2	1	4	2	1	0	0	2	2	3	6	2	1	2	2	3	0	2	1	3	1	1	1	2	2	1	1	3	3	2	2	3	1	0	6	2	1	1	1	2	0	4	3	0
ENSG00000183617	6	6	7	0	2	5	1	1	1	3	1	0	0	2	4	0	0	1	3	0	2	5	1	2	0	2	7	0	1	4	7	1	2	3	8	4	1	8	1	2	2	2	4	2	2	2	1	1	0
ENSG00000182253	25	15	43	10	26	32	10	23	32	38	29	20	9	20	20	17	15	25	69	9	22	22	10	14	9	31	29	4	13	19	61	7	67	41	130	38	30	48	29	24	20	41	35	33	6	25	57	21	1
ENSG00000136682	14	3	14	14	16	2	2	6	10	3	2	6	7	8	6	11	11	2	7	7	6	1	1	4	1	0	0	0	1	9	8	11	19	6	21	20	5	3	5	9	11	5	5	6	4	7	9	8	1
ENSG00000079156	31	22	31	27	18	13	3	11	21	19	8	22	16	10	20	21	15	10	30	17	23	8	3	17	8	5	12	3	6	22	21	14	38	21	34	29	23	11	3	19	14	8	12	4	9	16	17	16	0
ENSMUSG00000035941	50	20	56	27	25	15	4	22	25	20	16	23	9	14	25	26	14	16	34	27	23	19	3	23	3	5	8	0	5	15	36	27	49	31	32	47	36	18	9	29	39	21	12	13	9	26	40	31	0
ENSG00000188811	10	5	5	10	10	1	1	9	6	4	3	5	4	7	2	6	9	2	2	5	7	1	0	9	2	0	2	1	4	3	4	6	7	6	6	14	12	4	1	4	16	4	6	9	7	8	7	13	1
ENSMUSG00000020515	5	9	10	5	7	1	2	0	0	6	3	3	2	12	12	3	1	4	17	2	1	0	4	1	1	2	3	1	2	3	16	11	7	7	17	12	4	5	1	3	4	6	6	3	3	3	6	4	0
ENSG00000107331	7	70	90	15	14	69	38	8	5	58	7	14	0	88	60	14	6	49	98	4	26	70	34	18	5	52	53	12	5	84	189	7	8	81	133	25	21	115	38	23	10	105	44	16	3	57	104	8	0
ENSG00000112234	15	7	14	26	13	7	2	15	13	13	4	11	10	2	13	14	7	5	22	7	17	3	2	10	5	4	2	0	11	13	21	22	23	12	11	17	14	6	0	16	9	4	6	4	10	6	13	7	0
ENSDARG00000100505	31	11	29	12	11	5	6	12	18	6	7	6	7	19	10	10	7	6	19	8	7	9	2	9	9	6	2	2	1	8	22	12	16	17	26	17	13	17	3	14	15	8	8	6	2	7	21	7	0
ENSG00000172037	8	29	25	18	31	24	7	20	5	39	15	19	3	26	16	14	23	45	97	28	29	32	6	41	14	36	48	27	18	29	92	12	29	59	84	42	61	69	6	41	23	52	46	41	10	13	54	3	0
ENSG00000109920	43	9	18	23	30	21	4	25	13	9	10	28	13	7	18	18	16	2	43	5	47	14	7	36	9	0	6	4	7	6	10	18	65	17	47	31	32	15	11	23	29	11	5	14	16	7	12	20	0
ENSDARG00000070903	33	38	40	21	28	28	9	20	16	28	10	13	11	44	31	14	16	24	38	23	23	22	10	24	6	11	10	10	5	35	53	15	32	34	47	32	4	22	10	24	25	34	12	18	9	29	57	20	0
ENSG00000115207	14	13	27	10	8	16	1	11	6	14	10	9	10	7	17	6	16	9	26	16	28	27	4	38	17	5	10	7	7	22	37	20	23	22	34	19	12	22	1	30	15	17	22	14	9	10	18	7	0
ENSG00000115919	22	5	16	15	8	4	3	5	4	1	3	4	8	7	9	18	6	5	5	14	9	2	2	10	3	1	4	1	10	6	8	11	22	6	14	16	11	11	3	9	15	7	5	3	5	2	10	13	0
ENSG00000073605	10	7	22	5	8	6	4	2	9	9	4	3	4	5	10	11	6	4	12	4	3	4	0	6	3	1	5	1	6	8	25	5	12	14	30	15	2	5	2	10	4	7	8	3	7	8	7	5	1
ENSG00000177663	5	14	16	5	4	21	8	4	3	21	13	8	2	22	20	2	3	28	39	2	16	29	21	13	4	13	12	4	3	27	70	5	18	43	47	6	12	28	13	6	8	26	20	4	3	20	28	3	0
ENSDARG00000008010	2	8	9	6	1	2	1	2	6	13	2	3	1	8	5	0	1	10	7	3	6	1	12	9	0	3	3	1	1	2	11	0	5	8	7	3	4	4	4	6	5	8	2	1	1	3	6	1	1
ENSG00000175054	99	34	76	57	56	22	3	45	52	31	20	46	35	31	85	79	55	21	63	69	47	12	4	36	22	6	9	16	41	31	59	82	139	32	39	94	60	30	4	75	45	19	14	34	38	26	50	46	0
ENSG00000148219	14	21	44	12	24	30	12	16	4	40	16	17	2	38	25	11	10	22	46	9	18	32	17	14	7	19	24	7	3	38	92	8	20	40	75	28	15	50	8	11	16	40	28	11	2	21	52	6	0
ENSG00000257923	36	33	65	16	15	36	7	12	16	67	9	16	5	34	25	11	23	13	97	3	26	55	32	12	8	22	26	3	9	32	69	10	48	43	99	15	21	76	23	19	16	41	21	8	5	17	31	6	0
ENSDARG00000021048	18	7	21	8	7	7	5	9	9	14	1	5	2	19	14	4	3	7	13	8	6	10	4	5	1	6	1	4	1	9	40	4	8	17	18	11	6	8	3	10	8	10	3	2	1	14	23	8	0
ENSG00000187689	2	1	0	6	9	9	2	3	0	4	2	4	1	7	3	3	6	2	13	4	12	3	2	7	0	1	1	0	4	5	9	3	3	2	2	5	8	4	0	4	12	5	3	2	2	3	2	0	1
ENSG00000197111	8	6	9	6	3	12	2	10	2	12	4	7	3	20	12	14	5	2	14	4	7	7	6	4	1	1	3	3	4	5	6	2	9	6	13	5	6	8	3	9	12	11	6	8	0	8	7	3	0
ENSG00000224940	1	7	6	0	9	15	4	12	2	27	11	8	1	6	5	2	2	6	19	4	20	49	26	16	4	20	20	0	4	31	94	11	8	22	34	4	9	56	23	21	15	40	41	7	2	9	13	2	0
ENSG00000114388	2	8	23	4	7	9	2	5	0	11	2	1	1	21	6	7	5	8	18	2	3	9	1	7	3	5	8	0	6	9	20	4	7	10	21	10	3	7	0	4	1	11	3	0	3	5	16	3	0
ENSG00000166200	25	12	16	18	11	3	1	7	8	3	2	6	7	7	14	16	8	5	16	5	7	0	1	4	5	1	1	0	4	3	10	10	31	6	9	27	11	4	1	6	8	1	0	7	3	4	4	2	1
ENSDARG00000102546	25	16	43	4	10	10	9	6	17	17	13	10	2	24	14	3	2	16	25	5	8	17	13	10	14	28	6	3	2	6	45	2	29	35	90	19	12	12	3	9	14	13	8	9	3	6	21	2	0
ENSMUSG00000029655	26	10	14	19	10	3	2	7	14	6	7	15	7	7	12	11	17	2	18	13	12	9	2	16	5	1	0	3	3	3	5	8	37	12	17	31	5	7	1	6	7	8	4	15	5	2	9	8	1
ENSDARG00000006584	34	12	52	15	16	18	5	13	13	20	13	16	8	12	19	14	9	16	33	9	25	18	10	23	8	11	8	9	11	15	38	14	21	21	51	35	22	15	3	20	31	19	14	19	9	14	26	14	0
ENSG00000154001	24	4	13	10	9	2	1	7	10	9	6	5	9	8	11	13	8	5	15	3	7	3	2	15	2	1	3	4	5	4	13	13	33	10	12	10	9	4	1	3	3	4	2	3	9	6	8	5	1
ENSG00000149564	7	5	7	7	5	10	3	2	1	9	3	4	1	6	6	2	7	6	13	2	11	19	1	10	1	2	9	2	0	9	21	4	4	3	10	6	6	12	3	10	6	8	13	6	3	8	21	5	0
ENSG00000167220	12	0	4	4	6	3	1	5	3	1	6	4	4	4	5	5	6	4	2	3	5	1	0	8	1	0	4	2	4	2	9	2	11	2	7	17	13	5	0	9	5	7	4	2	3	5	6	3	0
ENSG00000151835	236	55	118	153	99	36	11	78	88	46	39	88	77	62	80	140	83	40	104	71	105	31	9	90	24	15	10	15	51	47	71	154	209	80	95	183	104	37	15	80	83	41	33	40	59	33	79	114	0
ENSG00000145725	64	10	33	41	23	13	3	26	29	13	13	27	19	12	29	34	17	9	24	28	41	7	1	25	15	5	4	12	9	11	12	37	79	18	21	51	20	11	2	31	25	14	11	23	19	10	20	30	0
ENSDARG00000068939	15	5	12	7	5	3	4	5	2	4	3	3	2	2	4	2	2	10	8	6	2	4	0	3	1	2	3	1	2	2	11	3	9	12	14	19	3	2	0	6	3	1	2	0	4	3	2	1	0
ENSG00000122477	13	10	11	12	9	3	1	8	11	7	2	3	8	4	10	10	10	3	6	3	5	2	0	7	4	0	3	0	7	6	18	14	27	3	8	9	2	2	0	6	5	2	2	2	4	5	4	5	0
ENSG00000243477	2	2	5	4	7	13	0	4	1	8	4	1	1	4	6	0	5	7	9	3	15	18	0	14	1	9	7	1	3	6	31	3	3	4	16	6	2	12	1	7	1	10	2	3	0	2	11	2	0
ENSG00000095383	10	25	43	5	6	18	6	4	5	19	12	6	2	22	13	7	4	23	59	2	8	22	6	16	2	13	29	4	7	19	71	7	20	26	72	12	14	47	11	17	3	17	20	1	1	14	29	2	0
ENSG00000069702	15	18	26	24	11	14	8	13	12	19	5	10	9	22	20	19	11	15	22	10	18	17	5	28	3	1	6	0	6	11	31	12	31	12	29	22	14	24	1	12	16	14	14	12	3	19	30	9	0
ENSDARG00000041538	3	2	10	1	3	3	1	1	1	6	5	2	1	4	5	0	2	4	4	0	1	2	3	2	1	1	3	1	3	6	11	0	2	5	9	5	0	4	4	5	4	4	3	3	0	1	5	3	0
ENSDARG00000001930	14	14	17	4	4	5	7	9	7	10	4	5	3	14	22	6	9	14	17	7	8	7	4	9	7	12	9	8	7	13	17	7	22	21	32	10	9	14	4	9	11	16	6	8	5	13	24	8	0
ENSG00000134996	11	6	6	6	4	3	1	5	7	5	1	0	1	2	4	6	2	2	5	2	7	2	1	0	1	0	0	0	2	2	5	1	8	8	5	10	7	6	0	9	4	5	2	4	0	3	3	3	1
ENSMUSG00000024943	50	26	46	33	18	13	4	21	32	7	19	15	13	17	27	32	24	6	47	11	7	10	9	16	10	5	16	8	10	12	25	21	75	19	45	31	17	12	3	15	12	5	9	7	13	11	24	23	0
ENSG00000100897	8	8	13	7	6	10	0	4	4	16	3	6	3	14	7	8	9	11	22	4	5	10	0	6	10	9	14	7	2	10	17	5	16	17	16	28	5	19	0	12	13	16	10	6	3	6	18	1	0
ENSG00000167840	15	3	15	3	6	8	1	7	9	5	8	9	1	5	7	7	9	6	25	16	9	9	1	15	1	3	4	0	5	6	12	5	23	4	35	3	6	7	1	7	13	2	7	7	3	3	8	7	0
ENSG00000151725	33	4	16	10	10	4	1	7	9	6	8	10	6	6	7	11	11	3	9	8	7	3	2	7	2	0	6	3	2	3	8	10	29	8	14	15	10	6	1	7	8	3	2	2	2	3	2	8	0
ENSG00000116698	39	21	30	25	29	13	2	14	18	33	11	17	7	12	20	20	29	14	70	18	38	28	11	35	12	2	6	5	13	15	34	21	37	17	31	22	26	20	2	25	18	12	17	9	11	15	17	10	1
ENSDARG00000060394	11	1	4	4	5	3	1	12	10	6	6	3	2	5	7	7	3	8	13	1	15	4	0	23	4	1	3	1	1	4	14	7	8	9	9	6	10	4	2	9	7	4	2	4	4	8	8	4	0
ENSG00000152082	1	3	8	0	2	4	1	0	1	13	5	1	0	2	5	0	0	2	9	0	2	11	6	8	1	4	4	0	1	8	15	0	2	4	8	0	3	11	13	4	2	7	10	1	1	1	6	1	0
ENSG00000156313	47	12	29	34	20	9	4	19	14	6	19	9	8	9	18	12	17	8	21	13	13	6	3	9	3	1	1	3	8	5	12	15	160	8	147	28	13	4	2	16	79	10	69	20	14	9	21	8	1
ENSG00000124228	30	14	56	6	12	16	5	7	8	7	15	2	4	23	21	9	8	10	32	3	4	10	3	12	10	8	16	5	4	20	24	8	30	19	49	26	16	31	7	19	13	17	15	4	5	10	26	4	0
ENSG00000243927	5	2	4	1	1	2	1	2	3	1	3	1	3	2	4	3	0	4	4	0	3	2	0	2	2	1	1	1	1	1	5	1	7	2	4	3	4	3	1	4	1	1	3	1	0	3	4	1	0
ENSG00000167792	5	8	20	4	10	7	5	3	1	4	4	1	1	19	9	6	0	4	12	6	2	14	3	4	3	10	11	5	1	6	24	2	6	16	26	6	8	17	4	10	4	32	9	9	1	3	26	0	0
ENSG00000164494	8	8	13	11	2	5	2	7	6	9	2	7	3	10	11	8	6	4	13	9	2	3	3	4	1	2	3	5	6	6	13	10	9	10	12	6	9	8	1	15	10	4	6	5	7	3	12	2	0
ENSG00000196743	2	2	9	1	1	7	0	2	1	8	0	6	2	8	4	2	1	3	3	0	3	8	0	8	0	1	0	2	1	6	14	3	4	5	7	4	0	4	3	3	2	6	5	0	0	3	6	3	1
ENSG00000062725	31	8	9	14	6	3	0	5	7	4	4	5	2	11	8	16	9	10	20	16	3	2	1	1	5	4	4	2	9	6	10	20	32	5	13	23	24	7	1	21	10	8	4	8	9	6	15	10	0
ENSG00000108384	10	0	10	7	14	4	1	7	7	4	1	3	6	5	7	10	7	6	13	5	7	3	1	2	4	3	6	3	6	2	7	15	18	6	11	13	13	4	2	8	8	2	5	7	4	0	11	9	1
ENSG00000148308	7	8	26	7	6	10	6	3	3	12	9	4	2	18	14	6	1	8	15	3	10	19	6	1	6	8	14	3	1	12	21	4	10	22	38	8	5	16	3	8	3	14	10	3	0	14	16	0	0
ENSDARG00000079611	17	25	21	15	7	17	6	14	11	21	15	14	3	18	15	13	5	8	26	9	13	13	8	14	14	9	8	5	2	20	37	7	15	25	35	18	16	21	11	16	18	24	11	7	5	11	33	6	0
ENSG00000151150	233	55	134	110	118	92	25	94	73	63	34	82	53	45	86	86	84	46	107	73	122	58	9	85	20	15	21	14	34	50	77	60	228	91	132	157	114	97	14	74	78	50	58	44	60	39	88	92	1
ENSXETG00000027109	16	7	18	10	11	8	1	4	6	9	9	10	4	12	13	19	7	10	10	9	10	5	1	10	4	4	3	6	7	6	18	12	21	12	14	16	4	6	2	13	10	4	6	3	9	3	10	4	1
ENSG00000140945	22	21	15	22	20	19	7	15	7	12	9	6	3	24	15	16	12	8	17	5	18	22	6	14	3	3	7	3	4	13	29	4	22	30	17	28	14	15	4	15	12	17	12	2	8	23	25	11	0
ENSG00000156127	3	2	5	1	2	1	2	0	2	10	3	1	0	1	1	1	1	5	9	1	0	6	1	4	1	3	0	1	1	1	7	0	2	5	7	2	1	6	1	1	0	1	0	0	0	1	5	1	0
ENSG00000167904	10	3	6	6	5	2	1	5	6	0	4	4	11	3	7	17	4	6	4	8	11	3	1	3	3	2	1	1	3	3	4	7	16	4	2	10	7	3	1	11	12	4	1	7	5	1	6	7	0
ENSMUSG00000032309	5	7	11	10	7	9	0	9	7	7	3	5	4	8	8	9	3	4	9	6	2	4	4	5	5	5	4	3	0	6	15	10	13	5	16	8	6	9	6	8	11	13	5	6	8	8	16	7	0
ENSDARG00000102631	9	16	10	5	2	7	2	9	3	6	4	2	3	3	7	2	5	9	10	1	4	2	9	0	7	2	3	2	1	4	2	5	9	4	12	6	2	4	3	1	7	4	2	5	1	5	3	3	0
ENSG00000184863	23	18	25	13	20	10	7	14	22	24	17	13	8	14	24	10	21	37	104	11	51	45	36	51	9	7	17	3	6	8	32	16	58	15	34	29	16	19	12	12	33	15	13	14	5	11	33	11	0
ENSG00000105329	2	14	16	1	3	9	3	2	0	15	3	2	1	9	7	4	2	6	12	4	1	12	13	4	4	10	11	2	4	9	33	2	6	12	20	2	3	16	5	0	3	10	6	1	1	3	18	1	0
ENSDARG00000008333	8	4	16	4	5	10	9	2	8	17	8	5	2	4	4	1	3	16	14	1	1	7	6	1	1	1	0	1	2	6	12	1	14	7	22	3	5	3	0	1	4	3	10	0	0	1	5	1	0
ENSMUSG00000029777	24	16	26	8	7	10	6	11	9	6	11	7	3	10	18	17	8	5	24	9	9	14	5	10	7	6	8	2	3	14	28	6	20	21	37	21	13	21	7	20	19	14	6	2	13	12	19	11	0
ENSMUSG00000031762	1	1	1	4	1	0	0	0	3	1	3	2	0	1	1	0	1	1	0	0	1	3	2	6	1	0	1	0	1	0	1	2	1	0	0	1	7	2	2	10	0	0	2	1	3	0	2	0	0
ENSG00000145685	5	1	2	2	2	6	1	1	0	5	1	3	2	10	6	9	2	2	6	2	1	3	3	2	0	3	2	0	1	7	7	2	4	5	6	0	6	11	2	5	4	11	7	3	2	6	7	0	0
ENSG00000075340	17	18	40	6	14	19	11	4	3	24	7	9	1	17	23	5	5	11	31	4	7	19	9	13	8	8	8	0	2	14	33	3	16	25	57	8	9	24	9	8	7	13	12	4	2	16	26	4	0
ENSDARG00000103490	19	14	17	7	9	17	9	7	7	9	5	9	0	31	16	12	3	10	13	4	6	6	8	12	3	5	1	4	1	6	17	4	8	18	21	22	7	19	4	18	23	13	3	8	6	5	19	9	0
ENSG00000012048	80	40	58	83	38	24	7	42	35	44	26	61	29	21	31	29	41	16	57	36	37	16	1	43	4	2	5	7	22	16	27	23	136	26	63	60	34	14	2	33	30	17	17	24	21	15	27	38	0
ENSDARG00000062168	11	15	8	3	11	11	4	9	13	10	3	14	7	18	15	9	9	11	9	9	7	8	4	5	3	9	6	5	7	29	40	18	6	13	21	13	7	10	6	21	15	5	8	15	2	14	19	20	0
ENSDARG00000089572	3	2	7	1	3	4	4	1	7	1	4	3	0	2	5	3	2	3	9	1	3	2	3	2	0	4	1	0	0	6	11	1	4	6	16	6	2	1	1	5	8	3	4	4	2	1	3	0	0
ENSG00000163125	35	30	52	28	28	37	6	27	15	43	12	35	9	21	21	15	18	19	29	17	57	44	6	63	10	4	10	10	8	20	32	17	53	21	39	38	28	35	1	25	22	25	32	21	19	16	22	8	0
ENSG00000148090	18	4	5	4	5	2	1	0	6	2	5	5	10	3	8	9	1	2	6	1	5	3	3	7	5	3	4	0	1	5	10	8	11	5	11	7	11	15	12	14	9	11	8	8	5	4	9	4	1
ENSDARG00000099511	15	9	15	12	7	7	1	12	23	4	5	12	13	21	8	12	4	3	10	3	5	2	0	3	1	0	0	4	11	1	11	6	22	9	22	18	6	0	0	12	19	2	3	7	2	5	8	11	1
ENSMUSG00000024392	3	19	10	14	22	17	3	25	4	22	6	17	2	18	34	13	9	18	83	9	48	37	9	58	9	9	28	4	5	18	42	15	24	13	45	19	30	37	4	57	27	29	26	20	5	14	37	14	0
ENSG00000254087	22	8	24	7	5	9	4	8	10	7	9	6	2	12	13	18	7	3	14	4	15	8	1	4	2	0	3	2	1	8	13	7	21	15	18	19	11	9	0	11	13	9	7	4	4	7	14	3	0
ENSG00000204536	6	10	29	6	10	19	0	4	14	26	23	8	2	5	13	6	13	9	80	5	10	13	1	13	7	10	30	6	9	19	65	13	25	16	81	9	11	37	2	30	2	11	18	3	3	13	24	10	1
ENSG00000107371	9	2	5	5	2	2	1	3	7	4	1	3	5	4	6	6	1	2	11	1	6	1	4	2	2	6	3	1	2	6	8	2	11	6	8	6	6	2	6	8	10	11	3	8	4	4	11	8	0
ENSDARG00000056481	20	11	41	2	3	18	4	4	2	10	4	2	1	12	18	1	3	5	17	4	5	6	6	7	1	4	3	2	1	8	18	2	11	23	36	10	7	24	8	6	6	15	7	6	2	11	16	7	0
ENSG00000170265	2	15	28	1	3	7	9	2	3	21	5	1	0	12	14	7	2	17	45	2	15	31	16	11	3	17	15	3	0	11	36	3	13	23	48	10	8	17	8	8	5	36	19	4	0	7	18	2	0
ENSG00000197496	2	8	7	2	6	17	0	4	3	14	8	2	4	14	8	4	4	4	13	3	9	11	2	12	2	5	7	1	4	28	49	3	2	11	12	3	13	25	2	14	8	30	15	9	0	10	21	4	0
ENSG00000004766	48	9	25	30	24	10	3	18	20	10	8	24	17	10	22	23	31	8	29	13	13	3	0	15	7	2	7	3	16	12	19	32	63	13	21	39	17	12	1	21	13	3	6	12	13	8	15	24	1
ENSG00000083807	1	10	15	3	9	16	6	4	1	11	5	0	0	16	17	2	5	6	23	7	12	16	5	14	5	13	19	2	6	22	56	4	5	19	25	10	10	29	8	17	6	27	26	6	6	9	39	8	0
ENSMUSG00000028788	6	5	6	4	3	3	0	3	4	0	1	0	3	2	4	1	2	3	3	1	4	2	1	4	2	1	1	3	3	1	3	3	6	0	5	9	4	1	2	5	7	1	1	0	1	0	4	9	0
ENSG00000166347	2	4	6	0	2	4	0	4	1	2	2	2	0	5	4	3	1	5	2	2	2	0	1	3	0	1	0	0	2	1	3	1	6	4	9	5	3	5	0	2	1	0	3	2	0	2	4	1	0
ENSDARG00000099221	11	21	17	10	8	8	4	7	6	17	4	6	7	18	10	4	0	8	9	3	5	4	4	7	5	7	5	4	4	5	16	2	10	23	23	6	4	7	2	5	5	6	1	1	2	8	11	4	0
ENSMUSG00000000823	29	12	62	6	15	21	2	8	3	24	21	13	4	15	14	5	9	22	22	9	31	31	8	30	10	8	16	4	4	17	20	9	18	20	37	10	14	25	0	17	16	22	24	7	5	19	27	8	0
ENSG00000124226	3	4	9	4	1	3	2	3	1	4	1	0	1	6	5	1	1	5	12	2	2	5	4	5	1	5	5	2	1	1	5	2	5	6	10	6	3	4	6	4	4	2	3	2	1	3	11	3	0
ENSG00000105865	12	4	7	7	9	3	1	5	10	3	5	2	11	4	14	11	7	1	6	7	6	1	1	5	1	0	1	1	1	2	4	6	15	9	2	11	8	4	1	13	8	1	3	4	6	4	5	8	0
ENSG00000272333	38	30	78	8	20	52	15	21	16	46	21	21	3	39	37	16	16	43	95	18	102	133	34	118	23	55	90	27	13	57	106	18	60	60	141	59	31	93	25	59	48	89	82	36	10	45	89	11	0
ENSDARG00000099430	17	13	16	11	5	7	13	5	12	10	7	15	2	19	11	2	6	10	28	2	2	4	4	8	6	13	5	9	1	18	32	4	15	26	33	18	13	10	8	13	12	8	6	8	2	9	20	10	0
ENSG00000010626	5	12	15	6	6	8	2	2	2	5	3	3	0	7	9	5	1	4	13	4	4	7	0	4	5	4	3	2	1	10	33	8	20	16	27	10	0	5	1	7	1	6	7	1	0	1	8	1	0
ENSG00000054118	50	23	50	9	19	10	1	10	33	22	16	18	7	0	10	6	9	11	27	16	20	16	1	14	19	9	22	15	3	6	9	4	30	21	53	31	15	11	1	15	21	28	14	14	2	5	11	5	0
ENSG00000215041	10	47	32	28	15	45	15	18	6	28	10	18	2	31	32	19	8	27	40	11	20	39	13	40	8	31	32	12	9	31	74	17	30	48	73	27	22	54	13	30	24	62	70	26	8	28	74	8	0
ENSG00000105835	27	11	20	15	15	4	3	8	9	5	3	3	9	4	3	16	6	3	9	10	10	3	0	8	1	0	0	1	4	4	6	11	23	6	15	19	10	6	2	7	12	8	6	10	10	7	7	14	0
ENSXETG00000002535	6	2	9	7	8	4	0	6	7	3	5	6	7	2	8	12	3	7	6	5	5	1	1	7	1	1	0	3	7	3	4	3	11	7	7	13	14	5	1	8	11	5	5	3	6	1	8	7	1
ENSG00000169641	55	27	42	30	20	22	3	19	23	32	24	23	6	15	14	12	12	11	29	10	17	15	6	13	12	7	16	2	11	15	32	14	56	27	67	22	16	21	7	20	15	14	17	7	10	10	21	10	0
ENSG00000128039	7	4	4	8	2	4	1	3	3	5	4	1	1	7	9	5	4	8	7	5	4	4	5	2	2	3	1	0	6	10	21	6	1	2	6	2	7	11	5	2	5	6	7	1	1	11	9	4	1
ENSDARG00000070127	24	11	35	5	8	16	9	9	9	10	11	10	2	11	11	2	5	22	39	18	20	21	12	16	10	17	10	10	5	11	30	2	11	17	38	17	14	13	10	16	18	17	12	19	5	5	31	7	1
ENSG00000169738	1	7	7	2	1	7	4	4	1	5	1	3	3	5	7	1	0	4	8	1	2	6	2	0	3	3	6	1	1	3	16	3	2	8	10	1	3	13	7	3	1	11	6	4	3	9	20	0	0
ENSDARG00000009534	12	11	17	10	6	13	4	9	4	10	4	5	5	27	25	16	6	7	14	6	3	8	4	4	3	5	0	3	2	13	19	6	8	13	17	8	8	14	2	13	12	10	6	6	2	14	14	5	1
ENSG00000198554	51	13	31	48	22	10	3	27	17	14	7	25	21	7	21	32	27	15	21	13	16	8	2	25	10	4	4	5	16	5	15	28	62	14	29	58	31	11	2	31	30	2	12	23	9	6	23	20	1
ENSG00000174851	3	3	6	1	6	3	2	3	0	8	2	5	1	4	10	3	1	9	7	1	2	11	2	3	0	2	5	3	1	13	24	1	1	9	3	4	7	17	3	6	5	11	7	2	0	4	19	0	0
ENSG00000114209	12	5	9	8	6	3	2	2	2	1	3	5	4	5	10	5	6	1	4	1	4	1	0	1	4	1	0	1	3	3	4	7	13	3	8	7	8	4	0	5	0	1	0	1	4	2	6	2	0
ENSG00000185561	2	4	2	2	1	10	2	2	0	9	2	2	1	4	5	2	0	7	7	5	2	5	3	4	1	4	6	3	1	10	30	3	2	6	1	2	1	11	4	6	3	8	9	2	0	7	12	2	0
ENSG00000100139	6	12	48	8	7	22	6	2	4	39	13	4	0	15	12	2	4	16	36	4	29	35	15	31	1	15	18	5	5	17	41	6	15	21	64	12	13	36	5	19	10	29	15	4	2	10	24	3	1
ENSDARG00000011948	32	47	46	28	26	25	11	20	21	17	8	13	10	35	36	20	13	23	35	16	26	17	10	18	7	16	10	10	9	26	54	14	33	38	71	23	12	23	8	17	25	36	8	15	4	22	52	13	1
ENSG00000150627	56	9	19	43	32	10	3	29	28	11	4	21	23	16	23	49	21	14	21	26	28	9	2	26	8	4	1	6	17	7	23	32	51	22	18	57	38	15	2	38	37	10	9	29	17	11	30	26	0
ENSG00000145020	4	7	13	4	9	7	0	6	2	3	7	11	1	3	15	6	1	10	16	1	5	11	3	2	1	8	6	4	4	7	28	3	1	12	18	7	11	10	4	9	4	16	9	6	6	3	28	3	0
ENSG00000121579	8	5	8	8	4	0	0	2	2	3	4	0	2	5	3	6	1	1	7	4	2	1	0	2	1	0	1	0	3	1	5	2	1	4	7	7	6	1	0	2	4	2	0	4	2	4	5	2	0
ENSG00000041357	18	1	8	9	6	4	0	3	4	1	3	4	3	5	6	7	6	2	7	2	2	1	0	2	1	2	0	2	3	5	3	4	17	4	9	7	8	3	1	11	9	4	1	3	2	1	4	7	0
ENSG00000157954	11	17	12	2	5	10	8	7	6	13	6	4	1	12	10	9	2	8	11	1	7	5	3	5	0	3	5	1	4	6	23	6	8	16	20	5	9	20	5	9	6	12	7	7	4	5	16	3	0
ENSDARG00000068830	13	13	15	3	5	7	4	3	6	12	2	3	0	14	19	1	3	4	10	5	2	5	8	5	6	11	5	0	1	9	17	1	4	18	30	11	6	6	4	4	3	9	6	3	0	8	19	2	0
ENSG00000102882	3	9	18	4	2	10	5	2	2	4	0	0	0	20	10	6	0	7	17	4	3	11	5	3	3	8	9	1	3	8	26	3	3	15	23	7	1	13	7	5	1	16	7	0	0	5	13	0	0
ENSG00000169031	55	11	34	17	24	11	8	16	31	12	12	17	15	12	29	24	26	9	22	10	162	33	14	111	9	3	2	8	6	24	27	20	48	23	19	30	17	27	5	20	211	79	70	95	10	6	12	12	0
ENSG00000174444	19	14	38	8	3	8	0	8	11	3	2	4	1	12	10	9	3	4	7	5	9	3	1	12	7	10	3	8	4	3	7	9	10	0	9	8	14	12	4	20	6	10	3	10	4	5	8	9	1
ENSG00000081189	11	23	14	12	8	11	6	7	7	18	5	11	1	6	15	9	7	8	9	5	19	9	2	16	5	3	2	3	2	8	14	6	12	15	10	7	9	4	3	7	10	7	7	10	3	4	8	5	0
ENSMUSG00000024234	18	14	20	21	18	7	0	7	12	12	5	15	11	8	5	16	8	2	26	7	9	5	4	12	4	3	6	1	8	16	12	4	23	7	12	13	9	4	3	15	11	11	6	3	5	6	13	6	0
ENSXETG00000027688	5	2	5	6	3	1	0	3	2	0	1	0	4	2	2	4	1	1	6	1	3	0	0	4	0	1	0	1	3	0	1	1	8	0	6	1	3	2	2	3	2	1	0	2	4	0	0	2	1
ENSXETG00000010419	7	4	8	4	5	2	2	4	3	0	2	1	4	4	3	0	1	0	2	1	0	0	1	3	1	1	0	0	0	2	1	2	5	2	7	6	4	1	1	4	1	2	0	3	3	0	3	5	0
ENSG00000180901	2	5	7	5	1	6	3	2	5	3	3	1	2	7	5	2	1	3	10	0	3	9	7	1	0	7	5	0	1	8	10	2	11	9	14	2	3	4	8	2	6	15	9	4	0	6	8	2	1
ENSDARG00000006878	15	24	22	13	27	12	17	12	14	31	6	8	7	21	13	7	10	10	38	4	24	5	2	19	3	1	2	5	6	17	24	2	20	13	18	9	16	18	3	14	10	7	6	3	5	13	21	6	0
ENSG00000167972	18	37	58	7	12	49	12	11	9	38	26	15	1	69	48	11	5	36	62	6	13	32	16	17	5	19	31	4	1	63	136	15	23	58	78	10	19	92	16	17	17	48	36	10	3	39	65	4	0
ENSG00000156875	9	4	10	6	13	9	2	2	3	8	2	11	11	12	12	16	10	4	8	8	7	3	4	14	4	1	2	0	6	4	12	11	10	5	6	6	19	9	4	16	19	9	4	7	7	9	11	11	0
ENSDARG00000045815	44	17	40	15	9	7	7	12	7	16	13	9	5	17	27	8	15	10	36	4	18	16	4	14	6	5	7	6	2	18	27	9	24	19	49	19	10	21	9	15	13	16	10	13	4	11	18	7	0
ENSG00000176396	0	2	2	5	1	1	1	1	5	3	13	1	3	3	4	2	1	4	6	0	2	5	10	3	2	6	3	1	0	4	6	3	15	5	9	3	8	16	23	3	3	9	4	4	1	3	5	2	0
ENSG00000141646	13	5	7	14	14	7	1	10	6	7	7	18	9	6	10	14	6	12	26	18	16	4	4	21	2	2	2	5	2	6	7	7	16	10	9	16	16	9	3	20	22	5	4	9	6	5	11	11	0
ENSG00000060762	4	2	3	2	3	0	2	1	1	1	0	2	0	4	6	2	0	3	3	0	2	1	0	1	1	0	5	0	0	3	1	3	1	2	2	2	4	5	4	1	1	2	2	1	3	1	1	0	1
ENSXETG00000014369	9	1	9	5	5	3	0	2	7	2	3	2	4	6	3	7	4	4	10	5	4	7	3	3	1	2	1	0	2	5	9	7	14	6	9	8	7	6	1	7	5	1	5	4	4	3	10	9	1
ENSDARG00000052966	16	19	27	8	7	11	0	10	4	4	2	5	2	13	14	8	3	8	15	6	12	5	5	8	3	7	3	4	4	13	24	3	8	14	31	14	6	8	4	10	10	7	3	8	5	3	20	7	0
ENSG00000090612	69	9	26	21	26	10	3	18	21	9	13	31	10	5	14	33	20	13	43	48	12	10	0	14	3	2	2	0	8	17	8	15	38	7	29	11	7	16	0	5	33	4	24	8	16	7	9	5	0
ENSG00000155313	40	16	27	32	24	8	6	16	33	10	17	17	22	10	26	27	30	11	35	19	25	8	4	20	12	1	2	3	14	9	14	18	82	14	39	46	26	16	6	19	14	7	10	13	12	3	15	23	1
ENSG00000153395	5	8	19	1	6	11	7	4	4	11	8	0	3	16	15	4	4	5	14	1	6	11	7	13	4	4	15	1	3	14	34	4	18	21	22	5	9	30	13	6	12	9	7	4	1	9	19	6	0
ENSG00000172465	7	1	5	3	0	1	0	0	4	4	3	0	3	0	7	1	1	2	7	2	1	4	4	10	0	4	1	2	1	4	3	2	8	3	24	2	3	0	1	1	3	1	2	1	2	0	1	0	1
ENSG00000104549	23	5	13	13	9	2	0	9	12	5	7	6	5	9	13	16	3	4	15	11	9	2	2	15	4	4	1	0	5	12	15	20	22	9	10	16	12	13	2	15	15	9	5	13	6	4	14	22	1
ENSG00000155744	18	5	7	16	14	4	0	12	6	9	6	15	3	9	11	10	9	3	20	6	13	2	1	10	6	1	8	5	5	10	13	12	21	6	12	16	11	12	0	11	10	7	7	8	10	5	7	16	0
ENSDARG00000103523	4	3	5	3	4	2	3	3	3	5	5	2	2	7	6	2	1	12	11	2	2	4	5	2	2	6	6	4	0	10	22	1	4	6	16	9	4	8	3	9	7	11	8	3	1	7	11	7	0
ENSMUSG00000022982	4	0	5	6	4	2	0	3	0	2	1	2	0	3	3	5	3	3	5	7	1	0	2	2	0	1	0	2	0	1	2	0	6	5	4	3	2	2	4	2	10	7	4	5	0	2	10	2	1
ENSG00000174744	5	0	12	2	3	1	2	1	3	11	11	4	0	7	6	2	1	3	14	1	4	4	2	8	2	4	6	0	2	7	23	2	9	11	32	6	6	7	0	5	1	4	6	1	0	3	5	1	0
ENSG00000167523	4	1	10	2	2	2	3	0	1	3	4	5	0	3	1	1	2	3	5	2	2	2	6	3	2	3	4	0	1	3	2	0	3	5	10	1	3	4	2	1	3	2	3	1	1	2	3	2	1
ENSG00000116786	12	22	33	3	8	31	15	5	4	37	6	11	1	22	17	4	4	19	42	8	10	32	15	13	6	14	13	4	5	27	63	9	14	45	73	21	8	38	4	12	10	26	22	4	3	20	29	6	0
ENSG00000198732	12	9	21	4	6	12	2	9	2	10	8	4	2	6	7	5	4	7	17	2	7	15	5	7	3	9	4	3	4	5	19	0	6	18	20	9	1	14	3	5	5	11	8	6	3	7	15	2	1
ENSG00000184730	8	7	16	1	20	12	5	17	26	25	35	5	1	4	15	3	11	10	42	7	19	15	6	18	1	3	11	5	7	16	34	4	46	25	157	17	35	52	17	38	37	41	69	11	9	17	23	3	0
ENSG00000012983	51	10	10	27	21	12	2	14	16	8	8	13	15	10	19	26	11	9	24	18	25	4	3	24	5	2	5	2	8	10	12	10	38	18	14	26	26	13	1	17	19	13	4	12	13	7	7	18	1
ENSDARG00000035905	11	4	6	1	8	10	4	5	6	3	2	2	7	7	10	7	2	3	15	2	3	7	0	2	2	6	3	2	3	7	8	4	6	6	6	3	9	6	3	6	5	8	6	4	1	7	7	9	1
ENSG00000186871	56	18	35	43	21	13	2	28	25	15	19	23	21	19	22	27	42	5	26	18	17	7	1	27	8	3	3	3	18	15	24	27	70	22	47	56	31	13	2	30	20	6	13	18	17	6	19	20	0
ENSG00000138030	3	7	12	2	2	6	1	0	2	7	6	0	2	8	4	2	0	4	16	2	4	3	1	4	1	2	5	2	1	6	13	1	3	13	14	7	4	11	1	7	5	15	6	1	0	4	24	3	0
ENSG00000173214	12	10	7	12	13	10	4	8	4	4	3	10	6	8	14	16	5	4	5	6	5	2	2	10	3	1	0	1	3	5	19	11	16	6	12	10	17	10	1	23	13	7	8	12	4	7	10	11	0
ENSDARG00000096222	20	4	11	8	17	4	1	13	11	6	5	9	1	1	12	8	12	21	13	3	3	0	4	4	1	0	1	0	0	1	3	6	12	2	13	3	5	0	2	1	16	2	5	1	0	1	3	2	0
ENSG00000162521	12	11	11	11	6	5	1	9	3	4	1	10	5	9	6	9	5	6	8	14	11	3	0	10	2	1	0	4	2	4	7	11	23	12	12	24	6	9	2	8	11	1	8	5	6	2	9	10	0
ENSDARG00000008491	10	7	10	8	8	3	0	7	8	4	7	8	2	7	9	7	1	6	9	3	2	2	0	4	2	1	1	4	4	5	16	5	3	9	11	12	8	7	2	10	9	6	2	8	5	7	10	4	1
ENSG00000116132	4	13	7	6	5	7	0	2	6	10	4	2	0	2	5	1	1	3	14	0	1	2	6	4	3	3	4	2	2	6	11	1	5	9	10	3	2	11	6	7	2	7	3	0	1	3	9	1	0
ENSG00000164292	18	13	22	17	7	8	2	9	10	11	5	9	6	17	16	17	9	11	13	6	12	4	4	6	3	3	2	3	5	6	16	16	24	17	10	13	6	14	7	10	6	3	10	6	7	9	14	15	1
ENSG00000204514	53	9	29	13	5	4	2	24	28	24	12	29	4	2	5	11	7	42	33	35	1	5	1	17	7	4	0	1	3	13	7	11	50	6	25	5	7	6	3	13	40	5	29	3	3	2	11	23	0
ENSG00000129562	1	4	1	0	0	3	0	1	1	2	0	1	2	5	2	1	1	1	4	0	2	1	1	0	1	0	1	1	1	4	9	1	1	1	2	2	0	2	5	1	0	3	3	1	1	2	3	3	0
ENSG00000116752	6	6	6	10	3	0	0	5	7	1	0	2	1	2	8	8	10	1	7	5	2	1	2	2	3	1	3	0	3	2	7	2	17	3	9	4	5	6	4	5	4	1	0	4	3	1	5	4	0
ENSG00000078246	10	15	16	8	7	7	0	11	7	7	8	8	7	10	15	3	6	8	22	9	12	9	2	9	1	2	10	8	3	11	11	12	16	13	12	17	8	10	2	12	10	7	1	8	5	10	12	8	0
ENSMUSG00000021975	17	16	23	10	13	13	3	8	5	8	6	7	4	24	18	13	4	11	28	8	13	16	5	19	4	3	5	0	4	22	38	10	16	25	26	8	4	14	2	10	11	10	4	3	7	12	24	5	0
ENSG00000162636	15	2	13	7	8	6	2	3	7	6	6	11	3	5	8	5	7	2	5	4	7	2	0	3	1	4	2	0	6	6	7	6	15	7	12	15	9	4	1	8	11	6	4	6	5	2	11	6	0
ENSG00000126787	57	11	25	40	21	7	2	27	26	5	10	19	13	5	21	24	21	6	21	12	24	6	0	20	9	2	1	1	6	4	9	16	55	6	17	35	16	7	1	20	16	3	4	18	9	10	11	20	0
ENSDARG00000010169	13	5	8	1	8	4	3	5	4	2	7	7	2	9	6	5	1	2	9	1	6	4	2	4	3	2	1	1	2	3	12	6	12	11	8	11	4	4	4	4	4	1	0	1	2	8	8	1	1
ENSG00000080815	9	5	7	12	11	7	1	7	5	6	5	7	3	13	13	15	5	5	14	5	8	1	3	7	3	1	4	2	3	12	11	12	17	10	15	9	10	13	1	12	7	4	5	7	6	7	18	10	0
ENSXETG00000026564	6	5	5	3	6	2	2	3	5	5	4	2	6	4	7	6	2	3	7	3	5	1	1	1	0	3	1	0	3	7	7	9	3	3	1	7	8	4	0	4	6	6	1	2	4	4	2	9	1
ENSG00000100412	10	28	45	7	5	23	9	9	2	15	7	3	0	32	11	26	3	18	27	9	8	19	4	16	3	10	11	2	6	13	44	4	15	32	30	15	13	26	7	16	7	38	20	16	1	9	29	6	0
ENSG00000062716	14	4	8	9	6	6	2	2	3	3	4	2	11	10	11	14	8	5	16	7	9	4	1	4	1	1	4	3	3	2	14	7	20	3	13	5	10	8	0	11	13	4	2	7	4	4	9	9	1
ENSG00000115540	7	3	5	8	4	1	1	6	3	3	5	3	5	0	6	7	5	1	7	7	4	1	1	3	0	0	3	1	3	0	3	7	16	3	4	9	6	0	3	6	2	2	2	2	4	2	3	3	0
ENSG00000056972	14	9	6	13	3	7	1	8	12	10	11	6	5	11	14	6	9	10	31	12	21	21	4	30	5	2	6	1	1	5	23	9	16	18	22	9	14	5	2	14	7	12	5	2	4	5	18	6	0
ENSG00000106346	45	21	43	30	10	22	5	12	16	34	21	21	7	13	23	13	17	45	33	17	25	37	22	36	3	20	26	8	6	16	18	19	29	50	59	28	25	42	13	28	17	47	15	15	8	17	17	19	0
ENSG00000060642	2	4	10	9	6	5	1	9	4	4	4	6	2	5	10	6	7	10	12	6	9	10	2	15	2	4	3	1	8	16	38	11	6	5	10	6	12	16	0	11	6	13	6	5	5	8	13	8	0
ENSDARG00000028784	22	17	19	18	17	15	6	12	22	10	10	9	6	15	20	16	20	16	44	16	11	7	6	17	8	7	6	9	9	25	42	20	23	24	21	24	24	13	7	38	29	13	8	18	8	11	21	28	1
ENSDARG00000098141	11	7	17	4	5	6	1	6	6	25	9	6	2	11	16	5	4	6	16	2	5	5	3	2	1	4	2	3	2	4	21	3	6	12	16	12	8	10	7	9	3	4	3	3	1	4	5	3	0
ENSG00000153786	10	6	6	4	2	5	4	7	5	2	3	4	3	10	11	4	3	6	4	4	3	10	3	4	6	1	4	1	0	7	16	7	7	12	13	2	3	5	0	7	5	6	8	3	3	11	12	1	0
ENSG00000179833	12	4	4	1	6	13	8	5	0	9	3	4	1	6	10	3	2	4	10	1	4	13	4	7	1	2	2	0	0	11	14	2	6	20	15	7	1	11	3	5	3	3	5	4	0	1	5	2	1
ENSG00000136895	33	17	26	22	13	17	3	16	21	20	18	13	10	18	15	20	18	16	21	11	21	20	5	16	6	7	5	6	8	9	33	16	35	23	32	31	15	23	4	19	15	22	17	9	3	16	37	14	1
ENSDARG00000043960	6	11	32	1	7	5	4	4	3	6	8	1	1	6	11	3	0	8	7	3	2	7	3	1	2	7	2	3	0	4	24	0	1	16	15	4	4	7	4	2	8	6	3	0	0	1	11	0	0
ENSDARG00000099776	10	10	9	5	3	6	2	8	4	4	2	4	1	8	12	9	6	8	7	5	5	4	3	9	3	6	2	4	2	2	7	2	16	11	13	12	4	8	1	12	15	8	2	12	5	2	7	6	0
ENSG00000180776	14	4	4	14	11	3	3	3	8	4	0	6	4	6	6	5	6	4	4	4	4	4	1	6	0	5	1	2	3	3	7	10	18	2	5	7	7	2	3	7	8	3	2	4	3	6	14	6	0
ENSG00000225828	0	1	0	0	1	2	4	0	2	4	2	0	0	1	3	1	0	4	3	0	0	10	9	2	0	2	3	3	0	1	5	2	0	4	7	0	1	11	4	4	4	3	4	1	1	3	1	0	0
ENSDARG00000045257	5	8	8	6	7	7	2	7	3	6	4	2	2	8	8	7	3	3	4	5	2	2	3	3	2	3	3	1	1	2	6	2	1	6	13	8	8	7	4	15	7	9	4	8	3	6	7	6	0
ENSMUSG00000031776	2	4	5	2	4	2	3	1	2	3	0	0	0	3	6	4	0	3	6	0	2	1	0	0	1	0	1	1	1	2	10	0	10	8	9	6	2	3	2	4	2	4	0	0	1	0	3	2	0
ENSG00000012171	2	14	20	3	3	16	11	5	1	18	8	7	1	10	9	4	7	18	21	5	8	24	12	6	5	27	26	7	4	15	44	2	5	28	40	5	13	38	18	8	11	25	16	5	4	14	33	4	0
ENSG00000130313	1	2	7	1	1	5	3	3	2	4	0	2	0	7	2	3	1	4	9	2	5	9	7	3	1	7	2	2	5	10	17	1	3	8	14	2	8	16	8	4	1	7	6	2	0	5	10	2	0
ENSG00000283515	0	1	0	0	3	1	0	0	3	0	2	0	0	0	3	1	0	0	6	1	1	2	1	1	1	0	0	1	0	0	6	0	2	1	6	1	5	1	0	2	3	2	0	0	0	1	4	1	0
ENSDARG00000027750	9	10	16	16	10	8	3	8	6	8	5	5	3	11	16	13	5	2	14	5	7	7	4	7	1	3	1	5	2	11	18	5	6	11	22	13	11	10	4	16	15	12	7	4	3	4	13	3	1
ENSG00000135372	25	21	48	18	10	18	4	15	9	15	12	7	7	28	24	18	8	13	44	9	8	17	4	18	9	6	19	3	10	32	55	13	34	22	38	29	16	27	5	25	13	17	15	8	8	10	31	19	0
ENSG00000173757	12	25	29	14	8	17	8	5	3	14	7	7	2	25	16	11	11	11	64	8	14	12	2	9	3	8	12	5	3	14	47	6	13	24	43	15	9	28	5	13	6	18	12	3	4	9	31	6	0
ENSG00000107796	7	5	12	7	1	11	2	10	2	6	2	1	1	22	16	7	3	4	8	5	4	8	2	5	2	4	2	6	2	6	14	2	11	14	18	7	4	15	1	9	7	11	7	3	1	7	9	3	1
ENSMUSG00000029557	5	0	10	3	4	6	1	4	4	6	8	5	1	4	4	2	0	6	8	4	0	5	5	3	0	3	4	1	3	6	15	6	2	6	7	7	8	9	1	4	4	6	7	1	1	2	15	2	0
ENSG00000164236	1	9	18	0	3	12	7	4	2	15	10	1	0	8	9	1	0	7	20	0	4	21	16	6	3	13	21	2	2	6	23	3	5	19	39	4	7	23	23	4	1	19	16	3	0	14	21	1	0
ENSDARG00000042141	35	41	71	23	15	21	6	8	18	22	24	8	8	35	39	17	11	16	59	15	7	18	5	12	10	17	10	12	4	32	44	14	33	39	79	33	17	29	10	26	15	25	10	12	5	18	34	15	0
ENSMUSG00000042354	30	4	34	22	9	5	0	5	11	8	10	11	8	7	5	13	12	3	18	9	12	4	1	12	3	0	3	2	9	1	9	16	31	11	18	15	9	11	2	11	6	5	4	12	3	7	12	8	1
ENSDARG00000021113	4	1	7	5	1	1	1	1	1	1	0	0	0	0	1	0	1	0	1	0	1	1	0	1	0	0	0	0	0	1	0	0	10	6	13	20	1	0	4	5	6	0	0	2	1	2	2	2	1
ENSG00000219481	44	30	41	16	6	8	2	17	22	19	23	6	6	13	17	10	25	13	67	12	15	15	5	22	7	3	4	1	3	35	43	12	73	39	87	30	15	25	0	19	7	14	14	3	14	21	14	15	1
ENSG00000119655	7	2	6	4	2	5	1	1	3	11	2	2	2	4	6	3	5	2	8	1	6	7	1	4	0	0	0	2	2	4	9	1	4	3	4	3	2	4	1	5	3	3	1	2	1	3	10	2	0
ENSG00000162385	5	2	8	3	2	1	0	0	3	2	0	3	1	3	3	8	1	4	2	1	2	0	1	3	3	0	1	1	0	0	4	4	5	6	8	6	1	1	0	1	2	4	2	1	2	5	3	0	0
ENSG00000104213	12	5	15	5	5	11	7	7	6	5	6	6	0	12	5	6	6	6	13	1	6	7	1	8	1	3	2	1	0	6	16	5	7	12	14	7	3	7	5	5	7	7	7	4	3	8	16	7	0
ENSG00000138399	39	13	16	24	13	4	2	13	18	7	8	15	18	9	26	29	25	7	17	18	15	3	2	16	6	1	2	6	19	4	20	26	37	11	17	29	17	8	2	16	16	3	4	7	9	9	12	16	0
ENSG00000184154	2	0	5	0	1	10	2	2	1	7	3	1	2	7	5	2	0	8	8	3	7	5	1	8	5	10	8	0	2	11	26	4	2	10	10	2	8	13	0	7	6	6	4	7	2	3	14	0	0
ENSG00000066735	1	11	57	1	11	54	22	6	6	84	31	18	1	25	25	3	1	32	59	7	39	98	38	40	14	41	54	9	4	29	108	11	14	61	87	15	28	130	37	48	24	89	60	30	4	36	67	4	0
ENSDARG00000007080	9	11	6	7	4	9	2	8	3	4	1	9	7	13	16	16	7	3	6	16	7	0	0	6	5	0	1	2	2	9	14	8	8	7	11	14	14	5	4	14	21	8	0	17	8	9	9	14	1
ENSG00000153201	183	36	91	112	86	21	8	80	54	37	20	81	35	14	49	66	58	18	88	46	68	24	9	72	17	5	10	11	29	14	34	64	189	37	69	145	77	43	6	81	84	32	26	57	62	13	44	68	1
ENSG00000131437	42	10	29	23	11	7	1	19	17	6	11	11	9	7	22	23	15	3	15	10	9	3	1	10	4	3	6	9	5	4	11	25	57	8	29	35	15	7	1	17	18	8	7	9	8	5	8	17	1
ENSG00000103415	7	11	19	3	5	9	1	0	3	5	3	1	2	4	14	2	3	6	17	3	4	5	1	4	3	3	4	1	4	10	17	1	13	11	28	4	7	21	2	13	4	4	11	4	3	1	11	1	0
ENSDARG00000045465	6	8	19	1	3	8	4	1	2	10	4	3	1	7	9	3	2	14	14	5	4	1	11	5	1	8	8	3	0	14	34	3	3	18	23	11	7	13	2	12	13	9	6	5	1	7	13	3	0
ENSG00000169992	5	29	20	4	4	27	10	5	0	12	2	4	1	15	12	2	2	17	23	3	10	45	21	17	2	21	17	7	1	31	49	5	7	36	37	9	7	47	12	9	4	41	24	11	2	14	40	0	0
ENSG00000103544	34	26	34	19	14	20	10	13	9	21	12	6	9	25	32	16	13	8	24	19	13	13	8	10	6	7	16	6	8	25	41	20	24	31	40	24	17	36	6	18	16	9	14	5	5	17	33	16	0
ENSG00000163541	11	2	10	10	8	8	3	6	3	4	3	2	1	8	7	20	4	4	13	6	2	3	2	11	1	2	2	1	2	6	7	2	15	3	4	4	10	10	0	14	17	13	5	9	2	6	5	8	0
ENSG00000185808	7	5	1	2	3	3	1	0	3	2	0	2	2	2	5	9	5	1	2	1	6	0	1	3	0	0	1	0	1	4	2	6	5	1	2	2	4	5	1	1	1	3	1	1	2	1	5	2	0
ENSG00000179085	1	0	0	0	0	3	2	2	0	1	2	1	1	1	2	0	0	0	5	1	1	2	0	1	1	4	1	1	1	4	11	3	1	3	4	0	3	10	2	0	3	6	2	0	0	2	6	0	0
ENSDARG00000021849	11	15	15	19	10	7	6	11	10	6	6	7	5	6	17	8	5	6	15	14	9	8	5	15	5	7	1	3	6	9	32	8	8	18	18	19	10	9	6	19	23	15	11	3	4	5	24	12	0
ENSXETG00000013600	17	5	15	14	7	3	1	6	4	5	2	8	7	7	11	16	4	6	7	4	8	3	1	8	2	4	4	6	5	4	6	7	23	5	16	11	7	5	1	3	13	3	4	4	13	7	11	8	1
ENSG00000250067	1	3	6	1	1	10	3	1	1	7	6	1	0	4	3	2	0	3	12	3	2	13	5	2	0	9	8	0	1	7	25	3	3	11	18	4	6	12	8	6	3	11	8	1	1	5	17	1	0
ENSG00000121073	4	5	14	3	7	6	2	8	1	8	3	1	2	16	11	3	2	4	8	1	4	6	9	2	1	1	4	2	3	9	25	7	5	3	5	4	1	14	0	6	8	5	9	8	0	11	15	5	0
ENSG00000154813	4	2	1	1	1	1	2	0	0	1	0	0	1	2	1	2	1	0	1	1	2	1	0	2	0	0	0	0	0	1	0	0	5	6	5	3	2	2	0	0	2	0	1	0	0	1	5	1	0
ENSDARG00000078815	21	11	24	11	8	8	2	4	15	6	12	11	4	20	13	8	8	2	15	6	7	7	0	13	8	4	5	4	4	5	22	7	18	18	36	18	5	9	0	14	9	9	6	11	5	5	14	6	1
ENSG00000173875	51	5	19	7	8	4	2	22	21	4	5	20	5	4	10	14	14	25	4	14	3	15	1	7	9	1	2	1	4	5	3	6	31	4	21	5	6	12	1	4	25	0	10	3	4	0	9	3	0
ENSDARG00000001210	7	5	10	5	0	0	0	2	8	3	1	3	1	7	5	2	2	0	5	1	1	1	4	4	4	3	4	2	0	3	9	1	2	10	9	7	2	2	0	3	11	5	3	2	1	3	6	1	0
ENSG00000134001	14	4	7	10	6	3	1	4	9	3	8	4	1	5	10	16	3	1	4	2	3	2	1	4	2	1	2	3	4	3	3	6	27	4	11	17	6	5	1	10	3	4	1	5	4	8	10	6	1
ENSG00000196531	107	16	42	19	49	69	4	106	8	12	2	24	12	15	19	25	26	6	27	7	156	152	6	136	2	0	5	0	22	28	28	28	41	16	32	21	64	75	6	114	40	19	40	33	20	27	37	35	1
ENSG00000125814	13	8	14	6	4	4	0	4	3	3	1	3	3	6	10	7	3	5	10	3	1	1	0	1	2	2	0	1	2	4	5	6	15	8	15	9	17	9	2	15	9	0	4	0	3	1	4	1	0
ENSXETG00000013257	7	3	7	12	3	5	0	2	8	0	2	5	3	8	5	9	7	4	6	8	5	3	0	6	0	3	0	2	5	3	8	4	6	6	13	7	7	7	1	5	12	2	3	5	4	1	8	4	0
ENSG00000175691	28	4	17	8	8	10	5	13	18	11	10	13	1	3	6	4	8	19	16	18	2	13	4	3	6	0	2	1	0	5	5	9	18	3	21	8	6	10	3	6	21	2	15	1	4	2	18	2	0
ENSDARG00000017143	30	13	34	4	11	6	5	7	9	7	7	8	2	8	23	6	3	10	20	12	5	12	11	9	4	2	4	4	1	9	20	6	22	28	42	23	11	9	8	12	18	4	3	9	8	4	15	9	0
ENSG00000173786	5	6	34	1	4	11	9	2	3	8	2	1	1	9	7	2	5	4	15	1	2	10	3	4	4	7	11	1	2	10	26	4	4	17	26	8	3	16	1	8	3	17	13	1	1	5	15	0	0
ENSG00000138085	5	8	6	6	1	9	2	8	1	6	3	1	4	4	6	3	7	3	9	5	7	5	3	6	2	4	3	2	3	6	15	5	4	7	6	3	4	10	7	4	8	7	8	7	1	3	4	1	0
ENSG00000187446	5	4	6	5	1	3	1	3	0	8	2	2	1	9	5	3	1	3	7	1	4	2	0	0	4	3	5	2	2	4	6	2	8	6	12	11	1	4	0	3	5	2	3	1	3	1	3	2	1
ENSG00000140265	29	9	25	14	10	20	1	8	24	24	15	21	4	7	9	8	13	16	35	15	19	19	4	11	3	3	17	5	5	15	16	12	39	12	58	19	18	8	1	24	21	15	11	11	7	10	22	4	1
ENSMUSG00000006736	3	7	4	3	4	2	0	2	3	3	2	5	0	9	5	5	3	2	3	3	0	1	0	1	1	1	2	0	5	8	6	5	1	3	3	3	3	6	4	5	7	7	2	4	0	5	10	4	0
ENSG00000235162	3	3	3	3	3	2	1	1	2	1	1	1	0	1	3	0	3	0	0	0	1	0	0	1	0	0	1	1	1	0	0	0	7	1	0	2	2	2	2	2	4	6	1	0	3	1	2	3	0
ENSG00000100027	6	3	4	3	1	2	2	1	1	3	1	1	0	5	3	1	1	3	3	4	0	0	1	1	1	1	0	0	0	4	3	2	1	3	8	0	2	4	2	1	2	3	3	0	0	1	4	1	1
ENSG00000157240	2	13	24	1	1	17	14	3	0	14	2	0	0	24	15	4	3	12	27	0	5	13	21	6	3	16	8	2	2	18	38	6	4	16	29	2	2	27	20	6	3	44	16	2	0	6	32	1	0
ENSDARG00000102320	5	8	12	3	3	2	2	4	3	2	1	1	1	12	6	1	0	4	9	4	1	6	2	1	1	1	0	2	0	4	13	1	6	7	9	4	4	2	2	5	4	4	1	1	2	4	3	2	0
ENSDARG00000032221	20	16	22	8	12	13	3	7	14	18	13	9	0	13	17	7	4	17	24	8	25	35	12	29	13	9	5	9	2	13	23	6	34	27	43	20	10	12	6	17	18	8	10	7	1	11	10	3	1
ENSG00000163072	34	14	29	18	12	6	4	6	13	18	6	6	4	5	12	15	16	4	15	7	5	1	2	9	2	0	2	0	8	4	14	16	27	11	19	11	15	14	4	4	9	5	2	5	5	6	5	4	1
ENSG00000174437	31	29	26	16	22	19	4	21	13	9	6	5	9	31	32	36	3	9	24	4	10	11	8	19	8	6	7	3	7	17	38	15	46	24	30	25	21	24	4	35	11	22	12	21	12	22	36	20	0
ENSG00000131446	1	2	16	4	0	9	6	1	2	12	5	0	1	11	5	4	1	8	25	1	4	14	8	7	1	13	17	3	0	10	33	2	1	21	21	6	2	24	9	8	0	14	9	4	0	9	20	3	0
ENSG00000163281	15	3	5	13	6	2	0	7	5	1	2	4	6	7	10	4	1	4	4	8	5	1	0	5	0	1	1	0	5	0	2	8	12	3	1	16	9	3	0	9	12	0	4	5	4	1	8	4	0
ENSG00000049246	32	20	27	22	22	21	8	27	16	45	15	17	9	22	24	18	27	22	44	14	33	33	8	36	4	6	11	4	6	11	37	10	48	20	37	21	18	28	14	24	17	10	21	18	8	15	17	20	0
ENSG00000183741	5	7	27	1	4	4	4	2	0	14	2	2	1	15	4	3	1	4	5	1	2	30	11	8	1	16	10	4	1	9	17	1	3	10	25	3	7	28	6	8	3	16	12	2	2	9	11	1	0
ENSG00000065060	30	20	49	24	19	25	3	20	12	29	12	29	5	27	34	22	12	19	71	27	33	32	4	28	9	13	13	3	9	32	59	34	38	29	63	46	21	46	2	32	20	27	13	22	15	19	34	14	0
ENSG00000072609	12	15	17	7	11	14	7	5	11	9	5	11	0	11	11	4	7	12	30	3	10	17	9	13	3	6	12	7	0	11	32	2	19	22	29	16	12	14	8	7	9	13	13	9	2	15	20	4	1
ENSMUSG00000020921	0	4	7	0	2	2	2	2	1	5	1	2	0	10	10	3	2	3	8	1	2	3	0	3	3	5	3	4	4	3	20	4	1	5	6	1	1	12	4	8	4	11	7	2	0	8	11	1	0
ENSG00000100142	0	4	3	3	2	4	1	0	2	0	2	0	0	3	6	2	0	0	4	1	1	5	5	4	4	3	3	0	1	6	5	0	5	7	17	6	1	9	2	1	1	5	4	0	0	2	4	0	0
ENSMUSG00000026355	20	14	25	15	12	12	7	10	15	13	12	13	6	18	14	23	14	13	22	6	6	8	2	14	12	8	4	7	6	18	24	14	37	22	44	28	14	17	5	19	14	11	9	9	5	16	23	18	0
ENSG00000124602	4	8	7	8	5	12	3	3	4	10	5	4	0	13	11	1	7	14	27	6	14	16	3	6	2	12	8	2	5	14	40	3	5	9	30	8	9	20	2	5	2	15	13	5	3	6	15	3	0
ENSDARG00000102142	19	32	21	16	10	14	9	7	4	10	3	8	4	18	18	13	11	9	30	3	13	8	9	3	7	11	5	4	2	13	31	10	16	28	32	26	9	16	9	19	21	15	5	10	4	14	20	9	0
ENSDARG00000055679	18	11	12	8	13	10	1	19	14	10	6	4	6	9	15	22	12	8	23	15	22	6	0	8	8	4	2	4	11	15	20	9	9	13	25	10	10	5	2	22	16	9	12	21	7	7	13	12	1
ENSDARG00000087206	2	1	6	1	0	5	2	2	1	3	0	0	0	6	3	1	0	0	1	1	0	1	1	1	0	1	1	0	1	3	7	0	1	4	5	5	1	4	2	6	3	3	5	1	0	3	7	1	0
ENSMUSG00000014873	3	5	22	2	5	6	1	2	8	5	7	5	0	1	2	1	5	9	10	4	6	7	1	4	0	4	3	2	5	4	11	3	11	10	13	5	3	3	0	2	0	6	1	3	0	1	5	1	0
ENSG00000178802	2	12	23	2	9	10	1	3	0	11	1	4	2	11	12	7	2	8	22	2	9	10	3	8	2	1	4	3	3	11	27	5	6	14	19	6	7	18	4	6	3	8	7	3	6	5	12	3	1
ENSG00000020129	4	9	21	5	7	24	5	2	1	13	2	3	2	14	12	5	2	9	35	2	7	20	7	10	2	11	17	4	8	25	68	7	7	18	42	11	17	48	10	18	6	21	15	5	1	9	29	3	0
ENSG00000170456	48	28	29	27	22	27	4	21	15	17	18	17	12	27	36	35	24	15	55	23	22	15	2	22	9	12	9	5	15	25	38	35	53	30	39	33	23	18	3	25	25	16	14	9	11	16	23	23	1
ENSG00000112039	9	4	16	2	6	12	0	6	6	6	10	7	1	4	14	2	2	1	30	3	8	13	4	16	2	6	9	2	6	22	46	8	14	14	36	9	5	23	8	11	6	11	16	5	0	5	11	4	0
ENSG00000138771	26	37	73	19	23	39	11	20	20	68	48	36	6	20	25	18	18	38	77	22	46	71	19	60	13	20	32	13	9	44	82	22	48	54	106	34	36	69	12	32	24	59	45	34	7	24	39	9	1
ENSDARG00000010965	5	5	18	2	8	2	3	2	5	2	5	2	2	12	2	5	2	3	8	1	2	2	1	1	2	3	0	3	0	3	9	2	7	5	17	7	9	11	3	4	4	4	2	4	3	2	10	6	1
ENSG00000138160	56	22	34	39	30	9	3	36	17	6	9	19	19	10	18	33	24	7	30	18	14	2	1	9	6	0	2	10	14	10	28	28	80	7	36	42	20	7	3	19	18	11	5	11	16	7	16	26	1
ENSG00000143401	10	5	4	12	4	1	0	1	2	1	2	7	2	2	4	5	2	0	3	0	2	1	3	0	3	0	1	0	3	3	11	8	41	5	30	26	2	1	1	4	8	4	3	3	1	3	3	1	0
ENSDARG00000093978	8	4	8	7	7	6	4	9	5	5	1	4	1	2	8	4	5	0	8	2	6	2	2	6	2	2	0	0	1	2	1	3	10	6	7	1	6	2	0	6	4	2	4	9	6	1	4	3	1
ENSG00000160323	2	21	22	4	14	43	7	8	10	46	26	10	1	21	24	11	8	22	69	9	27	43	13	35	3	24	39	8	1	37	66	9	15	40	64	17	19	59	18	37	20	57	48	20	5	22	56	6	0
ENSG00000163605	20	4	6	22	14	3	1	9	9	7	6	8	2	2	14	7	7	2	7	4	8	4	0	11	3	0	1	2	2	3	4	3	43	9	22	18	2	5	1	4	8	2	5	5	6	6	6	8	1
ENSDARG00000091640	15	5	11	10	11	5	2	7	8	6	5	3	3	3	3	4	9	3	8	6	13	4	2	4	2	1	5	2	2	2	7	7	8	3	7	4	7	3	0	7	5	0	4	3	1	1	5	8	0
ENSG00000165630	24	4	11	11	4	5	2	5	12	0	6	3	3	9	7	10	2	1	15	5	7	1	0	5	0	1	4	2	3	3	9	9	20	8	18	12	6	5	3	4	7	5	1	4	0	3	7	6	0
ENSG00000099991	37	39	94	11	39	56	10	16	13	56	28	24	2	37	47	31	10	44	93	15	44	68	20	40	9	20	44	8	11	54	128	17	33	73	158	40	35	90	12	53	16	44	39	18	8	29	59	9	0
ENSG00000254858	0	3	5	1	2	2	3	1	0	4	0	0	0	2	4	0	1	1	8	0	5	5	0	3	3	8	6	0	3	6	14	2	1	6	5	2	2	4	9	1	0	15	1	5	1	5	8	2	0
ENSDARG00000060837	23	33	28	19	24	8	8	16	6	16	12	15	11	33	20	12	10	22	31	16	21	12	4	9	10	10	3	14	11	30	41	21	30	19	45	19	17	20	5	22	18	13	4	6	14	4	19	17	0
ENSDARG00000070069	7	23	6	3	4	6	3	3	4	12	2	4	0	1	11	1	3	3	15	2	3	5	10	4	3	3	4	1	2	6	13	2	4	11	8	2	6	18	3	1	3	7	2	1	4	0	9	1	0
ENSG00000122952	8	3	15	2	4	5	1	4	2	2	5	1	0	4	5	2	5	1	30	2	3	3	1	4	2	1	3	1	3	6	16	5	8	9	26	4	10	9	4	10	3	3	2	4	4	2	6	3	0
ENSMUSG00000039395	6	4	5	4	2	5	0	1	3	6	7	2	1	5	5	3	3	2	4	1	3	5	3	2	2	3	6	1	1	6	10	1	4	8	14	7	0	4	3	5	1	2	2	1	0	3	5	1	0
ENSXETG00000026172	7	1	4	7	4	2	0	0	3	1	1	2	4	4	4	5	1	3	1	2	6	1	1	6	1	2	1	1	5	2	0	2	9	6	7	6	5	2	1	3	2	3	0	5	5	0	2	4	0
ENSG00000141510	5	10	12	4	7	9	2	5	4	7	5	5	1	8	12	4	3	6	10	5	13	16	5	13	4	7	3	5	2	8	13	5	9	7	18	12	5	12	1	6	4	8	8	4	1	3	11	4	0
ENSG00000164080	25	36	49	22	16	28	5	21	11	38	14	21	3	30	28	20	11	22	56	13	34	29	10	43	10	18	29	10	16	24	48	27	39	34	75	47	22	42	3	25	17	32	24	19	9	29	47	14	0
ENSG00000136108	57	9	18	27	26	8	5	20	21	6	4	22	7	4	15	19	22	3	17	12	9	8	3	19	4	1	3	4	9	1	14	11	35	7	19	24	18	8	1	11	8	3	5	2	9	5	17	12	1
ENSG00000165637	13	10	11	6	11	5	1	13	2	4	4	4	1	3	3	11	1	4	7	1	2	1	0	4	1	0	0	1	1	3	8	8	6	7	8	10	5	4	0	11	9	9	6	11	3	3	5	4	1
ENSG00000156253	14	7	5	7	7	2	3	6	10	5	2	5	2	4	12	10	5	2	11	5	3	2	2	5	2	1	0	0	2	5	12	3	15	6	12	8	4	8	2	3	7	2	4	6	4	4	3	8	0
ENSDARG00000015128	6	5	17	0	2	3	0	1	1	1	4	0	0	1	5	5	0	1	1	1	1	0	0	5	2	2	0	4	0	2	4	0	0	4	3	4	3	5	0	4	2	6	0	0	0	4	5	5	1
ENSG00000072501	35	32	121	24	14	21	1	3	4	14	4	14	3	33	30	38	9	9	75	10	6	8	0	13	10	22	23	14	14	15	49	6	52	34	114	32	16	46	2	23	9	18	13	12	10	10	33	2	0
ENSG00000133943	11	8	20	5	8	9	3	6	9	9	10	5	6	17	15	10	6	15	20	6	17	14	4	13	1	2	4	1	3	11	34	6	10	14	28	12	9	24	4	22	13	16	13	12	0	17	17	12	1
ENSDARG00000034011	16	18	15	7	16	20	4	7	5	13	2	3	5	10	14	10	6	4	10	3	9	3	4	10	2	2	1	4	5	11	9	6	7	7	12	13	2	14	6	7	5	7	6	4	3	7	14	3	0
ENSG00000183291	5	4	4	1	1	1	0	1	3	3	2	4	1	1	2	3	5	0	3	0	0	1	2	3	0	1	1	1	1	2	8	6	9	4	4	4	4	0	5	5	6	1	5	1	3	2	3	2	1
ENSMUSG00000018882	8	5	13	2	4	4	1	10	7	3	2	0	3	2	8	7	3	4	13	5	5	10	2	8	3	3	6	2	4	2	5	3	12	5	11	7	4	8	4	4	4	5	2	3	4	5	9	4	0
ENSG00000178951	1	15	25	1	2	10	11	0	1	19	1	1	0	13	8	1	1	16	21	0	1	25	17	0	2	16	10	0	0	11	27	1	0	46	31	6	0	59	16	2	6	37	16	7	2	9	21	0	1
ENSG00000184787	2	3	6	3	1	3	0	0	2	3	1	5	0	6	9	3	1	1	4	1	4	5	2	4	0	1	2	0	0	2	8	1	5	4	10	5	3	3	5	1	3	4	2	1	1	2	5	1	0
ENSG00000082212	22	8	12	14	17	2	2	12	16	4	3	9	13	9	15	22	15	4	7	6	18	1	2	12	7	1	6	1	5	3	11	17	26	9	11	21	21	9	0	16	19	7	4	10	8	2	9	15	0
ENSMUSG00000028126	14	9	20	7	7	11	3	11	4	8	3	9	5	11	15	7	7	8	14	7	9	7	2	18	6	1	9	7	4	8	12	8	12	13	18	15	10	12	6	10	8	18	6	6	3	6	14	7	0
ENSG00000172845	13	10	7	33	29	15	5	21	8	7	4	17	17	9	7	18	41	8	49	12	16	5	4	17	3	2	2	1	7	5	8	15	20	10	14	23	16	19	9	18	24	14	10	31	8	6	14	23	1
ENSDARG00000018494	13	7	12	6	5	5	0	4	3	3	2	6	0	1	10	5	2	3	5	2	16	4	4	8	1	1	1	2	0	2	4	1	7	9	12	14	8	2	2	7	7	6	4	8	1	4	1	2	1
ENSG00000111554	40	9	26	30	13	7	4	16	20	7	13	7	3	7	8	6	9	6	23	14	27	8	2	14	6	2	5	4	2	3	12	11	46	11	22	23	12	5	0	26	12	4	10	9	7	3	12	20	1
ENSDARG00000024219	46	36	42	20	14	15	7	13	33	19	12	15	6	22	27	15	25	11	93	8	7	4	4	7	14	6	5	13	23	35	67	28	52	31	99	43	28	28	6	30	20	7	5	10	6	9	22	7	0
ENSG00000003056	10	7	4	6	3	1	1	5	2	5	4	3	0	9	6	0	2	6	7	1	3	1	0	4	3	0	1	5	6	4	11	2	8	7	14	7	7	3	1	4	5	7	8	5	4	3	14	4	0
ENSG00000180008	21	9	8	14	7	5	1	8	10	5	7	14	7	4	9	12	3	6	12	11	9	5	1	9	6	1	3	1	5	4	6	9	22	11	5	22	6	6	0	4	3	3	4	5	5	3	6	5	0
ENSG00000204444	3	3	5	5	3	2	0	7	1	2	1	1	0	6	6	3	3	5	5	1	3	3	1	5	0	4	1	1	0	7	8	2	4	4	10	3	4	3	0	5	1	5	4	3	0	2	4	0	0
ENSG00000184937	10	8	11	4	8	10	8	6	6	20	7	4	1	3	10	2	4	19	34	6	7	20	21	7	3	6	7	3	1	7	16	3	6	13	15	4	1	14	14	10	6	24	10	9	2	8	8	1	0
ENSG00000090266	0	0	0	0	1	1	0	2	3	3	0	0	0	1	2	2	0	2	5	2	0	2	1	4	0	3	3	1	0	2	4	1	4	2	3	5	1	1	1	3	4	2	0	6	0	1	3	1	0
ENSG00000107854	43	18	27	42	19	6	3	22	20	10	13	15	8	9	16	22	22	20	21	37	17	6	3	22	10	6	3	2	15	15	26	28	47	15	25	45	49	22	7	41	41	12	12	30	24	13	20	22	1
ENSMUSG00000049940	5	2	7	1	2	3	4	0	2	7	3	4	0	2	5	0	1	1	4	0	3	2	4	0	1	5	3	1	2	3	17	1	4	10	11	8	2	5	15	1	2	11	12	4	2	2	7	1	0
ENSG00000164898	1	0	5	0	0	4	0	1	1	2	0	1	0	1	1	0	2	1	2	7	1	2	1	1	2	3	4	2	1	3	3	3	2	1	6	0	1	6	3	3	2	4	2	2	0	1	4	0	0
ENSXETG00000024902	18	3	4	7	3	4	1	7	5	0	0	2	2	1	8	12	3	4	8	2	3	0	0	4	0	2	0	1	3	5	4	6	9	8	8	10	6	2	0	5	3	2	5	5	3	4	10	7	0
ENSDARG00000055620	22	16	24	12	13	7	6	11	9	5	10	10	9	18	18	13	5	1	17	7	3	6	0	7	1	8	0	2	3	11	25	6	24	10	20	19	20	14	5	11	17	15	11	14	2	11	14	13	0
ENSG00000171456	35	23	53	23	26	25	9	30	24	43	16	29	7	17	27	12	22	15	58	17	42	42	10	38	12	9	10	13	15	24	43	25	51	34	65	46	26	39	11	37	30	33	34	33	11	13	36	20	1
ENSG00000277258	10	9	12	2	7	17	2	5	0	9	3	3	0	9	9	2	1	2	4	6	8	18	1	6	1	5	10	1	1	8	14	3	3	11	19	6	2	15	2	4	0	6	13	2	0	10	8	1	0
ENSDARG00000098424	27	10	26	3	7	14	11	6	6	11	4	3	2	10	16	10	11	35	27	13	3	6	16	9	5	16	4	4	3	11	18	3	10	20	53	25	13	16	16	6	15	13	5	13	3	7	25	13	0
ENSG00000165280	18	16	29	16	14	10	0	8	9	7	5	8	1	31	20	27	2	4	24	6	10	9	1	23	10	9	11	14	11	9	23	10	22	24	46	38	9	27	2	27	17	20	10	16	11	9	23	10	1
ENSG00000215126	14	3	14	14	17	2	3	6	10	3	2	6	6	9	5	13	11	2	7	7	5	1	1	5	1	0	0	0	1	8	8	12	19	8	20	20	4	3	3	8	11	5	5	6	4	8	10	7	1
ENSG00000144485	0	3	5	0	1	2	4	0	1	6	1	3	1	3	3	1	1	2	9	1	3	6	3	8	1	5	11	3	0	2	22	0	3	9	20	2	1	13	10	7	2	10	6	2	0	3	9	0	0
ENSG00000162341	5	26	13	1	2	17	2	7	2	15	9	6	2	23	23	10	2	10	26	2	4	15	9	7	3	11	11	5	1	21	80	8	4	14	30	13	4	27	10	13	6	18	17	4	3	17	40	5	0
ENSG00000100335	6	6	18	7	8	8	4	2	2	12	5	5	3	11	12	5	2	4	15	3	10	11	5	6	4	7	14	6	5	14	28	8	5	24	15	6	5	23	3	12	4	14	6	4	5	6	16	3	0
ENSG00000138738	25	6	45	17	13	7	3	6	14	11	11	12	5	5	14	11	9	20	20	17	5	6	3	7	5	3	5	5	5	4	12	9	27	11	27	18	5	8	2	14	12	7	5	5	2	3	8	15	1
ENSG00000061656	4	8	10	5	3	7	4	7	3	21	5	2	0	7	5	2	2	10	21	2	4	15	9	6	4	7	8	2	2	9	24	2	5	9	24	7	9	14	5	4	8	11	12	2	1	6	19	5	1
ENSDARG00000061120	18	15	15	10	9	12	4	9	3	6	3	10	0	22	30	11	2	5	18	2	11	10	4	6	2	4	0	4	2	26	33	7	12	12	15	12	7	16	2	10	17	14	4	8	3	12	16	7	1
ENSG00000143537	5	11	12	10	10	20	1	12	8	23	12	8	4	10	9	7	4	15	44	8	26	30	13	28	9	9	14	5	8	27	55	6	7	26	31	18	11	28	4	15	17	29	19	11	4	11	31	0	0
ENSG00000115282	5	4	22	3	2	6	0	7	6	14	6	6	1	4	5	1	7	7	33	8	11	21	2	14	7	8	10	3	6	18	27	8	11	9	30	12	9	17	2	13	12	12	10	10	1	3	11	2	0
ENSG00000224877	0	1	3	0	0	0	2	0	0	2	1	1	0	0	1	0	0	0	1	0	0	1	1	0	1	4	3	0	0	1	4	0	0	1	5	0	0	10	5	2	2	5	1	0	0	0	3	0	0
ENSDARG00000042522	14	10	11	5	5	2	2	9	5	6	5	8	1	3	9	3	6	5	6	4	6	3	0	1	0	1	2	3	1	7	7	10	13	9	7	6	10	1	0	5	10	4	3	1	3	2	11	9	0
ENSG00000042286	7	10	13	5	4	4	5	3	3	10	3	3	1	11	10	6	2	7	18	1	1	5	2	4	2	2	9	0	2	12	22	2	3	11	19	0	5	20	1	7	4	14	8	6	1	8	29	2	0
ENSG00000082512	28	14	19	18	5	5	1	6	7	8	4	6	2	8	10	13	10	14	26	9	5	6	0	9	3	5	7	1	8	5	18	5	22	13	25	14	7	8	2	9	5	7	7	3	7	6	15	8	0
ENSG00000124587	7	7	15	6	13	18	2	12	8	23	11	12	1	11	11	7	5	12	29	5	20	26	17	22	3	12	31	5	13	38	74	15	17	21	48	17	19	41	13	23	21	28	35	10	6	10	47	12	0
ENSG00000104687	14	10	20	7	8	13	6	5	1	13	5	5	6	14	17	9	2	6	9	10	6	12	7	3	4	5	5	4	1	5	23	8	16	7	14	14	10	26	6	11	9	15	10	12	5	12	15	12	0
ENSG00000127603	290	116	266	152	146	106	17	139	94	102	83	117	67	117	159	181	184	81	415	93	83	54	9	82	65	39	67	40	117	123	267	136	428	167	381	245	158	150	9	181	114	76	66	71	81	80	170	97	1
ENSMUSG00000021420	4	8	19	5	5	5	1	3	4	8	7	6	2	8	7	4	3	15	22	10	10	4	0	9	3	3	5	3	3	6	17	17	8	16	21	11	5	8	4	15	10	7	6	8	4	14	15	5	1
ENSG00000119397	131	40	101	55	27	22	3	31	50	29	30	37	28	18	54	49	87	19	124	33	26	10	1	26	19	6	11	11	37	46	68	66	191	46	132	65	62	41	1	40	28	16	16	15	20	14	22	31	0
ENSG00000107872	0	5	2	1	1	2	0	0	0	5	3	2	0	3	3	0	3	9	13	1	4	3	11	1	0	14	14	2	0	11	36	3	3	12	15	5	3	16	11	4	3	8	7	3	0	8	15	2	0
ENSG00000149311	131	42	83	95	58	30	12	58	78	31	23	64	51	31	79	97	68	25	86	47	31	14	3	50	21	9	4	17	49	39	53	89	164	47	69	109	59	36	3	59	61	20	9	29	43	29	48	59	0
ENSDARG00000057738	46	21	43	13	13	8	4	15	17	12	10	11	6	14	32	27	14	9	27	5	9	11	1	14	4	3	2	10	8	13	39	19	34	20	51	32	11	10	2	15	10	9	9	9	3	10	26	14	0
ENSG00000213064	2	1	8	1	0	4	2	3	0	4	3	2	3	4	4	5	0	1	3	1	2	1	0	1	1	0	1	1	1	3	10	5	0	3	4	1	9	2	1	2	4	2	2	2	0	0	7	3	1
ENSG00000169967	28	8	9	14	9	10	1	15	17	14	9	20	7	13	16	11	9	4	16	14	22	5	2	15	8	0	5	4	6	5	11	9	23	11	14	30	9	8	0	13	19	9	5	5	7	10	5	8	0
ENSG00000140451	5	7	17	4	7	21	5	6	6	18	18	6	2	13	8	3	5	9	41	3	11	19	7	9	5	20	20	4	9	17	52	8	8	18	26	6	10	39	11	13	7	23	25	5	2	7	36	5	0
ENSG00000122691	0	3	10	0	0	2	2	0	0	17	3	1	0	3	6	1	0	2	12	0	2	3	6	0	0	7	6	0	0	4	8	0	1	9	10	0	1	8	9	1	3	24	5	1	0	5	3	0	0
ENSG00000143845	3	9	12	7	1	6	4	2	2	7	8	0	0	11	8	5	5	11	12	7	3	10	8	8	2	3	10	1	0	8	26	7	4	10	25	3	6	16	5	3	1	11	5	4	2	7	19	1	0
ENSG00000177106	6	17	41	4	10	10	5	4	1	25	5	2	2	24	13	3	2	20	53	1	16	22	21	7	5	15	21	2	5	19	50	5	5	24	64	8	7	35	10	4	3	23	16	8	0	14	36	0	0
ENSG00000172888	20	4	18	8	4	7	1	9	6	2	6	6	6	5	6	9	6	9	19	10	10	7	0	14	2	0	1	2	2	7	13	7	13	2	18	4	4	10	3	9	10	5	11	6	4	5	10	7	0
ENSG00000168556	15	4	14	6	4	4	1	1	7	3	5	4	3	0	8	5	8	4	16	0	5	2	0	5	2	2	4	2	2	4	6	3	20	6	8	14	6	3	1	2	3	0	5	0	0	1	6	3	0
ENSDARG00000029612	34	7	26	2	9	7	2	1	14	4	5	4	4	8	9	10	6	6	17	4	8	4	6	11	9	5	4	5	3	6	14	3	23	20	31	21	5	3	4	10	19	10	7	3	2	11	15	6	0
ENSDARG00000058030	15	9	13	6	8	7	6	9	7	11	3	7	4	16	10	5	5	7	21	4	5	2	6	6	2	3	3	3	3	10	22	5	12	19	17	15	15	15	3	17	16	12	2	4	3	9	25	12	1
ENSG00000115520	7	1	7	3	6	3	1	7	11	2	2	0	5	1	6	5	0	1	4	8	6	1	1	6	3	0	3	2	2	1	2	6	8	0	6	6	5	4	4	3	5	2	2	4	7	2	5	3	1
ENSDARG00000097653	24	15	15	26	17	3	1	4	14	2	6	7	5	6	12	6	4	12	1	6	2	6	0	6	3	0	0	2	13	18	62	12	24	2	29	38	9	2	1	29	19	1	4	20	8	4	15	10	1
ENSG00000165895	43	13	27	20	19	5	3	17	13	18	14	13	10	11	21	29	19	6	24	11	19	6	7	15	13	2	2	0	7	12	20	14	47	17	25	21	24	8	1	18	16	8	13	8	9	9	11	12	1
ENSDARG00000040453	9	4	10	5	15	7	4	6	2	8	8	6	0	12	11	8	7	6	17	10	4	6	1	5	2	2	3	3	4	3	9	1	8	15	13	9	4	5	1	4	9	13	3	5	4	6	16	9	0
ENSG00000175793	3	8	14	0	1	6	1	2	1	8	2	2	0	8	8	2	0	3	9	0	0	6	1	0	2	4	3	1	0	6	18	0	3	14	30	1	2	21	0	3	0	9	4	2	1	2	9	0	0
ENSG00000119408	0	9	22	2	3	5	3	0	2	7	9	1	1	16	14	1	1	10	17	6	4	9	2	7	4	3	3	1	1	9	18	1	4	15	17	1	6	9	2	3	5	7	5	2	1	3	14	2	0
ENSG00000186665	4	5	5	2	3	5	0	0	5	13	5	0	0	4	4	4	3	6	7	2	4	14	25	3	3	20	10	1	1	10	14	1	4	10	15	4	3	21	18	6	3	13	5	1	0	4	9	0	0
ENSXETG00000000640	3	2	4	1	2	3	1	0	0	1	1	1	1	0	1	2	2	2	8	1	1	0	1	1	0	4	0	0	0	1	2	1	3	1	6	1	3	2	1	1	0	1	2	0	1	3	2	1	0
ENSG00000090054	15	7	15	8	4	3	2	9	8	4	2	4	4	9	8	21	10	3	9	7	6	3	0	13	4	4	2	3	5	6	10	14	25	7	19	11	11	11	4	16	16	7	5	2	8	7	9	8	0
ENSG00000136104	21	4	24	13	6	2	0	9	0	3	1	3	5	2	7	2	7	3	8	5	8	2	0	7	0	2	3	1	3	4	8	8	15	10	7	11	6	6	0	9	5	3	5	5	4	1	13	8	1
ENSG00000047056	11	10	13	6	12	9	10	15	13	17	8	7	5	13	7	6	9	15	19	8	5	11	1	5	4	8	6	4	3	12	18	8	18	22	13	11	9	11	4	15	11	11	11	2	6	9	23	7	1
ENSG00000117500	6	3	8	4	3	4	0	5	5	5	1	3	3	6	8	5	7	2	3	1	1	5	1	3	1	0	0	1	1	2	13	4	12	4	5	13	3	6	1	2	4	5	2	1	1	2	7	6	1
ENSG00000124784	34	9	23	19	11	5	2	9	18	8	7	7	8	6	23	15	8	5	12	9	8	3	0	6	2	2	8	1	5	7	3	4	29	25	23	29	14	11	1	5	14	4	1	6	3	15	14	6	0
ENSG00000135974	14	5	10	12	3	1	3	8	6	4	5	7	4	1	4	2	4	2	5	5	5	5	3	7	1	1	0	0	1	3	8	3	6	5	8	7	4	2	1	4	3	2	3	1	4	1	5	4	0
ENSG00000131043	4	11	17	5	6	9	2	3	5	11	3	2	2	12	12	4	2	9	14	2	9	11	1	5	1	6	6	1	7	15	19	4	7	10	21	5	2	15	0	8	2	7	9	4	4	4	15	0	0
ENSG00000148158	12	7	19	3	6	6	3	9	8	7	7	3	5	5	12	10	4	4	10	3	4	11	6	4	2	3	6	2	4	8	20	7	15	19	24	15	4	11	3	11	1	5	6	11	3	3	12	5	1
ENSDARG00000105209	30	26	23	9	11	15	10	9	17	17	13	11	5	23	13	14	16	7	52	17	14	5	10	9	7	7	14	11	6	9	32	8	35	18	61	26	14	12	6	23	18	7	7	11	6	8	18	9	0
ENSG00000109270	5	1	3	5	2	1	0	1	2	4	0	4	1	2	1	3	3	0	1	2	3	0	0	3	2	0	0	1	3	1	1	4	6	3	1	3	2	4	1	3	4	0	1	1	1	1	6	6	1
ENSDARG00000074611	8	14	14	8	9	19	3	8	8	8	5	9	2	13	10	6	7	12	19	4	5	4	4	3	1	7	5	9	4	3	23	2	10	23	14	12	7	12	4	14	13	7	4	5	1	10	21	5	1
ENSG00000260027	4	6	6	2	0	7	3	3	1	2	2	4	0	4	6	1	2	3	9	0	2	5	3	0	2	7	5	0	0	4	3	0	6	5	12	0	1	9	12	4	3	13	5	1	0	1	1	1	0
ENSG00000116221	15	7	18	10	6	11	3	4	8	4	7	1	6	13	3	4	6	10	13	8	11	16	6	9	4	7	5	4	4	15	16	12	7	12	17	9	4	13	5	5	8	12	7	4	1	6	18	5	1
ENSG00000101150	5	6	11	2	3	5	1	6	1	5	8	3	2	3	5	1	1	3	7	2	2	2	0	5	1	2	1	0	0	5	12	4	3	10	16	3	3	7	2	6	4	4	3	5	0	4	7	4	1
ENSDARG00000015552	38	16	33	16	17	17	2	14	26	18	26	12	8	11	9	11	17	15	20	9	50	34	9	40	20	15	15	8	8	6	21	7	52	33	49	40	15	15	5	23	17	8	5	6	6	18	15	15	1
ENSG00000159885	24	7	25	9	6	6	1	8	15	6	10	8	4	4	10	10	13	13	14	18	8	1	0	5	2	2	2	1	3	2	8	10	18	9	20	14	7	2	0	3	14	3	12	5	1	5	8	4	1
ENSDARG00000075007	22	19	14	7	4	7	4	3	7	7	10	3	5	12	17	7	7	8	13	2	10	7	4	8	3	6	5	1	7	4	15	7	3	11	15	6	1	14	4	7	11	4	5	1	0	8	25	4	1
ENSG00000105726	11	22	50	6	6	36	14	6	4	26	4	9	1	46	23	10	0	22	51	5	13	36	12	13	8	16	28	3	4	49	85	8	11	40	56	7	10	66	23	11	6	32	26	6	6	27	63	3	0
ENSDARG00000007320	7	12	24	2	1	3	1	2	3	4	9	0	0	15	6	6	0	2	7	1	2	4	1	2	2	4	2	6	0	9	6	4	4	3	9	2	2	6	2	10	5	4	1	6	1	8	4	1	0
ENSDARG00000078473	23	5	28	3	1	3	1	0	7	7	4	4	1	1	3	0	1	2	7	0	6	6	2	4	1	1	2	2	1	0	6	0	26	12	25	28	4	3	2	8	10	7	2	5	0	0	12	1	0
ENSG00000072210	17	7	22	14	6	8	4	7	6	1	4	10	11	8	10	21	6	4	14	6	8	4	0	11	3	3	8	4	1	15	23	11	22	7	13	14	4	13	2	12	16	4	4	8	6	8	15	9	0
ENSG00000106211	2	2	5	0	1	7	4	2	0	9	0	0	0	6	2	0	2	3	5	2	3	14	3	1	0	8	8	0	1	4	9	1	1	7	15	3	2	11	3	1	0	9	3	1	0	5	7	1	1
ENSDARG00000077751	19	15	21	11	15	10	4	17	5	15	1	16	10	15	10	3	11	15	23	11	12	7	3	17	6	6	4	7	6	20	30	10	14	14	26	14	11	11	5	7	14	16	9	12	7	12	23	13	1
ENSG00000173218	13	7	12	8	6	14	2	6	6	8	8	5	4	15	11	12	5	9	18	4	4	9	1	5	3	9	13	2	4	18	19	10	11	14	23	11	9	21	1	7	8	10	8	0	3	13	14	5	1
ENSG00000100387	2	6	4	1	1	2	0	2	1	2	1	0	1	2	3	2	2	4	2	1	1	0	1	0	1	2	0	0	0	2	0	1	4	1	2	5	3	3	4	3	1	3	1	0	1	2	4	1	0
ENSG00000068308	10	11	17	8	9	3	1	6	1	7	1	8	3	7	15	6	5	5	22	9	10	19	16	15	5	5	15	6	5	4	11	3	9	22	30	6	13	25	11	14	3	35	11	15	2	5	25	5	0
ENSG00000154553	9	7	9	5	9	4	4	5	3	5	5	6	3	5	9	10	2	6	13	5	5	10	5	13	1	3	6	1	1	9	6	1	11	15	7	7	5	7	5	10	7	13	9	5	2	6	12	3	1
ENSG00000183134	2	11	3	2	1	14	4	0	0	21	0	1	0	9	6	1	0	12	8	0	2	8	9	2	0	21	12	2	1	14	44	1	1	9	7	1	3	22	16	2	2	12	6	1	0	6	30	0	0
ENSDARG00000089936	2	2	7	1	0	1	0	0	1	0	2	1	2	6	1	1	0	0	2	0	0	0	0	4	1	1	0	1	0	1	2	0	3	1	8	3	2	1	0	1	2	2	1	4	0	2	3	3	1
ENSG00000115042	5	6	14	5	6	8	2	2	7	4	2	2	1	9	7	2	3	6	13	1	9	9	1	5	2	0	2	2	5	6	12	0	6	8	10	7	3	11	0	6	4	6	9	5	5	11	22	3	0
ENSG00000125482	58	11	61	20	13	7	4	19	16	12	17	18	11	14	20	14	13	11	25	10	13	5	0	19	5	0	12	2	8	9	12	11	61	17	29	28	21	19	3	16	10	16	6	14	5	7	24	15	0
ENSG00000118412	128	37	75	73	45	21	2	48	47	25	14	64	30	15	34	41	44	16	36	50	44	9	1	41	9	3	2	5	15	5	14	33	134	32	51	100	38	10	0	30	25	10	12	23	30	7	30	38	0
ENSG00000264364	1	2	9	2	2	1	1	0	0	1	0	0	1	5	4	1	2	2	2	1	0	0	0	1	1	0	1	0	0	2	0	0	1	6	4	1	3	4	0	1	0	3	0	1	0	1	2	2	0
ENSDARG00000023479	38	36	32	21	11	13	9	26	19	17	12	22	5	24	23	12	11	13	48	17	17	12	11	17	5	15	6	13	4	29	55	12	46	63	47	62	20	7	6	21	32	29	13	30	8	29	52	10	0
ENSG00000188163	2	9	12	1	5	6	5	3	3	9	5	2	1	6	7	4	4	12	18	0	6	20	7	7	2	4	2	2	3	3	16	0	3	13	12	3	2	11	0	1	3	12	7	0	3	2	5	2	0
ENSG00000171295	39	11	19	10	8	9	1	12	23	5	14	11	8	3	12	8	13	22	9	16	7	10	1	14	4	1	0	5	1	7	9	5	34	7	16	9	5	5	1	7	26	2	7	5	9	1	12	7	1
ENSG00000129514	1	21	17	2	1	9	9	7	1	22	1	2	1	8	25	0	2	11	18	3	1	22	17	3	0	10	2	0	4	5	16	0	3	12	11	0	7	28	17	0	2	37	14	4	1	4	7	0	0
ENSG00000162368	6	4	14	5	3	5	0	0	3	4	4	4	2	2	6	11	2	2	8	0	5	1	2	0	1	4	1	2	0	6	7	7	12	5	6	10	2	3	0	3	4	7	5	2	2	5	2	5	1
ENSG00000125967	2	4	8	4	3	9	3	1	2	11	7	1	1	4	6	1	1	9	27	4	7	14	5	2	2	7	11	2	0	16	25	1	8	15	19	8	6	22	6	2	4	8	12	2	0	3	15	2	0
ENSG00000182256	15	13	8	6	9	20	5	7	10	8	5	2	7	12	14	14	4	5	9	1	10	5	3	3	2	3	4	1	3	12	19	6	14	15	8	10	5	6	3	6	4	5	3	2	1	6	13	6	1
ENSMUSG00000024054	92	27	70	61	48	21	10	42	36	22	24	31	33	33	33	70	36	19	55	26	50	18	4	46	9	14	7	4	26	15	46	38	78	50	51	82	36	18	12	31	51	22	25	27	25	21	36	51	0
ENSG00000145780	26	13	18	18	11	7	3	15	9	8	6	9	12	9	19	14	5	6	13	19	10	3	0	10	4	0	3	3	12	6	11	22	21	11	12	24	18	10	1	24	8	7	9	8	4	8	11	8	0
ENSG00000100462	8	16	21	15	9	10	4	8	3	8	8	4	4	14	14	15	3	12	23	6	13	17	2	12	4	5	9	7	7	11	25	9	17	20	30	10	10	14	4	14	8	9	10	6	7	9	23	2	0
ENSDARG00000097824	6	0	2	0	0	1	2	1	1	0	0	0	0	2	2	0	0	0	3	1	0	1	2	0	1	0	1	1	0	3	2	1	0	1	5	0	0	3	1	0	1	1	0	0	0	3	3	3	1
ENSDARG00000002467	7	11	9	2	1	7	0	4	6	9	7	3	1	13	6	2	2	3	11	2	3	4	2	2	0	6	6	0	1	9	20	7	11	7	10	4	3	9	9	7	4	7	4	6	3	7	10	4	0
ENSG00000114638	7	10	2	9	4	4	0	4	1	4	3	0	2	7	8	9	6	3	5	0	4	2	0	4	1	0	1	2	3	8	11	3	5	10	4	3	3	9	2	3	3	9	2	5	4	1	4	5	1
ENSG00000142949	11	42	66	10	34	69	24	16	1	50	13	10	4	68	52	14	11	26	83	9	27	59	19	37	8	48	37	16	7	27	85	15	18	65	114	27	27	72	18	18	14	68	32	14	6	34	109	9	1
ENSG00000181827	48	24	22	53	38	26	1	40	8	38	8	48	14	21	33	19	41	13	59	23	44	22	6	43	3	4	8	9	10	11	14	22	47	23	20	33	27	19	2	30	30	12	10	20	14	19	24	29	1
ENSG00000156500	8	7	7	11	6	3	0	9	8	2	2	9	4	7	9	7	11	1	6	3	7	2	1	9	1	2	0	0	4	0	5	5	9	4	2	5	3	2	0	5	4	5	1	7	1	2	4	0	0
ENSDARG00000070787	20	28	12	7	12	22	3	11	8	9	6	5	0	22	33	9	8	14	31	8	13	6	2	13	2	8	2	8	1	19	37	13	12	16	28	24	8	28	3	34	10	16	2	15	8	14	17	11	1
ENSG00000138346	44	18	34	33	24	9	3	16	24	15	8	22	24	9	30	39	27	7	24	17	20	6	3	15	4	3	2	9	20	10	29	27	51	19	24	30	11	13	4	19	19	9	6	14	14	10	19	26	1
ENSG00000111266	17	8	25	12	3	15	3	10	5	31	9	11	1	13	11	15	8	9	24	9	9	13	3	14	5	3	5	3	5	11	26	10	19	17	24	12	8	20	2	10	10	12	9	4	4	7	16	10	0
ENSG00000168291	9	3	10	10	4	5	0	4	5	0	4	3	11	3	14	12	2	4	10	3	4	5	2	11	1	1	4	3	3	0	8	5	16	6	9	9	7	10	5	16	10	6	7	7	5	7	13	8	0
ENSDARG00000019326	14	8	6	4	2	5	2	6	6	4	5	2	6	21	11	14	2	2	11	6	8	5	1	4	4	4	2	2	3	5	13	1	14	5	10	14	5	15	1	8	6	7	3	4	3	6	12	7	0
ENSG00000108106	2	9	15	1	2	7	3	1	0	1	2	1	0	10	3	0	0	5	1	1	4	7	3	4	1	4	5	1	1	7	17	0	2	7	17	2	2	11	4	6	2	13	7	3	1	3	5	0	0
ENSG00000089682	15	8	22	7	8	2	1	11	4	9	6	5	8	6	13	7	11	2	17	7	7	6	0	7	4	1	4	5	2	6	11	11	26	2	17	10	9	0	1	11	6	3	7	8	3	4	6	2	0
ENSG00000132275	13	7	28	5	7	4	0	4	4	9	8	7	2	4	4	1	7	3	21	6	11	11	1	16	4	11	8	1	5	6	12	8	9	15	22	9	8	17	3	15	1	8	11	3	6	3	13	5	0
ENSG00000177576	8	2	3	2	3	0	0	0	0	0	0	1	3	3	2	2	1	0	0	0	4	1	0	3	0	0	0	1	0	1	3	0	2	2	1	2	2	0	0	0	2	1	0	1	1	1	1	3	1
ENSG00000035403	37	24	41	16	17	21	6	18	15	10	7	7	8	21	38	30	12	6	53	6	19	9	9	26	11	7	17	10	6	20	36	15	42	26	53	43	27	51	8	59	19	12	15	13	9	11	41	15	0
ENSG00000143013	1	0	5	9	2	2	2	0	2	7	2	3	0	4	4	3	1	2	6	3	2	1	4	2	0	2	4	0	1	5	4	3	2	5	0	2	1	2	4	3	3	10	1	1	0	3	3	0	1
ENSXETG00000034303	1	1	3	1	6	2	2	1	4	1	5	3	2	2	3	4	3	3	6	2	0	4	1	2	4	4	5	1	4	6	4	4	2	2	5	3	4	6	1	3	6	8	3	4	4	5	3	3	0
ENSG00000181016	3	8	4	3	2	0	0	3	3	2	0	1	4	3	3	3	4	0	3	2	2	0	0	1	1	0	1	0	5	3	7	3	3	5	1	6	1	1	0	1	6	2	1	1	1	2	6	2	1
ENSMUSG00000030268	6	7	15	6	5	6	6	9	6	4	4	5	3	14	12	5	2	6	11	3	9	13	7	5	3	7	4	0	5	8	23	9	9	11	20	8	6	16	4	6	17	12	4	3	4	7	13	4	0
ENSG00000127334	17	11	23	12	12	9	8	5	4	16	10	4	4	10	19	13	6	18	26	5	9	14	5	10	3	5	12	5	4	10	20	7	9	7	18	17	7	20	3	11	4	19	19	10	1	9	18	4	0
ENSDARG00000071467	28	28	21	13	10	8	4	10	5	10	4	8	12	13	7	11	19	10	8	4	19	8	6	12	3	4	4	0	4	5	19	7	20	24	20	16	9	14	2	6	14	3	5	9	8	17	11	9	0
ENSG00000008086	31	19	38	34	17	21	7	11	29	36	13	19	3	9	18	19	21	21	32	22	34	19	5	22	7	7	8	8	8	17	23	20	42	22	22	18	10	17	4	18	22	16	11	8	7	7	17	10	0
ENSDARG00000031203	0	1	9	3	1	3	4	1	2	10	4	2	2	2	5	1	0	4	11	0	1	0	1	1	1	4	3	1	0	2	11	5	1	8	18	1	5	4	5	6	5	2	1	1	2	0	10	0	0
ENSG00000130175	8	11	26	2	7	18	6	3	2	6	3	3	0	7	11	4	3	5	24	2	9	19	9	6	0	7	6	2	2	10	24	4	14	26	67	13	4	22	3	11	1	15	10	2	0	10	8	1	0
ENSG00000114107	37	7	21	25	6	3	2	11	14	7	6	6	7	6	15	18	25	5	30	7	6	3	1	9	4	1	0	0	9	9	9	16	50	9	13	26	8	7	0	7	6	2	1	2	10	7	11	9	0
ENSG00000118564	26	9	16	17	11	11	1	19	10	9	6	13	3	3	16	22	9	8	20	16	4	4	0	14	3	2	2	4	4	9	15	23	37	12	22	27	15	7	4	13	12	5	3	15	7	2	9	12	0
ENSG00000169679	45	19	32	35	20	14	2	13	16	10	10	13	7	10	34	25	24	12	42	23	34	7	1	24	2	3	1	5	6	9	19	27	58	15	28	32	22	21	4	28	26	6	13	10	14	8	23	19	1
ENSG00000128059	25	7	8	13	10	7	2	6	9	2	5	8	9	6	10	20	6	9	10	5	12	4	1	9	4	0	2	5	3	4	13	12	31	7	11	14	13	4	2	11	18	5	7	11	14	4	15	12	0
ENSG00000143799	37	26	89	10	9	17	7	9	6	17	7	13	6	32	25	10	1	13	33	6	10	16	5	13	5	4	7	4	6	19	35	14	34	33	41	29	11	27	12	17	15	20	22	14	6	18	33	11	1
ENSDARG00000030270	13	2	25	2	5	0	0	3	8	4	9	1	1	6	3	3	2	4	10	3	3	0	0	1	1	5	0	3	0	6	9	1	8	9	31	5	5	3	1	7	1	2	0	2	0	0	2	1	1
ENSXETG00000017638	18	9	15	15	15	15	0	11	7	12	4	9	11	5	7	19	11	5	19	13	7	5	2	10	5	3	6	5	5	8	20	13	19	11	12	23	21	6	3	12	8	6	7	8	7	10	17	13	0
ENSG00000100147	5	10	13	0	4	3	1	1	2	3	3	2	0	10	5	2	1	5	11	0	4	5	1	1	2	4	4	0	0	8	14	4	2	9	14	5	2	5	0	3	1	4	5	1	0	3	9	0	0
ENSG00000156535	41	20	40	57	41	17	5	41	22	11	14	30	17	21	27	48	29	7	36	17	27	8	2	25	3	4	2	4	16	19	28	32	57	19	32	47	21	20	4	28	31	17	12	20	26	16	47	27	0
ENSG00000165424	4	10	15	0	0	4	2	1	2	10	0	1	0	5	3	0	0	9	14	0	3	14	3	0	0	6	2	1	0	7	17	0	0	7	12	2	2	12	1	2	2	13	2	0	0	2	5	0	0
ENSG00000136270	5	8	33	2	4	9	4	6	3	13	5	3	4	7	11	3	6	22	28	5	12	15	1	6	5	6	9	3	5	23	63	8	11	17	36	7	10	34	4	12	2	13	7	6	6	6	26	2	0
ENSG00000159873	6	2	10	5	7	1	0	6	3	6	4	6	4	0	8	5	1	2	7	4	5	6	7	9	2	2	4	2	0	8	3	8	17	5	14	11	3	6	3	9	5	8	5	2	4	2	0	9	0
ENSDARG00000073841	118	74	125	65	75	79	23	88	53	86	51	87	32	99	101	67	41	62	172	66	67	63	23	91	29	63	20	36	43	105	228	91	88	132	218	136	83	114	31	110	124	101	61	98	46	76	168	56	0
ENSG00000249709	40	3	12	12	5	4	1	21	23	1	5	20	7	2	9	15	8	16	14	19	8	11	1	9	7	2	1	0	0	5	4	7	35	6	11	12	3	14	0	4	24	0	12	4	7	3	5	3	0
ENSG00000147162	27	24	26	41	8	10	5	19	8	7	7	16	8	14	29	40	14	15	33	23	20	7	1	25	10	6	4	13	10	13	33	22	31	21	29	35	45	16	3	46	19	16	14	8	11	13	16	16	1
ENSG00000035681	31	14	17	23	25	11	9	7	17	14	11	17	16	19	23	18	11	25	29	14	16	7	5	12	2	10	7	3	10	15	23	14	37	21	20	37	19	14	3	12	25	16	11	10	10	10	18	15	1
ENSG00000175305	20	3	13	11	11	5	1	6	10	5	5	7	8	8	10	15	8	2	15	8	7	3	1	12	1	0	0	1	5	5	5	11	20	6	10	12	1	5	0	12	6	1	3	2	9	5	3	5	1
ENSG00000178409	11	26	39	5	2	9	7	7	1	31	10	4	0	29	10	0	3	14	40	1	4	33	7	10	1	25	17	3	5	28	52	2	12	50	63	7	7	25	2	6	2	25	8	5	1	12	37	1	0
ENSMUSG00000018166	17	35	32	20	14	22	12	15	12	24	16	23	6	26	33	20	12	25	40	17	34	29	6	21	10	9	25	11	8	23	58	23	31	35	59	27	16	27	8	26	25	32	37	28	14	26	33	10	0
ENSG00000027847	2	8	12	1	4	3	1	4	0	6	7	0	0	7	5	2	2	13	9	2	2	12	2	6	0	12	8	1	1	15	17	1	3	15	15	0	5	9	3	4	4	14	8	0	0	5	13	1	0
ENSG00000027001	22	6	13	16	7	7	2	12	13	10	11	9	3	8	26	14	12	7	12	13	14	12	2	11	8	5	4	10	9	14	21	17	32	14	18	26	15	16	3	19	17	11	11	7	5	8	15	14	1
ENSDARG00000022280	30	15	48	4	10	18	12	3	9	32	8	10	4	19	34	4	5	10	34	8	20	23	10	23	7	9	9	3	2	19	37	7	9	29	44	14	7	15	9	15	11	20	8	9	3	7	18	6	0
ENSG00000134684	23	9	38	7	5	7	2	3	3	9	1	2	3	11	11	11	4	6	13	4	12	9	1	10	2	1	7	1	3	9	30	8	17	11	34	16	11	8	1	13	9	13	9	3	7	8	22	6	0
ENSG00000090889	59	19	65	33	17	17	4	24	13	24	11	11	13	13	25	24	39	2	59	13	15	12	0	15	9	9	8	15	17	19	46	23	68	22	73	38	16	24	7	28	17	12	8	14	15	13	25	16	0
ENSDARG00000057772	12	13	7	8	11	12	1	14	23	22	12	17	0	8	6	8	5	8	18	6	13	12	3	19	9	12	4	11	5	13	26	10	25	18	41	36	9	12	6	13	13	9	7	11	2	7	7	6	1
ENSG00000134905	11	5	17	7	5	7	7	5	5	10	12	7	3	15	11	11	5	8	20	10	6	12	3	5	1	4	12	3	3	9	29	4	18	17	12	13	8	26	13	10	11	19	15	6	4	9	13	6	0
ENSG00000145284	2	7	13	6	1	6	2	4	2	7	6	3	1	12	7	5	0	9	5	5	5	6	3	4	2	6	8	1	0	10	16	2	5	11	7	4	1	19	3	8	3	9	7	4	0	9	8	2	0
ENSG00000183918	5	0	4	1	6	1	0	2	3	4	2	2	3	1	1	3	2	1	3	2	4	0	0	3	1	0	1	0	1	2	6	1	3	2	4	4	3	2	0	3	0	5	3	3	2	1	6	1	0
ENSG00000241685	9	11	15	6	5	5	3	9	3	13	1	7	1	8	9	11	3	8	9	5	5	5	2	1	1	11	1	1	3	8	10	0	6	11	11	10	5	12	0	7	5	8	5	4	1	10	13	4	0
ENSDARG00000061006	6	6	6	1	4	2	4	4	5	2	2	4	1	4	5	4	1	2	9	4	1	4	3	4	5	0	2	0	1	6	9	3	4	9	11	4	2	3	2	8	10	7	4	4	6	3	6	5	0
ENSG00000167670	21	13	65	9	8	21	9	5	15	19	15	14	4	16	14	9	8	13	41	5	12	31	13	11	2	10	19	5	2	16	37	7	28	41	79	23	11	33	7	12	8	26	19	13	2	14	23	4	0
ENSG00000173163	6	4	7	2	5	1	1	2	1	9	2	1	2	5	4	5	5	4	7	0	2	4	0	2	0	2	2	1	2	1	13	3	6	3	12	3	3	2	4	4	1	6	5	2	1	3	1	2	0
ENSG00000115935	8	11	9	8	5	6	5	4	14	13	15	15	2	3	3	4	4	3	9	1	42	36	17	49	4	1	6	2	1	5	9	3	6	8	7	8	5	6	2	11	25	20	8	12	4	2	6	1	1
ENSDARG00000068064	16	24	15	9	18	2	13	6	10	12	8	5	7	23	11	9	5	18	24	16	11	9	14	14	6	8	6	4	2	10	17	10	29	34	33	34	13	15	9	18	8	4	6	8	3	2	19	8	1
ENSG00000113851	21	4	7	12	11	6	3	6	8	6	4	8	9	7	13	11	11	6	20	6	8	4	7	14	3	4	3	1	5	6	9	12	26	12	8	17	9	7	1	14	9	7	3	1	3	4	11	5	0
ENSG00000141552	0	5	3	0	3	3	2	1	1	1	8	1	0	3	4	2	5	1	3	6	7	6	2	9	2	1	1	0	1	5	6	4	3	5	3	4	9	6	0	5	7	5	4	3	0	1	11	1	0
ENSG00000114439	64	13	60	15	20	15	3	15	16	16	10	17	13	2	24	19	11	10	21	12	27	9	4	24	8	5	4	2	7	8	10	17	59	18	33	38	24	14	2	17	21	12	8	12	6	8	8	11	0
ENSDARG00000077029	14	38	25	7	18	20	14	11	14	49	18	11	3	23	39	4	10	23	74	13	21	28	24	25	13	10	11	2	3	23	63	8	25	36	65	22	27	26	14	26	11	15	12	6	5	26	35	14	0
ENSMUSG00000055401	5	11	9	1	3	6	1	4	3	7	5	1	1	9	4	5	6	5	7	2	4	4	3	8	3	5	6	3	4	8	11	3	4	13	14	4	1	7	1	3	2	7	4	2	3	8	7	2	0
ENSMUSG00000037916	7	6	19	6	8	9	3	4	1	5	3	0	1	12	11	12	1	4	10	7	8	10	2	3	7	4	10	8	2	4	18	4	10	13	21	10	8	16	1	15	8	24	8	14	3	2	24	4	0
ENSDARG00000015551	7	6	5	3	1	1	1	0	1	4	2	1	0	3	8	1	3	7	9	3	1	0	1	1	1	4	0	1	0	3	11	2	4	8	15	2	3	4	2	3	2	3	1	2	0	3	4	1	1
ENSG00000165325	45	11	12	26	13	2	1	11	17	8	6	8	12	4	23	9	34	4	21	12	10	5	0	6	6	0	2	2	9	5	12	14	52	9	22	19	13	5	0	9	9	0	1	3	5	4	3	2	0
ENSG00000137710	37	6	32	20	12	4	0	10	13	4	4	3	9	6	16	14	18	3	26	9	10	5	2	9	8	1	1	10	12	2	9	8	60	8	25	18	18	12	0	20	6	4	2	5	8	4	4	10	1
ENSG00000159692	1	14	13	1	5	10	3	3	3	10	3	2	0	22	8	2	2	17	13	3	2	13	5	8	3	6	12	1	0	9	29	2	2	16	24	7	6	27	11	6	1	22	8	4	0	12	22	0	0
ENSG00000145439	14	4	2	6	4	1	1	4	5	2	3	2	0	0	7	11	4	1	4	7	1	0	1	1	3	0	1	1	0	3	5	5	8	3	4	7	5	9	2	7	10	8	5	5	9	1	6	10	1
ENSG00000197245	2	5	7	0	2	2	4	1	1	9	7	1	1	2	1	0	0	2	9	0	1	11	17	5	2	12	9	1	0	4	14	0	2	9	14	2	3	15	10	5	6	15	5	3	0	3	11	0	0
ENSG00000169519	13	5	9	4	10	4	2	7	18	4	1	2	5	8	16	7	13	4	14	7	7	4	0	8	2	4	4	1	5	4	4	14	16	5	8	18	10	10	0	14	8	4	4	7	3	3	5	9	1
ENSG00000132405	19	15	25	15	6	17	5	6	12	19	9	10	3	17	12	12	4	10	25	4	17	11	4	8	9	4	7	2	2	17	26	12	24	26	26	14	12	20	8	12	8	10	8	6	5	10	15	3	0
ENSMUSG00000061028	11	8	33	2	2	14	1	2	7	32	12	11	0	13	13	3	2	9	24	9	10	17	3	10	17	41	22	8	2	3	17	2	11	17	54	14	12	21	4	19	7	19	4	5	1	2	13	3	0
ENSMUSG00000004996	3	6	4	3	5	10	2	7	1	5	2	4	2	13	7	3	1	7	14	4	1	10	1	3	4	10	8	1	4	10	20	0	8	10	21	4	5	31	6	10	11	9	1	11	0	10	18	3	0
ENSDARG00000011240	13	8	12	4	13	3	2	4	4	7	5	1	4	7	5	9	4	6	9	3	13	5	5	8	2	2	1	1	0	7	12	6	16	17	25	20	4	2	1	11	5	1	1	7	2	2	7	4	0
ENSDARG00000096428	62	11	54	6	19	12	1	19	9	14	7	18	9	13	13	13	11	18	26	12	21	19	11	36	4	4	10	8	8	23	25	13	26	18	30	18	27	18	4	24	10	15	10	14	10	16	19	11	0
ENSDARG00000077710	19	32	24	11	12	20	6	17	8	18	6	10	11	16	21	14	15	17	24	11	18	20	9	22	2	10	6	8	9	12	26	10	21	28	29	20	14	26	0	14	13	14	11	13	7	17	20	13	0
ENSDARG00000017199	17	15	16	13	13	11	3	15	13	17	7	7	4	15	19	11	8	10	27	17	15	3	5	9	5	4	1	3	7	13	36	9	17	26	26	27	19	21	8	16	25	15	11	16	5	14	28	20	0
ENSG00000065054	0	7	15	3	3	6	2	2	0	7	3	4	0	5	4	1	2	11	14	2	3	11	6	6	5	15	12	1	0	7	18	1	5	13	27	5	2	16	5	5	4	15	7	4	0	8	15	0	0
ENSXETG00000016989	14	6	16	13	8	3	0	4	4	6	5	12	6	2	15	4	6	3	22	5	10	0	1	8	5	0	2	3	6	3	13	9	18	9	15	12	13	6	4	11	10	11	3	5	8	6	10	7	0
ENSG00000171763	14	9	16	7	12	10	2	8	12	12	5	11	4	9	9	14	9	6	15	3	7	22	16	16	9	16	15	2	6	20	38	13	21	21	24	18	15	25	18	18	18	23	14	7	3	14	29	14	1
ENSDARG00000070399	11	9	5	3	4	8	2	6	3	5	2	7	2	6	10	8	4	7	17	8	4	6	2	8	3	12	3	8	4	10	21	5	18	12	13	8	5	6	5	8	9	6	2	9	6	7	17	11	1
ENSG00000137760	23	12	22	16	11	6	1	10	15	10	12	17	4	6	14	22	21	6	12	15	12	6	4	12	3	2	3	6	1	9	12	10	20	9	28	25	11	9	0	10	20	5	6	13	8	8	18	17	0
ENSG00000078668	12	11	15	8	9	8	1	8	1	1	0	7	4	4	5	3	0	2	6	2	3	0	1	0	1	0	1	1	3	1	9	5	9	5	2	9	2	5	1	14	11	9	7	5	2	4	4	3	1
ENSG00000143740	4	1	19	1	8	14	2	3	7	14	17	4	5	12	14	6	1	12	17	5	8	8	3	7	2	8	6	3	1	7	30	4	15	17	24	5	14	9	3	6	8	9	6	2	0	11	8	6	0
ENSG00000100982	6	15	28	8	4	7	4	4	2	18	7	8	0	21	17	5	1	18	26	5	15	28	5	16	7	17	20	3	4	17	31	6	16	20	50	5	5	20	5	7	4	17	5	6	1	15	24	1	1
ENSDARG00000039543	5	2	4	1	0	1	3	1	0	2	1	1	1	1	4	1	1	4	2	0	0	1	4	1	1	3	5	1	1	2	5	1	3	5	6	0	1	1	4	2	3	2	1	1	3	3	4	2	1
ENSG00000134108	6	3	7	7	3	2	1	1	5	2	1	1	6	4	7	7	3	0	6	2	2	2	0	1	3	1	1	2	4	3	6	5	7	2	5	9	1	1	2	4	5	2	1	2	1	4	4	1	0
ENSG00000100364	4	12	22	2	6	9	2	2	1	14	3	2	0	11	18	3	1	7	9	2	4	11	1	3	1	5	16	1	0	5	16	2	5	22	24	3	6	7	5	9	6	10	8	3	1	7	18	1	0
ENSMUSG00000042644	29	97	133	35	20	68	29	17	8	70	21	12	5	115	86	22	7	59	122	15	13	34	11	27	10	50	42	13	15	71	187	24	19	111	182	31	19	87	11	31	11	70	42	15	9	44	128	4	0
ENSG00000163359	58	89	100	41	40	73	25	29	42	59	62	30	26	74	37	53	27	23	120	22	67	54	24	64	18	22	29	16	16	55	121	37	69	107	114	76	50	87	25	73	108	80	64	51	19	77	152	44	1
ENSG00000278500	0	1	6	1	0	0	1	0	0	1	0	2	0	1	4	0	1	3	8	0	4	10	7	7	0	0	3	0	1	2	2	0	0	5	6	0	2	5	5	2	3	15	3	4	0	2	5	0	0
ENSDARG00000013128	11	8	11	8	7	9	2	7	6	6	9	3	3	12	16	5	2	4	12	6	5	11	1	7	4	3	3	2	1	4	15	7	8	17	13	14	1	8	2	10	6	5	1	5	2	6	14	7	0
ENSDARG00000078748	36	10	36	13	22	6	1	22	2	10	4	15	3	5	8	4	13	6	21	8	23	2	0	8	2	2	0	2	2	4	5	1	29	22	50	29	29	17	6	21	13	12	12	12	8	2	7	6	0
ENSG00000233927	1	0	2	1	0	4	2	0	0	2	3	0	0	3	2	0	0	0	4	0	0	1	0	1	2	4	1	1	0	1	2	1	2	4	3	0	0	2	0	0	1	3	0	1	1	2	5	0	0
ENSG00000155980	18	31	73	18	13	20	7	11	1	25	3	12	1	26	20	21	11	18	54	8	7	10	2	9	10	11	23	7	4	24	56	13	23	35	95	19	15	31	3	18	13	13	16	3	3	14	33	10	1
ENSG00000137054	12	15	18	6	4	15	2	8	5	7	12	8	6	10	11	12	4	8	13	3	7	7	5	9	5	3	4	1	4	12	17	8	16	11	10	16	6	13	4	13	5	7	3	3	3	6	12	4	0
ENSG00000122882	22	7	17	17	15	10	3	7	5	8	10	8	13	11	14	11	8	5	21	8	22	6	0	22	7	3	4	1	5	7	20	14	39	20	20	31	19	5	0	21	11	6	6	5	7	5	12	7	1
[truncated: 32,402 more rows]
[truncated: 15 more columns]
